# Supplementary material for: Analysis of gene expression and use of connectivity mapping to identify drugs for treatment of human glomerulopathies
Source: Front Med (Lausanne). 2023 Mar 13;10:1122328. doi: 10.3389/fmed.2023.1122328 (PMC10042326; doi:10.3389/fmed.2023.1122328)
Supplement: Supplementary file 1 [file Table_1.XLSX]

## Sheet: Datasets studied
S1 Table. Datasets studied and numbers of increased genes; demographic data
Datasets
A	Glomerulonephritis dataset	Number of samples in each group
		Healthy	FSGS	MN	IgAN	DN
	GSE47183 (JuCKD-Glom)	21	25	21	27	12
	GSE108109	6	30	44
	GSE115857	7		11
	GSE141295	10			14
B	Experimental Platforms
	GSE47183: Affymetrix Human Genome U133 Plus 2.0 Array, Human Genome HG-U133A Custom CDF
	GSE108109: [HuGene-2_1-st] Affymetrix Human Gene 2.1 ST Array [HuGene21st_Hs_ENTREZG_19.0.0]
	GSE115857: Illumina HumanHT-12 WG-DASL V4.0 R2 expression beadchip
	GSE141295: RNAseq (Illumina HiSeq 2500)
C	Glomerulonephritis dataset	Increased ER genes*				Increased autophagy genes*
		FSGS	MN	Overlap**		FSGS	MN	Overlap**
	GSE47183 (JuCKD-Glom)	75	61	47		69	66	43
	GSE108109	79 (28)	144 (4)	79		101 (27)	202 (44)	98
	GSE115857		114 (28)				163 (18)
D	Glomerulonephritis dataset	Increased ER genes*			Increased autophagy genes*
		IgAN			IgAN
	GSE47183 (JuCKD-Glom)	64			77
	GSE141295	54 (7)			80 (17)
	Total ER pathway genes: 319; 271 on microarray
	Total autophagy pathway genes: 547; 391 on microarray
	*compared with healthy controls
	**denotes the number of genes overlapping between FSGS and MN
	The number of genes overlapping with JuCKD-Glom are in parentheses.

## Sheet: Demographic data
S1 Table. Datasets studied and numbers of increased genes; demographic data
Demographic data
JuCKD-Glom (GSE47183)
	Age	eGFR	Creatinine	M/F	Mean BP
	years	ml/min/1.73m2	mg/dl		mmHg
Control
Mean	47.1881	105.429	0.825714	12/9
SD	11.7436	30.9315	0.271359
N	21	21	21	21
FSGS
Mean	45.8364	74.4583	1.286	13/12	99.8985
SD	15.239	33.2356	0.844694		14.0843
N	24	24	25	25	20
MN
Mean	53.7243	84.8095	1.04571	12/9	100.928
SD	18.0016	40.1492	0.428177		12.9115
N	21	21	21	21	19
IgAN
Mean	36.3969	73.9231	1.61259	19/8	97.5771
SD	14.0693	37.0318	1.55005		10.4873
N	26	26	27	27	22
DN
Mean	54.7592	52.9167	1.825	8/4	106.879
SD	10.9365	30.3149	1.10192		13.4539
N	12	12	12	12	11
eGFR, estimated glomerular filtration rates; M, male; F, female
