# Supplementary material for: Analysis of gene expression and use of connectivity mapping to identify drugs for treatment of human glomerulopathies
Source: Front Med (Lausanne). 2023 Mar 13;10:1122328. doi: 10.3389/fmed.2023.1122328 (PMC10042326; doi:10.3389/fmed.2023.1122328)
Supplement: Supplementary file 2 [file Table_2.XLSX]

## Sheet: XBP1+ATF6 and KEGG
S2 Table. XBP1+ATF6-inducible mRNAs/proteins and KEGG+Qiagen ER genes
There are 70 genes in common between mRNAs/proteins inducible by XBP1+ATF6, ATF6 and XBP1 and the KEGG+Qiagen ER genes (bold/italic text).
There are 570 mRNAs/proteins upregulated by XBP1+ATF6, ATF6 and XBP1 that do not appear in the KEGG+Qiagen ER gene list.
There are 133 genes in the KEGG+Qiagen ER gene list that do not appear in the list of mRNAs/proteins upregulated by XBP1+ATF6, ATF6 and XBP1.
XBP1+ATF6-, ATF6- and XBP1-	KEGG+Qiagen ER Genes,	Descriptors of KEGG+Qiagen ER Genes
inducible mRNAs/proteins, N=639	N=203
CALR	CALR	calreticulin
CANX	CANX	calnexin
CCT7	CCT7	chaperonin containing TCP1, subunit 7 (eta)
DAD1	DAD1	defender against cell death 1
DDIT3	DDIT3	DNA-damage-inducible transcript 3
DDOST	DDOST	dolichyl-diphosphooligosaccharide--protein glycosyltransferase
DERL2	DERL2	Der1-like domain family, member 2
DNAJB11	DNAJB11	DnaJ (Hsp40) homolog, subfamily B, member 11
DNAJB9	DNAJB9	DnaJ (Hsp40) homolog, subfamily B, member 9
DNAJC10	DNAJC10	DnaJ (Hsp40) homolog, subfamily C, member 10
DNAJC3	DNAJC3	DnaJ (Hsp40) homolog, subfamily C, member 3
EDEM1	EDEM1	ER degradation enhancer, mannosidase alpha-like 1
EDEM2	EDEM2	ER degradation enhancer, mannosidase alpha-like 2
EDEM3	EDEM3	ER degradation enhancer, mannosidase alpha-like 3
EIF2AK3	EIF2AK3	eukaryotic translation initiation factor 2-alpha kinase 3
ERLEC1	ERLEC1	endoplasmic reticulum lectin 1
ERO1LB	ERO1LB	ERO1-like beta (S. cerevisiae)
ERP44	ERP44	endoplasmic reticulum protein 44
GANAB	GANAB	glucosidase, alpha; neutral AB
HERPUD1	HERPUD1	homocysteine-inducible, endoplasmic reticulum stress-inducible, ubiquitin-like domain member 1
HSP90AA1	HSP90AA1	heat shock protein 90kDa alpha (cytosolic), class A member 1
HSP90AB1	HSP90AB1	heat shock protein 90kDa alpha (cytosolic), class B member 1
HSP90B1	HSP90B1	heat shock protein 90kDa beta (Grp94), member 1
HSPA1A	HSPA1A	heat shock 70kDa protein 1A
HSPA1B	HSPA1B	heat shock 70kDa protein 1B
HSPA5	HSPA5	heat shock 70kDa protein 5 (glucose-regulated protein, 78kDa)
HSPA8	HSPA8	heat shock 70kDa protein 8
HYOU1	HYOU1	hypoxia up-regulated 1
INSIG1	INSIG1	insulin induced gene 1
LMAN1	LMAN1	lectin, mannose-binding, 1
MAN1A1	MAN1A1	mannosidase, alpha, class 1A, member 1
MAN1A2	MAN1A2	mannosidase, alpha, class 1A, member 2
MANF	MANF	mesencephalic astrocyte-derived neurotrophic factor
OS9	OS9	osteosarcoma amplified 9, endoplasmic reticulum lectin
P4HB	P4HB	prolyl 4-hydroxylase, beta polypeptide
PDIA3	PDIA3	protein disulfide isomerase family A, member 3
PDIA4	PDIA4	protein disulfide isomerase family A, member 4
PDIA6	PDIA6	protein disulfide isomerase family A, member 6
RPN1	RPN1	ribophorin I
RPN2	RPN2	ribophorin II
RRBP1	RRBP1	ribosome binding protein 1 homolog 180kDa (dog)
SEC13	SEC13	SEC13 homolog (S. cerevisiae)
SEC23A	SEC23A	Sec23 homolog A (S. cerevisiae)
SEC23B	SEC23B	Sec23 homolog B (S. cerevisiae)
SEC24A	SEC24A	SEC24 family, member A (S. cerevisiae)
SEC24C	SEC24C	SEC24 family, member C (S. cerevisiae)
SEC24D	SEC24D	SEC24 family, member D (S. cerevisiae)
SEC31A	SEC31A	SEC31 homolog A (S. cerevisiae)
SEC61A1	SEC61A1	Sec61 alpha 1 subunit (S. cerevisiae)
SEC61B	SEC61B	Sec61 beta subunit
SEC61G	SEC61G	Sec61 gamma subunit
SEC62	SEC62	SEC62 homolog (S. cerevisiae)
SEC63	SEC63	SEC63 homolog (S. cerevisiae)
SEL1L	SEL1L	sel-1 suppressor of lin-12-like (C. elegans)
SELS	SELS	selenoprotein S
SERP1	SERP1	stress-associated endoplasmic reticulum protein 1
SSR1	SSR1	signal sequence receptor, alpha
SSR2	SSR2	signal sequence receptor, beta (translocon-associated protein beta)
SSR3	SSR3	signal sequence receptor, gamma (translocon-associated protein gamma)
SSR4	SSR4	signal sequence receptor, delta (translocon-associated protein delta)
STT3A	STT3A	STT3, subunit of the oligosaccharyltransferase complex, homolog A (S. cerevisiae)
STT3B	STT3B	STT3, subunit of the oligosaccharyltransferase complex, homolog B (S. cerevisiae)
SYVN1	SYVN1	synovial apoptosis inhibitor 1, synoviolin
TCP1	TCP1	t-complex 1
TRAM1	TRAM1	translocation associated membrane protein 1
UBE2D4	UBE2D4	ubiquitin-conjugating enzyme E2D 4 (putative)
UBE2J1	UBE2J1	ubiquitin-conjugating enzyme E2, J1 (UBC6 homolog, yeast)
UGGT1	UGGT1	UDP-glucose glycoprotein glucosyltransferase 1
VCP	VCP	valosin-containing protein
XBP1	XBP1	X-box binding protein 1
AARS	AMFR	autocrine motility factor receptor
ABCA5	ATF4	activating transcription factor 4 (tax-responsive enhancer element B67)
ACTN1	ATF6	activating transcription factor 6
ACTN4	ATF6B	activating transcription factor 6 beta
ACTR2	ATG12	ATG12 autophagy related 12 homolog (S. cerevisiae)
AGK	ATXN3	ataxin 3
AHSA2	ATXN3L	ataxin 3-like
AKAP9	BAG1	BCL2-associated athanogene
ALDOA	BAG2	BCL2-associated athanogene 2
ALG2	BAK1	BCL2-antagonist/killer 1
AMD1	BAX	BCL2-associated X protein
AMOT	BCAP31	B-cell receptor-associated protein 31
ANAPC7	BCL2	B-cell CLL/lymphoma 2
ANG	BECN1	beclin 1, autophagy related
ANKRD31	CAPN1	calpain 1, (mu/I) large subunit
ANKRD34B	CAPN2	calpain 2, (m/II) large subunit
ANP32B	CASP12	caspase 12 (gene/pseudogene)
ANXA1	CCT4	chaperonin containing TCP1, subunit 4 (delta)
ANXA4	CEBPB	CCAAT/enhancer binding protein (C/EBP), beta
ANXA5	CEBPZ	CCAAT/enhancer binding protein (C/EBP), zeta
ANXA6	CKAP4	cytoskeleton-associated protein 4
AP3D1	CREB3	cAMP responsive element binding protein 3
ARCN1	CREB3L3	cAMP responsive element binding protein 3-like 3
ARF4	CRYAA	crystallin, alpha A
ARFGAP3	CRYAB	crystallin, alpha B
ARL1	CUL1	cullin 1
ARL17A	DERL1	Der1-like domain family, member 1
ARL5B	DERL3	Der1-like domain family, member 3
ARMCX3	DNAJA1	DnaJ (Hsp40) homolog, subfamily A, member 1
ARPC1A	DNAJA2	DnaJ (Hsp40) homolog, subfamily A, member 2
ARRDC3	DNAJB1	DnaJ (Hsp40) homolog, subfamily B, member 1
AS3MT	DNAJB12	DnaJ (Hsp40) homolog, subfamily B, member 12
ASF1B	DNAJB2	DnaJ (Hsp40) homolog, subfamily B, member 2
ATAD2	DNAJC1	DnaJ (Hsp40) homolog, subfamily C, member 1
ATF2	DNAJC4	DnaJ (Hsp40) homolog, subfamily C, member 4
ATF7IP2	DNAJC5	DnaJ (Hsp40) homolog, subfamily C, member 5
ATG2B	DNAJC5B	DnaJ (Hsp40) homolog, subfamily C, member 5 beta
ATP1A1	DNAJC5G	DnaJ (Hsp40) homolog, subfamily C, member 5 gamma
ATP2A2	EIF2A	eukaryotic translation initiation factor 2A, 65kDa
ATP5B	EIF2AK1	eukaryotic translation initiation factor 2-alpha kinase 1
BAHD1	EIF2AK2	eukaryotic translation initiation factor 2-alpha kinase 2
BET1	EIF2AK4	eukaryotic translation initiation factor 2 alpha kinase 4
BHLHE40	EIF2S1	eukaryotic translation initiation factor 2, subunit 1 alpha, 35kDa
BLM	ERN1	endoplasmic reticulum to nucleus signaling 1
C10orf118	ERN2	endoplasmic reticulum to nucleus signaling 2
C12orf23	ERO1L	ERO1-like (S. cerevisiae)
C12orf57	ERP29	endoplasmic reticulum protein 29
C14orf166	FBXO2	F-box protein 2
C15orf57	FBXO6	F-box protein 6
C17orf28	GANC	glucosidase, alpha; neutral C
C19orf10	HSPA1L	heat shock 70kDa protein 1-like
C19orf66	HSPA2	heat shock 70kDa protein 2
C1orf114	HSPA4	heat shock 70kDa protein 4
C1orf27	HSPA4L	heat shock 70kDa protein 4-like
C1orf9	HSPA6	heat shock 70kDa protein 6 (HSP70B')
C20orf108	HSPBP1	HSPA (heat shock 70kDa) binding protein, cytoplasmic cochaperone 1
C20orf43	HSPH1	heat shock 105kDa/110kDa protein 1
C22orf28	HTRA2	HtrA serine peptidase 2
C5orf24	HTRA4	HtrA serine peptidase 4
C5orf35	INSIG2	insulin induced gene 2
C6orf106	LMAN1L	lectin, mannose-binding, 1 like
C7orf54	LMAN2	lectin, mannose-binding 2
C9orf82	MAN1B1	mannosidase, alpha, class 1B, member 1
CA2	MAN1C1	mannosidase, alpha, class 1C, member 1
CADPS2	MAP1LC3A	microtubule-associated protein 1 light chain 3 alpha
CALD1	MAP1LC3B	microtubule-associated protein 1 light chain 3 beta
CALU	MAP2K7	mitogen-activated protein kinase kinase 7
CAMTA1	MAP3K5	mitogen-activated protein kinase kinase kinase 5
CASP8AP2	MAPK10	mitogen-activated protein kinase 10
CC2D2A	MAPK8	mitogen-activated protein kinase 8
CCDC18	MAPK9	mitogen-activated protein kinase 9
CCNC	MARCH6	membrane-associated ring finger (C3HC4) 6
CCNE1	MBTPS1	membrane-bound transcription factor peptidase, site 1
CCNYL1	MBTPS2	membrane-bound transcription factor peptidase, site 2
CCT2	MOGS	mannosyl-oligosaccharide glucosidase
CCT3	NFE2L2	nuclear factor (erythroid-derived 2)-like 2
CCT5	NGLY1	N-glycanase 1
CCT6A	NPLOC4	nuclear protein localization 4 homolog (S. cerevisiae)
CCT8	NSFL1C	NSFL1 (p97) cofactor (p47)
CDC6	NUCB1	nucleobindin 1
CDK11B	PARK2	Parkinson disease (autosomal recessive, juvenile) 2, parkin
CDR2	PFDN2	prefoldin subunit 2
CEP57	PFDN5	prefoldin subunit 5
CEP70	PLAA	phospholipase A2-activating protein
CERK	PPIA	peptidylprolyl isomerase A (cyclophilin A)
CETN2	PPP1R15A	protein phosphatase 1, regulatory (inhibitor) subunit 15A
CISD2	PREB	prolactin regulatory element binding
CKAP2	PRKCSH	protein kinase C substrate 80K-H
CLCC1	RAD23A	RAD23 homolog A (S. cerevisiae)
CLNS1A	RAD23B	RAD23 homolog B (S. cerevisiae)
CLTC	RBX1	ring-box 1
CLU	RNF139	ring finger protein 139
CNN2	RNF185	ring finger protein 185
CNOT3	RNF5	ring finger protein 5
CNOT6	SAR1A	SAR1 homolog A (S. cerevisiae)
COCH	SAR1B	SAR1 homolog B (S. cerevisiae)
COG3	SCAP	SREBF chaperone
COL14A1	SEC24B	SEC24 family, member B (S. cerevisiae)
COPA	SEC31B	SEC31 homolog B (S. cerevisiae)
COPB1	SEC61A2	Sec61 alpha 2 subunit (S. cerevisiae)
COPB2	SEL1L2	sel-1 suppressor of lin-12-like 2 (C. elegans)
COPE	SIL1	SIL1 homolog, endoplasmic reticulum chaperone (S. cerevisiae)
COPG	SKP1	S-phase kinase-associated protein 1
COPG1	SREBF1	sterol regulatory element binding transcription factor 1
COPG2	SREBF2	sterol regulatory element binding transcription factor 2
COPS6	STUB1	STIP1 homology and U-box containing protein 1
COQ5	SVIP	small VCP/p97-interacting protein
COQ7	TOR1A	torsin family 1, member A (torsin A)
CREB3L2	TRAF2	TNF receptor-associated factor 2
CRELD1	TUSC3	tumor suppressor candidate 3
CRELD2	TXNDC5	thioredoxin domain containing 5 (endoplasmic reticulum)
CSE1L	UBE2D1	ubiquitin-conjugating enzyme E2D 1 (UBC4/5 homolog, yeast)
CSNK2A1	UBE2D2	ubiquitin-conjugating enzyme E2D 2 (UBC4/5 homolog, yeast)
CTBP2	UBE2D3	ubiquitin-conjugating enzyme E2D 3 (UBC4/5 homolog, yeast)
CTR9	UBE2E1	ubiquitin-conjugating enzyme E2E 1 (UBC4/5 homolog, yeast)
CTSD	UBE2E2	ubiquitin-conjugating enzyme E2E 2 (UBC4/5 homolog, yeast)
CXorf57	UBE2E3	ubiquitin-conjugating enzyme E2E 3 (UBC4/5 homolog, yeast)
CYP4X1	UBE2G1	ubiquitin-conjugating enzyme E2G 1 (UBC7 homolog, yeast)
DCK	UBE2G2	ubiquitin-conjugating enzyme E2G 2 (UBC7 homolog, yeast)
DCUN1D4	UBE2J2	ubiquitin-conjugating enzyme E2, J2 (UBC6 homolog, yeast)
DDX1	UBE4B	ubiquitination factor E4B (UFD2 homolog, yeast)
DDX21	UBQLN1	ubiquilin 1
DDX3X	UBQLN2	ubiquilin 2
DDX49	UBQLN3	ubiquilin 3
DHFR	UBQLN4	ubiquilin 4
DNAJC12	UBQLNL	ubiquilin-like
DNMT3B	UBXN4	UBX domain protein 4
DOM3Z	UBXN6	UBX domain protein 6
DPAGT1	UFD1L	ubiquitin fusion degradation 1 like (yeast)
DTWD2	UGGT2	UDP-glucose glycoprotein glucosyltransferase 2
DYNC1H1	USP14	ubiquitin specific peptidase 14 (tRNA-guanine transglycosylase)
EAF2	WFS1	Wolfram syndrome 1 (wolframin)
EBAG9	YOD1	YOD1 OTU deubiquinating enzyme 1 homolog (S. cerevisiae)
EBNA1BP2
ECHS1
ECI2
EDC4
EEF1A1
EEF1A2
EEF1G
EEF2
EFCAB2
EHD1
EIF2D
EIF3E
EIF3F
EIF3I
EIF3M
ELOVL2
ENTPD7
EPHA7
EPS15
ERAP2
ERBB2IP
ESRP1
ETFA
ETV1
EZR
FAM115A
FAM189A2
FAM18B2
FAM3C
FAM72D
FANCL
FAR1
FAR2
FASN
FBXO16
FBXO25
FBXO5
FICD
FIGN
FKBP11
FKBP14
FKBP2
FKBP3
FLNA
FMR1
FNDC3A
FNDC3B
FXR1
GALK2
GALNT1
GART
GBF1
GCH1
GCN1L1
GDI2
GFPT1
GFPT2
GHRLOS2
GIGYF2
GLCE
GLIPR2
GLOD4
GLRX
GMPPA
GMPPB
GNB2L1
GNL3
GNN
GOLGA5
GOLGB1
GOLT1B
GOPC
GORASP2
GOT1
GPR155
GPR89A
GPR89B
GRM8
GSTP1
GTF3C3
GZF1
HABP4
HDLBP
HIBADH
HIST2H2BF
HMGCR
HMGCS1
HNRNPA2B1
HNRNPH1
HNRNPH2
HNRNPK
HNRNPM
HOOK1
HSD17B10
HSD17B7
HSD17B7P2
HSPA13
HSPD1
HUWE1
IARS
IBTK
IDI1
IFT81
IKBIP
ILF3
INTS2
IPO5
IQGAP1
IRAK4
JPX
KDELR3
KDM3B
KIAA0368
KIAA1244
KIFAP3
KNTC1
KPNA2
KPNB1
KRT18
KRT8
LACTB2
LARP1B
LCP1
LDHA
LIPA
LOC1720
LOX
LRPPRC
LRRC59
LRRCC1
LRRFIP1
LRRTM2
LTN1
LYSMD3
MAGT1
MAP1B
MAP3K8
MARCKS
MBNL2
MCEE
MCFD2
MCM3
MCM4
MCM5
MCM6
MCM7
MCTP2
MDH2
MED31
MGAT2
MIA3
MICAL2
MIR622
MIS12
MIS18A
MLEC
MLF1IP
MLKL
MLL2
MMS19
MON2
MORF4L2
MPV17L2
MRPS25
MSTO1
MSTO2P
MTDH
MTERFD2
MTFR1
MTHFD2
MYADM
MYBBP1A
MYH10
MYH9
MYL12B
N4BP2
N6AMT1
NANS
NBEAL1
NBPF15
NBPF16
NCAPG2
NCK1
NCL
NECAP2
NEDD4
NFKBIZ
NFXL1
NOL7
NPC2
NPM1
NPTN
NRBP1
NSDHL
NSMCE4A
NUCB2
NUDT12
NUDT4P1
NUS1
OAT
OSBP
OSTC
OSTM1
PABPC1L
PAIP2B
PAPSS2
PARK7
PARP1
PCNXL3
PDCL3
PDE4DIP
PDIA3P
PDIA5
PDPK1
PDXK
PEX19
PGM3
PHB
PHF19
PIBF1
PIEZO2
PIM2
PIN1
PJA2
PKD2
PKM2
PLA2G7
PLDN
PLEKHA6
PLK1
PMP22
PNP
PNPLA8
POLA1
POLE4
PPAPDC1B
PPIB
PPIP5K2
PPME1
PPP1CB
PPP2R1B
PPP4C
PRDM4
PRIM1
PRKCZ
PRKDC
PRRC1
PSMA4
PSMA5
PSMC4
PSMD14
PSMD2
PSME1
PTGES3
PUS7L
PYGL
RAB1A
RAB5A
RAB6C
RABAC1
RAD50
RANBP1
RAPGEF2
RBBP7
RBM15B
RCAN3
REPS2
REXO4
RFC3
RHOQ
RNF128
RNF148
RPL13A
RPL4
RPL5
RPL7
RPLP0
RPS12
RPS15
RPS16
RPS17
RPS19
RPS2
RPS25
RPS3
RPS3A
RPS4X
RPS5
RPS6KA6
RPS7
RPS8
RPS9
RUVBL1
RWDD2A
SAAL1
SCCPDH
SCFD1
SDF2L1
SDR39U1
SEC11C
SELK
SETX
SF3B3
SFR1
SGK3
SHC1
SHCBP1
SLC10A7
SLC13A4
SLC1A4
SLC25A4
SLC25A5
SLC25A6
SLC30A7
SLC33A1
SLC35B1
SLC38A2
SLC39A14
SLC50A1
SLC5A3
SLC7A1
SLC7A11
SLC7A5
SLC7A8
SLFN11
SMC1A
SMC3
SNCA
SND1
SPCS2
SPCS3
SQLE
SRM
SRP19
SRP54
SRP68
SRPR
SRPRB
STAG2
STARD4
STARD5
STAU2
STC2
STEAP3
STOX2
STX3
SUGT1
SULF1
SUPT16H
SURF4
SYNCRIP
TAGLN2
TASP1
TBC1D8B
TCTN2
TES
TFAM
TFRC
THAP5
TIAL1
TIFA
TIMM17A
TJP2
TKT
TLN1
TM9SF1
TM9SF3
TMC3
TMED10
TMED2
TMED5
TMED7
TMED9
TMEM214
TMEM31
TMEM39A
TMEM41B
TMEM50B
TMF1
TMPO
TNPO1
TOP1MT
TPP2
TPT1
TRIM27
TRIM5
TSPAN13
TSPYL2
TST
TTC17
TTC3
TTLL7
TUBA1B
TUBB2B
TUBB4B
TXNDC11
TXNDC15
TYMS
UAP1
UBA1
UBA5
UBE2O
UBN2
UCHL1
UFM1
UGDH
UGP2
USO1
USP28
USP32
UTRN
WARS
WDR62
WIPI1
YDJC
YIPF5
YIPF6
YWHAB
YWHAZ
ZBTB5
ZBTB8OS
ZFAND2A
ZFP28
ZMYM4
ZMYND11
ZNF165
ZNF184
ZNF300
ZNF555
ZNF608
ZNF70
ZNF740
ZNF75D
ZNF841
ZRANB2
ZRSR1
