# Supplementary material for: Analysis of gene expression and use of connectivity mapping to identify drugs for treatment of human glomerulopathies
Source: Front Med (Lausanne). 2023 Mar 13;10:1122328. doi: 10.3389/fmed.2023.1122328 (PMC10042326; doi:10.3389/fmed.2023.1122328)
Supplement: Supplementary file 3 [file Table_3.XLSX]

## Sheet: Sheet1
S3 Table. ER pathways based on GO analysis of XBP1+ATF6-inducible genes that were not in KEGG list
Pathway	P-value	Q-value	Source
Protein processing in endoplasmic reticulum - Homo sapiens (human)	0	0	KEGG
Asparagine N-linked glycosylation	2.5342e-49	2.78762e-47	Reactome
N-glycan trimming in the ER and Calnexin/Calreticulin cycle	1.90398e-35	6.31169e-33	Reactome
ER to Golgi Anterograde Transport	3.95187e-35	1.44902e-33	Reactome
Transport to the Golgi and subsequent modification	5.6651e-35	1.5579e-33	Reactome
COPI-mediated anterograde transport	9.27306e-34	2.04007e-32	Reactome
Calnexin/calreticulin cycle	6.89775e-29	9.14641e-27	Reactome
Unfolded Protein Response (UPR)	5.70825e-26	5.40653e-24	Reactome
COPI-dependent Golgi-to-ER retrograde traffic	3.42305e-23	5.37908e-22	Reactome
Golgi-to-ER retrograde transport	1.21169e-22	1.66608e-21	Reactome
Er associated degradation (erad) pathway	9.16075e-21	6.07358e-19	BioCarta
ER Quality Control Compartment (ERQC)	2.86355e-20	1.72594e-18	Reactome
IRE1alpha activates chaperones	2.88427e-16	1.27485e-14	Reactome
N-Glycan biosynthesis	8.02027e-15	7.35192e-14	EHMN
Glycosphingolipid biosynthesis - neolactoseries	2.91259e-14	2.4645e-13	EHMN
HSP90 chaperone cycle for steroid hormone receptors (SHR)	3.40555e-14	1.32816e-12	Reactome
Glycosphingolipid biosynthesis - globoseries	8.06303e-14	6.33524e-13	EHMN
Glycosphingolipid biosynthesis - ganglioseries	2.92471e-13	2.14479e-12	EHMN
XBP1(S) activates chaperone genes	1.13098e-12	3.19429e-11	Reactome
XBP1(S) activates chaperone genes	2.71668e-12	6.68568e-11	Wikipathways
ATF6 (ATF6-alpha) activates chaperone genes	6.86901e-10	1.19846e-08	Wikipathways
ATF6 (ATF6-alpha) activates chaperones	4.72072e-08	6.01892e-07	Reactome
Antigen Presentation: Folding, assembly and peptide loading of class I MHC	1.89386e-16	9.65867e-15	Reactome
