# Supplementary material for: Analysis of gene expression and use of connectivity mapping to identify drugs for treatment of human glomerulopathies
Source: Front Med (Lausanne). 2023 Mar 13;10:1122328. doi: 10.3389/fmed.2023.1122328 (PMC10042326; doi:10.3389/fmed.2023.1122328)
Supplement: Supplementary file 4 [file Table_4.XLSX]

## Sheet: ER319 and Autophagy 547
S4 Table. ER/UPR and autophagy genes
ER/UPR and autophagy gene lists. There are 40 genes in common between the two lists (bold/italic text).
Genes marked with an "X" were present in the Nephroseq microarray.
ER/UPR gene list (N=319; 271 were found in the Nephroseq microarray)												Autophagy gene list (N=547; 391 were found in the Nephroseq microarray)
Gene symbol		Gene descriptor										Gene symbol		Gene descriptor
ATG12	X	ATG12 autophagy related 12 homolog (S. cerevisiae)										ATG12	X	autophagy related 12
ATP6V0D1	X	ATPase, H+ transporting, lysosomal 38kDa, V0 subunit d1										ATP6V0D1	X	ATPase H+ transporting V0 subunit d1
BCL2	X	B-cell CLL/lymphoma 2										BCL2	X	BCL2, apoptosis regulator
BECN1	X	beclin 1, autophagy related										BECN1	X	beclin 1
CAPN1	X	calpain 1, (mu/I) large subunit										CAPN1	X	calpain 1
EIF2AK3	X	eukaryotic translation initiation factor 2-alpha kinase 3										EIF2AK3	X	eukaryotic translation initiation factor 2 alpha kinase 3
EIF2AK4		eukaryotic translation initiation factor 2 alpha kinase 4										EIF2AK4		eukaryotic translation initiation factor 2 alpha kinase 4
EIF2S1	X	eukaryotic translation initiation factor 2, subunit 1 alpha, 35kDa										EIF2S1	X	eukaryotic translation initiation factor 2 subunit alpha
ERN1	X	endoplasmic reticulum to nucleus signaling 1										ERN1	X	endoplasmic reticulum to nucleus signaling 1
GSK3A	X	glycogen synthase kinase 3 alpha										GSK3A	X	glycogen synthase kinase 3 alpha
HSP90AA1	X	heat shock protein 90kDa alpha (cytosolic), class A member 1										HSP90AA1	X	heat shock protein 90 alpha family class A member 1
HSPA8	X	heat shock 70kDa protein 8										HSPA8	X	heat shock protein family A (Hsp70) member 8
HTRA2	X	HtrA serine peptidase 2										HTRA2	X	HtrA serine peptidase 2
MAP1LC3A		microtubule-associated protein 1 light chain 3 alpha										MAP1LC3A		microtubule associated protein 1 light chain 3 alpha
MAP1LC3B	X	microtubule-associated protein 1 light chain 3 beta										MAP1LC3B	X	microtubule associated protein 1 light chain 3 beta
MAPK10	X	mitogen-activated protein kinase 10										MAPK10	X	mitogen-activated protein kinase 10
MAPK8	X	mitogen-activated protein kinase 8										MAPK8	X	mitogen-activated protein kinase 8
MAPK9	X	mitogen-activated protein kinase 9										MAPK9	X	mitogen-activated protein kinase 9
NSFL1C	X	NSFL1 (p97) cofactor (p47)										NSFL1C	X	NSFL1 cofactor
PLAA	X	phospholipase A2-activating protein										PLAA	X	phospholipase A2 activating protein
RAB1A	X	RAB1A, member RAS oncogene family										RAB1A	X	RAB1A, member RAS oncogene family
RNF185		ring finger protein 185										RNF185		ring finger protein 185
RNF5	X	ring finger protein 5										RNF5	X	ring finger protein 5
RPN2	X	ribophorin II										RPN2	X	ribophorin II
SCFD1	X	sec1 family domain containing 1										SCFD1	X	sec1 family domain containing 1
SEC23A	X	Sec23 homolog A (S. cerevisiae)										SEC23A	X	Sec23 homolog A, coat complex II component
SEC23B	X	Sec23 homolog B (S. cerevisiae)										SEC23B	X	Sec23 homolog B, coat complex II component
SREBF1	X	sterol regulatory element binding transcription factor 1										SREBF1	X	sterol regulatory element binding transcription factor 1
SREBF2	X	sterol regulatory element binding transcription factor 2										SREBF2	X	sterol regulatory element binding transcription factor 2
STUB1	X	STIP1 homology and U-box containing protein 1										STUB1	X	STIP1 homology and U-box containing protein 1
SVIP		small VCP/p97-interacting protein										SVIP		small VCP interacting protein
TRIM13	X	tripartite motif-containing 13										TRIM13	X	tripartite motif containing 13
UBQLN1		ubiquilin 1										UBQLN1		ubiquilin 1
UBQLN2	X	ubiquilin 2										UBQLN2	X	ubiquilin 2
UBQLN4		ubiquilin 4										UBQLN4		ubiquilin 4
UBXN6	X	UBX domain protein 6										UBXN6	X	UBX domain protein 6
VCP	X	valosin-containing protein										VCP	X	valosin containing protein
WIPI1	X	WD repeat domain, phosphoinositide interacting 1										WIPI1	X	WD repeat domain, phosphoinositide interacting 1
XBP1	X	X-box binding protein 1										XBP1	X	X-box binding protein 1
YOD1	X	YOD1 OTU deubiquinating enzyme 1 homolog (S. cerevisiae)										YOD1	X	YOD1 deubiquitinase
ACADVL	X	acyl-CoA dehydrogenase, very long chain										ABL1	X	ABL proto-oncogene 1, non-receptor tyrosine kinase
ADD1	X	adducin 1 (alpha)										ABL2	X	ABL proto-oncogene 2, non-receptor tyrosine kinase
ALG2		asparagine-linked glycosylation 2, alpha-1,3-mannosyltransferase homolog (S. cerevisiae)										ACBD5		acyl-CoA binding domain containing 5
AMFR	X	autocrine motility factor receptor										ACER2		alkaline ceramidase 2
AR	X	androgen receptor										ADRA1A	X	adrenoceptor alpha 1A
ARCN1	X	archain 1										ADRB2	X	adrenoceptor beta 2
ARF4	X	ADP-ribosylation factor 4										AKT1	X	AKT serine/threonine kinase 1
ARFGAP1	X	ADP-ribosylation factor GTPase activating protein 1										AKT1S1		AKT1 substrate 1
ARFGAP3	X	ADP-ribosylation factor GTPase activating protein 3										AKT2	X	AKT serine/threonine kinase 2
ASNA1	X	arsA arsenite transporter, ATP-binding, homolog 1 (bacterial)										AKT3	X	AKT serine/threonine kinase 3
ATF4		activating transcription factor 4 (tax-responsive enhancer element B67)										AMBRA1	X	autophagy and beclin 1 regulator 1
ATF6	X	activating transcription factor 6										ANXA7	X	annexin A7
ATF6B	X	activating transcription factor 6 beta										ARSB	X	arylsulfatase B
ATXN3	X	ataxin 3										ATG10		autophagy related 10
ATXN3L	X	ataxin 3-like										ATG101		autophagy related 101
B2M	X	beta-2-microglobulin										ATG13		autophagy related 13
BAG1	X	BCL2-associated athanogene										ATG14		autophagy related 14
BAG2	X	BCL2-associated athanogene 2										ATG16L1		autophagy related 16 like 1
BAK1	X	BCL2-antagonist/killer 1										ATG16L2		autophagy related 16 like 2
BAX	X	BCL2-associated X protein										ATG2A	X	autophagy related 2A
BCAP31	X	B-cell receptor-associated protein 31										ATG2B	X	autophagy related 2B
BET1	X	blocked early in transport 1 homolog (S. cerevisiae)										ATG3	X	autophagy related 3
CALR	X	calreticulin										ATG4A	X	autophagy related 4A cysteine peptidase
CANX	X	calnexin										ATG4B	X	autophagy related 4B cysteine peptidase
CAPN2	X	calpain 2, (m/II) large subunit										ATG4C		autophagy related 4C cysteine peptidase
CASP12		caspase 12 (gene/pseudogene)										ATG4D		autophagy related 4D cysteine peptidase
CCT4	X	chaperonin containing TCP1, subunit 4 (delta)										ATG5	X	autophagy related 5
CCT7	X	chaperonin containing TCP1, subunit 7 (eta)										ATG7	X	autophagy related 7
CEBPB	X	CCAAT/enhancer binding protein (C/EBP), beta										ATG9A	X	autophagy related 9A
CEBPZ	X	CCAAT/enhancer binding protein (C/EBP), zeta										ATG9B		autophagy related 9B
CKAP4	X	cytoskeleton-associated protein 4										ATM	X	ATM serine/threonine kinase
COG3		component of oligomeric golgi complex 3										ATP13A2	X	ATPase cation transporting 13A2
COPA	X	coatomer protein complex, subunit alpha										ATP5IF1		ATP synthase inhibitory factor subunit 1
COPB1	X	coatomer protein complex, subunit beta 1										ATP6V0A1	X	ATPase H+ transporting V0 subunit a1
COPB2	X	coatomer protein complex, subunit beta 2 (beta prime)										ATP6V0A2	X	ATPase H+ transporting V0 subunit a2
COPE	X	coatomer protein complex, subunit epsilon										ATP6V0B	X	ATPase H+ transporting V0 subunit b
COPG2		coatomer protein complex, subunit gamma 2										ATP6V0C	X	ATPase H+ transporting V0 subunit c
CREB3	X	cAMP responsive element binding protein 3										ATP6V0D2		ATPase H+ transporting V0 subunit d2
CREB3L1	X	cAMP responsive element binding protein 3-like 1										ATP6V0E1	X	ATPase H+ transporting V0 subunit e1
CREB3L2	X	cAMP responsive element binding protein 3-like 2										ATP6V0E2	X	ATPase H+ transporting V0 subunit e2
CREB3L3		cAMP responsive element binding protein 3-like 3										ATP6V1A	X	ATPase H+ transporting V1 subunit A
CREB3L4		cAMP responsive element binding protein 3-like 4										ATP6V1B1	X	ATPase H+ transporting V1 subunit B1
CRYAA	X	crystallin, alpha A										ATP6V1B2	X	ATPase H+ transporting V1 subunit B2
CRYAB	X	crystallin, alpha B										ATP6V1C1	X	ATPase H+ transporting V1 subunit C1
CTDSP2	X	CTD (carboxy-terminal domain, RNA polymerase II, polypeptide A) small phosphatase 2										ATP6V1C2		ATPase H+ transporting V1 subunit C2
CUL1	X	cullin 1										ATP6V1D	X	ATPase H+ transporting V1 subunit D
CUL7	X	cullin 7										ATP6V1E1	X	ATPase H+ transporting V1 subunit E1
CXXC1	X	CXXC finger 1 (PHD domain)										ATP6V1E2		ATPase H+ transporting V1 subunit E2
DAD1	X	defender against cell death 1										ATP6V1G1	X	ATPase H+ transporting V1 subunit G1
DCTN1	X	dynactin 1 (p150, glued homolog, Drosophila)										ATP6V1G2	X	ATPase H+ transporting V1 subunit G2
DDIT3	X	DNA-damage-inducible transcript 3										ATP6V1H	X	ATPase H+ transporting V1 subunit H
DDOST	X	dolichyl-diphosphooligosaccharide--protein glycosyltransferase										BAD	X	BCL2 associated agonist of cell death
DDX11	X	DEAD/H (Asp-Glu-Ala-Asp/His) box polypeptide 11 (CHL1-like helicase homolog, S. cerevisiae)										BAG3	X	BCL2 associated athanogene 3
DERL1	X	Der1-like domain family, member 1										BCL2L1	X	BCL2 like 1
DERL2	X	Der1-like domain family, member 2										BCL2L11	X	BCL2 like 11
DERL3		Der1-like domain family, member 3										BECN2		beclin 2
DNAJA1	X	DnaJ (Hsp40) homolog, subfamily A, member 1										BMF		Bcl2 modifying factor
DNAJA2	X	DnaJ (Hsp40) homolog, subfamily A, member 2										BNIP3	X	BCL2 interacting protein 3
DNAJA4		DnaJ (Hsp40) homolog, subfamily A, member 4										BNIP3L	X	BCL2 interacting protein 3 like
DNAJB1	X	DnaJ (Hsp40) homolog, subfamily B, member 1										BOK		BOK, BCL2 family apoptosis regulator
DNAJB11		DnaJ (Hsp40) homolog, subfamily B, member 11										C19orf12		chromosome 19 open reading frame 12
DNAJB12	X	DnaJ (Hsp40) homolog, subfamily B, member 12										C6orf106	X	chromosome 6 open reading frame 106
DNAJB2	X	DnaJ (Hsp40) homolog, subfamily B, member 2										C9orf72		chromosome 9 open reading frame 72
DNAJB9	X	DnaJ (Hsp40) homolog, subfamily B, member 9										CALCOCO2	X	calcium binding and coiled-coil domain 2
DNAJC1	X	DnaJ (Hsp40) homolog, subfamily C, member 1										CAMKK2	X	calcium/calmodulin dependent protein kinase kinase 2
DNAJC10	X	DnaJ (Hsp40) homolog, subfamily C, member 10										CAPNS1	X	calpain small subunit 1
DNAJC3	X	DnaJ (Hsp40) homolog, subfamily C, member 3										CASP3	X	caspase 3
DNAJC4	X	DnaJ (Hsp40) homolog, subfamily C, member 4										CD84	X	CD84 molecule
DNAJC5		DnaJ (Hsp40) homolog, subfamily C, member 5										CDC37	X	cell division cycle 37
DNAJC5B		DnaJ (Hsp40) homolog, subfamily C, member 5 beta										CDK5	X	cyclin dependent kinase 5
DNAJC5G		DnaJ (Hsp40) homolog, subfamily C, member 5 gamma										CDK5R1	X	cyclin dependent kinase 5 regulatory subunit 1
DPAGT1	X	dolichyl-phosphate (UDP-N-acetylglucosamine) N-acetylglucosaminephosphotransferase 1 (GlcNAc-1-P transferase)										CDKN1B	X	cyclin dependent kinase inhibitor 1B
DYNC1H1	X	dynein, cytoplasmic 1, heavy chain 1										CDKN2D	X	cyclin dependent kinase inhibitor 2D
EDEM1	X	ER degradation enhancer, mannosidase alpha-like 1										CFLAR	X	CASP8 and FADD like apoptosis regulator
EDEM2	X	ER degradation enhancer, mannosidase alpha-like 2										CHAF1A	X	chromatin assembly factor 1 subunit A
EDEM3	X	ER degradation enhancer, mannosidase alpha-like 3										CHMP2A	X	charged multivesicular body protein 2A
EIF2A		eukaryotic translation initiation factor 2A, 65kDa										CHMP2B	X	charged multivesicular body protein 2B
EIF2AK1	X	eukaryotic translation initiation factor 2-alpha kinase 1										CHMP3		charged multivesicular body protein 3
EIF2AK2	X	eukaryotic translation initiation factor 2-alpha kinase 2										CHMP4A	X	charged multivesicular body protein 4A
ENGASE	X	endo-beta-N-acetylglucosaminidase										CHMP4B		charged multivesicular body protein 4B
ERLEC1		endoplasmic reticulum lectin 1										CHMP4C		charged multivesicular body protein 4C
ERN2	X	endoplasmic reticulum to nucleus signaling 2										CHMP6	X	charged multivesicular body protein 6
ERO1L	X	ERO1-like (S. cerevisiae)										CISD2		CDGSH iron sulfur domain 2
ERO1LB	X	ERO1-like beta (S. cerevisiae)										CLEC16A	X	C-type lectin domain containing 16A
ERP29	X	endoplasmic reticulum protein 29										CLN3	X	CLN3, battenin
ERP44	X	endoplasmic reticulum protein 44										CLTC	X	clathrin heavy chain
EXTL1	X	exostoses (multiple)-like 1										CLU	X	clusterin
EXTL2	X	exostoses (multiple)-like 2										CPTP		ceramide-1-phosphate transfer protein
EXTL3	X	exostoses (multiple)-like 3										CSNK2A2	X	casein kinase 2 alpha 2
FAM20B	X	family with sequence similarity 20, member B										CTSA	X	cathepsin A
FBXO2	X	F-box protein 2										CTSB	X	cathepsin B
FBXO6		F-box protein 6										CTSD	X	cathepsin D
FKBP14	X	FK506 binding protein 14, 22 kDa										CTSK	X	cathepsin K
FKBP4	X	FK506 binding protein 4, 59kDa										CTSL		cathepsin L
FKBP5	X	FK506 binding protein 5										CTSV		cathepsin V
GANAB	X	glucosidase, alpha; neutral AB										CTTN	X	cortactin
GANC		glucosidase, alpha; neutral C										DAP	X	death associated protein
GBF1	X	golgi brefeldin A resistant guanine nucleotide exchange factor 1										DAPK1	X	death associated protein kinase 1
GFPT1	X	glutamine--fructose-6-phosphate transaminase 1										DAPK2	X	death associated protein kinase 2
GFPT2	X	glutamine-fructose-6-phosphate transaminase 2										DAPK3	X	death associated protein kinase 3
GMPPA	X	GDP-mannose pyrophosphorylase A										DAPL1		death associated protein like 1
GMPPB	X	GDP-mannose pyrophosphorylase B										DCN	X	decorin
GOLGB1	X	golgin B1										DDIT4	X	DNA damage inducible transcript 4
GOSR2	X	golgi SNAP receptor complex member 2										DEPP1		DEPP1, autophagy regulator
HDGF	X	hepatoma-derived growth factor										DEPTOR		DEP domain containing MTOR interacting protein
HERPUD1	X	homocysteine-inducible, endoplasmic reticulum stress-inducible, ubiquitin-like domain member 1										DHRSX		dehydrogenase/reductase X-linked
HLA-A	X	major histocompatibility complex, class I, A										DNM1L	X	dynamin 1 like
HLA-B	X	major histocompatibility complex, class I, B										DNM1P34		dynamin 1 pseudogene 34
HLA-C	X	major histocompatibility complex, class I, C										DRAM1	X	DNA damage regulated autophagy modulator 1
HLA-E	X	major histocompatibility complex, class I, E										DRAM2		DNA damage regulated autophagy modulator 2
HLA-F	X	major histocompatibility complex, class I, F										DRD2	X	dopamine receptor D2
HLA-G	X	major histocompatibility complex, class I, G										DRD3	X	dopamine receptor D3
HLA-H		major histocompatibility complex, class I, H (pseudogene)										DYNLL1	X	dynein light chain LC8-type 1
HSP90AB1	X	heat shock protein 90kDa alpha (cytosolic), class B member 1										DYNLL2		dynein light chain LC8-type 2
HSP90B1	X	heat shock protein 90kDa beta (Grp94), member 1										EEF1A1		eukaryotic translation elongation factor 1 alpha 1
HSPA1A	X	heat shock 70kDa protein 1A										EEF1A2	X	eukaryotic translation elongation factor 1 alpha 2
HSPA1B	X	heat shock 70kDa protein 1B										EI24	X	EI24, autophagy associated transmembrane protein
HSPA1L	X	heat shock 70kDa protein 1-like										EIF4E	X	eukaryotic translation initiation factor 4E
HSPA2	X	heat shock 70kDa protein 2										EIF4G1	X	eukaryotic translation initiation factor 4 gamma 1
HSPA4	X	heat shock 70kDa protein 4										EIF4G2	X	eukaryotic translation initiation factor 4 gamma 2
HSPA4L	X	heat shock 70kDa protein 4-like										EIF4G3	X	eukaryotic translation initiation factor 4 gamma 3
HSPA5	X	heat shock 70kDa protein 5 (glucose-regulated protein, 78kDa)										EMC6		ER membrane protein complex subunit 6
HSPA6	X	heat shock 70kDa protein 6 (HSP70B')										ENTPD4	X	ectonucleoside triphosphate diphosphohydrolase 4
HSPBP1	X	HSPA (heat shock 70kDa) binding protein, cytoplasmic cochaperone 1										EP300	X	E1A binding protein p300
HSPH1	X	heat shock 105kDa/110kDa protein 1										EPG5		ectopic P-granules autophagy protein 5 homolog
HTRA4		HtrA serine peptidase 4										EPM2A	X	EPM2A, laforin glucan phosphatase
HYOU1	X	hypoxia up-regulated 1										ERCC4	X	ERCC excision repair 4, endonuclease catalytic subunit
INSIG1	X	insulin induced gene 1										EVA1A		eva-1 homolog A, regulator of programmed cell death
INSIG2	X	insulin induced gene 2										EXOC1	X	exocyst complex component 1
KDELR3	X	KDEL (Lys-Asp-Glu-Leu) endoplasmic reticulum protein retention receptor 3										EXOC4		exocyst complex component 4
KLHDC3	X	kelch domain containing 3										EXOC7	X	exocyst complex component 7
LMAN1	X	lectin, mannose-binding, 1										EXOC8		exocyst complex component 8
LMAN1L	X	lectin, mannose-binding, 1 like										FBXL2	X	F-box and leucine rich repeat protein 2
LMAN2	X	lectin, mannose-binding 2										FBXO7	X	F-box protein 7
LMNA	X	lamin A/C										FBXW7	X	F-box and WD repeat domain containing 7
MAGT1	X	magnesium transporter 1										FEZ1	X	fasciculation and elongation protein zeta 1
MAN1A1	X	mannosidase, alpha, class 1A, member 1										FEZ2	X	fasciculation and elongation protein zeta 2
MAN1A2	X	mannosidase, alpha, class 1A, member 2										FIS1	X	fission, mitochondrial 1
MAN1B1	X	mannosidase, alpha, class 1B, member 1										FLCN		folliculin
MAN1C1	X	mannosidase, alpha, class 1C, member 1										FNBP1L	X	formin binding protein 1 like
MAN2A2	X	mannosidase, alpha, class 2A, member 2										FOXO1	X	forkhead box O1
MAN2B1	X	mannosidase, alpha, class 2B, member 1										FTH1	X	ferritin heavy chain 1
MAN2C1	X	mannosidase, alpha, class 2C, member 1										FTL	X	ferritin light chain
MANF	X	mesencephalic astrocyte-derived neurotrophic factor										FUNDC1		FUN14 domain containing 1
MAP2K7	X	mitogen-activated protein kinase kinase 7										FUNDC2		FUN14 domain containing 2
MAP3K5	X	mitogen-activated protein kinase kinase kinase 5										FYCO1	X	FYVE and coiled-coil domain containing 1
MARCH6	X	membrane-associated ring finger (C3HC4) 6										FZD5	X	frizzled class receptor 5
MBTPS1	X	membrane-bound transcription factor peptidase, site 1										GABARAP	X	GABA type A receptor-associated protein
MBTPS2	X	membrane-bound transcription factor peptidase, site 2										GABARAPL1	X	GABA type A receptor associated protein like 1
MCFD2	X	multiple coagulation factor deficiency 2										GABARAPL2	X	GABA type A receptor associated protein like 2
MGAT2	X	mannosyl (alpha-1,6-)-glycoprotein beta-1,2-N-acetylglucosaminyltransferase										GABARAPL3		GABA type A receptor associated protein like 3 pseudogene
MIA3	X	melanoma inhibitory activity family, member 3										GAPDH	X	glyceraldehyde-3-phosphate dehydrogenase
MLEC	X	malectin										GATA4	X	GATA binding protein 4
MOGS	X	mannosyl-oligosaccharide glucosidase										GBA		glucosylceramidase beta
NANS	X	N-acetylneuraminic acid synthase										GFAP	X	glial fibrillary acidic protein
NFE2L2	X	nuclear factor (erythroid-derived 2)-like 2										GNAI3	X	G protein subunit alpha i3
NGLY1	X	N-glycanase 1										GOLGA2	X	golgin A2
NPLOC4	X	nuclear protein localization 4 homolog (S. cerevisiae)										GPSM1		G protein signaling modulator 1
NR3C1	X	nuclear receptor subfamily 3, group C, member 1 (glucocorticoid receptor)										HAP1	X	huntingtin associated protein 1
NR3C2	X	nuclear receptor subfamily 3, group C, member 2										HAX1	X	HCLS1 associated protein X-1
NUCB1	X	nucleobindin 1										HDAC10		histone deacetylase 10
NUS1		nuclear undecaprenyl pyrophosphate synthase 1 homolog (S. cerevisiae)										HDAC6	X	histone deacetylase 6
OS9	X	osteosarcoma amplified 9, endoplasmic reticulum lectin										HERC1	X	HECT and RLD domain containing E3 ubiquitin protein ligase family member 1
P4HB	X	prolyl 4-hydroxylase, beta polypeptide										HGF	X	hepatocyte growth factor
PARK2	X	Parkinson disease (autosomal recessive, juvenile) 2, parkin										HGS	X	hepatocyte growth factor-regulated tyrosine kinase substrate
PDIA3	X	protein disulfide isomerase family A, member 3										HIF1A	X	hypoxia inducible factor 1 alpha subunit
PDIA4	X	protein disulfide isomerase family A, member 4										HK2	X	hexokinase 2
PDIA5	X	protein disulfide isomerase family A, member 5										HMGB1		high mobility group box 1
PDIA6	X	protein disulfide isomerase family A, member 6										HMGB1P1		high mobility group box 1 pseudogene 1
PFDN2	X	prefoldin subunit 2										HMGB4		high mobility group box 4
PFDN5	X	prefoldin subunit 5										HMOX1	X	heme oxygenase 1
PGM3	X	phosphoglucomutase 3										HRAS	X	HRas proto-oncogene, GTPase
PGR	X	progesterone receptor										HS1BP3	X	HCLS1 binding protein 3
PLA2G4B		phospholipase A2, group IVB (cytosolic)										HSPB1		heat shock protein family B (small) member 1
PPIA		peptidylprolyl isomerase A (cyclophilin A)										HSPB8	X	heat shock protein family B (small) member 8
PPP1R15A	X	protein phosphatase 1, regulatory (inhibitor) subunit 15A										HTR2B	X	5-hydroxytryptamine receptor 2B
PPP2R5B	X	protein phosphatase 2, regulatory subunit B', beta										HTT	X	huntingtin
PREB	X	prolactin regulatory element binding										IFI16	X	interferon gamma inducible protein 16
PRKCSH	X	protein kinase C substrate 80K-H										IFNG	X	interferon gamma
PSMC1		proteasome (prosome, macropain) 26S subunit, ATPase, 1										IFT20	X	intraflagellar transport 20
PTGES3	X	prostaglandin E synthase 3 (cytosolic)										IFT88	X	intraflagellar transport 88
RAD23A	X	RAD23 homolog A (S. cerevisiae)										IGBP1	X	immunoglobulin binding protein 1
RAD23B	X	RAD23 homolog B (S. cerevisiae)										IGF1R		insulin like growth factor 1 receptor
RBX1	X	ring-box 1										IKBKG		inhibitor of nuclear factor kappa B kinase subunit gamma
RNF103	X	ring finger protein 103										IL10	X	interleukin 10
RNF139	X	ring finger protein 139										IL10RA	X	interleukin 10 receptor subunit alpha
RPN1	X	ribophorin I										IL4	X	interleukin 4
RPS27A		ribosomal protein S27a										INS	X	insulin
RRBP1	X	ribosome binding protein 1 homolog 180kDa (dog)										INSR	X	insulin receptor
SAE1	X	SUMO1 activating enzyme subunit 1										IRF8	X	interferon regulatory factor 8
SAR1A	X	SAR1 homolog A (S. cerevisiae)										IRGM		immunity related GTPase M
SAR1B	X	SAR1 homolog B (S. cerevisiae)										IRS1	X	insulin receptor substrate 1
SCAP	X	SREBF chaperone										IRS2	X	insulin receptor substrate 2
SEC13	X	SEC13 homolog (S. cerevisiae)										IRS4	X	insulin receptor substrate 4
SEC24A	X	SEC24 family, member A (S. cerevisiae)										ITGB4	X	integrin subunit beta 4
SEC24B	X	SEC24 family, member B (S. cerevisiae)										ITPR1	X	inositol 1,4,5-trisphosphate receptor type 1
SEC24C	X	SEC24 family, member C (S. cerevisiae)										KAT8		lysine acetyltransferase 8
SEC24D	X	SEC24 family, member D (S. cerevisiae)										KDM4A	X	lysine demethylase 4A
SEC31A	X	SEC31 homolog A (S. cerevisiae)										KDR	X	kinase insert domain receptor
SEC31B	X	SEC31 homolog B (S. cerevisiae)										KIAA1324		KIAA1324
SEC61A1	X	Sec61 alpha 1 subunit (S. cerevisiae)										KIF25	X	kinesin family member 25
SEC61A2	X	Sec61 alpha 2 subunit (S. cerevisiae)										KLHL22	X	kelch like family member 22
SEC61B	X	Sec61 beta subunit										KLHL3	X	kelch like family member 3
SEC61G	X	Sec61 gamma subunit										KRAS	X	KRAS proto-oncogene, GTPase
SEC62	X	SEC62 homolog (S. cerevisiae)										LACRT		lacritin
SEC63	X	SEC63 homolog (S. cerevisiae)										LAMP1	X	lysosomal associated membrane protein 1
SEL1L	X	sel-1 suppressor of lin-12-like (C. elegans)										LAMP2	X	lysosomal associated membrane protein 2
SEL1L2		sel-1 suppressor of lin-12-like 2 (C. elegans)										LAMP3	X	lysosomal associated membrane protein 3
SELS		selenoprotein S										LAMTOR1		late endosomal/lysosomal adaptor, MAPK and MTOR activator 1
SERP1	X	stress-associated endoplasmic reticulum protein 1										LAMTOR2		late endosomal/lysosomal adaptor, MAPK and MTOR activator 2
SHC1	X	SHC (Src homology 2 domain containing) transforming protein 1										LAMTOR3		late endosomal/lysosomal adaptor, MAPK and MTOR activator 3
SIL1	X	SIL1 homolog, endoplasmic reticulum chaperone (S. cerevisiae)										LAMTOR4		late endosomal/lysosomal adaptor, MAPK and MTOR activator 4
SKP1	X	S-phase kinase-associated protein 1										LAMTOR5		late endosomal/lysosomal adaptor, MAPK and MTOR activator 5
SRPRB	X	signal recognition particle receptor, B subunit										LARP1	X	La ribonucleoprotein domain family member 1
SSR1	X	signal sequence receptor, alpha										LARS		leucyl-tRNA synthetase
SSR2	X	signal sequence receptor, beta (translocon-associated protein beta)										LEP	X	leptin
SSR3	X	signal sequence receptor, gamma (translocon-associated protein gamma)										LEPR	X	leptin receptor
SSR4	X	signal sequence receptor, delta (translocon-associated protein delta)										LGALS8	X	galectin 8
STIP1	X	stress-induced-phosphoprotein 1										LIX1		limb and CNS expressed 1
STT3A	X	STT3, subunit of the oligosaccharyltransferase complex, homolog A (S. cerevisiae)										LIX1L		limb and CNS expressed 1 like
STT3B		STT3, subunit of the oligosaccharyltransferase complex, homolog B (S. cerevisiae)										LRRK2		leucine rich repeat kinase 2
SULT1A3		sulfotransferase family, cytosolic, 1A, phenol-preferring, member 3										LRSAM1		leucine rich repeat and sterile alpha motif containing 1
SYVN1		synovial apoptosis inhibitor 1, synoviolin										LZTS1	X	leucine zipper tumor suppressor 1
TAP1	X	transporter 1, ATP-binding cassette, sub-family B (MDR/TAP)										MAP1LC3B2		microtubule associated protein 1 light chain 3 beta 2
TAP2	X	transporter 2, ATP-binding cassette, sub-family B (MDR/TAP)										MAP1LC3C	X	microtubule associated protein 1 light chain 3 gamma
TAPBP	X	TAP binding protein (tapasin)										MAP1S	X	microtubule associated protein 1S
TATDN2	X	TatD DNase domain containing 2										MAP2K1	X	mitogen-activated protein kinase kinase 1
TCP1	X	t-complex 1										MAP2K2	X	mitogen-activated protein kinase kinase 2
TLN1	X	talin 1										MAP3K7	X	mitogen-activated protein kinase kinase kinase 7
TMED10	X	transmembrane emp24-like trafficking protein 10 (yeast)										MAPK1	X	mitogen-activated protein kinase 1
TMED2	X	transmembrane emp24 domain trafficking protein 2										MAPK15		mitogen-activated protein kinase 15
TMED7	X	transmembrane emp24 protein transport domain containing 7										MAPK3	X	mitogen-activated protein kinase 3
TMED9	X	transmembrane emp24 protein transport domain containing 9										MAPT	X	microtubule associated protein tau
TOR1A	X	torsin family 1, member A (torsin A)										MARK2	X	microtubule affinity regulating kinase 2
TPP1		tripeptidyl peptidase I										MCL1	X	MCL1, BCL2 family apoptosis regulator
TRAF2	X	TNF receptor-associated factor 2										MCOLN1	X	mucolipin 1
TRAM1	X	translocation associated membrane protein 1										MCOLN3	X	mucolipin 3
TSPYL2	X	TSPY-like 2										MEFV	X	MEFV, pyrin innate immunity regulator
TUSC3	X	tumor suppressor candidate 3										MET	X	MET proto-oncogene, receptor tyrosine kinase
TXNDC5	X	thioredoxin domain containing 5 (endoplasmic reticulum)										MFN1	X	mitofusin 1
UAP1	X	UDP-N-acteylglucosamine pyrophosphorylase 1										MFN2	X	mitofusin 2
UBA52	X	ubiquitin A-52 residue ribosomal protein fusion product 1										MFSD8		major facilitator superfamily domain containing 8
UBB	X	ubiquitin B										MID2	X	midline 2
UBC	X	ubiquitin C										MLST8	X	MTOR associated protein, LST8 homolog
UBE2D1	X	ubiquitin-conjugating enzyme E2D 1 (UBC4/5 homolog, yeast)										MRAS	X	muscle RAS oncogene homolog
UBE2D2	X	ubiquitin-conjugating enzyme E2D 2 (UBC4/5 homolog, yeast)										MT3	X	metallothionein 3
UBE2D3	X	ubiquitin-conjugating enzyme E2D 3 (UBC4/5 homolog, yeast)										MTCL1		microtubule crosslinking factor 1
UBE2D4	X	ubiquitin-conjugating enzyme E2D 4 (putative)										MTDH	X	metadherin
UBE2E1	X	ubiquitin-conjugating enzyme E2E 1 (UBC4/5 homolog, yeast)										MTERF3		mitochondrial transcription termination factor 3
UBE2E2	X	ubiquitin-conjugating enzyme E2E 2 (UBC4/5 homolog, yeast)										MTM1	X	myotubularin 1
UBE2E3	X	ubiquitin-conjugating enzyme E2E 3 (UBC4/5 homolog, yeast)										MTMR14	X	myotubularin related protein 14
UBE2G1	X	ubiquitin-conjugating enzyme E2G 1 (UBC7 homolog, yeast)										MTMR3	X	myotubularin related protein 3
UBE2G2	X	ubiquitin-conjugating enzyme E2G 2 (UBC7 homolog, yeast)										MTMR4	X	myotubularin related protein 4
UBE2I	X	ubiquitin-conjugating enzyme E2I (UBC9 homolog, yeast)										MTMR8	X	myotubularin related protein 8
UBE2J1	X	ubiquitin-conjugating enzyme E2, J1 (UBC6 homolog, yeast)										MTMR9	X	myotubularin related protein 9
UBE2J2		ubiquitin-conjugating enzyme E2, J2 (UBC6 homolog, yeast)										MTOR	X	mechanistic target of rapamycin kinase
UBE4B	X	ubiquitination factor E4B (UFD2 homolog, yeast)										MUL1	X	mitochondrial E3 ubiquitin protein ligase 1
UBQLN3	X	ubiquilin 3										MVB12A		multivesicular body subunit 12A
UBQLNL		ubiquilin-like										NAMPT		nicotinamide phosphoribosyltransferase
UBXN1	X	UBX domain protein 1										NBR1	X	NBR1, autophagy cargo receptor
UBXN4	X	UBX domain protein 4										NCOA4	X	nuclear receptor coactivator 4
UFD1L	X	ubiquitin fusion degradation 1 like (yeast)										NEDD4	X	neural precursor cell expressed, developmentally down-regulated 4, E3 ubiquitin protein ligase
UGGT1	X	UDP-glucose glycoprotein glucosyltransferase 1										NHLRC1		NHL repeat containing E3 ubiquitin protein ligase 1
UGGT2	X	UDP-glucose glycoprotein glucosyltransferase 2										NLRP6		NLR family pyrin domain containing 6
USO1	X	USO1 vesicle docking protein homolog (yeast)										NOD1	X	nucleotide binding oligomerization domain containing 1
USP14	X	ubiquitin specific peptidase 14 (tRNA-guanine transglycosylase)										NPC1	X	NPC intracellular cholesterol transporter 1
WFS1	X	Wolfram syndrome 1 (wolframin)										NPRL2	X	NPR2 like, GATOR1 complex subunit
YIF1A	X	Yip1 interacting factor homolog A (S. cerevisiae)										NPRL3	X	NPR3 like, GATOR1 complex subunit
ZBTB17	X	zinc finger and BTB domain containing 17										NRAS	X	NRAS proto-oncogene, GTPase
												NRBF2	X	nuclear receptor binding factor 2
												NRBP2		nuclear receptor binding protein 2
												OPTN	X	optineurin
												OSBPL7	X	oxysterol binding protein like 7
												PACS2		phosphofurin acidic cluster sorting protein 2
												PAFAH1B2	X	platelet activating factor acetylhydrolase 1b catalytic subunit 2
												PARK7	X	Parkinsonism associated deglycase
												PDPK1	X	3-phosphoinositide dependent protein kinase 1
												PEG3	X	paternally expressed 3
												PGAM5		PGAM family member 5, mitochondrial serine/threonine protein phosphatase
												PHF23		PHD finger protein 23
												PIK3C2B	X	phosphatidylinositol-4-phosphate 3-kinase catalytic subunit type 2 beta
												PIK3C3	X	phosphatidylinositol 3-kinase catalytic subunit type 3
												PIK3CA	X	phosphatidylinositol-4,5-bisphosphate 3-kinase catalytic subunit alpha
												PIK3CB	X	phosphatidylinositol-4,5-bisphosphate 3-kinase catalytic subunit beta
												PIK3CD	X	phosphatidylinositol-4,5-bisphosphate 3-kinase catalytic subunit delta
												PIK3R1	X	phosphoinositide-3-kinase regulatory subunit 1
												PIK3R2	X	phosphoinositide-3-kinase regulatory subunit 2
												PIK3R3	X	phosphoinositide-3-kinase regulatory subunit 3
												PIK3R4	X	phosphoinositide-3-kinase regulatory subunit 4
												PIKFYVE	X	phosphoinositide kinase, FYVE-type zinc finger containing
												PIM2	X	Pim-2 proto-oncogene, serine/threonine kinase
												PINK1	X	PTEN induced putative kinase 1
												PIP4K2A	X	phosphatidylinositol-5-phosphate 4-kinase type 2 alpha
												PIP4K2B	X	phosphatidylinositol-5-phosphate 4-kinase type 2 beta
												PIP4K2C	X	phosphatidylinositol-5-phosphate 4-kinase type 2 gamma
												PLEKHF1	X	pleckstrin homology and FYVE domain containing 1
												PLEKHM1	X	pleckstrin homology and RUN domain containing M1
												PLK2	X	polo like kinase 2
												PLK3	X	polo like kinase 3
												POLDIP2	X	DNA polymerase delta interacting protein 2
												PPARGC1A	X	PPARG coactivator 1 alpha
												PPP2CA	X	protein phosphatase 2 catalytic subunit alpha
												PPP2CB	X	protein phosphatase 2 catalytic subunit beta
												PRAP1		proline rich acidic protein 1
												PRKAA1	X	protein kinase AMP-activated catalytic subunit alpha 1
												PRKAA2	X	protein kinase AMP-activated catalytic subunit alpha 2
												PRKAB1	X	protein kinase AMP-activated non-catalytic subunit beta 1
												PRKAB2	X	protein kinase AMP-activated non-catalytic subunit beta 2
												PRKACA	X	protein kinase cAMP-activated catalytic subunit alpha
												PRKACB	X	protein kinase cAMP-activated catalytic subunit beta
												PRKACG	X	protein kinase cAMP-activated catalytic subunit gamma
												PRKAG1	X	protein kinase AMP-activated non-catalytic subunit gamma 1
												PRKAG2	X	protein kinase AMP-activated non-catalytic subunit gamma 2
												PRKAG3		protein kinase AMP-activated non-catalytic subunit gamma 3
												PRKCD	X	protein kinase C delta
												PRKCQ	X	protein kinase C theta
												PRKD1	X	protein kinase D1
												PRKN		parkin RBR E3 ubiquitin protein ligase
												PSAP	X	prosaposin
												PSEN1	X	presenilin 1
												PTEN	X	phosphatase and tensin homolog
												PTK2	X	protein tyrosine kinase 2
												PTPN22	X	protein tyrosine phosphatase, non-receptor type 22
												PYCARD	X	PYD and CARD domain containing
												QSOX1	X	quiescin sulfhydryl oxidase 1
												RAB12		RAB12, member RAS oncogene family
												RAB1B	X	RAB1B, member RAS oncogene family
												RAB23	X	RAB23, member RAS oncogene family
												RAB24		RAB24, member RAS oncogene family
												RAB33B	X	RAB33B, member RAS oncogene family
												RAB39A	X	RAB39A, member RAS oncogene family
												RAB39B	X	RAB39B, member RAS oncogene family
												RAB3GAP1	X	RAB3 GTPase activating protein catalytic subunit 1
												RAB3GAP2	X	RAB3 GTPase activating non-catalytic protein subunit 2
												RAB5A	X	RAB5A, member RAS oncogene family
												RAB7A	X	RAB7A, member RAS oncogene family
												RAB7B		RAB7B, member RAS oncogene family
												RAB8A	X	RAB8A, member RAS oncogene family
												RAF1	X	Raf-1 proto-oncogene, serine/threonine kinase
												RALB	X	RAS like proto-oncogene B
												RASIP1	X	Ras interacting protein 1
												RB1CC1	X	RB1 inducible coiled-coil 1
												RETREG1		reticulophagy regulator 1
												RGS19	X	regulator of G protein signaling 19
												RHEB	X	Ras homolog, mTORC1 binding
												RIPK2	X	receptor interacting serine/threonine kinase 2
												RMC1		regulator of MON1-CCZ1
												RNF103-CHMP3		RNF103-CHMP3 readthrough
												RNF152		ring finger protein 152
												RNF41	X	ring finger protein 41
												ROCK1		Rho associated coiled-coil containing protein kinase 1
												RPS6KB1	X	ribosomal protein S6 kinase B1
												RPS6KB2	X	ribosomal protein S6 kinase B2
												RPTOR		regulatory associated protein of MTOR complex 1
												RRAGA	X	Ras related GTP binding A
												RRAGB	X	Ras related GTP binding B
												RRAGC	X	Ras related GTP binding C
												RRAGD	X	Ras related GTP binding D
												RRAS	X	RAS related
												RRAS2	X	RAS related 2
												RUBCN		RUN and cysteine rich domain containing beclin 1 interacting protein
												RUFY4		RUN and FYVE domain containing 4
												S100A8	X	S100 calcium binding protein A8
												S100A9	X	S100 calcium binding protein A9
												SCOC		short coiled-coil protein
												SEC22B	X	SEC22 homolog B, vesicle trafficking protein (gene/pseudogene)
												SESN1	X	sestrin 1
												SESN2		sestrin 2
												SESN3		sestrin 3
												SH3BP4	X	SH3 domain binding protein 4
												SH3GLB1	X	SH3 domain containing GRB2 like, endophilin B1
												SIRT1	X	sirtuin 1
												SIRT2	X	sirtuin 2
												SLC38A9		solute carrier family 38 member 9
												SMCR8		Smith-Magenis syndrome chromosome region, candidate 8
												SMURF1	X	SMAD specific E3 ubiquitin protein ligase 1
												SNAP29	X	synaptosome associated protein 29
												SNAPIN		SNAP associated protein
												SNCA	X	synuclein alpha
												SNF8	X	SNF8, ESCRT-II complex subunit
												SNRNP70	X	small nuclear ribonucleoprotein U1 subunit 70
												SNX14		sorting nexin 14
												SNX32		sorting nexin 32
												SNX5	X	sorting nexin 5
												SNX6		sorting nexin 6
												SOGA1		suppressor of glucose, autophagy associated 1
												SOGA3		SOGA family member 3
												SPATA18		spermatogenesis associated 18
												SPTLC1	X	serine palmitoyltransferase long chain base subunit 1
												SPTLC2	X	serine palmitoyltransferase long chain base subunit 2
												SQSTM1	X	sequestosome 1
												SRC	X	SRC proto-oncogene, non-receptor tyrosine kinase
												SRPX	X	sushi repeat containing protein, X-linked
												STAM	X	signal transducing adaptor molecule
												STAM2	X	signal transducing adaptor molecule 2
												STAT3	X	signal transducer and activator of transcription 3
												STBD1	X	starch binding domain 1
												STK11	X	serine/threonine kinase 11
												STX12	X	syntaxin 12
												STX17	X	syntaxin 17
												SUPT20H		SPT20 homolog, SAGA complex component
												SUPT5H	X	SPT5 homolog, DSIF elongation factor subunit
												SYNPO2		synaptopodin 2
												TAB2	X	TGF-beta activated kinase 1 (MAP3K7) binding protein 2
												TAB3		TGF-beta activated kinase 1 (MAP3K7) binding protein 3
												TBC1D14		TBC1 domain family member 14
												TBC1D17	X	TBC1 domain family member 17
												TBC1D25		TBC1 domain family member 25
												TBC1D5	X	TBC1 domain family member 5
												TBK1	X	TANK binding kinase 1
												TCIRG1	X	T cell immune regulator 1, ATPase H+ transporting V0 subunit a3
												TECPR1		tectonin beta-propeller repeat containing 1
												TECPR2	X	tectonin beta-propeller repeat containing 2
												TFEB	X	transcription factor EB
												TICAM1	X	toll like receptor adaptor molecule 1
												TIGAR		TP53 induced glycolysis regulatory phosphatase
												TLK2	X	tousled like kinase 2
												TM9SF1	X	transmembrane 9 superfamily member 1
												TMBIM6	X	transmembrane BAX inhibitor motif containing 6
												TMEM150A		transmembrane protein 150A
												TMEM150B		transmembrane protein 150B
												TMEM150C		transmembrane protein 150C
												TMEM208	X	transmembrane protein 208
												TMEM230		transmembrane protein 230
												TMEM41B	X	transmembrane protein 41B
												TMEM59	X	transmembrane protein 59
												TMEM74		transmembrane protein 74
												TOLLIP	X	toll interacting protein
												TOMM7	X	translocase of outer mitochondrial membrane 7
												TP53	X	tumor protein p53
												TP53INP1		tumor protein p53 inducible nuclear protein 1
												TP53INP2		tumor protein p53 inducible nuclear protein 2
												TPCN1		two pore segment channel 1
												TPCN2		two pore segment channel 2
												TRAF6	X	TNF receptor associated factor 6
												TRAPPC8		trafficking protein particle complex 8
												TRIM17	X	tripartite motif containing 17
												TRIM21	X	tripartite motif containing 21
												TRIM22	X	tripartite motif containing 22
												TRIM5	X	tripartite motif containing 5
												TRIM65		tripartite motif containing 65
												TRIM8	X	tripartite motif containing 8
												TSC1	X	TSC complex subunit 1
												TSC2	X	TSC complex subunit 2
												TSG101	X	tumor susceptibility 101
												TSPO	X	translocator protein
												UBXN2A		UBX domain protein 2A
												UBXN2B	X	UBX domain protein 2B
												UCHL1	X	ubiquitin C-terminal hydrolase L1
												ULK1	X	unc-51 like autophagy activating kinase 1
												ULK2	X	unc-51 like autophagy activating kinase 2
												ULK3		unc-51 like kinase 3
												USP10	X	ubiquitin specific peptidase 10
												USP13	X	ubiquitin specific peptidase 13
												USP30		ubiquitin specific peptidase 30
												USP33	X	ubiquitin specific peptidase 33
												USP36	X	ubiquitin specific peptidase 36
												UVRAG	X	UV radiation resistance associated
												VAMP7		vesicle associated membrane protein 7
												VAMP8	X	vesicle associated membrane protein 8
												VDAC1	X	voltage dependent anion channel 1
												VIPAS39		VPS33B interacting protein, apical-basolateral polarity regulator, spe-39 homolog
												VMP1		vacuole membrane protein 1
												VPS11	X	VPS11, CORVET/HOPS core subunit
												VPS13A	X	vacuolar protein sorting 13 homolog A
												VPS13C	X	vacuolar protein sorting 13 homolog C
												VPS13D	X	vacuolar protein sorting 13 homolog D
												VPS16	X	VPS16, CORVET/HOPS core subunit
												VPS18		VPS18, CORVET/HOPS core subunit
												VPS25		vacuolar protein sorting 25 homolog
												VPS26A	X	VPS26, retromer complex component A
												VPS26B		VPS26, retromer complex component B
												VPS28	X	VPS28, ESCRT-I subunit
												VPS29		VPS29, retromer complex component
												VPS33A	X	VPS33A, CORVET/HOPS core subunit
												VPS33B	X	VPS33B, late endosome and lysosome associated
												VPS35	X	VPS35, retromer complex component
												VPS36		vacuolar protein sorting 36 homolog
												VPS37A		VPS37A, ESCRT-I subunit
												VPS37B	X	VPS37B, ESCRT-I subunit
												VPS37C	X	VPS37C, ESCRT-I subunit
												VPS37D		VPS37D, ESCRT-I subunit
												VPS39	X	VPS39, HOPS complex subunit
												VPS41	X	VPS41, HOPS complex subunit
												VPS4A	X	vacuolar protein sorting 4 homolog A
												VPS4B	X	vacuolar protein sorting 4 homolog B
												VPS51		VPS51, GARP complex subunit
												VTA1		vesicle trafficking 1
												VTI1A		vesicle transport through interaction with t-SNAREs 1A
												VTI1B	X	vesicle transport through interaction with t-SNAREs 1B
												WAC	X	WW domain containing adaptor with coiled-coil
												WASH2P		WAS protein family homolog 2 pseudogene
												WASH3P		WAS protein family homolog 3 pseudogene
												WASHC1		WASH complex subunit 1
												WDFY3	X	WD repeat and FYVE domain containing 3
												WDR24		WD repeat domain 24
												WDR41	X	WD repeat domain 41
												WDR45	X	WD repeat domain 45
												WDR45B		WD repeat domain 45B
												WDR6	X	WD repeat domain 6
												WDR81		WD repeat domain 81
												WIPI2	X	WD repeat domain, phosphoinositide interacting 2
												XPA	X	XPA, DNA damage recognition and repair factor
												ZC3H12A	X	zinc finger CCCH-type containing 12A
												ZFYVE1		zinc finger FYVE-type containing 1
												ZKSCAN3	X	zinc finger with KRAB and SCAN domains 3
												ZMPSTE24	X	zinc metallopeptidase STE24
