# Supplementary material for: Analysis of gene expression and use of connectivity mapping to identify drugs for treatment of human glomerulopathies
Source: Front Med (Lausanne). 2023 Mar 13;10:1122328. doi: 10.3389/fmed.2023.1122328 (PMC10042326; doi:10.3389/fmed.2023.1122328)
Supplement: Supplementary file 5 [file Table_5.XLSX]

## Sheet: Sheet1
S5 Table. Generation of autophagy gene list
Genes in the Autophagy KEGG pathway and Qiagen autophagy PCR array (below) were used as input to identify autophagy pathways.
This resulted in identification of 547 autophagy genes.
Consensus PathDB Gene Ontology term	category, level	set size	candidates contained	p-value	q-value
GO:0006914 autophagy	BP 4	484	55 (11.4%)	2.17e-62	1.31e-59
GO:0016236 macroautophagy	BP 4	290	41 (14.1%)	3.51e-49	1.06e-46
GO:0005776 autophagosome	CC 5	91	25 (27.5%)	2.07e-37	5.38e-36
GO:1905037 autophagosome organization	BP 5	95	24 (25.3%)	6.43e-35	3.38e-32
GO:0000421 autophagosome membrane	CC 4	33	13 (39.4%)	3.54e-22	9.09e-21
GO:0075071 autophagy involved in symbiotic interaction	BP 4	5	5 (100.0%)	3.08e-12	3.19e-11
GO:0097352 autophagosome maturation	BP 5	42	8 (19.0%)	3.44e-11	5.32e-10
GO:0061684 chaperone-mediated autophagy	BP 4	16	4 (25.0%)	1.1e-06	5.39e-06
GO:0044804 autophagy of nucleus	BP 4	5	3 (60.0%)	1.27e-06	6.2e-06
GO:0048102 autophagic cell death	BP 4	7	3 (42.9%)	4.41e-06	1.89e-05
GO:0030242 autophagy of peroxisome	BP 4	5	2 (40.0%)	0.000254	0.000655
KEGG and Qiagen autophagy gene list (N=98)
Gene descriptor	Gene symbol
AKT serine/threonine kinase 1(AKT1)	AKT1
autophagy and beclin 1 regulator 1(AMBRA1)	AMBRA1
amyloid beta precursor protein(APP)	APP
autophagy related 10(ATG10)	ATG10
autophagy related 12(ATG12)	ATG12
autophagy related 16 like 1(ATG16L1)	ATG16L1
autophagy related 16 like 2(ATG16L2)	ATG16L2
autophagy related 3(ATG3)	ATG3
autophagy related 4A cysteine peptidase(ATG4A)	ATG4A
autophagy related 4B cysteine peptidase(ATG4B)	ATG4B
autophagy related 4C cysteine peptidase(ATG4C)	ATG4C
autophagy related 4D cysteine peptidase(ATG4D)	ATG4D
autophagy related 5(ATG5)	ATG5
autophagy related 7(ATG7)	ATG7
autophagy related 9A(ATG9A)	ATG9A
autophagy related 9B(ATG9B)	ATG9B
BCL2 associated agonist of cell death(BAD)	BAD
BCL2 antagonist/killer 1(BAK1)	BAK1
BCL2 associated X, apoptosis regulator(BAX)	BAX
BCL2, apoptosis regulator(BCL2)	BCL2
BCL2 like 1(BCL2L1)	BCL2L1
beclin 1(BECN1)	BECN1
BH3 interacting domain death agonist(BID)	BID
BCL2 interacting protein 3(BNIP3)	BNIP3
caspase 3(CASP3)	CASP3
caspase 8(CASP8)	CASP8
cyclin dependent kinase inhibitor 1B(CDKN1B)	CDKN1B
cyclin dependent kinase inhibitor 2A(CDKN2A)	CDKN2A
CLN3, battenin(CLN3)	CLN3
cathepsin B(CTSB)	CTSB
cathepsin D(CTSD)	CTSD
cathepsin S(CTSS)	CTSS
C-X-C motif chemokine receptor 4(CXCR4)	CXCR4
death associated protein kinase 1(DAPK1)	DAPK1
DNA damage regulated autophagy modulator 1(DRAM1)	DRAM1
DNA damage regulated autophagy modulator 2(DRAM2)	DRAM2
eukaryotic translation initiation factor 2 alpha kinase 3(EIF2AK3)	EIF2AK3
eukaryotic translation initiation factor 4 gamma 1(EIF4G1)	EIF4G1
estrogen receptor 1(ESR1)	ESR1
Fas associated via death domain(FADD)	FADD
Fas cell surface death receptor(FAS)	FAS
glucosidase alpha, acid(GAA)	GAA
GABA type A receptor-associated protein(GABARAP)	GABARAP
GABA type A receptor associated protein like 1(GABARAPL1)	GABARAPL1
GABA type A receptor associated protein like 2(GABARAPL2)	GABARAPL2
histone deacetylase 1(HDAC1)	HDAC1
histone deacetylase 6(HDAC6)	HDAC6
hepatocyte growth factor-regulated tyrosine kinase substrate(HGS)	HGS
heat shock protein 90 alpha family class A member 1(HSP90AA1)	HSP90AA1
heat shock protein family A (Hsp70) member 8(HSPA8)	HSPA8
huntingtin(HTT)	HTT
interferon alpha 1(IFNA1)	IFNA1
interferon alpha 10(IFNA10)	IFNA10
interferon alpha 13(IFNA13)	IFNA13
interferon alpha 14(IFNA14)	IFNA14
interferon alpha 16(IFNA16)	IFNA16
interferon alpha 17(IFNA17)	IFNA17
interferon alpha 2(IFNA2)	IFNA2
interferon alpha 21(IFNA21)	IFNA21
interferon alpha 4(IFNA4)	IFNA4
interferon alpha 5(IFNA5)	IFNA5
interferon alpha 6(IFNA6)	IFNA6
interferon alpha 7(IFNA7)	IFNA7
interferon alpha 8(IFNA8)	IFNA8
interferon gamma(IFNG)	IFNG
insulin like growth factor 1(IGF1)	IGF1
insulin(INS)	INS
immunity related GTPase M(IRGM)	IRGM
lysosomal associated membrane protein 1(LAMP1)	LAMP1
microtubule associated protein 1 light chain 3 alpha(MAP1LC3A)	MAP1LC3A
microtubule associated protein 1 light chain 3 beta(MAP1LC3B)	MAP1LC3B
mitogen-activated protein kinase 14(MAPK14)	MAPK14
mitogen-activated protein kinase 8(MAPK8)	MAPK8
mechanistic target of rapamycin(MTOR)	MTOR
nuclear factor kappa B subunit 1(NFKB1)	NFKB1
NPC intracellular cholesterol transporter 1(NPC1)	NPC1
phosphatidylinositol 3-kinase catalytic subunit type 3(PIK3C3)	PIK3C3
phosphatidylinositol-4,5-bisphosphate 3-kinase catalytic subunit gamma(PIK3CG)	PIK3CG
phosphoinositide-3-kinase regulatory subunit 4(PIK3R4)	PIK3R4
protein kinase AMP-activated catalytic subunit alpha 1(PRKAA1)	PRKAA1
protein kinase AMP-activated catalytic subunit alpha 2(PRKAA2)	PRKAA2
phosphatase and tensin homolog(PTEN)	PTEN
RAB24, member RAS oncogene family(RAB24)	RAB24
RB transcriptional corepressor 1(RB1)	RB1
regulator of G-protein signaling 19(RGS19)	RGS19
ribosomal protein S6 kinase B1(RPS6KB1)	RPS6KB1
synuclein alpha(SNCA)	SNCA
sequestosome 1(SQSTM1)	SQSTM1
transglutaminase 2(TGM2)	TGM2
transmembrane protein 74(TMEM74)	TMEM74
tumor necrosis factor(TNF)	TNF
tumor necrosis factor superfamily member 10(TNFSF10)	TNFSF10
tumor protein p53(TP53)	TP53
unc-51 like autophagy activating kinase 1(ULK1)	ULK1
unc-51 like autophagy activating kinase 2(ULK2)	ULK2
unc-51 like kinase 3(ULK3)	ULK3
UV radiation resistance associated(UVRAG)	UVRAG
WD repeat domain, phosphoinositide interacting 1(WIPI1)	WIPI1
