# Supplementary material for: Analysis of gene expression and use of connectivity mapping to identify drugs for treatment of human glomerulopathies
Source: Front Med (Lausanne). 2023 Mar 13;10:1122328. doi: 10.3389/fmed.2023.1122328 (PMC10042326; doi:10.3389/fmed.2023.1122328)
Supplement: Supplementary file 6 [file Table_6.XLSX]

## Sheet: MN
S6 Table. All genes upregulated in glomerulopathies
JuCKD-Glom	1840 genes up regulated with P < 0.01
Gene expression in Membranous Glomerulonephropathy vs. Healthy Living Donor
Gene Rank	Gene Name	Gene Symbol	P-value	Q-value	Fold Change
1	chromosome 8 open reading frame 4	C8orf4	1.0425e-13	1.82718e-09	2.8685
2	melanoma cell adhesion molecule	MCAM	9.22952e-13	8.08829e-09	1.60372
3	ORM1-like 2 (S. cerevisiae)	ORMDL2	2.1694e-12	1.26744e-08	1.63885
4	myozenin 2	MYOZ2	5.91253e-12	2.59072e-08	3.97169
5	LSM1 homolog, U6 small nuclear RNA associated (S. cerevisiae)	LSM1	7.19521e-11	2.52221e-07	1.34044
6	protein phosphatase 1, regulatory (inhibitor) subunit 3C	PPP1R3C	8.18593e-11	2.39125e-07	2.59119
7	tubulin, beta 6	TUBB6	2.54505e-10	6.37244e-07	1.66981
8	glutaredoxin 2	GLRX2	3.41909e-10	7.49081e-07	1.72773
9	family with sequence similarity 189, member A2	FAM189A2	4.0499e-10	7.88695e-07	1.86989
10	chemokine (C-X3-C motif) receptor 1	CX3CR1	4.40208e-10	7.71553e-07	3.75576
11	matrix metallopeptidase 3 (stromelysin 1, progelatinase)	MMP3	4.98832e-10	7.94821e-07	1.24762
12	stromal cell-derived factor 2-like 1	SDF2L1	5.18689e-10	7.57588e-07	1.53616
13	KDEL (Lys-Asp-Glu-Leu) endoplasmic reticulum protein retention receptor 3	KDELR3	6.78302e-10	9.14507e-07	2.05555
14	histone deacetylase 9	HDAC9	7.43409e-10	9.30696e-07	1.66663
15	non-SMC condensin I complex, subunit G	NCAPG	9.66553e-10	1.12939e-06	1.28692
16	peptidylprolyl isomerase C (cyclophilin C)	PPIC	1.2989e-09	1.42286e-06	1.60477
17	6-pyruvoyltetrahydropterin synthase	PTS	2.04023e-09	2.10348e-06	1.44453
18	lectin, galactoside-binding, soluble, 1	LGALS1	2.48281e-09	2.41757e-06	2.14426
19	actinin, alpha 1	ACTN1	2.73799e-09	2.52572e-06	1.68636
20	H2.0-like homeobox	HLX	3.26622e-09	2.86236e-06	3.04599
21	tumor necrosis factor receptor superfamily, member 10b	TNFRSF10B	3.58628e-09	2.99318e-06	1.54764
22	lysophosphatidic acid receptor 6	LPAR6	3.95208e-09	3.14855e-06	2.19353
23	N-6 adenine-specific DNA methyltransferase 1 (putative)	N6AMT1	4.30842e-09	3.2832e-06	1.4854
24	tripartite motif-containing 38	TRIM38	4.83583e-09	3.53157e-06	1.32831
25	guanylate binding protein 2, interferon-inducible	GBP2	4.95116e-09	3.47116e-06	1.89468
26	ADAM metallopeptidase with thrombospondin type 1 motif, 1	ADAMTS1	5.0574e-09	3.40927e-06	2.74854
27	histone cluster 2, H2be	HIST2H2BE	5.09055e-09	3.30452e-06	1.94399
28	collagen, type I, alpha 1	COL1A1	5.72246e-09	3.58205e-06	1.54405
29	presenilin enhancer 2 homolog (C. elegans)	PSENEN	6.40935e-09	3.87368e-06	1.39556
30	RAB interacting factor	RABIF	6.95454e-09	4.06307e-06	1.25559
31	parathyroid hormone-like hormone	PTHLH	7.35552e-09	4.15872e-06	1.56499
32	KIAA0040	KIAA0040	8.66109e-09	4.74384e-06	2.32635
33	bone morphogenetic protein 2	BMP2	1.0684e-08	5.67451e-06	3.30448
34	solute carrier family 1 (glutamate/neutral amino acid transporter), member 4	SLC1A4	1.08666e-08	5.60173e-06	1.33663
35	nuclear receptor interacting protein 2	NRIP2	1.14127e-08	5.71514e-06	1.75853
36	adrenomedullin	ADM	1.1662e-08	5.67778e-06	2.19319
37	MHC class I polypeptide-related sequence B	MICB	1.33109e-08	6.30541e-06	1.81104
38	extracellular matrix protein 1	ECM1	1.37556e-08	6.34457e-06	4.5525
39	fascin homolog 1, actin-bundling protein (Strongylocentrotus purpuratus)	FSCN1	1.70115e-08	7.64513e-06	1.5096
40	synemin, intermediate filament protein	SYNM	1.71505e-08	7.51492e-06	1.83048
41	actin related protein 2/3 complex, subunit 1B, 41kDa	ARPC1B	1.87318e-08	8.00763e-06	1.71978
42	BMP and activin membrane-bound inhibitor homolog (Xenopus laevis)	BAMBI	2.17895e-08	9.09297e-06	1.86884
43	cysteine-rich with EGF-like domains 2	CRELD2	2.29892e-08	9.37051e-06	1.44903
44	transmembrane protein 185B (pseudogene)	TMEM185B	2.49578e-08	9.94173e-06	1.55172
45	5'-nucleotidase, ecto (CD73)	NT5E	2.56436e-08	9.98789e-06	3.3085
46	solute carrier family 35, member B1	SLC35B1	2.83851e-08	1.08153e-05	1.2762
47	keratin 10	KRT10	3.0995e-08	1.15585e-05	1.39234
48	aurora kinase A	AURKA	3.11353e-08	1.13689e-05	1.42875
49	maternal embryonic leucine zipper kinase	MELK	3.14896e-08	1.12636e-05	1.53153
50	dynein, light chain, Tctex-type 3	DYNLT3	3.25348e-08	1.14048e-05	1.45433
51	RNA binding motif protein 28	RBM28	3.25908e-08	1.12004e-05	1.47858
52	transmembrane protein 208	TMEM208	3.70924e-08	1.25023e-05	1.34332
53	1-acylglycerol-3-phosphate O-acyltransferase 4 (lysophosphatidic acid acyltransferase, delta)	AGPAT4	3.91608e-08	1.29504e-05	1.42987
54	FK506 binding protein 11, 19 kDa	FKBP11	3.96558e-08	1.28712e-05	1.36592
55	solute carrier family 25 (mitochondrial carrier; adenine nucleotide translocator), member 4	SLC25A4	4.02258e-08	1.28189e-05	1.52695
56	growth arrest and DNA-damage-inducible, alpha	GADD45A	4.21221e-08	1.31835e-05	1.99687
57	nucleoredoxin	NXN	4.41372e-08	1.35718e-05	1.52814
58	pleckstrin homology-like domain, family A, member 2	PHLDA2	4.60496e-08	1.39157e-05	2.51238
59	sushi-repeat-containing protein, X-linked 2	SRPX2	4.62065e-08	1.37265e-05	2.71272
60	inositol polyphosphate-5-phosphatase F	INPP5F	4.69676e-08	1.372e-05	1.43858
61	annexin A1	ANXA1	5.34643e-08	1.53618e-05	1.88816
62	ring finger protein 7	RNF7	5.73881e-08	1.62232e-05	1.42162
63	aspartate beta-hydroxylase domain containing 1	ASPHD1	6.26415e-08	1.74273e-05	1.65979
64	calcium homeostasis modulator 2	CALHM2	6.31265e-08	1.72878e-05	1.64017
65	poly (ADP-ribose) polymerase family, member 8	PARP8	7.06937e-08	1.90623e-05	1.3663
66	phosphatidylinositol glycan anchor biosynthesis, class C	PIGC	7.31579e-08	1.94279e-05	1.25364
67	transforming growth factor, beta-induced, 68kDa	TGFBI	8.09408e-08	2.11739e-05	4.79772
68	epithelial membrane protein 3	EMP3	8.11097e-08	2.0906e-05	1.57163
69	tumor protein p53 inducible protein 3	TP53I3	8.17305e-08	2.07607e-05	1.50392
70	tubulin tyrosine ligase-like family, member 7	TTLL7	8.1839e-08	2.04913e-05	1.33249
71	c-myc binding protein	MYCBP	8.75884e-08	2.1622e-05	1.22876
72	CD48 molecule	CD48	9.07461e-08	2.20904e-05	2.12955
73	transmembrane protein 45A	TMEM45A	9.53325e-08	2.28889e-05	2.09777
74	tumor necrosis factor receptor superfamily, member 12A	TNFRSF12A	9.84764e-08	2.33243e-05	2.54311
75	chromosome 15 open reading frame 24	C15orf24	1.00625e-07	2.35154e-05	1.36305
76	PDZ and LIM domain 1	PDLIM1	1.12902e-07	2.60372e-05	1.4748
77	BCL2-associated athanogene 2	BAG2	1.19035e-07	2.70953e-05	2.47085
78	chromosome 18 open reading frame 10	C18orf10	1.32303e-07	2.97293e-05	1.47278
79	methionyl-tRNA synthetase	MARS	1.49316e-07	3.31274e-05	1.47942
80	sideroflexin 3	SFXN3	1.57619e-07	3.45323e-05	1.52774
81	budding uninhibited by benzimidazoles 1 homolog beta (yeast)	BUB1B	1.63593e-07	3.53987e-05	1.39756
82	protein kinase C, delta binding protein	PRKCDBP	1.72758e-07	3.6926e-05	1.63672
83	chloride intracellular channel 1	CLIC1	1.73691e-07	3.6678e-05	1.44244
84	fasciculation and elongation protein zeta 1 (zygin I)	FEZ1	1.81813e-07	3.79361e-05	1.33264
85	peptidyl-tRNA hydrolase 2	PTRH2	1.8367e-07	3.78728e-05	1.40962
86	chromosome 11 open reading frame 24	C11orf24	1.953e-07	3.98027e-05	1.31268
87	heat shock 27kDa protein 3	HSPB3	2.14962e-07	4.33063e-05	1.36103
88	glycoprotein M6B	GPM6B	2.15095e-07	4.28406e-05	2.34293
89	chromosome 8 open reading frame 41	C8orf41	2.21538e-07	4.3628e-05	1.27536
90	transgelin	TAGLN	2.22917e-07	4.34118e-05	2.80571
91	stromal cell-derived factor 2	SDF2	2.43537e-07	4.69063e-05	1.33485
92	protein tyrosine phosphatase-like (proline instead of catalytic arginine), member A	PTPLA	2.43648e-07	4.64176e-05	1.76795
93	chromosome 20 open reading frame 24	C20orf24	2.54788e-07	4.8018e-05	1.29024
94	placenta-specific 8	PLAC8	2.6639e-07	4.96704e-05	2.41112
95	MAP7 domain containing 1	MAP7D1	2.89233e-07	5.3362e-05	1.44623
96	transient receptor potential cation channel, subfamily C, member 6	TRPC6	3.0823e-07	5.62745e-05	2.15678
97	MICAL-like 1	MICALL1	3.13181e-07	5.65889e-05	1.35308
98	NADH dehydrogenase (ubiquinone) 1 beta subcomplex, 2, 8kDa	NDUFB2	3.24062e-07	5.79574e-05	1.20365
99	TIMP metallopeptidase inhibitor 1	TIMP1	3.26148e-07	5.77414e-05	1.84397
100	hemoglobin, beta	HBB	3.2714e-07	5.73378e-05	8.05026
101	apolipoprotein B mRNA editing enzyme, catalytic polypeptide-like 3B	APOBEC3B	3.51922e-07	6.10706e-05	1.43989
102	oxysterol binding protein-like 3	OSBPL3	3.70397e-07	6.36466e-05	1.5039
103	kinesin family member 23	KIF23	3.92453e-07	6.67817e-05	1.23884
104	hemoglobin, alpha 2	HBA2	3.93485e-07	6.63136e-05	7.24661
105	myoferlin	MYOF	4.42074e-07	7.37927e-05	1.59815
106	SFT2 domain containing 2	SFT2D2	4.75526e-07	7.86278e-05	1.27686
107	myeloid/lymphoid or mixed-lineage leukemia (trithorax homolog, Drosophila); translocated to, 11	MLLT11	4.90086e-07	8.02779e-05	1.95751
108	RAB31, member RAS oncogene family	RAB31	5.12806e-07	8.32218e-05	1.55001
109	actin, alpha 2, smooth muscle, aorta	ACTA2	5.15655e-07	8.29164e-05	2.52537
110	ancient ubiquitous protein 1	AUP1	5.51016e-07	8.77969e-05	1.31981
111	enhancer of zeste homolog 2 (Drosophila)	EZH2	5.66461e-07	8.94446e-05	1.42518
112	neural precursor cell expressed, developmentally down-regulated 8	NEDD8	5.78274e-07	9.04948e-05	1.2535
113	thrombomodulin	THBD	5.80534e-07	9.00444e-05	1.98798
114	WD repeat domain 4	WDR4	5.81232e-07	8.93619e-05	1.23275
115	SRY (sex determining region Y)-box 4	SOX4	5.90794e-07	9.00422e-05	1.74684
116	AHNAK nucleoprotein 2	AHNAK2	6.368e-07	9.62172e-05	1.24708
117	leucine carboxyl methyltransferase 1	LCMT1	6.61826e-07	9.91439e-05	1.24273
118	discs, large (Drosophila) homolog-associated protein 5	DLGAP5	6.99201e-07	0.000103855	1.48281
119	peptidase domain containing associated with muscle regeneration 1	PAMR1	7.09026e-07	0.000104429	2.13526
120	tyrosyl-tRNA synthetase 2, mitochondrial	YARS2	7.16059e-07	0.000104586	1.44142
121	butyrophilin, subfamily 2, member A2	BTN2A2	7.33568e-07	0.000106258	1.39509
122	scavenger receptor class B, member 1	SCARB1	7.34036e-07	0.000105455	1.26474
123	NDC80 homolog, kinetochore complex component (S. cerevisiae)	NDC80	7.68106e-07	0.000109452	1.5534
124	proprotein convertase subtilisin/kexin type 7	PCSK7	7.96611e-07	0.000112598	1.2763
125	karyopherin alpha 2 (RAG cohort 1, importin alpha 1)	KPNA2	8.05052e-07	0.000112881	2.06384
126	fibronectin 1	FN1	8.1815e-07	0.000113807	1.86667
127	tetraspanin 6	TSPAN6	8.31564e-07	0.000114762	1.36739
128	ATP-binding cassette, sub-family C (CFTR/MRP), member 10	ABCC10	8.32155e-07	0.000113947	1.42233
129	dynein, light chain, LC8-type 1	DYNLL1	8.43471e-07	0.000114601	1.24347
130	FK506 binding protein 1B, 12.6 kDa	FKBP1B	8.63437e-07	0.000116411	1.44338
131	dickkopf homolog 3 (Xenopus laevis)	DKK3	8.71352e-07	0.000116582	2.26039
132	COX4 neighbor	COX4NB	8.82848e-07	0.000117225	1.29405
133	cytochrome P450, family 26, subfamily B, polypeptide 1	CYP26B1	8.90616e-07	0.000117367	2.97995
134	tyrosyl-tRNA synthetase	YARS	9.02502e-07	0.000118046	1.24807
135	serine/threonine kinase 17a	STK17A	9.23555e-07	0.000119905	1.37739
136	cytochrome c oxidase subunit VIIa polypeptide 2 (liver)	COX7A2	9.31109e-07	0.000119997	1.29418
137	exostosin 1	EXT1	1.0298e-06	0.000131747	1.34845
138	topoisomerase (DNA) II alpha 170kDa	TOP2A	1.04331e-06	0.000132508	1.43073
139	insulin-like 4 (placenta)	INSL4	1.0453e-06	0.000131806	2.86233
140	heparin-binding EGF-like growth factor	HBEGF	1.06781e-06	0.000133682	2.36382
141	FERM, RhoGEF and pleckstrin domain protein 2	FARP2	1.10022e-06	0.000136762	1.43131
142	capping protein (actin filament) muscle Z-line, alpha 1	CAPZA1	1.10975e-06	0.000136977	1.40808
143	CHK1 checkpoint homolog (S. pombe)	CHEK1	1.16573e-06	0.00014288	1.15154
144	proteolipid protein 2 (colonic epithelium-enriched)	PLP2	1.17058e-06	0.000142477	1.47096
145	solute carrier family 35, member E2	SLC35E2	1.17067e-06	0.000141505	1.17928
146	chemokine-like factor	CKLF	1.18297e-06	0.000142014	1.35443
147	thioredoxin domain containing 15	TXNDC15	1.18744e-06	0.000141581	1.33928
148	programmed cell death 2	PDCD2	1.20068e-06	0.000142191	1.35629
149	S100 calcium binding protein A11	S100A11	1.24011e-06	0.000145875	1.33501
150	SRY (sex determining region Y)-box 17	SOX17	1.27448e-06	0.000148919	1.99143
151	tropomodulin 1	TMOD1	1.28373e-06	0.000149006	1.80229
152	chromosome 12 open reading frame 5	C12orf5	1.3309e-06	0.000153465	1.96783
153	dishevelled associated activator of morphogenesis 2	DAAM2	1.33432e-06	0.000152853	1.7023
154	scavenger receptor class A, member 3	SCARA3	1.35801e-06	0.000154557	1.27626
155	synaptotagmin XI	SYT11	1.36973e-06	0.000154885	1.54825
156	runt-related transcription factor 3	RUNX3	1.39874e-06	0.000157152	1.22637
157	COMM domain containing 3	COMMD3	1.40498e-06	0.000156848	1.20325
158	lectin, galactoside-binding, soluble, 8	LGALS8	1.42317e-06	0.000157873	1.62215
159	processing of precursor 4, ribonuclease P/MRP subunit (S. cerevisiae)	POP4	1.42611e-06	0.000157204	1.27519
160	tubulin, beta 2A	TUBB2A	1.46188e-06	0.00016014	1.44203
161	t-complex 11 (mouse)-like 1	TCP11L1	1.48649e-06	0.000161824	1.25361
162	proteasome (prosome, macropain) subunit, alpha type, 7	PSMA7	1.66088e-06	0.000179693	1.35147
163	exostoses (multiple)-like 2	EXTL2	1.66518e-06	0.000179053	1.32163
164	prefoldin subunit 1	PFDN1	1.73601e-06	0.000185531	1.31303
165	Tax1 (human T-cell leukemia virus type I) binding protein 3	TAX1BP3	1.787e-06	0.000189822	1.35382
166	UTP11-like, U3 small nucleolar ribonucleoprotein, (yeast)	UTP11L	1.79381e-06	0.000189399	1.38439
167	deoxyribonuclease I-like 1	DNASE1L1	1.85186e-06	0.000194356	1.37477
168	MAK16 homolog (S. cerevisiae)	MAK16	1.85477e-06	0.000193503	1.36248
169	HSPB (heat shock 27kDa) associated protein 1	HSPBAP1	1.86338e-06	0.000193251	1.36115
170	deoxyguanosine kinase	DGUOK	1.88481e-06	0.000194324	1.2533
171	ATP synthase, H+ transporting, mitochondrial F0 complex, subunit F2	ATP5J2	1.91614e-06	0.000196399	1.27671
172	HIV-1 Tat interactive protein 2, 30kDa	HTATIP2	1.91848e-06	0.000195495	1.39302
173	thymosin beta 15a	TMSB15A	1.93062e-06	0.000195596	3.18294
174	nuclear factor of activated T-cells, cytoplasmic, calcineurin-dependent 1	NFATC1	1.93178e-06	0.000194588	1.26066
175	lymphotoxin beta (TNF superfamily, member 3)	LTB	2.00807e-06	0.000201117	1.40581
176	myosin, light chain 6, alkali, smooth muscle and non-muscle	MYL6	2.06042e-06	0.000205187	1.1861
177	PDZ binding kinase	PBK	2.17149e-06	0.000215027	1.47032
178	annexin A6	ANXA6	2.17361e-06	0.000214028	1.46034
179	thrombospondin 3	THBS3	2.17805e-06	0.000213267	1.42295
180	nuclear factor of kappa light polypeptide gene enhancer in B-cells inhibitor, epsilon	NFKBIE	2.20746e-06	0.000214946	1.95281
181	SH2B adaptor protein 3	SH2B3	2.21683e-06	0.000214665	1.61444
182	PYD and CARD domain containing	PYCARD	2.24822e-06	0.000216508	1.83109
183	ATPase, aminophospholipid transporter, class I, type 8A, member 2	ATP8A2	2.28133e-06	0.000218496	1.8279
184	chromosome 19 open reading frame 10	C19orf10	2.35363e-06	0.000224196	1.3638
185	integrin, alpha E (antigen CD103, human mucosal lymphocyte antigen 1; alpha polypeptide)	ITGAE	2.40773e-06	0.00022811	1.39239
186	transmembrane 4 L six family member 1	TM4SF1	2.45409e-06	0.000231252	1.55389
187	FK506 binding protein 14, 22 kDa	FKBP14	2.46033e-06	0.0002306	1.42727
188	tumor necrosis factor receptor superfamily, member 1B	TNFRSF1B	2.56087e-06	0.000238747	1.55672
189	tubulin, beta 3	TUBB3	2.58197e-06	0.00023944	1.32958
190	translocase of inner mitochondrial membrane 23 homolog (yeast)-like	LOC10431	2.59798e-06	0.000239657	1.27109
191	cerebellar degeneration-related protein 2-like	CDR2L	2.7592e-06	0.000253197	1.54409
192	receptor accessory protein 4	REEP4	2.76495e-06	0.000252403	1.29984
193	oligonucleotide/oligosaccharide-binding fold containing 1	OBFC1	2.77978e-06	0.000252442	1.77061
194	tescalcin	TESC	2.78898e-06	0.000251971	1.43034
195	transmembrane protein 165	TMEM165	2.84052e-06	0.000255312	1.39956
196	mitochondrial ribosomal protein L33	MRPL33	2.90313e-06	0.000259608	1.25127
197	ubiquitin carboxyl-terminal esterase L1 (ubiquitin thiolesterase)	UCHL1	2.91195e-06	0.000259075	2.06166
198	PPPDE peptidase domain containing 1	PPPDE1	2.91445e-06	0.000257988	1.24793
199	ras homolog gene family, member G (rho G)	RHOG	3.06908e-06	0.00027031	1.24393
200	hematological and neurological expressed 1	HN1	3.1688e-06	0.000277697	1.46409
201	SAR1 homolog B (S. cerevisiae)	SAR1B	3.22806e-06	0.000281484	1.25423
202	cyclin-dependent kinase 2 associated protein 2	CDK2AP2	3.26613e-06	0.000283394	1.29958
203	chromosome 1 open reading frame 50	C1orf50	3.34135e-06	0.000288492	1.29669
204	chromosome 1 open reading frame 77	C1orf77	3.40566e-06	0.000292603	1.26519
205	SCL/TAL1 interrupting locus	STIL	3.43448e-06	0.00029364	1.22521
206	caspase 4, apoptosis-related cysteine peptidase	CASP4	3.46118e-06	0.000294486	1.34818
207	tubulin folding cofactor B	TBCB	3.52428e-06	0.000298406	1.28388
208	EF-hand domain family, member D1	EFHD1	3.56514e-06	0.000300414	1.49136
209	KIAA0427	KIAA0427	3.75314e-06	0.000314743	1.18295
210	TP53 regulated inhibitor of apoptosis 1	TRIAP1	3.88537e-06	0.00032428	1.31964
211	pentraxin 3, long	PTX3	4.04018e-06	0.000335603	1.57581
212	KIAA1704	KIAA1704	4.06525e-06	0.000336092	1.32635
213	dual-specificity tyrosine-(Y)-phosphorylation regulated kinase 2	DYRK2	4.37683e-06	0.000360153	1.24377
214	CCAAT/enhancer binding protein (C/EBP), alpha	CEBPA	4.47239e-06	0.000366297	1.57344
215	centrosomal protein 55kDa	CEP55	4.59178e-06	0.000374326	1.35353
216	G protein-coupled receptor 18	GPR18	4.59753e-06	0.000373059	1.20421
217	sema domain, immunoglobulin domain (Ig), transmembrane domain (TM) and short cytoplasmic domain, (semaphorin) 4C	SEMA4C	4.60827e-06	0.000372208	1.36176
218	slit homolog 3 (Drosophila)	SLIT3	4.67927e-06	0.000376209	1.51331
219	low density lipoprotein receptor adaptor protein 1	LDLRAP1	4.73237e-06	0.000378741	1.23589
220	brain-derived neurotrophic factor	BDNF	4.73538e-06	0.000377259	1.7317
221	deoxythymidylate kinase (thymidylate kinase)	DTYMK	4.75187e-06	0.000376859	1.31118
222	CD52 molecule	CD52	4.83517e-06	0.000381739	2.00244
223	chromosome 10 open reading frame 2	C10orf2	4.85204e-06	0.000381353	1.27582
224	PPPDE peptidase domain containing 2	PPPDE2	4.89546e-06	0.000383048	1.362
225	calcium/calmodulin-dependent protein kinase kinase 2, beta	CAMKK2	4.94491e-06	0.000385197	1.11685
226	CD44 molecule (Indian blood group)	CD44	4.97627e-06	0.000385925	1.33431
227	TEA domain family member 4	TEAD4	4.98231e-06	0.000384692	1.61024
228	chromogranin A (parathyroid secretory protein 1)	CHGA	5.07934e-06	0.000390463	2.11796
229	canopy 2 homolog (zebrafish)	CNPY2	5.08872e-06	0.000389476	1.26528
230	secretogranin II	SCG2	5.2265e-06	0.000398282	1.42516
231	phorbol-12-myristate-13-acetate-induced protein 1	PMAIP1	5.60481e-06	0.000425262	1.18356
232	pleckstrin homology domain containing, family O member 1	PLEKHO1	5.63978e-06	0.000426071	1.53776
233	twist homolog 1 (Drosophila)	TWIST1	5.79358e-06	0.000435812	1.5215
234	solute carrier family 7 (cationic amino acid transporter, y+ system), member 1	SLC7A1	5.96422e-06	0.00044673	1.12159
235	chromosome 7 open reading frame 49	C7orf49	6.00654e-06	0.000447986	1.19416
236	cerebellar degeneration-related protein 2, 62kDa	CDR2	6.00714e-06	0.000446132	1.40968
237	pantothenate kinase 2	PANK2	6.02046e-06	0.000445235	1.24694
238	actin related protein 2/3 complex, subunit 2, 34kDa	ARPC2	6.26767e-06	0.000461569	1.38612
239	ATPase, H+ transporting, lysosomal 9kDa, V0 subunit e1	ATP6V0E1	6.31541e-06	0.000463139	1.19005
240	sushi domain containing 5	SUSD5	6.3916e-06	0.000466773	1.29027
241	ectodermal-neural cortex 1 (with BTB-like domain)	ENC1	6.48644e-06	0.000471734	1.90027
242	ankyrin 1, erythrocytic	ANK1	6.54125e-06	0.000473754	1.19899
243	translocase of inner mitochondrial membrane 8 homolog B (yeast)	TIMM8B	6.56149e-06	0.000473264	1.25338
244	transmembrane protein 39B	TMEM39B	6.61229e-06	0.000474974	1.30685
245	discs, large (Drosophila) homolog-associated protein 4	DLGAP4	6.65159e-06	0.000475847	1.15385
246	ficolin (collagen/fibrinogen domain containing) 1	FCN1	6.68544e-06	0.000476324	2.74779
247	chromosome 1 open reading frame 216	C1orf216	6.92873e-06	0.000491659	1.32329
248	5'-nucleotidase domain containing 2	NT5DC2	6.97647e-06	0.000493051	1.60008
249	adenylosuccinate lyase	ADSL	7.1787e-06	0.000505305	1.25878
250	milk fat globule-EGF factor 8 protein	MFGE8	7.28099e-06	0.000510456	1.39572
251	CD36 molecule (thrombospondin receptor)	CD36	7.33334e-06	0.000512078	1.48635
252	mitochondrial ribosomal protein L17	MRPL17	7.66996e-06	0.000533458	1.25363
253	hematological and neurological expressed 1-like	HN1L	7.67329e-06	0.00053158	1.11148
254	vascular endothelial growth factor C	VEGFC	7.81235e-06	0.000539083	1.91225
255	ribosomal protein L26-like 1	RPL26L1	7.87389e-06	0.000541199	1.39018
256	N-acetylglucosamine kinase	NAGK	7.87744e-06	0.000539328	1.2084
257	granzyme A (granzyme 1, cytotoxic T-lymphocyte-associated serine esterase 3)	GZMA	7.88159e-06	0.000537512	1.89647
258	syntaxin 18	STX18	7.98382e-06	0.000542373	1.26351
259	COP9 constitutive photomorphogenic homolog subunit 8 (Arabidopsis)	COPS8	8.00635e-06	0.000541804	1.20346
260	DET1 and DDB1 associated 1	DDA1	8.09575e-06	0.000545747	1.38471
261	homeobox B2	HOXB2	8.19323e-06	0.000550202	1.35177
262	acylphosphatase 2, muscle type	ACYP2	8.23056e-06	0.0005506	1.41919
263	NOP2 nucleolar protein homolog (yeast)	NOP2	8.31482e-06	0.000554121	1.27814
264	DEAD (Asp-Glu-Ala-Asp) box polypeptide 47	DDX47	8.43558e-06	0.000560039	1.26383
265	chromosome 12 open reading frame 11	C12orf11	8.50316e-06	0.000562396	1.45508
266	non-metastatic cells 1, protein (NM23A) expressed in	NME1	8.57346e-06	0.000564914	1.45291
267	TRAF3 interacting protein 3	TRAF3IP3	9.27326e-06	0.000608736	1.19561
268	interferon regulatory factor 1	IRF1	9.36793e-06	0.000612656	1.59278
269	B-cell receptor-associated protein 29	BCAP29	9.42842e-06	0.000614319	1.18157
270	ATPase, Ca++ transporting, cardiac muscle, slow twitch 2	ATP2A2	9.48538e-06	0.000615742	1.4965
271	chondroitin polymerizing factor 2	CHPF2	9.52e-06	0.000615708	1.43191
272	adrenergic, beta-2-, receptor, surface	ADRB2	9.59487e-06	0.000618269	1.39185
273	chromosome 6 open reading frame 145	C6orf145	9.66437e-06	0.000620467	1.31472
274	ubiquitin-fold modifier conjugating enzyme 1	UFC1	9.77304e-06	0.000625154	1.19328
275	DNA (cytosine-5-)-methyltransferase 1	DNMT1	9.77821e-06	0.00062321	1.41851
276	catechol-O-methyltransferase	COMT	9.95379e-06	0.000632102	1.34041
277	protein tyrosine phosphatase type IVA, member 3	PTP4A3	9.96533e-06	0.00063055	1.56127
278	phosphatidylinositol glycan anchor biosynthesis, class K	PIGK	1.02331e-05	0.000645163	1.26902
279	ATPase, Na+/K+ transporting, alpha 2 polypeptide	ATP1A2	1.02852e-05	0.000646123	1.35168
280	Ras association (RalGDS/AF-6) domain family member 2	RASSF2	1.03766e-05	0.000649536	1.58696
281	huntingtin	HTT	1.04298e-05	0.000650547	1.17742
282	T cell receptor delta constant	TRDC	1.05008e-05	0.000652653	1.2366
283	NADH dehydrogenase (ubiquinone) 1 beta subcomplex, 6, 17kDa	NDUFB6	1.05718e-05	0.000654743	1.19106
284	protease, serine, 23	PRSS23	1.05881e-05	0.000653444	2.06853
285	cadherin 12, type 2 (N-cadherin 2)	CDH12	1.07049e-05	0.00065833	3.74529
286	thioredoxin domain containing 9	TXNDC9	1.07135e-05	0.000656556	1.26073
287	endosulfine alpha	ENSA	1.07251e-05	0.000654978	1.16247
288	hexokinase 1	HK1	1.10028e-05	0.000669605	1.30142
289	SPC25, NDC80 kinetochore complex component, homolog (S. cerevisiae)	SPC25	1.13277e-05	0.00068699	1.13532
290	cysteine-rich protein 1 (intestinal)	CRIP1	1.13314e-05	0.000684849	1.8953
291	NADH dehydrogenase (ubiquinone) 1 alpha subcomplex, 8, 19kDa	NDUFA8	1.14869e-05	0.00069186	1.22386
292	RAP1, GTP-GDP dissociation stimulator 1	RAP1GDS1	1.15341e-05	0.000692323	1.32429
293	lymphocyte-specific protein tyrosine kinase	LCK	1.17496e-05	0.00070285	1.22336
294	UBX domain protein 8	UBXN8	1.20257e-05	0.000716917	1.31724
295	polymerase (DNA directed), beta	POLB	1.20786e-05	0.000717635	1.28038
296	collagen, type V, alpha 1	COL5A1	1.21329e-05	0.000718422	1.20313
297	tetratricopeptide repeat domain 4	TTC4	1.22576e-05	0.000723361	1.215
298	TATA box binding protein (TBP)-associated factor, RNA polymerase I, A, 48kDa	TAF1A	1.2258e-05	0.00072096	1.42178
299	phosphoribosylglycinamide formyltransferase, phosphoribosylglycinamide synthetase, phosphoribosylaminoimidazole synthetase	GART	1.23208e-05	0.000722232	1.13754
300	centromere protein M	CENPM	1.26493e-05	0.000739014	1.26507
301	E74-like factor 4 (ets domain transcription factor)	ELF4	1.31423e-05	0.000765268	1.19332
302	ring-box 1	RBX1	1.3297e-05	0.000771711	1.3451
303	solute carrier family 35 (CMP-sialic acid transporter), member A1	SLC35A1	1.35295e-05	0.000782613	1.33391
304	granulysin	GNLY	1.36837e-05	0.000788926	1.73777
305	hematopoietically expressed homeobox	HHEX	1.40598e-05	0.000807957	1.76545
306	hemopoietic cell kinase	HCK	1.41321e-05	0.000809458	2.13031
307	dedicator of cytokinesis 10	DOCK10	1.42536e-05	0.000813757	1.39399
308	proteasome (prosome, macropain) activator subunit 3 (PA28 gamma; Ki)	PSME3	1.42756e-05	0.000812367	1.24663
309	tropomyosin 1 (alpha)	TPM1	1.43483e-05	0.000813862	1.38303
310	phospholipase A2-activating protein	PLAA	1.43853e-05	0.000813329	1.32062
311	dermatan sulfate epimerase	DSE	1.4544e-05	0.000819653	1.33178
312	general transcription factor IIH, polypeptide 5	GTF2H5	1.45556e-05	0.000817678	1.31882
313	PDZ and LIM domain 3	PDLIM3	1.45965e-05	0.00081736	1.73951
314	cornichon homolog 4 (Drosophila)	CNIH4	1.49777e-05	0.000836032	1.3964
315	CDC42 effector protein (Rho GTPase binding) 3	CDC42EP3	1.50533e-05	0.000837585	1.47591
316	NSL1, MIND kinetochore complex component, homolog (S. cerevisiae)	NSL1	1.51278e-05	0.000839068	1.20127
317	bystin-like	BYSL	1.56655e-05	0.000866152	1.31425
318	dedicator of cytokinesis 2	DOCK2	1.57717e-05	0.000869276	1.45248
319	potassium inwardly-rectifying channel, subfamily J, member 2	KCNJ2	1.58612e-05	0.00087147	1.65679
320	DEAD (Asp-Glu-Ala-Asp) box polypeptide 41	DDX41	1.59696e-05	0.000874685	1.27562
321	enolase 2 (gamma, neuronal)	ENO2	1.60475e-05	0.000876215	1.46383
322	GTP binding protein overexpressed in skeletal muscle	GEM	1.64577e-05	0.00089582	2.02187
323	ribosomal protein L39-like	RPL39L	1.66283e-05	0.000902304	1.30547
324	gamma-aminobutyric acid (GABA) receptor, rho 1	GABRR1	1.66688e-05	0.000901708	1.47233
325	immediate early response 3	IER3	1.67132e-05	0.000901331	1.84097
326	tumor necrosis factor, alpha-induced protein 8	TNFAIP8	1.67145e-05	0.000898633	1.5514
327	embryonic ectoderm development	EED	1.6944e-05	0.000908188	1.2472
328	cell division cycle 123 homolog (S. cerevisiae)	CDC123	1.70333e-05	0.000910189	1.24909
329	Fc fragment of IgE, high affinity I, receptor for; gamma polypeptide	FCER1G	1.70354e-05	0.000907534	1.71635
330	cold shock domain containing C2, RNA binding	CSDC2	1.72096e-05	0.000914039	1.4821
331	G protein-coupled receptor 65	GPR65	1.73577e-05	0.00091912	1.41791
332	caspase 1, apoptosis-related cysteine peptidase (interleukin 1, beta, convertase)	CASP1	1.77165e-05	0.00093529	1.52939
333	eukaryotic translation initiation factor 2C, 3	EIF2C3	1.77326e-05	0.000933331	1.25552
334	ribonucleotide reductase M2	RRM2	1.78072e-05	0.000934451	1.59446
335	coiled-coil domain containing 51	CCDC51	1.8182e-05	0.000951271	1.20166
336	interleukin 10 receptor, alpha	IL10RA	1.82292e-05	0.000950904	1.55166
337	cyclin M4	CNNM4	1.82629e-05	0.000949834	1.19183
338	small cell adhesion glycoprotein	SMAGP	1.83344e-05	0.000950731	1.45061
339	collectin sub-family member 12	COLEC12	1.84298e-05	0.000952856	3.76725
340	G-protein signaling modulator 2 (AGS3-like, C. elegans)	GPSM2	1.84368e-05	0.000950418	1.15791
341	ataxin 3	ATXN3	1.90791e-05	0.000980642	1.24043
342	SHC (Src homology 2 domain containing) transforming protein 1	SHC1	1.91045e-05	0.000979077	1.30432
343	dpy-19-like 1 (C. elegans)	DPY19L1	1.91286e-05	0.000977455	1.46067
344	low density lipoprotein receptor-related protein 10	LRP10	1.93213e-05	0.00098443	1.32448
345	transcription elongation factor B (SIII), polypeptide 1 (15kDa, elongin C)	TCEB1	1.93253e-05	0.00098178	1.22649
346	pleckstrin homology domain containing, family F (with FYVE domain) member 1	PLEKHF1	1.9426e-05	0.000984046	1.1537
347	ATP synthase, H+ transporting, mitochondrial F1 complex, epsilon subunit	ATP5E	1.95687e-05	0.000988416	1.33246
348	signal recognition particle 19kDa	SRP19	1.99442e-05	0.00100449	1.31331
349	abhydrolase domain containing 5	ABHD5	2.01041e-05	0.00100964	1.27779
350	ubiquitin-conjugating enzyme E2, J1 (UBC6 homolog, yeast)	UBE2J1	2.02747e-05	0.0010153	1.37843
351	integrin, alpha 4 (antigen CD49D, alpha 4 subunit of VLA-4 receptor)	ITGA4	2.03128e-05	0.00101431	1.20073
352	selenoprotein W, 1	SEPW1	2.05098e-05	0.00102124	1.33641
353	leucyl/cystinyl aminopeptidase	LNPEP	2.06591e-05	0.00102576	1.18498
354	homeobox C5	HOXC5	2.09225e-05	0.0010359	1.16437
355	T-box 3	TBX3	2.10145e-05	0.00103753	1.614
356	CD247 molecule	CD247	2.13769e-05	0.00105245	1.40769
357	cell division cycle 6 homolog (S. cerevisiae)	CDC6	2.14193e-05	0.00105159	1.11841
358	proteasome (prosome, macropain) subunit, beta type, 9 (large multifunctional peptidase 2)	PSMB9	2.15534e-05	0.00105522	1.40473
359	zyxin	ZYX	2.20319e-05	0.00107564	1.35274
360	cyclin D2	CCND2	2.21916e-05	0.00108042	1.42076
361	cleavage stimulation factor, 3' pre-RNA, subunit 2, 64kDa	CSTF2	2.25807e-05	0.00109632	1.24516
362	galactosidase, alpha	GLA	2.27105e-05	0.00109958	1.30863
363	AXL receptor tyrosine kinase	AXL	2.35235e-05	0.0011358	1.52962
364	KIAA0141	KIAA0141	2.35253e-05	0.00113277	1.16881
365	NOP2/Sun domain family, member 3	NSUN3	2.3561e-05	0.00113138	1.2294
366	zinc finger protein 696	ZNF696	2.35737e-05	0.0011289	1.20081
367	integrin beta 1 binding protein 1	ITGB1BP1	2.3588e-05	0.00112651	1.35885
368	BTB (POZ) domain containing 1	BTBD1	2.37103e-05	0.00112927	1.37924
369	wingless-type MMTV integration site family, member 5B	WNT5B	2.38389e-05	0.00113232	1.52838
370	FERM, RhoGEF (ARHGEF) and pleckstrin domain protein 1 (chondrocyte-derived)	FARP1	2.40923e-05	0.00114126	1.26136
371	angiopoietin-like 2	ANGPTL2	2.44688e-05	0.00115597	1.17816
372	rhomboid 5 homolog 1 (Drosophila)	RHBDF1	2.47439e-05	0.00116582	1.27247
373	caspase 7, apoptosis-related cysteine peptidase	CASP7	2.48921e-05	0.00116966	1.32752
374	coronin, actin binding protein, 1C	CORO1C	2.52492e-05	0.00118327	1.44745
375	asialoglycoprotein receptor 1	ASGR1	2.52844e-05	0.00118176	1.19956
376	motile sperm domain containing 1	MOSPD1	2.53067e-05	0.00117966	1.25866
377	COP9 constitutive photomorphogenic homolog subunit 5 (Arabidopsis)	COPS5	2.56099e-05	0.00119062	1.29241
378	Rho/Rac guanine nucleotide exchange factor (GEF) 2	ARHGEF2	2.60174e-05	0.00120637	1.1907
379	Ras-like without CAAX 1	RIT1	2.70379e-05	0.00125038	1.48759
380	homeobox C6	HOXC6	2.7128e-05	0.00125124	1.53801
381	glycosyltransferase 25 domain containing 2	GLT25D2	2.73096e-05	0.00125631	1.78723
382	transgelin 2	TAGLN2	2.73446e-05	0.00125463	1.42629
383	denticleless homolog (Drosophila)	DTL	2.73913e-05	0.00125349	1.303
384	cyclin-dependent kinase 5	CDK5	2.78533e-05	0.00127132	1.24077
385	cyclin-dependent kinase 2 interacting protein	CINP	2.79823e-05	0.00127388	1.40973
386	raftlin, lipid raft linker 1	RFTN1	2.84718e-05	0.00129281	1.32063
387	ATP-binding cassette, sub-family A (ABC1), member 7	ABCA7	2.8508e-05	0.00129111	1.27755
388	inter-alpha (globulin) inhibitor H3	ITIH3	2.85254e-05	0.00128857	1.99079
389	FXYD domain containing ion transport regulator 5	FXYD5	2.88922e-05	0.00130178	1.38187
390	histone cluster 1, H2bk	HIST1H2BK	2.93581e-05	0.00131938	1.34968
391	UDP-N-acetyl-alpha-D-galactosamine:polypeptide N-acetylgalactosaminyltransferase 1 (GalNAc-T1)	GALNT1	2.95217e-05	0.00132334	1.35587
392	LYR motif containing 4	LYRM4	2.9913e-05	0.00133746	1.32831
393	calcium regulated heat stable protein 1, 24kDa	CARHSP1	3.00054e-05	0.00133818	1.3313
394	myeloid differentiation primary response gene (88)	MYD88	3.1213e-05	0.0013885	1.21426
395	DPH5 homolog (S. cerevisiae)	DPH5	3.1451e-05	0.00139555	1.20247
396	mesencephalic astrocyte-derived neurotrophic factor	MANF	3.19167e-05	0.00141263	1.47531
397	matrix metallopeptidase 1 (interstitial collagenase)	MMP1	3.25017e-05	0.0014349	1.2221
398	adhesion molecule with Ig-like domain 2	AMIGO2	3.28705e-05	0.00144754	1.33169
399	regulator of G-protein signaling 3	RGS3	3.43621e-05	0.00150944	1.36664
400	neuroblastoma RAS viral (v-ras) oncogene homolog	NRAS	3.48568e-05	0.00152734	1.43518
401	toll-like receptor 1	TLR1	3.55965e-05	0.00155586	1.40932
402	CD58 molecule	CD58	3.57238e-05	0.00155754	1.33349
403	ribonuclease P/MRP 30kDa subunit	RPP30	3.61784e-05	0.00157344	1.21977
404	GTP-binding protein 8 (putative)	GTPBP8	3.63767e-05	0.00157816	1.32646
405	mitochondrial transcription termination factor	MTERF	3.6381e-05	0.00157444	1.31865
406	lymphocyte antigen 6 complex, locus G5C	LY6G5C	3.6423e-05	0.00157238	1.32667
407	cathepsin S	CTSS	3.64961e-05	0.00157166	1.55428
408	TBC1 domain family, member 22A	TBC1D22A	3.66118e-05	0.00157278	1.16439
409	polymerase (RNA) III (DNA directed) polypeptide B	POLR3B	3.73522e-05	0.00160067	1.27621
410	thymidylate synthetase	TYMS	3.73666e-05	0.00159738	1.54296
411	KIAA0406	KIAA0406	3.7624e-05	0.00160447	1.27743
412	tubulin folding cofactor A	TBCA	3.78175e-05	0.0016088	1.2121
413	HUS1 checkpoint homolog (S. pombe)	HUS1	3.83059e-05	0.00162563	1.18374
414	NOP14 nucleolar protein homolog (yeast)	NOP14	3.92439e-05	0.00166142	1.18791
415	glycogenin 1	GYG1	3.9523e-05	0.0016692	1.23594
416	transforming, acidic coiled-coil containing protein 3	TACC3	3.97346e-05	0.00167411	1.36467
417	CDP-diacylglycerol--inositol 3-phosphatidyltransferase	CDIPT	4.00129e-05	0.00168179	1.18736
418	adenylate kinase 1	AK1	4.00575e-05	0.00167964	1.31611
419	chromosome 13 open reading frame 34	C13orf34	4.04086e-05	0.00169031	1.22035
420	ATG4 autophagy related 4 homolog A (S. cerevisiae)	ATG4A	4.14251e-05	0.00172871	1.22663
421	msh homeobox 1	MSX1	4.2914e-05	0.00178659	1.50368
422	tripartite motif-containing 5	TRIM5	4.337e-05	0.00180129	1.2899
423	tumor protein p53 binding protein 1	TP53BP1	4.35699e-05	0.00180532	1.23748
424	chromosome 16 open reading frame 61	C16orf61	4.39182e-05	0.00181546	1.27919
425	mitogen-activated protein kinase kinase 1	MAP2K1	4.44222e-05	0.00183197	1.3152
426	solute carrier family 22, member 17	SLC22A17	4.44479e-05	0.00182873	1.2821
427	chemokine (C-X-C motif) ligand 13	CXCL13	4.44732e-05	0.00182548	1.09863
428	eukaryotic translation initiation factor 4E family member 2	EIF4E2	4.49021e-05	0.00183878	1.31583
429	fibroblast growth factor (acidic) intracellular binding protein	FIBP	4.52447e-05	0.00184849	1.22209
430	polymerase (RNA) II (DNA directed) polypeptide F	POLR2F	4.67893e-05	0.00190715	1.24399
431	paraoxonase 2	PON2	4.70928e-05	0.00191507	1.35758
432	hexokinase 2	HK2	4.71054e-05	0.00191115	1.9136
433	histone cluster 1, H4h	HIST1H4H	4.73586e-05	0.00191698	1.35187
434	S100 calcium binding protein A4	S100A4	4.74121e-05	0.00191473	2.14031
435	collagen, type V, alpha 2	COL5A2	4.82552e-05	0.0019443	2.05467
436	acyloxyacyl hydrolase (neutrophil)	AOAH	4.91424e-05	0.0019755	1.40796
437	collagen, type VII, alpha 1	COL7A1	4.98275e-05	0.00199846	1.48993
438	cytohesin 2	CYTH2	5.07557e-05	0.00203104	1.26944
439	ERGIC and golgi 2	ERGIC2	5.09723e-05	0.00203506	1.50168
440	pleckstrin homology domain containing, family A (phosphoinositide binding specific) member 9	PLEKHA9	5.14383e-05	0.002049	1.39377
441	N-acetylneuraminic acid synthase	NANS	5.14592e-05	0.00204518	1.25538
442	protein SOLO	FLJ10357	5.20378e-05	0.0020635	1.3823
443	SEC24 family, member D (S. cerevisiae)	SEC24D	5.24523e-05	0.00207524	1.39975
444	family with sequence similarity 57, member A	FAM57A	5.25005e-05	0.00207247	1.23885
445	leukocyte specific transcript 1	LST1	5.25666e-05	0.00207041	1.59056
446	cleavage stimulation factor, 3' pre-RNA, subunit 2, 64kDa, tau variant	CSTF2T	5.26046e-05	0.00206727	1.29259
447	steroid sulfatase (microsomal), isozyme S	STS	5.26142e-05	0.00206302	1.32166
448	uncoupling protein 2 (mitochondrial, proton carrier)	UCP2	5.275e-05	0.00206372	1.31153
449	complement component 1, r subcomponent	C1R	5.30742e-05	0.00207178	1.42225
450	diacylglycerol kinase, alpha 80kDa	DGKA	5.33561e-05	0.00207816	1.17129
451	target of EGR1, member 1 (nuclear)	TOE1	5.43221e-05	0.00211109	1.18721
452	thromboxane A synthase 1 (platelet)	TBXAS1	5.49902e-05	0.00213233	1.43481
453	proteasome (prosome, macropain) subunit, alpha type, 3	PSMA3	5.58727e-05	0.00216177	1.30733
454	hypothetical FLJ11235	FLJ11235	5.59875e-05	0.00216144	1.39679
455	collagen, type I, alpha 2	COL1A2	5.64873e-05	0.00217594	2.76349
456	chemokine (C-C motif) receptor 2	CCR2	5.65459e-05	0.00217342	1.22546
457	signal peptidase complex subunit 3 homolog (S. cerevisiae)	SPCS3	5.6809e-05	0.00217876	1.35682
458	cysteine-rich with EGF-like domains 1	CRELD1	5.695e-05	0.00217939	1.49461
459	myosin VA (heavy chain 12, myoxin)	MYO5A	5.69703e-05	0.00217542	1.2698
460	N-myc (and STAT) interactor	NMI	5.83548e-05	0.00222344	1.3654
461	polymerase (RNA) II (DNA directed) polypeptide G	POLR2G	5.86568e-05	0.0022301	1.20014
462	chaperonin containing TCP1, subunit 3 (gamma)	CCT3	5.91358e-05	0.00224345	1.26912
463	C1GALT1-specific chaperone 1	C1GALT1C1	5.91804e-05	0.00224029	1.28144
464	interferon (alpha, beta and omega) receptor 1	IFNAR1	6.03925e-05	0.00228125	1.27036
465	NTF2-like export factor 1	NXT1	6.06634e-05	0.00228656	1.24303
466	protein C receptor, endothelial	PROCR	6.15921e-05	0.00231658	1.31834
467	GDP-mannose 4,6-dehydratase	GMDS	6.2986e-05	0.00236393	1.28778
468	cyclin D1	CCND1	6.34671e-05	0.0023769	1.51688
469	ADP-ribosylation-like factor 6 interacting protein 5	ARL6IP5	6.36211e-05	0.00237758	1.34827
470	transmembrane protein 111	TMEM111	6.36746e-05	0.00237452	1.26616
471	lysozyme	LYZ	6.39961e-05	0.00238144	2.74087
472	SMAD family member 6	SMAD6	6.40161e-05	0.00237714	1.2697
473	purinergic receptor P2X, ligand-gated ion channel, 5	P2RX5	6.41133e-05	0.00237572	1.47664
474	integrin, beta 2 (complement component 3 receptor 3 and 4 subunit)	ITGB2	6.43371e-05	0.00237898	1.66052
475	zinc finger protein 259	ZNF259	6.43497e-05	0.00237444	1.27657
476	CD97 molecule	CD97	6.43616e-05	0.00236989	1.64485
477	DEAD (Asp-Glu-Ala-Asp) box polypeptide 39	DDX39	6.47759e-05	0.00238014	1.2919
478	cyclin B2	CCNB2	6.62458e-05	0.00242906	1.3219
479	VAMP (vesicle-associated membrane protein)-associated protein B and C	VAPB	6.69978e-05	0.0024515	1.17983
480	dual specificity phosphatase 14	DUSP14	6.78705e-05	0.00247826	1.35568
481	hyaluronan-mediated motility receptor (RHAMM)	HMMR	6.80074e-05	0.0024781	1.38077
482	asparagine-linked glycosylation 5, dolichyl-phosphate beta-glucosyltransferase homolog (S. cerevisiae)	ALG5	6.80134e-05	0.00247317	1.22572
483	potassium voltage-gated channel, Shal-related subfamily, member 1	KCND1	6.85073e-05	0.00248598	1.20692
484	transducin-like enhancer of split 3 (E(sp1) homolog, Drosophila)	TLE3	6.9272e-05	0.00250853	1.22058
485	cyclin B1	CCNB1	6.93179e-05	0.00250502	1.28005
486	ubiquitin-conjugating enzyme E2A (RAD6 homolog)	UBE2A	6.95145e-05	0.00250696	1.23449
487	kinesin family member 20A	KIF20A	6.98554e-05	0.00251408	1.49802
488	dynamin 1-like	DNM1L	7.0675e-05	0.00253836	1.44829
489	ELOVL family member 6, elongation of long chain fatty acids (FEN1/Elo2, SUR4/Elo3-like, yeast)	ELOVL6	7.10074e-05	0.00254509	1.26732
490	fatty acyl CoA reductase 2	FAR2	7.10426e-05	0.00254115	1.43876
491	adenosine deaminase	ADA	7.15194e-05	0.00255299	1.23547
492	Fanconi anemia, complementation group F	FANCF	7.17501e-05	0.00255602	1.21205
493	proteasome (prosome, macropain) 26S subunit, ATPase, 2	PSMC2	7.17723e-05	0.00255163	1.25588
494	timeless homolog (Drosophila)	TIMELESS	7.23644e-05	0.00256747	1.26272
495	interleukin 2 receptor, beta	IL2RB	7.24766e-05	0.00256626	1.26968
496	guanine nucleotide binding protein (G protein) alpha 12	GNA12	7.28297e-05	0.00257356	1.27134
497	elongation of very long chain fatty acids (FEN1/Elo2, SUR4/Elo3, yeast)-like 1	ELOVL1	7.37787e-05	0.00260185	1.40554
498	zinc finger protein 35	ZNF35	7.44418e-05	0.00261996	1.18151
499	tetraspanin 13	TSPAN13	7.44863e-05	0.00261628	1.72632
500	DNA (cytosine-5-)-methyltransferase 3 alpha	DNMT3A	7.5904e-05	0.00266074	1.16175
501	prostaglandin E receptor 2 (subtype EP2), 53kDa	PTGER2	7.61202e-05	0.00266299	1.75054
502	malignant T cell amplified sequence 1	MCTS1	7.64598e-05	0.00266954	1.28994
503	proteasome (prosome, macropain) subunit, beta type, 4	PSMB4	7.81923e-05	0.0027246	1.17831
504	guanine nucleotide binding protein-like 2 (nucleolar)	GNL2	7.85603e-05	0.002732	1.50419
505	aurora kinase B	AURKB	7.934e-05	0.00275365	1.24078
506	v-rel reticuloendotheliosis viral oncogene homolog B	RELB	7.98261e-05	0.00276504	1.35272
507	plexin A2	PLXNA2	8.0002e-05	0.00276567	1.42074
508	retinoic acid receptor responder (tazarotene induced) 3	RARRES3	8.03907e-05	0.00277364	1.35355
509	indoleamine 2,3-dioxygenase 1	IDO1	8.05179e-05	0.00277257	2.34398
510	roundabout, axon guidance receptor, homolog 3 (Drosophila)	ROBO3	8.05627e-05	0.00276867	1.23763
511	G protein-coupled receptor 107	GPR107	8.06728e-05	0.00276703	1.26712
512	interferon (alpha, beta and omega) receptor 2	IFNAR2	8.20011e-05	0.0028071	1.16391
513	WD repeat and SOCS box-containing 2	WSB2	8.24164e-05	0.00281581	1.18884
514	TYRO protein tyrosine kinase binding protein	TYROBP	8.29853e-05	0.00282973	1.95422
515	B-cell CLL/lymphoma 3	BCL3	8.37235e-05	0.00284936	1.21024
516	chromosome 17 open reading frame 90	C17orf90	8.42733e-05	0.00286251	1.20605
517	zinc finger, DHHC-type containing 3	ZDHHC3	8.68875e-05	0.0029456	1.20944
518	mitogen-activated protein kinase kinase kinase kinase 4	MAP4K4	8.69939e-05	0.00294352	1.36329
519	homeobox B6	HOXB6	8.74862e-05	0.00295447	1.39339
520	PAK1 interacting protein 1	PAK1IP1	8.78049e-05	0.00295953	1.35803
521	glia maturation factor, beta	GMFB	8.87724e-05	0.0029864	1.33169
522	calmodulin binding transcription activator 2	CAMTA2	9.00141e-05	0.00302237	1.22842
523	LY6/PLAUR domain containing 1	LYPD1	9.28466e-05	0.00311152	1.29454
524	mitochondrial ribosomal protein L35	MRPL35	9.32557e-05	0.00311926	1.23519
525	chromosome 1 open reading frame 63	C1orf63	9.34864e-05	0.00312102	1.38002
526	mitochondrial ribosomal protein L16	MRPL16	9.41902e-05	0.00313854	1.22254
527	colony stimulating factor 1 receptor	CSF1R	9.42155e-05	0.00313343	1.38428
528	calcium and integrin binding 1 (calmyrin)	CIB1	9.69081e-05	0.00321687	1.19613
529	pelota homolog (Drosophila)	PELO	9.7363e-05	0.00322586	1.32612
530	lysophosphatidylcholine acyltransferase 1	LPCAT1	9.75546e-05	0.00322611	1.34932
531	mannosidase, alpha, class 2B, member 1	MAN2B1	9.81968e-05	0.00324124	1.33332
532	NADH dehydrogenase (ubiquinone) 1 alpha subcomplex, assembly factor 3	NDUFAF3	9.87156e-05	0.00325224	1.26517
533	proprotein convertase subtilisin/kexin type 5	PCSK5	9.97756e-05	0.00328099	1.97248
534	coiled-coil-helix-coiled-coil-helix domain containing 7	CHCHD7	0.000100628	0.00330283	1.28338
535	phosphoglucomutase 3	PGM3	0.000101058	0.00331073	1.43121
536	dehydrogenase/reductase (SDR family) member 7	DHRS7	0.000101451	0.00331742	1.3058
537	nuclear receptor binding factor 2	NRBF2	0.000101551	0.0033145	1.42238
538	solute carrier family 7 (cationic amino acid transporter, y+ system), member 6	SLC7A6	0.00010241	0.0033363	1.11662
539	sema domain, immunoglobulin domain (Ig), transmembrane domain (TM) and short cytoplasmic domain, (semaphorin) 4F	SEMA4F	0.000103354	0.00336082	1.19709
540	cell division cycle 20 homolog (S. cerevisiae)	CDC20	0.000103372	0.00335519	1.3133
541	ubiquitin family domain containing 1	UBFD1	0.000103465	0.00335201	1.32187
542	ras homolog gene family, member D	RHOD	0.000103737	0.00335462	1.14357
543	ankyrin repeat and SOCS box-containing 6	ASB6	0.0001051	0.00339242	1.16505
544	forkhead box M1	FOXM1	0.000107173	0.00345297	1.27725
545	epithelial cell transforming sequence 2 oncogene	ECT2	0.000107194	0.00344731	1.51051
546	NFKB inhibitor interacting Ras-like 2	NKIRAS2	0.000109366	0.00351073	1.20823
547	neuropilin (NRP) and tolloid (TLL)-like 2	NETO2	0.000111352	0.00356793	1.99136
548	related RAS viral (r-ras) oncogene homolog	RRAS	0.000112359	0.00359365	1.29995
549	GINS complex subunit 2 (Psf2 homolog)	GINS2	0.00011282	0.00360181	1.19158
550	SH3 domain binding glutamic acid-rich protein like 3	SH3BGRL3	0.000113195	0.0036072	1.33674
551	2',5'-oligoadenylate synthetase 1, 40/46kDa	OAS1	0.000114021	0.00362695	1.89134
552	peroxisome proliferator-activated receptor gamma, coactivator-related 1	PPRC1	0.000114348	0.00363077	1.26589
553	COMM domain containing 4	COMMD4	0.000116617	0.0036961	1.15041
554	fucosyltransferase 1 (galactoside 2-alpha-L-fucosyltransferase, H blood group)	FUT1	0.000118276	0.00374191	1.36807
555	S100 calcium binding protein A10	S100A10	0.000120905	0.00381821	1.36649
556	coenzyme Q2 homolog, prenyltransferase (yeast)	COQ2	0.000121901	0.00384274	1.33835
557	cyclin-dependent kinase inhibitor 3	CDKN3	0.000123267	0.0038788	1.31382
558	secretogranin V (7B2 protein)	SCG5	0.000123898	0.00389169	1.61627
559	apelin receptor	APLNR	0.000125767	0.00394332	1.80155
560	origin recognition complex, subunit 6 like (yeast)	ORC6L	0.000125908	0.0039407	1.18067
561	SIN3 homolog B, transcription regulator (yeast)	SIN3B	0.000126931	0.00396563	1.19118
562	ADP-ribosylation factor 4	ARF4	0.000129485	0.00403821	1.26286
563	family with sequence similarity 129, member A	FAM129A	0.000130072	0.00404931	1.53296
564	Opa interacting protein 5	OIP5	0.000130344	0.00405059	1.20387
565	polo-like kinase 2 (Drosophila)	PLK2	0.0001307	0.00405449	1.7039
566	N(alpha)-acetyltransferase 38, NatC auxiliary subunit	NAA38	0.000131647	0.00407662	1.22611
567	protein phosphatase 2, catalytic subunit, alpha isozyme	PPP2CA	0.000132248	0.00408803	1.18416
568	retinoic acid receptor responder (tazarotene induced) 1	RARRES1	0.000132395	0.00408537	1.15202
569	integrin, alpha 7	ITGA7	0.000132858	0.00409245	1.2744
570	microtubule associated tumor suppressor candidate 2	MTUS2	0.000134119	0.00412405	1.17019
571	REX2, RNA exonuclease 2 homolog (S. cerevisiae)	REXO2	0.000135405	0.0041563	1.18921
572	programmed cell death 10	PDCD10	0.000135634	0.00415603	1.19782
573	Rac GTPase activating protein 1	RACGAP1	0.000135839	0.00415505	1.38178
574	ribosomal protein S6 kinase, 90kDa, polypeptide 3	RPS6KA3	0.000136035	0.00415381	1.26292
575	FAST kinase domains 1	FASTKD1	0.000136421	0.00415835	1.27426
576	phosphorylase, glycogen, liver	PYGL	0.000136897	0.00416561	1.46042
577	interferon, gamma-inducible protein 30	IFI30	0.000136989	0.00416119	1.54448
578	aminolevulinate, delta-, synthase 1	ALAS1	0.000137199	0.00416036	1.27611
579	glutamine--fructose-6-phosphate transaminase 1	GFPT1	0.000137357	0.00415796	1.31927
580	cyclin-dependent kinase 2 associated protein 1	CDK2AP1	0.000137539	0.0041563	1.16176
581	ubiquitin-conjugating enzyme E2 variant 2	UBE2V2	0.000139174	0.00419847	1.27539
582	exosome component 7	EXOSC7	0.000140811	0.00424055	1.20742
583	Ras suppressor protein 1	RSU1	0.000141699	0.00425996	1.17624
584	protocadherin 17	PCDH17	0.000145649	0.00437122	1.64283
585	carbonyl reductase 3	CBR3	0.00014971	0.0044854	1.34367
586	four and a half LIM domains 2	FHL2	0.000149973	0.00448563	1.5464
587	growth differentiation factor 11	GDF11	0.000150579	0.00449607	1.19493
588	protein regulator of cytokinesis 1	PRC1	0.000150947	0.0044994	1.5529
589	leucine rich repeat neuronal 2	LRRN2	0.000152169	0.00452814	1.34169
590	transmembrane emp24 protein transport domain containing 9	TMED9	0.000152195	0.00452122	1.2984
591	ribonuclease P/MRP 21kDa subunit	RPP21	0.000152339	0.00451785	1.33518
592	interleukin 32	IL32	0.000152407	0.00451223	1.51814
593	dehydrogenase/reductase (SDR family) member 7B	DHRS7B	0.000153198	0.004528	1.2473
594	MUS81 endonuclease homolog (S. cerevisiae)	MUS81	0.000153209	0.0045207	1.19117
595	chromobox homolog 4 (Pc class homolog, Drosophila)	CBX4	0.00015501	0.00456615	1.13977
596	CD53 molecule	CD53	0.000155449	0.0045714	1.76463
597	ras-related C3 botulinum toxin substrate 2 (rho family, small GTP binding protein Rac2)	RAC2	0.000156455	0.00459328	1.40967
598	Src-like-adaptor	SLA	0.000156672	0.00459197	1.41821
599	RWD domain containing 2A	RWDD2A	0.000157128	0.00459762	1.25409
600	transmembrane protein 184C	TMEM184C	0.000157485	0.00460039	1.14926
601	centromere protein E, 312kDa	CENPE	0.000158052	0.00460929	1.39146
602	ubiquitin-fold modifier 1	UFM1	0.000158747	0.00462184	1.1485
603	acylphosphatase 1, erythrocyte (common) type	ACYP1	0.000159817	0.00464531	1.32723
604	microsomal glutathione S-transferase 2	MGST2	0.000160232	0.00464965	1.17834
605	lysine (K)-specific demethylase 5A	KDM5A	0.000160713	0.00465591	1.21314
606	DIM1 dimethyladenosine transferase 1-like (S. cerevisiae)	DIMT1L	0.000163495	0.00472868	1.2423
607	calumenin	CALU	0.000164113	0.00473874	1.32173
608	integrin, alpha 5 (fibronectin receptor, alpha polypeptide)	ITGA5	0.000166095	0.00478806	1.23108
609	mitochondrial ribosomal protein S11	MRPS11	0.000166498	0.00479179	1.18573
610	chromosome 12 open reading frame 10	C12orf10	0.000167284	0.00480655	1.21823
611	lysophospholipase II	LYPLA2	0.000168657	0.00483804	1.17175
612	mitochondrial ribosomal protein L18	MRPL18	0.000168716	0.00483185	1.20855
613	regulator of G-protein signaling 4	RGS4	0.000169031	0.00483297	1.30061
614	basic leucine zipper transcription factor, ATF-like 3	BATF3	0.000170051	0.0048542	1.25165
615	chloride channel CLIC-like 1	CLCC1	0.000171109	0.00487648	1.38951
616	DNA fragmentation factor, 45kDa, alpha polypeptide	DFFA	0.000171142	0.0048695	1.14866
617	solute carrier family 46, member 3	SLC46A3	0.000171457	0.00487055	1.35244
618	chromosome 3 open reading frame 14	C3orf14	0.000172603	0.00489516	1.32299
619	methyltransferase like 3	METTL3	0.000173436	0.00491084	1.28988
620	beta-1,3-glucuronyltransferase 3 (glucuronosyltransferase I)	B3GAT3	0.000173554	0.00490625	1.18881
621	apolipoprotein B mRNA editing enzyme, catalytic polypeptide-like 3F	APOBEC3F	0.000173939	0.00490923	1.28218
622	nephrosis 2, idiopathic, steroid-resistant (podocin)	NPHS2	0.000175667	0.00495002	1.17256
623	riboflavin kinase	RFK	0.000178382	0.00501847	1.21817
624	prolylcarboxypeptidase (angiotensinase C)	PRCP	0.000180026	0.0050566	1.27325
625	NADH dehydrogenase (ubiquinone) 1 alpha subcomplex, 4-like 2	NDUFA4L2	0.000180121	0.00505118	1.45349
626	branched chain amino-acid transaminase 1, cytosolic	BCAT1	0.000180157	0.00504411	1.18212
627	isoprenylcysteine carboxyl methyltransferase	ICMT	0.000180557	0.00504723	1.15775
628	transmembrane and coiled-coil domains 1	TMCO1	0.000182225	0.00508577	1.21216
629	BCL2/adenovirus E1B 19kDa interacting protein 1	BNIP1	0.000182385	0.00508213	1.13079
630	von Hippel-Lindau binding protein 1	VBP1	0.00018448	0.00513234	1.23551
631	centromere protein F, 350/400ka (mitosin)	CENPF	0.00018483	0.00513394	1.21454
632	chromosome 1 open reading frame 27	C1orf27	0.000186435	0.00517034	1.23488
633	UDP-glucose glycoprotein glucosyltransferase 2	UGGT2	0.000188569	0.00522124	1.36109
634	guanine nucleotide binding protein (G protein), alpha inhibiting activity polypeptide 1	GNAI1	0.000191617	0.00529728	1.41212
635	RWD domain containing 1	RWDD1	0.000192192	0.00530481	1.20331
636	myocyte enhancer factor 2C	MEF2C	0.000192265	0.00529848	1.34593
637	kinesin heavy chain member 2A	KIF2A	0.00019321	0.00531615	1.40092
638	CD47 molecule	CD47	0.000194132	0.00533316	1.23637
639	sepiapterin reductase (7,8-dihydrobiopterin:NADP+ oxidoreductase)	SPR	0.000194235	0.00532764	1.20804
640	non imprinted in Prader-Willi/Angelman syndrome 2	NIPA2	0.000194521	0.00532715	1.23199
641	collagen, type III, alpha 1	COL3A1	0.000196326	0.00536819	2.01122
642	GTP binding protein 4	GTPBP4	0.000196327	0.00535985	1.23708
643	mutL homolog 1, colon cancer, nonpolyposis type 2 (E. coli)	MLH1	0.00019668	0.00536114	1.1821
644	HLA complex P5	HCP5	0.000197058	0.0053631	1.44943
645	transmembrane protein 184B	TMEM184B	0.000198597	0.00539661	1.24174
646	DEAD (Asp-Glu-Ala-As) box polypeptide 19A	DDX19A	0.000205693	0.00558078	1.18852
647	putative homeodomain transcription factor 1	PHTF1	0.000207907	0.00563212	1.33028
648	inhibitor of growth family, member 3	ING3	0.000209511	0.00566683	1.41167
649	unconventional SNARE in the ER 1 homolog (S. cerevisiae)	USE1	0.000211101	0.00570104	1.22841
650	zinc finger protein 20	ZNF20	0.000211978	0.0057159	1.21366
651	nucleotide-binding oligomerization domain containing 2	NOD2	0.000212694	0.00572641	1.17168
652	cornichon homolog (Drosophila)	CNIH	0.00021659	0.00582236	1.26086
653	transmembrane protein 140	TMEM140	0.000217042	0.00582558	1.29175
654	GATA binding protein 3	GATA3	0.000217547	0.00583019	1.84475
655	vasohibin 1	VASH1	0.00021787	0.00582995	1.35935
656	chromosome 12 open reading frame 4	C12orf4	0.000218379	0.00583463	1.26194
657	GDP-mannose pyrophosphorylase B	GMPPB	0.000219066	0.0058441	1.3442
658	chromosome 6 open reading frame 26	C6orf26	0.000219689	0.00585181	1.20777
659	NADH dehydrogenase (ubiquinone) 1 beta subcomplex, 4, 15kDa	NDUFB4	0.00021973	0.00584401	1.18571
660	muscle RAS oncogene homolog	MRAS	0.00022048	0.00585509	1.30267
661	SMAD specific E3 ubiquitin protein ligase 2	SMURF2	0.000222857	0.00590925	1.3013
662	guanylate kinase 1	GUK1	0.000222985	0.00590373	1.23321
663	tribbles homolog 2 (Drosophila)	TRIB2	0.000223435	0.00590671	1.32818
664	cyclin E1	CCNE1	0.000224436	0.00592424	1.2376
665	guanylate binding protein 1, interferon-inducible, 67kDa	GBP1	0.00022577	0.00595048	1.67403
666	solute carrier family 35, member C1	SLC35C1	0.000226212	0.00595318	1.13806
667	ribonuclease P/MRP 40kDa subunit	RPP40	0.000227151	0.00596892	1.29028
668	beaded filament structural protein 1, filensin	BFSP1	0.000227985	0.00598188	1.52504
669	syntaxin 6	STX6	0.000232352	0.00608734	1.17061
670	dual specificity phosphatase 10	DUSP10	0.000233527	0.00610898	1.2636
671	apoptosis, caspase activation inhibitor	AVEN	0.000233648	0.00610305	1.33024
672	translocase of inner mitochondrial membrane 17 homolog A (yeast)	TIMM17A	0.000234389	0.0061133	1.16675
673	dysbindin (dystrobrevin binding protein 1) domain containing 2	DBNDD2	0.000234996	0.00612002	1.256
674	L antigen family, member 3	LAGE3	0.000235597	0.00612658	1.24628
675	histone cluster 1, H2bf	HIST1H2BF	0.000238001	0.00617991	1.22178
676	bromodomain adjacent to zinc finger domain, 1A	BAZ1A	0.000238794	0.00619132	1.29363
677	zinc finger protein 250	ZNF250	0.000240489	0.00622608	1.36717
678	eukaryotic translation initiation factor 2, subunit 1 alpha, 35kDa	EIF2S1	0.000240634	0.00622063	1.16905
679	transmembrane protein 59	TMEM59	0.000241862	0.00624318	1.20293
680	NHP2 ribonucleoprotein homolog (yeast)	NHP2	0.000244071	0.00629092	1.21855
681	inositol polyphosphate phosphatase-like 1	INPPL1	0.000244623	0.00629589	1.22167
682	DnaJ (Hsp40) homolog, subfamily C, member 3	DNAJC3	0.000245443	0.00630773	1.34154
683	lymphoblastic leukemia derived sequence 1	LYL1	0.000246841	0.00633438	1.33298
684	TEA domain family member 3	TEAD3	0.000247144	0.0063329	1.23872
685	periostin, osteoblast specific factor	POSTN	0.000247637	0.00633626	1.88862
686	McKusick-Kaufman syndrome	MKKS	0.000248922	0.00635986	1.2254
687	DNA-damage regulated autophagy modulator 1	DRAM1	0.000250045	0.00637925	1.23564
688	tubulin, alpha 1b	TUBA1B	0.000250284	0.00637605	1.17286
689	transmembrane protein 168	TMEM168	0.00025145	0.00639645	1.19171
690	dihydropyrimidinase-like 3	DPYSL3	0.000252163	0.0064053	1.44776
691	tubulin, alpha 1a	TUBA1A	0.000252332	0.00640032	1.32862
692	WAS/WASL interacting protein family, member 1	WIPF1	0.000254413	0.00644378	1.10952
693	death associated protein 3	DAP3	0.000262471	0.00663828	1.17839
694	cartilage intermediate layer protein, nucleotide pyrophosphohydrolase	CILP	0.000263785	0.00666189	1.68212
695	MAD2L1 binding protein	MAD2L1BP	0.000264572	0.00667217	1.1898
696	cell division cycle 73, Paf1/RNA polymerase II complex component, homolog (S. cerevisiae)	CDC73	0.000265957	0.00669746	1.2702
697	apoptosis enhancing nuclease	AEN	0.000268946	0.00676302	1.22579
698	myosin binding protein H	MYBPH	0.000271756	0.00682388	1.69642
699	major histocompatibility complex, class I-related	MR1	0.000273578	0.00685981	1.18758
700	cadherin 11, type 2, OB-cadherin (osteoblast)	CDH11	0.000274821	0.00688113	1.52542
701	cystatin F (leukocystatin)	CST7	0.00027601	0.00690104	1.34962
702	centrosomal protein 76kDa	CEP76	0.000276131	0.00689422	1.30193
703	HEAT repeat containing 1	HEATR1	0.00027788	0.00692803	1.26498
704	latent transforming growth factor beta binding protein 1	LTBP1	0.000278811	0.00694137	1.44707
705	natural killer cell group 7 sequence	NKG7	0.000279378	0.00694563	1.43456
706	prefoldin subunit 2	PFDN2	0.000280399	0.00696112	1.13829
707	cyclin-dependent kinase inhibitor 2B (p15, inhibits CDK4)	CDKN2B	0.000282651	0.0070071	1.24571
708	tumor necrosis factor receptor superfamily, member 21	TNFRSF21	0.000282988	0.00700555	1.79035
709	ST6 beta-galactosamide alpha-2,6-sialyltranferase 1	ST6GAL1	0.000283659	0.00701226	1.32509
710	BUD31 homolog (S. cerevisiae)	BUD31	0.000286058	0.00706159	1.21851
711	YKT6 v-SNARE homolog (S. cerevisiae)	YKT6	0.000286086	0.00705236	1.19829
712	steroid 5 alpha-reductase 3	SRD5A3	0.00028799	0.00708933	1.15774
713	tripartite motif-containing 36	TRIM36	0.00029034	0.00713715	1.18607
714	MICAL-like 2	MICALL2	0.000292812	0.00718784	1.45
715	matrix-remodelling associated 8	MXRA8	0.000295463	0.00724277	1.34251
716	serpin peptidase inhibitor, clade H (heat shock protein 47), member 1, (collagen binding protein 1)	SERPINH1	0.000296013	0.00724612	1.47513
717	lysosomal protein transmembrane 4 beta	LAPTM4B	0.000296215	0.00724095	1.24643
718	kinesin family member 2C	KIF2C	0.00029714	0.00725344	1.1982
719	5-hydroxytryptamine (serotonin) receptor 2B	HTR2B	0.000300507	0.00732542	2.42392
720	EBNA1 binding protein 2	EBNA1BP2	0.000301347	0.0073357	1.26862
721	Meis homeobox 2	MEIS2	0.000302657	0.00735737	1.56299
722	ring finger protein 24	RNF24	0.000304747	0.00739793	1.26032
723	anoctamin 10	ANO10	0.000305154	0.00739756	1.20501
724	histone deacetylase 5	HDAC5	0.00030693	0.00743033	1.47232
725	kelch-like 18 (Drosophila)	KLHL18	0.000309248	0.00747611	1.17855
726	prolyl 4-hydroxylase, transmembrane (endoplasmic reticulum)	P4HTM	0.000311666	0.00752421	1.28245
727	procollagen-lysine, 2-oxoglutarate 5-dioxygenase 2	PLOD2	0.000311952	0.00752074	1.38598
728	Rho guanine nucleotide exchange factor (GEF) 3	ARHGEF3	0.000313307	0.00754304	1.34782
729	MIS12, MIND kinetochore complex component, homolog (S. pombe)	MIS12	0.000314202	0.00755422	1.27905
730	thioredoxin-like 1	TXNL1	0.000314402	0.00754866	1.19464
731	jagged 2	JAG2	0.000315695	0.00756933	1.40914
732	CD300a molecule	CD300A	0.000318083	0.00761618	1.31255
733	phosphodiesterase 4D interacting protein	PDE4DIP	0.000319109	0.00763031	1.31279
734	nerve growth factor receptor	NGFR	0.000321071	0.00766677	1.38773
735	MFNG O-fucosylpeptide 3-beta-N-acetylglucosaminyltransferase	MFNG	0.000321429	0.00766487	1.32895
736	WD repeat domain 12	WDR12	0.000329127	0.00783778	1.20775
737	potassium large conductance calcium-activated channel, subfamily M, beta member 1	KCNMB1	0.000329805	0.00784328	1.39564
738	syndecan binding protein (syntenin)	SDCBP	0.00032993	0.00783562	1.21611
739	nudix (nucleoside diphosphate linked moiety X)-type motif 9	NUDT9	0.000330301	0.00783382	1.35019
740	fibrillin 2	FBN2	0.000331685	0.00785599	1.21363
741	tectonic family member 3	TCTN3	0.000335484	0.00793527	1.17637
742	transcription factor 15 (basic helix-loop-helix)	TCF15	0.000335745	0.00793074	1.22475
743	transmembrane protein 43	TMEM43	0.000337974	0.00797263	1.19414
744	v-yes-1 Yamaguchi sarcoma viral related oncogene homolog	LYN	0.000343204	0.00808513	1.49035
745	solute carrier family 2 (facilitated glucose transporter), member 3	SLC2A3	0.000346786	0.00815855	1.35925
746	chromosome 16 open reading frame 88	C16orf88	0.000347979	0.00817563	1.19139
747	sodium channel modifier 1	SCNM1	0.000351218	0.0082407	1.17091
748	lipopolysaccharide-induced TNF factor	LITAF	0.000356279	0.00834827	1.21416
749	tRNA-histidine guanylyltransferase 1-like (S. cerevisiae)	THG1L	0.000356927	0.00835228	1.19805
750	low density lipoprotein receptor-related protein 8, apolipoprotein e receptor	LRP8	0.000358664	0.00838173	1.13083
751	chromosome 17 open reading frame 91	C17orf91	0.000359001	0.00837844	1.30095
752	processing of precursor 7, ribonuclease P/MRP subunit (S. cerevisiae)	POP7	0.000360146	0.00839399	1.18509
753	ATPase, Na+/K+ transporting, beta 3 polypeptide	ATP1B3	0.000362279	0.00843248	1.32609
754	exosome component 10	EXOSC10	0.000363348	0.00844616	1.27181
755	spastic ataxia of Charlevoix-Saguenay (sacsin)	SACS	0.000367804	0.0085384	1.43077
756	Rho GTPase activating protein 15	ARHGAP15	0.000372368	0.00863292	1.38213
757	cysteine-serine-rich nuclear protein 2	CSRNP2	0.000372742	0.00863019	1.18467
758	matrilin 2	MATN2	0.00037502	0.00867147	1.75114
759	zinc finger protein 197	ZNF197	0.000375286	0.00866618	1.17901
760	killer cell lectin-like receptor subfamily F, member 1	KLRF1	0.000376927	0.00869262	1.47006
761	splicing factor, arginine/serine-rich 13A	SFRS13A	0.000377911	0.00870388	1.22548
762	neural proliferation, differentiation and control, 1	NPDC1	0.000379959	0.00873956	1.39122
763	myotubularin related protein 9	MTMR9	0.000381749	0.00876921	1.23083
764	tissue factor pathway inhibitor (lipoprotein-associated coagulation inhibitor)	TFPI	0.00038208	0.00876534	1.4117
765	calcium channel, voltage-dependent, L type, alpha 1C subunit	CACNA1C	0.000383535	0.00878721	1.11049
766	processing of precursor 5, ribonuclease P/MRP subunit (S. cerevisiae)	POP5	0.000384884	0.0088066	1.23497
767	degenerative spermatocyte homolog 1, lipid desaturase (Drosophila)	DEGS1	0.000386505	0.00883216	1.21899
768	ZW10 interactor	ZWINT	0.000386643	0.00882381	1.28927
769	sarcoglycan, epsilon	SGCE	0.000387286	0.008827	1.24044
770	prickle homolog 4 (Drosophila)	PRICKLE4	0.00038836	0.00883999	1.18839
771	SH3-domain GRB2-like 1	SH3GL1	0.000389369	0.00885145	1.15793
772	IQ motif containing G	IQCG	0.000389521	0.00884344	1.44736
773	poly (ADP-ribose) polymerase 2	PARP2	0.000390311	0.00884991	1.1727
774	zinc finger protein 442	ZNF442	0.000396989	0.00898969	1.32955
775	ring finger and CCCH-type zinc finger domains 2	RC3H2	0.000397522	0.00899014	1.216
776	ubiquitin-conjugating enzyme E2I (UBC9 homolog, yeast)	UBE2I	0.000400156	0.00903806	1.22878
777	pyruvate dehydrogenase (lipoamide) beta	PDHB	0.000400613	0.00903674	1.16013
778	phosphatidylinositol glycan anchor biosynthesis, class G	PIGG	0.000401676	0.00904907	1.22853
779	lipoma HMGIC fusion partner	LHFP	0.000405494	0.00912336	1.35541
780	transmembrane protein 50A	TMEM50A	0.00040606	0.00912438	1.2331
781	amyloid beta (A4) precursor protein-binding, family A, member 3	APBA3	0.000408977	0.00917815	1.14774
782	ST3 beta-galactoside alpha-2,3-sialyltransferase 2	ST3GAL2	0.000409788	0.0091846	1.1542
783	WD repeat domain 41	WDR41	0.000410514	0.00918912	1.34238
784	polycomb group ring finger 1	PCGF1	0.000410727	0.00918216	1.12839
785	SUMO1/sentrin specific peptidase 5	SENP5	0.000412256	0.0092046	1.1511
786	NHP2 non-histone chromosome protein 2-like 1 (S. cerevisiae)	NHP2L1	0.000416405	0.0092854	1.12815
787	H2A histone family, member Z	H2AFZ	0.000420636	0.00936784	1.19187
788	transmembrane protein 134	TMEM134	0.000420877	0.00936132	1.2066
789	cysteine-rich PDZ-binding protein	CRIPT	0.000421165	0.00935584	1.24021
790	olfactomedin-like 1	OLFML1	0.000423528	0.00939643	1.45026
791	alpha-kinase 3	ALPK3	0.000424209	0.00939963	1.25867
792	growth arrest-specific 7	GAS7	0.00042622	0.00943227	1.22148
793	family with sequence similarity 176, member B	FAM176B	0.000426527	0.00942715	1.66338
794	chemokine (C-X-C motif) ligand 1 (melanoma growth stimulating activity, alpha)	CXCL1	0.000426604	0.00941698	1.37396
795	transmembrane protein 48	TMEM48	0.000430509	0.00949123	1.32705
796	natriuretic peptide receptor B/guanylate cyclase B (atrionatriuretic peptide receptor B)	NPR2	0.000431001	0.00949014	1.16249
797	docking protein 1, 62kDa (downstream of tyrosine kinase 1)	DOK1	0.000433069	0.00952371	1.15331
798	glycine receptor, beta	GLRB	0.0004338	0.00952783	1.37962
799	asparagine-linked glycosylation 8, alpha-1,3-glucosyltransferase homolog (S. cerevisiae)	ALG8	0.000437885	0.00960553	1.212
800	regulator of G-protein signaling 19	RGS19	0.000438932	0.00961644	1.23683
801	cAMP responsive element binding protein 5	CREB5	0.000439076	0.00960759	1.26583
802	tubulin, alpha 3c	TUBA3C	0.000440599	0.0096289	1.13562
803	annexin A11	ANXA11	0.000441283	0.00963185	1.1834
804	prefoldin subunit 6	PFDN6	0.00044302	0.00965773	1.16191
805	ribonuclease H2, subunit A	RNASEH2A	0.000443092	0.00964729	1.16942
806	lamin B1	LMNB1	0.000443442	0.00964293	1.19258
807	E2F transcription factor 8	E2F8	0.000443998	0.00964307	1.13161
808	chemokine (C-C motif) receptor-like 2	CCRL2	0.000447596	0.00970917	1.38875
809	polo-like kinase 3 (Drosophila)	PLK3	0.000449613	0.00974087	1.25238
810	iron-sulfur cluster scaffold homolog (E. coli)	ISCU	0.000450216	0.00974189	1.17574
811	zinc finger protein 544	ZNF544	0.00045292	0.00978832	1.14804
812	heat shock 70kDa protein 14	HSPA14	0.000453169	0.00978165	1.29919
813	chromosome 7 open reading frame 25	C7orf25	0.000453228	0.00977089	1.15644
814	DnaJ (Hsp40) homolog, subfamily C, member 10	DNAJC10	0.000454609	0.0097886	1.30008
815	E2F transcription factor 3	E2F3	0.000454871	0.00978223	1.20433
816	proline rich 5 like	PRR5L	0.000464254	0.00997179	1.26077
817	CDC-like kinase 2	CLK2	0.000464419	0.00996312	1.18807
818	eukaryotic translation initiation factor 4 gamma, 3	EIF4G3	0.0004678	0.0100234	1.26295
819	proteasome (prosome, macropain) subunit, beta type, 5	PSMB5	0.0004692	0.0100411	1.19666
820	TTK protein kinase	TTK	0.00046963	0.0100381	1.17594
821	F-box and leucine-rich repeat protein 2	FBXL2	0.000473114	0.0101002	1.2333
822	CD55 molecule, decay accelerating factor for complement (Cromer blood group)	CD55	0.000479833	0.0102312	1.41834
823	high-mobility group nucleosome binding domain 1	HMGN1	0.000480518	0.0102333	1.2105
824	nucleoporin 37kDa	NUP37	0.000481632	0.0102446	1.31074
825	transmembrane protein 57	TMEM57	0.000482421	0.010249	1.17372
826	phosducin-like	PDCL	0.000484612	0.0102831	1.1605
827	testis derived transcript (3 LIM domains)	TES	0.000485783	0.0102954	1.31048
828	cyclin E2	CCNE2	0.000486442	0.0102969	1.14358
829	polymerase (RNA) II (DNA directed) polypeptide D	POLR2D	0.000486692	0.0102898	1.21566
830	dystroglycan 1 (dystrophin-associated glycoprotein 1)	DAG1	0.000486852	0.0102808	1.36089
831	proteasome (prosome, macropain) subunit, alpha type, 6	PSMA6	0.00049003	0.0103354	1.22556
832	ST3 beta-galactoside alpha-2,3-sialyltransferase 6	ST3GAL6	0.000490993	0.0103433	1.30659
833	golgi-associated, gamma adaptin ear containing, ARF binding protein 3	GGA3	0.000492198	0.0103563	1.12383
834	general transcription factor IIE, polypeptide 2, beta 34kDa	GTF2E2	0.000492664	0.0103536	1.23576
835	arachidonate 5-lipoxygenase	ALOX5	0.000493614	0.0103612	1.40227
836	KDEL (Lys-Asp-Glu-Leu) containing 1	KDELC1	0.0004941	0.010359	1.43589
837	protein kinase C, beta	PRKCB	0.000503215	0.0105374	1.276
838	chromosome 14 open reading frame 169	C14orf169	0.000510333	0.0106737	1.18244
839	docking protein 2, 56kDa	DOK2	0.000511548	0.0106864	1.19551
840	neurobeachin-like 2	NBEAL2	0.000513385	0.010712	1.14813
841	glutaminyl-peptide cyclotransferase	QPCT	0.00052318	0.0109034	1.40616
842	regulatory factor X, 5 (influences HLA class II expression)	RFX5	0.000524563	0.0109193	1.19475
843	transcription factor 25 (basic helix-loop-helix)	TCF25	0.000525716	0.0109303	1.15786
844	TNFAIP3 interacting protein 2	TNIP2	0.000529596	0.0109979	1.20961
845	polymerase (DNA directed), epsilon 2 (p59 subunit)	POLE2	0.000531249	0.0110192	1.21274
846	myelin protein zero-like 1	MPZL1	0.000533556	0.0110539	1.21456
847	LRP2 binding protein	LRP2BP	0.000536011	0.0110917	1.33457
848	myosin, light chain 4, alkali; atrial, embryonic	MYL4	0.000539785	0.0111566	1.32497
849	lymphocyte transmembrane adaptor 1	LAX1	0.000546925	0.0112909	1.08909
850	chaperonin containing TCP1, subunit 8 (theta)	CCT8	0.000548539	0.0113109	1.2341
851	sorting nexin 3	SNX3	0.000548543	0.0112977	1.15066
852	placental growth factor	PGF	0.000549357	0.0113012	1.4778
853	unc-13 homolog B (C. elegans)	UNC13B	0.000553292	0.0113688	1.22809
854	integrator complex subunit 12	INTS12	0.000553464	0.011359	1.26203
855	protein inhibitor of activated STAT, 3	PIAS3	0.000554972	0.0113766	1.22056
856	immunoglobulin superfamily, member 6	IGSF6	0.000557435	0.0114137	1.21508
857	protein tyrosine phosphatase, receptor type, C	PTPRC	0.000557985	0.0114117	1.47241
858	complement factor D (adipsin)	CFD	0.000561459	0.0114693	1.51076
859	CD248 molecule, endosialin	CD248	0.000564477	0.0115176	1.32299
860	hyaluronan binding protein 4	HABP4	0.000566575	0.0115469	1.18349
861	septin 4	SEPT4	0.000567246	0.0115472	1.21064
862	solute carrier family 12 (potassium/chloride transporters), member 8	SLC12A8	0.000567948	0.0115481	1.25291
863	ribophorin II	RPN2	0.000568873	0.0115535	1.29375
864	homer homolog 3 (Drosophila)	HOMER3	0.000568975	0.0115422	1.20997
865	adaptor-related protein complex 3, mu 2 subunit	AP3M2	0.000572156	0.0115933	1.26347
866	purinergic receptor P2Y, G-protein coupled, 13	P2RY13	0.000572347	0.0115838	1.43498
867	synuclein, alpha (non A4 component of amyloid precursor)	SNCA	0.00057737	0.0116719	1.4256
868	four jointed box 1 (Drosophila)	FJX1	0.000578882	0.011689	1.26659
869	nucleotide binding protein 1 (MinD homolog, E. coli)	NUBP1	0.000579028	0.0116785	1.1635
870	DnaJ (Hsp40) homolog, subfamily A, member 1	DNAJA1	0.000579048	0.0116655	1.3288
871	ubiquitin carboxyl-terminal esterase L3 (ubiquitin thiolesterase)	UCHL3	0.000584453	0.0117609	1.25448
872	chromosome 1 open reading frame 54	C1orf54	0.000586451	0.0117875	1.34569
873	histone cluster 1, H2bh	HIST1H2BH	0.000587596	0.011797	1.22319
874	gypsy retrotransposon integrase 1	GIN1	0.000588066	0.0117929	1.2178
875	myotubularin related protein 2	MTMR2	0.000589149	0.0118012	1.15069
876	GLI pathogenesis-related 1	GLIPR1	0.000590393	0.0118126	1.40698
877	toll-like receptor 7	TLR7	0.000594097	0.0118731	1.15323
878	chromosome 15 open reading frame 39	C15orf39	0.000594318	0.011864	1.15693
879	kinesin family member 4A	KIF4A	0.000597483	0.0119136	1.34249
880	glycosyltransferase 25 domain containing 1	GLT25D1	0.000598968	0.0119297	1.16295
881	chemokine (C-C motif) ligand 5	CCL5	0.00059924	0.0119215	1.4429
882	elongation factor RNA polymerase II-like 3	ELL3	0.000600827	0.0119396	1.11994
883	nuclear receptor subfamily 2, group C, member 1	NR2C1	0.000602392	0.0119571	1.15585
884	catenin (cadherin-associated protein), delta 2 (neural plakophilin-related arm-repeat protein)	CTNND2	0.000606805	0.0120311	1.11662
885	major histocompatibility complex, class I, A	HLA-A	0.000607128	0.0120239	1.16877
886	partner of NOB1 homolog (S. cerevisiae)	PNO1	0.000612054	0.0121078	1.26884
887	BCL2-associated X protein	BAX	0.000614622	0.0121449	1.22705
888	regulator of G-protein signaling 20	RGS20	0.000615318	0.0121449	1.10761
889	X-prolyl aminopeptidase (aminopeptidase P) 1, soluble	XPNPEP1	0.000615641	0.0121376	1.19904
890	gem (nuclear organelle) associated protein 7	GEMIN7	0.000615788	0.0121269	1.13167
891	chromosome 2 open reading frame 43	C2orf43	0.000620627	0.0122084	1.2829
892	cystatin A (stefin A)	CSTA	0.00062257	0.0122329	1.7548
893	endonuclease domain containing 1	ENDOD1	0.000624783	0.0122627	1.19153
894	zinc finger protein 473	ZNF473	0.000627089	0.0122942	1.13224
895	splicing factor, arginine/serine-rich 7, 35kDa	SFRS7	0.000628171	0.0123016	1.22533
896	RUN and SH3 domain containing 2	RUSC2	0.000629422	0.0123124	1.23321
897	NADH dehydrogenase (ubiquinone) 1 beta subcomplex, 3, 12kDa	NDUFB3	0.000630202	0.0123139	1.14733
898	nucleobindin 2	NUCB2	0.000633034	0.0123555	1.39091
899	zinc finger and SCAN domain containing 16	ZSCAN16	0.000639884	0.0124753	1.19727
900	cytochrome b-245, beta polypeptide	CYBB	0.000643656	0.0125348	1.35359
901	potassium voltage-gated channel, delayed-rectifier, subfamily S, member 3	KCNS3	0.000647711	0.0125998	1.29858
902	transporter 1, ATP-binding cassette, sub-family B (MDR/TAP)	TAP1	0.000647845	0.0125884	1.35641
903	ephrin-B1	EFNB1	0.000649978	0.0126159	1.3377
904	microsomal glutathione S-transferase 3	MGST3	0.000650839	0.0126187	1.19046
905	cystatin E/M	CST6	0.000651525	0.012618	1.21738
906	mediator complex subunit 8	MED8	0.000653141	0.0126353	1.10576
907	proteasome (prosome, macropain) subunit, alpha type, 5	PSMA5	0.000657332	0.0127024	1.26414
908	LUC7-like (S. cerevisiae)	LUC7L	0.000658141	0.012704	1.19105
909	chromosome 2 open reading frame 44	C2orf44	0.000663629	0.0127958	1.19865
910	chaperonin containing TCP1, subunit 2 (beta)	CCT2	0.000663819	0.0127854	1.34936
911	bromodomain containing 2	BRD2	0.000665539	0.0128045	1.19397
912	cyclin A2	CCNA2	0.000668047	0.0128387	1.14928
913	proteasome (prosome, macropain) 26S subunit, non-ATPase, 7	PSMD7	0.000668502	0.0128333	1.23201
914	ceroid-lipofuscinosis, neuronal 8 (epilepsy, progressive with mental retardation)	CLN8	0.000670751	0.0128624	1.11914
915	Fas (TNFRSF6)-associated via death domain	FADD	0.000673421	0.0128995	1.20146
916	PDZ and LIM domain 4	PDLIM4	0.000677124	0.0129563	1.30033
917	kinesin family member 11	KIF11	0.000678489	0.0129682	1.21874
918	coiled-coil domain containing 92	CCDC92	0.000681034	0.0130027	1.18287
919	Rho guanine nucleotide exchange factor (GEF) 10-like	ARHGEF10L	0.000684522	0.0130551	1.14571
920	ribonuclease H2, subunit B	RNASEH2B	0.000686021	0.0130694	1.22031
921	PDZ and LIM domain 7 (enigma)	PDLIM7	0.000686992	0.0130737	1.18465
922	cell division cycle 27 homolog (S. cerevisiae)	CDC27	0.000688363	0.0130856	1.21644
923	origin recognition complex, subunit 5-like (yeast)	ORC5L	0.000689223	0.0130878	1.13348
924	RAD51 homolog C (S. cerevisiae)	RAD51C	0.000691234	0.0131118	1.19199
925	human immunodeficiency virus type I enhancer binding protein 2	HIVEP2	0.000694338	0.0131564	1.36641
926	ATPase, H+ transporting, lysosomal V0 subunit a2	ATP6V0A2	0.000695801	0.0131699	1.2591
927	ectonucleoside triphosphate diphosphohydrolase 7	ENTPD7	0.000696681	0.0131723	1.18016
928	guanylate cyclase 1, soluble, alpha 3	GUCY1A3	0.00070064	0.0132329	1.61359
929	major histocompatibility complex, class I, G	HLA-G	0.000708106	0.0133595	1.17701
930	biglycan	BGN	0.00071419	0.0134598	1.43928
931	chaperonin containing TCP1, subunit 6A (zeta 1)	CCT6A	0.000716595	0.0134906	1.28406
932	PDZ and LIM domain 2 (mystique)	PDLIM2	0.00072022	0.0135443	1.23842
933	tumor necrosis factor receptor superfamily, member 11b	TNFRSF11B	0.00072228	0.0135685	1.65055
934	differentially expressed in FDCP 8 homolog (mouse)	DEF8	0.000724417	0.0135941	1.24706
935	cytokine receptor-like factor 3	CRLF3	0.000737781	0.01383	1.29594
936	UDP-Gal:betaGlcNAc beta 1,3-galactosyltransferase, polypeptide 4	B3GALT4	0.000738434	0.0138275	1.21182
937	RAD51 associated protein 1	RAD51AP1	0.000742258	0.0138843	1.1652
938	family with sequence similarity 82, member A2	FAM82A2	0.000744437	0.0139102	1.19127
939	EH domain binding protein 1-like 1	EHBP1L1	0.000747291	0.0139486	1.16874
940	frataxin	FXN	0.000753019	0.0140406	1.14979
941	collagen, type IV, alpha 1	COL4A1	0.000754072	0.0140453	1.43391
942	ornithine decarboxylase antizyme 2	OAZ2	0.000754959	0.0140469	1.19074
943	chemokine (C-C motif) ligand 4	CCL4	0.000758377	0.0140955	1.43376
944	chromosome 12 open reading frame 49	C12orf49	0.00076034	0.014117	1.11909
945	chromosome 11 open reading frame 49	C11orf49	0.000769978	0.0142809	1.17931
946	iduronate 2-sulfatase	IDS	0.000770029	0.0142667	1.21007
947	tumor necrosis factor receptor superfamily, member 4	TNFRSF4	0.000770552	0.0142613	1.26088
948	mitochondrial ribosomal protein S28	MRPS28	0.000771151	0.0142573	1.20558
949	protein tyrosine phosphatase, non-receptor type 21	PTPN21	0.000774659	0.0143071	1.19224
950	microtubule associated monoxygenase, calponin and LIM domain containing 1	MICAL1	0.000775947	0.0143158	1.40769
951	phospholipid scramblase 3	PLSCR3	0.00077776	0.0143342	1.24354
952	chromosome 9 open reading frame 167	C9orf167	0.000788944	0.014525	1.27507
953	Yip1 domain family, member 1	YIPF1	0.000789567	0.0145212	1.20952
954	ariadne homolog, ubiquitin-conjugating enzyme E2 binding protein, 1 (Drosophila)	ARIH1	0.000790321	0.0145199	1.22292
955	uridine-cytidine kinase 2	UCK2	0.000792979	0.0145534	1.34665
956	transmembrane protein 223	TMEM223	0.000797628	0.0146235	1.23163
957	resistance to inhibitors of cholinesterase 8 homolog A (C. elegans)	RIC8A	0.00079766	0.0146088	1.14441
958	family with sequence similarity 64, member A	FAM64A	0.000797682	0.0145939	1.38474
959	solute carrier family 35, member D2	SLC35D2	0.00080192	0.0146562	1.14405
960	pleckstrin homology-like domain, family B, member 1	PHLDB1	0.000803188	0.014664	1.16947
961	nuclear import 7 homolog (S. cerevisiae)	NIP7	0.000803455	0.0146536	1.21331
962	solute carrier family 4, anion exchanger, member 3	SLC4A3	0.000803859	0.0146458	1.19096
963	Bardet-Biedl syndrome 7	BBS7	0.00080655	0.0146796	1.32284
964	catenin (cadherin-associated protein), alpha-like 1	CTNNAL1	0.000810112	0.0147291	1.29426
965	core-binding factor, beta subunit	CBFB	0.000815617	0.0148138	1.17166
966	thymosin beta 10	TMSB10	0.000834061	0.0151331	1.36233
967	ATPase type 13A1	ATP13A1	0.000834392	0.0151235	1.23883
968	NEL-like 1 (chicken)	NELL1	0.000837891	0.0151712	2.21992
969	Bruton agammaglobulinemia tyrosine kinase	BTK	0.000849301	0.0153619	1.18075
970	potassium channel, subfamily K, member 3	KCNK3	0.000852011	0.0153951	1.24932
971	chromosome 19 open reading frame 62	C19orf62	0.000856916	0.0154677	1.17199
972	ubiquitously-expressed transcript	UXT	0.000863526	0.015571	1.19596
973	complement factor properdin	CFP	0.000879433	0.0158415	1.29352
974	histone deacetylase 7	HDAC7	0.000883011	0.0158897	1.16032
975	relaxin 2	RLN2	0.000883261	0.0158779	1.16333
976	mitochondrial ribosomal protein L9	MRPL9	0.00088442	0.0158824	1.15991
977	golgi transport 1 homolog B (S. cerevisiae)	GOLT1B	0.00088785	0.0159277	1.34669
978	H2A histone family, member Y2	H2AFY2	0.000891374	0.0159746	1.13171
979	inositol 1,3,4,5,6-pentakisphosphate 2-kinase	IPPK	0.000900335	0.0161187	1.16161
980	mediator complex subunit 7	MED7	0.000901535	0.0161237	1.13136
981	proteasome (prosome, macropain) activator subunit 4	PSME4	0.000906278	0.016192	1.16269
982	pleckstrin homology-like domain, family A, member 1	PHLDA1	0.000907608	0.0161992	1.20273
983	thiosulfate sulfurtransferase (rhodanese)-like domain containing 2	TSTD2	0.000909178	0.0162107	1.18151
984	MON1 homolog B (yeast)	MON1B	0.000917548	0.0163434	1.17338
985	cytochrome b5 reductase 3	CYB5R3	0.000918763	0.0163484	1.15577
986	GPN-loop GTPase 2	GPN2	0.000922069	0.0163906	1.20844
987	cryptochrome 1 (photolyase-like)	CRY1	0.000928866	0.0164947	1.19828
988	myocyte enhancer factor 2A	MEF2A	0.000932622	0.0165446	1.31328
989	presenilin 2 (Alzheimer disease 4)	PSEN2	0.000932747	0.0165301	1.19079
990	polymerase (DNA-directed), delta 4	POLD4	0.0009333	0.0165232	1.3433
991	endoplasmic reticulum protein 29	ERP29	0.000934977	0.0165195	1.16909
992	inositol polyphosphate-4-phosphatase, type II, 105kDa	INPP4B	0.000940731	0.0166044	1.36308
993	anoctamin 1, calcium activated chloride channel	ANO1	0.000944887	0.016661	1.21392
994	chromosome 18 open reading frame 25	C18orf25	0.00094573	0.0166591	1.12127
995	reticulocalbin 1, EF-hand calcium binding domain	RCN1	0.000950772	0.0167311	1.36876
996	interleukin 21 receptor	IL21R	0.000952033	0.0167365	1.11626
997	diacylglycerol kinase, delta 130kDa	DGKD	0.000953166	0.0167396	1.17783
998	transmembrane protein 66	TMEM66	0.000955247	0.0167594	1.18637
999	vav 1 guanine nucleotide exchange factor	VAV1	0.000966248	0.0169354	1.14758
1000	adenosine A1 receptor	ADORA1	0.000970206	0.0169878	1.25687
1001	eukaryotic translation initiation factor 2B, subunit 4 delta, 67kDa	EIF2B4	0.000978022	0.0171076	1.16847
1002	DnaJ (Hsp40) homolog, subfamily C, member 1	DNAJC1	0.000978157	0.0170929	1.3291
1003	erythrocyte membrane protein band 4.1-like 2	EPB41L2	0.000978954	0.0170898	1.41721
1004	protein tyrosine phosphatase, non-receptor type 6	PTPN6	0.000983057	0.0171443	1.22758
1005	Yip1 interacting factor homolog A (S. cerevisiae)	YIF1A	0.000984485	0.0171521	1.20924
1006	tripartite motif-containing 9	TRIM9	0.000984727	0.0171393	1.24617
1007	vimentin	VIM	0.00098699	0.0171617	1.24921
1008	pseudouridylate synthase 7 homolog (S. cerevisiae)	PUS7	0.000988344	0.0171682	1.24401
1009	serpin peptidase inhibitor, clade I (neuroserpin), member 1	SERPINI1	0.000989986	0.0171797	1.30178
1010	YME1-like 1 (S. cerevisiae)	YME1L1	0.000991439	0.0171879	1.20198
1011	tubulin, alpha 1c	TUBA1C	0.000996897	0.0172654	1.16837
1012	CD37 molecule	CD37	0.00100257	0.0173466	1.18287
1013	protocadherin 12	PCDH12	0.00100354	0.0173461	1.5088
1014	sterile alpha motif domain containing 4A	SAMD4A	0.00100435	0.0173431	1.15393
1015	fibrillin 1	FBN1	0.00101087	0.0174386	1.27142
1016	hexamethylene bis-acetamide inducible 1	HEXIM1	0.00101955	0.017571	1.18309
1017	xylosylprotein beta 1,4-galactosyltransferase, polypeptide 7 (galactosyltransferase I)	B4GALT7	0.00102186	0.0175935	1.18033
1018	low density lipoprotein receptor-related protein associated protein 1	LRPAP1	0.00102738	0.0176712	1.20715
1019	stimulated by retinoic acid 13 homolog (mouse)	STRA13	0.00102877	0.0176778	1.19759
1020	cytokine induced apoptosis inhibitor 1	CIAPIN1	0.00103168	0.0177103	1.18508
1021	nardilysin (N-arginine dibasic convertase)	NRD1	0.00103614	0.0177695	1.20495
1022	chromosome 20 open reading frame 3	C20orf3	0.00103756	0.0177764	1.2032
1023	COMM domain containing 9	COMMD9	0.00103772	0.0177618	1.18459
1024	BH3 interacting domain death agonist	BID	0.00103952	0.0177753	1.16986
1025	mitogen-activated protein kinase kinase kinase kinase 2	MAP4K2	0.00104128	0.017788	1.1614
1026	tetratricopeptide repeat domain 39A	TTC39A	0.00104259	0.0177931	1.14986
1027	casein kinase 1, gamma 2	CSNK1G2	0.00104497	0.0178163	1.1422
1028	dCTP pyrophosphatase 1	DCTPP1	0.00104828	0.0178555	1.13909
1029	leucine rich repeat containing 32	LRRC32	0.00104888	0.0178483	1.45205
1030	insulin-like growth factor 2 mRNA binding protein 3	IGF2BP3	0.0010593	0.0180081	1.09551
1031	peripheral myelin protein 22	PMP22	0.0010611	0.0180212	1.36783
1032	N(alpha)-acetyltransferase 10, NatA catalytic subunit	NAA10	0.00107004	0.0181554	1.35536
1033	transmembrane channel-like 6	TMC6	0.00107428	0.0182098	1.14406
1034	family with sequence similarity 131, member A	FAM131A	0.00108514	0.0183761	1.16422
1035	spermidine synthase	SRM	0.00108968	0.0184351	1.22823
1036	gap junction protein, alpha 5, 40kDa	GJA5	0.00109113	0.018442	1.40772
1037	regulator of chromosome condensation (RCC1) and BTB (POZ) domain containing protein 2	RCBTB2	0.0010978	0.0185368	1.18762
1038	par-3 partitioning defective 3 homolog (C. elegans)	PARD3	0.00109972	0.0185514	1.2606
1039	mitochondrial ribosomal protein L11	MRPL11	0.00110951	0.0186984	1.15527
1040	cysteine and glycine-rich protein 2	CSRP2	0.00111028	0.0186934	1.30306
1041	IMP (inosine 5'-monophosphate) dehydrogenase 1	IMPDH1	0.00112027	0.0188435	1.24745
1042	linker for activation of T cells	LAT	0.00112175	0.0188504	1.18828
1043	phosphatidylglycerophosphate synthase 1	PGS1	0.00112335	0.0188591	1.21173
1044	DDRGK domain containing 1	DDRGK1	0.00112541	0.0188757	1.34316
1045	ubiquitin specific peptidase 3	USP3	0.00112554	0.0188598	1.25817
1046	interferon, gamma	IFNG	0.00113704	0.0190342	1.09434
1047	mitochondrial carrier homolog 1 (C. elegans)	MTCH1	0.00114761	0.0191929	1.10541
1048	chromosome 12 open reading frame 48	C12orf48	0.00114796	0.0191805	1.14773
1049	eukaryotic translation initiation factor 3, subunit K	EIF3K	0.00115361	0.0192565	1.13781
1050	missing oocyte, meiosis regulator, homolog (Drosophila)	MIOS	0.00115421	0.0192481	1.2037
1051	excision repair cross-complementing rodent repair deficiency, complementation group 1 (includes overlapping antisense sequence)	ERCC1	0.00116111	0.0193448	1.21977
1052	pleiotrophin	PTN	0.00116889	0.0194559	1.45555
1053	transmembrane protein 147	TMEM147	0.00117183	0.0194865	1.16753
1054	leukocyte immunoglobulin-like receptor, subfamily B (with TM and ITIM domains), member 2	LILRB2	0.00117265	0.0194816	1.27231
1055	FK506 binding protein 15, 133kDa	FKBP15	0.00117706	0.0195363	1.12389
1056	ephrin-B3	EFNB3	0.00118	0.0195666	1.14005
1057	CAP-GLY domain containing linker protein 2	CLIP2	0.00118238	0.0195876	1.19469
1058	cytotoxic and regulatory T cell molecule	CRTAM	0.00118288	0.0195773	1.14855
1059	extended synaptotagmin-like protein 1	ESYT1	0.00118358	0.0195703	1.1864
1060	regulator of G-protein signaling 16	RGS16	0.00118558	0.0195849	1.1539
1061	F-box and WD repeat domain containing 2	FBXW2	0.00119165	0.0196667	1.25646
1062	protein phosphatase 2 (formerly 2A), regulatory subunit B'', gamma	PPP2R3C	0.00119646	0.0197275	1.25166
1063	phospholipase A2, group XV	PLA2G15	0.00119749	0.019726	1.29506
1064	chemokine (C-C motif) receptor 1	CCR1	0.00120101	0.0197653	1.17957
1065	protein tyrosine phosphatase, receptor type, E	PTPRE	0.00120118	0.0197495	1.30882
1066	growth arrest-specific 2	GAS2	0.0012081	0.0198448	1.58441
1067	glycyl-tRNA synthetase	GARS	0.00122005	0.0200223	1.26302
1068	blocked early in transport 1 homolog (S. cerevisiae)	BET1	0.00122365	0.0200626	1.21125
1069	KIN, antigenic determinant of recA protein homolog (mouse)	KIN	0.00122369	0.0200446	1.28906
1070	chromosome 12 open reading frame 47	C12orf47	0.0012246	0.0200407	1.09528
1071	tissue specific transplantation antigen P35B	TSTA3	0.00122597	0.0200445	1.30868
1072	uroporphyrinogen decarboxylase	UROD	0.00122854	0.0200676	1.14559
1073	chemokine (C-X-C motif) ligand 10	CXCL10	0.00123087	0.020087	2.22023
1074	ArfGAP with RhoGAP domain, ankyrin repeat and PH domain 3	ARAP3	0.00123425	0.0201235	1.35645
1075	phosphopantothenoylcysteine decarboxylase	PPCDC	0.00123631	0.0201384	1.28724
1076	kinesin family member C3	KIFC3	0.00123706	0.0201318	1.20603
1077	solute carrier family 48 (heme transporter), member 1	SLC48A1	0.00124713	0.0202768	1.21511
1078	laminin, gamma 1 (formerly LAMB2)	LAMC1	0.00125152	0.0203294	1.23057
1079	solute carrier family 37 (glycerol-3-phosphate transporter), member 1	SLC37A1	0.0012518	0.020315	1.13243
1080	heparan sulfate (glucosamine) 3-O-sulfotransferase 3A1	HS3ST3A1	0.00125452	0.0203405	1.33712
1081	exosome component 9	EXOSC9	0.0012549	0.0203278	1.22791
1082	Rho GTPase activating protein 28	ARHGAP28	0.00125491	0.0203091	1.49996
1083	schlafen family member 12	SLFN12	0.00125556	0.0203009	1.25879
1084	trafficking protein particle complex 2	TRAPPC2	0.00125778	0.0203181	1.20094
1085	matrix Gla protein	MGP	0.00126374	0.0203956	1.49761
1086	tight junction associated protein 1 (peripheral)	TJAP1	0.00126619	0.0204162	1.12506
1087	mediator complex subunit 28	MED28	0.00127105	0.0204758	1.24384
1088	cytoplasmic FMR1 interacting protein 1	CYFIP1	0.00127997	0.0206006	1.17095
1089	chromosome 20 open reading frame 27	C20orf27	0.00128424	0.0206504	1.12138
1090	cell division cycle 37 homolog (S. cerevisiae)	CDC37	0.00128533	0.0206489	1.21198
1091	phospholipase A2, group IVC (cytosolic, calcium-independent)	PLA2G4C	0.00129041	0.0207115	1.32669
1092	leucine rich repeat containing 59	LRRC59	0.00129427	0.0207545	1.21008
1093	calcium modulating ligand	CAMLG	0.00129671	0.0207746	1.22141
1094	EPH receptor A2	EPHA2	0.00130179	0.0208369	1.29538
1095	signal recognition particle 14kDa (homologous Alu RNA binding protein)	SRP14	0.00130851	0.0209254	1.13414
1096	inhibitor of kappa light polypeptide gene enhancer in B-cells, kinase complex-associated protein	IKBKAP	0.00130877	0.0209105	1.15351
1097	transmembrane protein 126B	TMEM126B	0.00131879	0.0210514	1.20163
1098	RAB11A, member RAS oncogene family	RAB11A	0.00132719	0.0211662	1.18298
1099	FCH and double SH3 domains 2	FCHSD2	0.00133952	0.0213435	1.28688
1100	ATPase type 13A2	ATP13A2	0.00134252	0.0213718	1.19489
1101	Niemann-Pick disease, type C2	NPC2	0.0013511	0.0214889	1.19317
1102	short chain dehydrogenase/reductase family 39U, member 1	SDR39U1	0.00135251	0.0214919	1.15866
1103	solute carrier family 25 (mitochondrial carrier: glutamate), member 22	SLC25A22	0.0013551	0.0215134	1.14807
1104	FIC domain containing	FICD	0.00136331	0.0216243	1.24961
1105	sema domain, immunoglobulin domain (Ig), transmembrane domain (TM) and short cytoplasmic domain, (semaphorin) 4G	SEMA4G	0.00136402	0.021616	1.52278
1106	stannin	SNN	0.00136639	0.0216339	1.12078
1107	ARP1 actin-related protein 1 homolog A, centractin alpha (yeast)	ACTR1A	0.00136784	0.0216373	1.19128
1108	growth factor, augmenter of liver regeneration	GFER	0.00137547	0.0217384	1.1161
1109	WAP four-disulfide core domain 1	WFDC1	0.00137586	0.021725	1.59251
1110	centromere protein A	CENPA	0.00138084	0.0217839	1.14487
1111	ecotropic viral integration site 2A	EVI2A	0.0013824	0.021789	1.44521
1112	acyl-CoA thioesterase 9	ACOT9	0.00139091	0.0219034	1.20433
1113	integrin, alpha L (antigen CD11A (p180), lymphocyte function-associated antigen 1; alpha polypeptide)	ITGAL	0.00139276	0.0219129	1.11866
1114	2-aminoethanethiol (cysteamine) dioxygenase	ADO	0.00139841	0.021982	1.17128
1115	palmitoyl-protein thioesterase 2	PPT2	0.00139957	0.0219805	1.12589
1116	SH3-domain GRB2-like endophilin B1	SH3GLB1	0.00139965	0.0219621	1.20566
1117	phosphatidylinositol glycan anchor biosynthesis, class O	PIGO	0.00140813	0.0220754	1.21004
1118	trafficking protein, kinesin binding 2	TRAK2	0.00141398	0.0221473	1.26327
1119	aryl hydrocarbon receptor nuclear translocator-like 2	ARNTL2	0.00141534	0.0221489	1.12533
1120	attractin-like 1	ATRNL1	0.00141569	0.0221345	1.42348
1121	Rho GTPase activating protein 4	ARHGAP4	0.00142228	0.0222177	1.1635
1122	Notch homolog 3 (Drosophila)	NOTCH3	0.00142417	0.0222275	1.1524
1123	cyclin-dependent kinase inhibitor 2C (p18, inhibits CDK4)	CDKN2C	0.00142472	0.0222162	1.21962
1124	chromosome 14 open reading frame 138	C14orf138	0.00144125	0.0224541	1.21126
1125	histidine triad nucleotide binding protein 1	HINT1	0.00144517	0.0224951	1.12077
1126	pseudouridylate synthase 3	PUS3	0.00144969	0.0225455	1.22717
1127	nucleolar and spindle associated protein 1	NUSAP1	0.0014511	0.0225474	1.32628
1128	farnesyl diphosphate synthase-like 5 (farnesyl pyrophosphate synthetase-like 5) pseudogene	FDPSL5	0.00146695	0.0227734	1.07589
1129	pro-platelet basic protein (chemokine (C-X-C motif) ligand 7)	PPBP	0.00147074	0.0228121	2.29763
1130	transmembrane protein 132A	TMEM132A	0.00149314	0.0231391	1.18952
1131	CUGBP, Elav-like family member 1	CELF1	0.00149433	0.023137	1.1835
1132	PHD finger protein 16	PHF16	0.00149439	0.0231176	1.25698
1133	SRY (sex determining region Y)-box 18	SOX18	0.0015021	0.0232163	1.56363
1134	epithelial membrane protein 1	EMP1	0.00150786	0.0232848	1.59544
1135	SEC22 vesicle trafficking protein homolog A (S. cerevisiae)	SEC22A	0.00150969	0.0232926	1.20362
1136	CUGBP, Elav-like family member 2	CELF2	0.00151156	0.0233009	1.16877
1137	ubiquitin-like modifier activating enzyme 3	UBA3	0.00151167	0.0232821	1.18398
1138	VPS33B interacting protein, apical-basolateral polarity regulator	VIPAR	0.00151563	0.0233226	1.16248
1139	cytochrome c oxidase subunit VIb polypeptide 1 (ubiquitous)	COX6B1	0.00151719	0.0233261	1.1305
1140	ring finger protein 125	RNF125	0.00152183	0.023377	1.17594
1141	phosphoribosyl pyrophosphate synthetase-associated protein 1	PRPSAP1	0.00152343	0.0233811	1.15737
1142	inosine triphosphatase (nucleoside triphosphate pyrophosphatase)	ITPA	0.00152892	0.0234448	1.14119
1143	chromosome 9 open reading frame 9	C9orf9	0.00152972	0.0234366	1.24162
1144	myosin IXB	MYO9B	0.00153534	0.0235022	1.11485
1145	chromosome 17 open reading frame 62	C17orf62	0.00153791	0.0235209	1.23777
1146	lamin A/C	LMNA	0.00153966	0.0235272	1.25371
1147	small nuclear RNA activating complex, polypeptide 3, 50kDa	SNAPC3	0.00154148	0.0235344	1.22023
1148	glia maturation factor, gamma	GMFG	0.00154975	0.0236401	1.42525
1149	actin related protein 2/3 complex, subunit 5-like	ARPC5L	0.00155252	0.0236617	1.19221
1150	cytochrome b-561 domain containing 2	CYB561D2	0.00155539	0.023685	1.13068
1151	cysteine and histidine-rich domain (CHORD)-containing 1	CHORDC1	0.00155992	0.0237333	1.47331
1152	selectin E	SELE	0.00156093	0.023728	1.3786
1153	insulin-like growth factor binding protein 7	IGFBP7	0.00156779	0.0238116	1.16156
1154	cysteine dioxygenase, type I	CDO1	0.00156993	0.0238235	1.51089
1155	podoplanin	PDPN	0.00157801	0.0239254	1.59352
1156	transmembrane protein 14A	TMEM14A	0.00158037	0.0239405	1.12758
1157	anaphase promoting complex subunit 10	ANAPC10	0.00159084	0.0240783	1.21772
1158	major vault protein	MVP	0.00160087	0.0242091	1.18229
1159	coiled-coil domain containing 86	CCDC86	0.00160468	0.0242459	1.16222
1160	nei endonuclease VIII-like 3 (E. coli)	NEIL3	0.00160873	0.0242862	1.14938
1161	ATP5S-like	ATP5SL	0.00162715	0.0245431	1.14894
1162	BCL2-associated athanogene 4	BAG4	0.00162841	0.024541	1.1694
1163	monocyte to macrophage differentiation-associated	MMD	0.00163041	0.02455	1.31385
1164	zinc finger, DHHC-type containing 18	ZDHHC18	0.00163233	0.0245579	1.12924
1165	chromosome 6 open reading frame 35	C6orf35	0.00164733	0.0247622	1.17701
1166	doublecortin-like kinase 1	DCLK1	0.00165641	0.0248774	1.25735
1167	SHC SH2-domain binding protein 1	SHCBP1	0.00165933	0.0248999	1.13728
1168	family with sequence similarity 89, member B	FAM89B	0.00166389	0.0249469	1.19908
1169	coronin, actin binding protein, 1A	CORO1A	0.00166517	0.0249448	1.34745
1170	microtubule-associated protein 1S	MAP1S	0.00166989	0.0249942	1.19736
1171	glutaminyl-tRNA synthetase	QARS	0.00167451	0.025042	1.15491
1172	matrix metallopeptidase 2 (gelatinase A, 72kDa gelatinase, 72kDa type IV collagenase)	MMP2	0.00168719	0.0252101	1.24862
1173	asparagine-linked glycosylation 13 homolog (S. cerevisiae)	ALG13	0.00169113	0.0252474	1.15697
1174	down-regulator of transcription 1, TBP-binding (negative cofactor 2)	DR1	0.00170204	0.0253886	1.17886
1175	platelet factor 4	PF4	0.00170539	0.025417	2.42743
1176	exostoses (multiple)-like 3	EXTL3	0.00172007	0.025614	1.09871
1177	ST8 alpha-N-acetyl-neuraminide alpha-2,8-sialyltransferase 1	ST8SIA1	0.00172419	0.0256535	1.09484
1178	hematopoietic cell-specific Lyn substrate 1	HCLS1	0.00172713	0.0256754	1.42304
1179	MLF1 interacting protein	MLF1IP	0.00173365	0.0257505	1.24987
1180	RAB32, member RAS oncogene family	RAB32	0.00173372	0.0257298	1.2095
1181	chromosome 9 open reading frame 114	C9orf114	0.00173594	0.025741	1.1504
1182	voltage-dependent anion channel 1	VDAC1	0.00173758	0.0257435	1.32433
1183	peptidylglycine alpha-amidating monooxygenase	PAM	0.00174084	0.02577	1.18408
1184	syntaxin 8	STX8	0.00174503	0.0258103	1.16746
1185	potassium channel modulatory factor 1	KCMF1	0.00174517	0.0257906	1.11977
1186	glycogen synthase kinase 3 beta	GSK3B	0.00174881	0.0258225	1.20062
1187	inositol polyphosphate-5-phosphatase, 145kDa	INPP5D	0.00174953	0.0258114	1.12894
1188	myosin IE	MYO1E	0.00174965	0.0257915	1.29173
1189	SAM and SH3 domain containing 3	SASH3	0.00176201	0.0259518	1.24732
1190	osteopetrosis associated transmembrane protein 1	OSTM1	0.00177347	0.0260988	1.30481
1191	calcium channel, voltage-dependent, beta 3 subunit	CACNB3	0.00177866	0.0261532	1.15388
1192	solute carrier family 16, member 5 (monocarboxylic acid transporter 6)	SLC16A5	0.00178643	0.0262454	1.21752
1193	Yip1 domain family, member 3	YIPF3	0.0017912	0.0262934	1.20496
1194	tumor protein p53	TP53	0.00180294	0.0264436	1.14503
1195	protein tyrosine phosphatase, receptor type, f polypeptide (PTPRF), interacting protein (liprin), alpha 3	PPFIA3	0.00181489	0.0265966	1.16584
1196	high mobility group nucleosomal binding domain 3	HMGN3	0.0018201	0.0266507	1.13912
1197	myelin protein zero-like 2	MPZL2	0.00183601	0.0268612	1.26709
1198	phosphodiesterase 8B	PDE8B	0.00183621	0.0268418	1.18663
1199	hydroxysteroid (17-beta) dehydrogenase 4	HSD17B4	0.00183784	0.0268432	1.23553
1200	serine threonine kinase 39 (STE20/SPS1 homolog, yeast)	STK39	0.0018557	0.0270814	1.24514
1201	microfibrillar-associated protein 3	MFAP3	0.00186451	0.0271874	1.19909
1202	RAD50 homolog (S. cerevisiae)	RAD50	0.0018646	0.0271662	1.1761
1203	phosphoinositide-3-kinase, class 2, beta polypeptide	PIK3C2B	0.0018716	0.0272455	1.31511
1204	transketolase	TKT	0.00187368	0.0272531	1.34607
1205	CD151 molecule (Raph blood group)	CD151	0.00187688	0.0272769	1.38371
1206	defender against cell death 1	DAD1	0.00189848	0.027568	1.19631
1207	potassium intermediate/small conductance calcium-activated channel, subfamily N, member 2	KCNN2	0.00190905	0.0276986	1.33583
1208	G protein-coupled receptor 172A	GPR172A	0.0019337	0.028033	1.24238
1209	signal sequence receptor, beta (translocon-associated protein beta)	SSR2	0.001936	0.0280432	1.15223
1210	RUN and FYVE domain containing 3	RUFY3	0.00194433	0.0281407	1.11983
1211	RIO kinase 2 (yeast)	RIOK2	0.00194766	0.0281656	1.25495
1212	ATG3 autophagy related 3 homolog (S. cerevisiae)	ATG3	0.00195166	0.0282001	1.19848
1213	TAF10 RNA polymerase II, TATA box binding protein (TBP)-associated factor, 30kDa	TAF10	0.00196796	0.0284123	1.26259
1214	R3H domain and coiled-coil containing 1	R3HCC1	0.00196887	0.028402	1.1908
1215	NGFI-A binding protein 1 (EGR1 binding protein 1)	NAB1	0.00197454	0.0284603	1.13774
1216	brain-specific angiogenesis inhibitor 2	BAI2	0.00197921	0.0285042	1.39498
1217	LIM domain only 2 (rhombotin-like 1)	LMO2	0.00198324	0.0285388	1.37127
1218	twinfilin, actin-binding protein, homolog 2 (Drosophila)	TWF2	0.00198335	0.028517	1.18215
1219	G protein-coupled receptor 63	GPR63	0.00200848	0.0288546	1.18898
1220	chromosome 19 open reading frame 42	C19orf42	0.00201178	0.0288783	1.15802
1221	serine/threonine kinase 4	STK4	0.00201395	0.0288858	1.06575
1222	von Willebrand factor A domain containing 5A	VWA5A	0.00202252	0.0289851	1.14928
1223	nuclear receptor subfamily 3, group C, member 1 (glucocorticoid receptor)	NR3C1	0.00202318	0.0289708	1.25913
1224	ceroid-lipofuscinosis, neuronal 5	CLN5	0.00202824	0.0290195	1.20748
1225	ubiquitin-like modifier activating enzyme 2	UBA2	0.00203103	0.0290358	1.17646
1226	TAF12 RNA polymerase II, TATA box binding protein (TBP)-associated factor, 20kDa	TAF12	0.00203755	0.0291052	1.19888
1227	ubiquitin-conjugating enzyme E2D 2 (UBC4/5 homolog, yeast)	UBE2D2	0.00205167	0.0292831	1.10911
1228	mitochondrial ribosomal protein S17	MRPS17	0.00205995	0.0293773	1.27063
1229	chondroitin sulfate N-acetylgalactosaminyltransferase 1	CSGALNACT1	0.00206443	0.0294173	1.38621
1230	coiled-coil domain containing 68	CCDC68	0.00207401	0.0295298	1.39423
1231	CD38 molecule	CD38	0.00209	0.0297333	1.13718
1232	fatty acid desaturase 3	FADS3	0.00211445	0.0300568	1.24333
1233	G protein-coupled receptor kinase 6	GRK6	0.00212454	0.0301757	1.08941
1234	proline/arginine-rich end leucine-rich repeat protein	PRELP	0.0021295	0.0302217	1.29504
1235	guanine nucleotide binding protein (G protein), gamma 11	GNG11	0.00214823	0.0304628	1.33958
1236	leukocyte immunoglobulin-like receptor, subfamily A (with TM domain), member 1	LILRA1	0.00214943	0.0304552	1.12974
1237	tripartite motif-containing 27	TRIM27	0.0021594	0.0305717	1.10296
1238	X-box binding protein 1	XBP1	0.00217091	0.0307099	1.16948
1239	tetraspanin 31	TSPAN31	0.0021731	0.0307161	1.1863
1240	rhomboid 5 homolog 2 (Drosophila)	RHBDF2	0.00217337	0.0306951	1.18707
1241	cytokine receptor-like factor 1	CRLF1	0.00217368	0.0306748	1.16403
1242	tectonic family member 1	TCTN1	0.00217906	0.030726	1.16654
1243	ADAM metallopeptidase with thrombospondin type 1 motif, 5	ADAMTS5	0.00217999	0.0307143	1.6988
1244	sprouty homolog 1, antagonist of FGF signaling (Drosophila)	SPRY1	0.00218573	0.0307705	1.33443
1245	split hand/foot malformation (ectrodactyly) type 1	SHFM1	0.00218685	0.0307615	1.13747
1246	TM2 domain containing 1	TM2D1	0.0021887	0.0307629	1.18916
1247	zinc finger protein 8	ZNF8	0.00219512	0.0308285	1.14005
1248	chromosome 11 open reading frame 95	C11orf95	0.00219757	0.0308381	1.19642
1249	lymphocyte antigen 96	LY96	0.00219879	0.0308305	1.45817
1250	RAD51 homolog (RecA homolog, E. coli) (S. cerevisiae)	RAD51	0.00220384	0.0308767	1.09112
1251	palmitoyl-protein thioesterase 1	PPT1	0.0022053	0.0308725	1.14501
1252	RNA binding motif protein 5	RBM5	0.00221178	0.0309385	1.16706
1253	2,3-bisphosphoglycerate mutase	BPGM	0.00222111	0.0310441	1.23417
1254	tissue factor pathway inhibitor 2	TFPI2	0.00222718	0.0311043	1.70504
1255	mediator complex subunit 24	MED24	0.00223049	0.0311256	1.1892
1256	transcription factor 3 (E2A immunoglobulin enhancer binding factors E12/E47)	TCF3	0.00224277	0.0312721	1.07109
1257	guanine nucleotide binding protein (G protein), gamma 5	GNG5	0.0022497	0.0313438	1.18691
1258	Der1-like domain family, member 2	DERL2	0.0022592	0.0314511	1.19821
1259	CD2 molecule	CD2	0.00226166	0.0314604	1.17841
1260	poliovirus receptor related immunoglobulin domain containing	PVRIG	0.00227081	0.0315626	1.14832
1261	synaptosomal-associated protein, 29kDa	SNAP29	0.00227285	0.0315659	1.18808
1262	proteasome (prosome, macropain) 26S subunit, non-ATPase, 1	PSMD1	0.00228043	0.0316461	1.24213
1263	zinc finger, BED-type containing 5	ZBED5	0.00228165	0.031638	1.18482
1264	Fas apoptotic inhibitory molecule 3	FAIM3	0.00229427	0.0317878	1.13424
1265	SRR1 domain containing	SRRD	0.00231648	0.0320703	1.15087
1266	pleckstrin homology domain containing, family O member 2	PLEKHO2	0.00232006	0.0320945	1.22329
1267	ubiquitin-conjugating enzyme E2C	UBE2C	0.00233359	0.0322562	1.29317
1268	serine/threonine kinase 10	STK10	0.00234274	0.0323571	1.18704
1269	proline-serine-threonine phosphatase interacting protein 2	PSTPIP2	0.00234282	0.0323328	1.15158
1270	solute carrier family 2 (facilitated glucose transporter), member 8	SLC2A8	0.00234625	0.0323546	1.16929
1271	TIA1 cytotoxic granule-associated RNA binding protein	TIA1	0.00234678	0.0323365	1.216
1272	chloride channel 3	CLCN3	0.00234903	0.032342	1.19198
1273	transmembrane protein 39A	TMEM39A	0.00234959	0.0323243	1.17981
1274	CUE domain containing 1	CUEDC1	0.00235346	0.0323523	1.14957
1275	host cell factor C2	HCFC2	0.00236234	0.0324488	1.20376
1276	poly (ADP-ribose) polymerase family, member 12	PARP12	0.00236865	0.0325101	1.21648
1277	eukaryotic translation initiation factor 2C, 4	EIF2C4	0.0023717	0.0325264	1.15607
1278	signal recognition particle receptor, B subunit	SRPRB	0.00237239	0.0325105	1.27421
1279	UDP-Gal:betaGlcNAc beta 1,4- galactosyltransferase, polypeptide 5	B4GALT5	0.00237549	0.0325275	1.18189
1280	actin related protein 2/3 complex, subunit 5, 16kDa	ARPC5	0.00238209	0.0325924	1.17607
1281	glypican 1	GPC1	0.00238238	0.032571	1.17584
1282	coiled-coil domain containing 85B	CCDC85B	0.00238427	0.0325714	1.20845
1283	coiled-coil domain containing 90B	CCDC90B	0.00238848	0.0326036	1.14818
1284	small nuclear ribonucleoprotein polypeptide F	SNRPF	0.00240158	0.0327568	1.16071
1285	fatty acid binding protein 4, adipocyte	FABP4	0.0024105	0.032853	1.65229
1286	phosphodiesterase 6D, cGMP-specific, rod, delta	PDE6D	0.00243158	0.0331145	1.16591
1287	Rho guanine nucleotide exchange factor (GEF) 15	ARHGEF15	0.00243359	0.0331161	1.35572
1288	tumor suppressing subtransferable candidate 1	TSSC1	0.0024473	0.0332768	1.15502
1289	phosphoglycolate phosphatase	PGP	0.0024702	0.0335622	1.17207
1290	secreted protein, acidic, cysteine-rich (osteonectin)	SPARC	0.00248015	0.0336712	1.19099
1291	integrator complex subunit 6	INTS6	0.00248574	0.0337211	1.1735
1292	AHA1, activator of heat shock 90kDa protein ATPase homolog 1 (yeast)	AHSA1	0.00249838	0.0338663	1.19002
1293	chromosome 19 open reading frame 50	C19orf50	0.00250918	0.0339864	1.16714
1294	collagen, type IV, alpha 2	COL4A2	0.00251522	0.0340418	1.38415
1295	STAM binding protein	STAMBP	0.00252995	0.0342148	1.19647
1296	antigen identified by monoclonal antibody Ki-67	MKI67	0.00253045	0.0341953	1.10929
1297	cyclin-dependent kinase 12	CDK12	0.00253057	0.0341705	1.13327
1298	RAS-like, family 12	RASL12	0.00253142	0.0341556	1.27952
1299	solute carrier family 39 (zinc transporter), member 7	SLC39A7	0.00253784	0.034216	1.25477
1300	CD244 molecule, natural killer cell receptor 2B4	CD244	0.00254498	0.0342858	1.13452
1301	eukaryotic translation initiation factor 3, subunit I	EIF3I	0.00255221	0.0343568	1.20936
1302	chromosome 7 open reading frame 44	C7orf44	0.00255651	0.0343883	1.18738
1303	bromodomain containing 8	BRD8	0.00256424	0.0344658	1.13094
1304	proteasome (prosome, macropain) 26S subunit, non-ATPase, 14	PSMD14	0.00256494	0.0344489	1.24449
1305	ribosomal protein L27	RPL27	0.00257041	0.0344959	1.12746
1306	coiled-coil domain containing 53	CCDC53	0.00257157	0.034485	1.2109
1307	CAP, adenylate cyclase-associated protein, 2 (yeast)	CAP2	0.00257166	0.0344599	1.29761
1308	nucleolar protein 12	NOL12	0.00257278	0.0344486	1.1038
1309	IL2-inducible T-cell kinase	ITK	0.00259848	0.0347661	1.09976
1310	transmembrane BAX inhibitor motif containing 4	TMBIM4	0.00260528	0.0348304	1.19403
1311	poly(A) polymerase alpha	PAPOLA	0.00261434	0.034925	1.17821
1312	coatomer protein complex, subunit beta 2 (beta prime)	COPB2	0.00261732	0.0349381	1.21879
1313	cell division cycle 34 homolog (S. cerevisiae)	CDC34	0.00262475	0.0350107	1.19936
1314	intercellular adhesion molecule 4 (Landsteiner-Wiener blood group)	ICAM4	0.00263826	0.035164	1.22011
1315	polymerase (RNA) II (DNA directed) polypeptide H	POLR2H	0.00265172	0.0353166	1.16812
1316	downstream neighbor of SON	DONSON	0.00265398	0.0353199	1.21643
1317	syndecan 2	SDC2	0.00266246	0.0354059	1.24313
1318	interleukin 10 receptor, beta	IL10RB	0.00266694	0.0354386	1.30328
1319	GRB2-related adaptor protein	GRAP	0.00266959	0.0354469	1.14129
1320	tumor necrosis factor, alpha-induced protein 1 (endothelial)	TNFAIP1	0.00267039	0.0354307	1.16595
1321	BCL2-antagonist/killer 1	BAK1	0.00267132	0.0354161	1.2171
1322	RAN binding protein 6	RANBP6	0.0026823	0.0355349	1.24662
1323	phosphate cytidylyltransferase 1, choline, alpha	PCYT1A	0.00268372	0.0355268	1.11103
1324	nudix (nucleoside diphosphate linked moiety X)-type motif 2	NUDT2	0.00268756	0.0355508	1.24457
1325	v-ets erythroblastosis virus E26 oncogene homolog 1 (avian)	ETS1	0.00269366	0.0356046	1.1762
1326	microtubule-associated protein 1B	MAP1B	0.00269372	0.0355786	1.28352
1327	CD14 molecule	CD14	0.00269845	0.0356143	1.39729
1328	cytochrome P450, family 20, subfamily A, polypeptide 1	CYP20A1	0.00270002	0.0356082	1.1924
1329	RAS guanyl releasing protein 2 (calcium and DAG-regulated)	RASGRP2	0.00270652	0.035667	1.18605
1330	death-associated protein kinase 3	DAPK3	0.00270901	0.035673	1.1281
1331	tubulin folding cofactor E	TBCE	0.00271347	0.0357049	1.13563
1332	mediator complex subunit 6	MED6	0.00271566	0.0357069	1.1592
1333	SAP30-like	SAP30L	0.00271624	0.0356878	1.15402
1334	adenosine A2a receptor	ADORA2A	0.00271973	0.0357069	1.33177
1335	Norrie disease (pseudoglioma)	NDP	0.00272439	0.0357414	1.08999
1336	protein phosphatase 1, regulatory (inhibitor) subunit 7	PPP1R7	0.00272797	0.0357615	1.14988
1337	arrestin, beta 1	ARRB1	0.00273241	0.0357929	1.16809
1338	Rab9 effector protein with kelch motifs	RABEPK	0.0027449	0.0359297	1.14915
1339	RUN and SH3 domain containing 1	RUSC1	0.00274774	0.03594	1.15241
1340	stathmin-like 3	STMN3	0.00275121	0.0359586	1.13452
1341	toll-like receptor 8	TLR8	0.00275635	0.0359989	1.19609
1342	granzyme H (cathepsin G-like 2, protein h-CCPX)	GZMH	0.00275734	0.035985	1.31058
1343	TPX2, microtubule-associated, homolog (Xenopus laevis)	TPX2	0.00277005	0.036124	1.30329
1344	gem (nuclear organelle) associated protein 6	GEMIN6	0.00278149	0.0362462	1.12966
1345	chromosome 12 open reading frame 44	C12orf44	0.00278668	0.0362869	1.34623
1346	TATA box binding protein (TBP)-associated factor, RNA polymerase I, B, 63kDa	TAF1B	0.00279119	0.0363186	1.11249
1347	chromosome 17 open reading frame 68	C17orf68	0.00281195	0.0365616	1.13138
1348	PMS1 postmeiotic segregation increased 1 (S. cerevisiae)	PMS1	0.00281199	0.036535	1.26345
1349	proteasome (prosome, macropain) subunit, beta type, 2	PSMB2	0.00281294	0.0365202	1.14675
1350	drebrin 1	DBN1	0.00282199	0.0366107	1.1633
1351	cyclin H	CCNH	0.00282809	0.0366627	1.13954
1352	sphingosine kinase 1	SPHK1	0.00283928	0.0367806	1.1514
1353	EF-hand calcium binding domain 2	EFCAB2	0.00285952	0.0370154	1.27371
1354	brain and reproductive organ-expressed (TNFRSF1A modulator)	BRE	0.00289143	0.0374007	1.11229
1355	meningioma (disrupted in balanced translocation) 1	MN1	0.00291216	0.0376412	1.33543
1356	HECT domain containing 3	HECTD3	0.00291459	0.0376448	1.13676
1357	fukutin related protein	FKRP	0.00291518	0.0376248	1.15842
1358	pleckstrin	PLEK	0.00292	0.0376592	1.14943
1359	RAB27A, member RAS oncogene family	RAB27A	0.00292277	0.0376672	1.19586
1360	cystatin SN	CST1	0.00292748	0.0377002	1.14018
1361	tumor necrosis factor	TNF	0.00292783	0.037677	1.14705
1362	chromosome 11 open reading frame 48	C11orf48	0.00293742	0.0377726	1.18213
1363	PRA1 domain family, member 2	PRAF2	0.00294838	0.0378858	1.14907
1364	splicing factor 3b, subunit 5, 10kDa	SF3B5	0.00296105	0.0380207	1.18098
1365	ARP3 actin-related protein 3 homolog (yeast)	ACTR3	0.0029643	0.0380346	1.16712
1366	chemokine (C-X-C motif) ligand 5	CXCL5	0.00296992	0.0380789	1.08823
1367	opioid growth factor receptor-like 1	OGFRL1	0.00299509	0.0383736	1.16667
1368	chromosome 2 open reading frame 49	C2orf49	0.00300079	0.0384185	1.15305
1369	nucleolar protein 7, 27kDa	NOL7	0.00300199	0.0384057	1.22078
1370	ATPase, class V, type 10A	ATP10A	0.00302439	0.0386641	1.19943
1371	apolipoprotein O-like	APOOL	0.00303611	0.0387857	1.12516
1372	G1 to S phase transition 1	GSPT1	0.00304229	0.0388363	1.22571
1373	general transcription factor IIH, polypeptide 4, 52kDa	GTF2H4	0.00304505	0.0388432	1.20683
1374	MDS1 and EVI1 complex locus	MECOM	0.00305377	0.0389261	1.65014
1375	fatty acid desaturase 1	FADS1	0.00305632	0.0389304	1.21256
1376	centromere protein N	CENPN	0.00305666	0.0389064	1.12998
1377	FIG4 homolog, SAC1 lipid phosphatase domain containing (S. cerevisiae)	FIG4	0.0030687	0.0390313	1.14692
1378	heat shock protein 90kDa beta (Grp94), member 1	HSP90B1	0.00307654	0.0391026	1.39228
1379	BMI1 polycomb ring finger oncogene	BMI1	0.00309703	0.0393346	1.20829
1380	RAB4B, member RAS oncogene family	RAB4B	0.00309753	0.0393124	1.16663
1381	eukaryotic translation initiation factor 2B, subunit 2 beta, 39kDa	EIF2B2	0.00312049	0.0395751	1.17903
1382	chemokine (C-C motif) receptor 10	CCR10	0.0031292	0.0396569	1.16595
1383	SNF8, ESCRT-II complex subunit, homolog (S. cerevisiae)	SNF8	0.00313118	0.0396533	1.31054
1384	hexokinase 3 (white cell)	HK3	0.00315472	0.0399226	1.19077
1385	lymphocyte antigen 86	LY86	0.0031612	0.0399757	1.19292
1386	WD repeat domain 3	WDR3	0.00316132	0.0399484	1.19942
1387	MAP/microtubule affinity-regulating kinase 1	MARK1	0.00316718	0.0399936	1.21564
1388	N-glycanase 1	NGLY1	0.00317803	0.0401017	1.13654
1389	cyclin-dependent kinase 1	CDK1	0.00317913	0.0400868	1.15117
1390	ST8 alpha-N-acetyl-neuraminide alpha-2,8-sialyltransferase 4	ST8SIA4	0.00318471	0.0401282	1.14191
1391	NLR family, pyrin domain containing 1	NLRP1	0.00319129	0.0401823	1.10536
1392	TERF1 (TRF1)-interacting nuclear factor 2	TINF2	0.00320488	0.0403244	1.12576
1393	zinc finger, MYM-type 6	ZMYM6	0.00320935	0.0403517	1.14398
1394	CDC42 effector protein (Rho GTPase binding) 1	CDC42EP1	0.00321307	0.0403695	1.16959
1395	kinesin family member 1C	KIF1C	0.00321988	0.040426	1.2099
1396	ets variant 5	ETV5	0.00322062	0.0404064	1.1223
1397	synaptosomal-associated protein, 25kDa	SNAP25	0.00324178	0.0406428	1.11228
1398	enabled homolog (Drosophila)	ENAH	0.00324993	0.0407158	1.29221
1399	integrin, alpha V (vitronectin receptor, alpha polypeptide, antigen CD51)	ITGAV	0.00326117	0.0408275	1.19429
1400	DEAD (Asp-Glu-Ala-Asp) box polypeptide 50	DDX50	0.00329574	0.0412308	1.22443
1401	coiled-coil domain containing 88A	CCDC88A	0.00331384	0.0414277	1.17885
1402	dynactin 2 (p50)	DCTN2	0.00331681	0.0414353	1.13795
1403	low density lipoprotein receptor-related protein 12	LRP12	0.00331951	0.0414395	1.15704
1404	chromosome X open reading frame 21	CXorf21	0.00332278	0.0414508	1.09982
1405	F-box protein 22	FBXO22	0.00334508	0.0416993	1.1162
1406	sequestosome 1	SQSTM1	0.00335075	0.0417403	1.11234
1407	wings apart-like homolog (Drosophila)	WAPAL	0.00336618	0.0419028	1.22136
1408	polymerase (RNA) III (DNA directed) polypeptide K, 12.3 kDa	POLR3K	0.00337678	0.0420049	1.21417
1409	RanBP-type and C3HC4-type zinc finger containing 1	RBCK1	0.00337878	0.042	1.16762
1410	platelet-derived growth factor receptor, beta polypeptide	PDGFRB	0.00339164	0.0421299	1.29425
1411	inversin	INVS	0.00340142	0.0422214	1.24639
1412	galactose-3-O-sulfotransferase 4	GAL3ST4	0.00340812	0.0422746	1.1871
1413	formyl peptide receptor 3	FPR3	0.00341363	0.0423131	1.15968
1414	tumor necrosis factor (ligand) superfamily, member 14	TNFSF14	0.00341862	0.042345	1.13245
1415	cytochrome b-561	CYB561	0.00343974	0.0425765	1.14077
1416	zinc finger protein 215	ZNF215	0.00344241	0.0425794	1.1313
1417	TAP binding protein (tapasin)	TAPBP	0.00344393	0.0425682	1.11428
1418	moesin	MSN	0.0034485	0.0425947	1.1924
1419	asparagine synthetase (glutamine-hydrolyzing)	ASNS	0.00345517	0.042647	1.28233
1420	paired immunoglobin-like type 2 receptor alpha	PILRA	0.00345678	0.0426368	1.13371
1421	F-box and leucine-rich repeat protein 6	FBXL6	0.00345761	0.0426172	1.13063
1422	glutaredoxin 3	GLRX3	0.00346643	0.0426959	1.08076
1423	egf-like module containing, mucin-like, hormone receptor-like 1	EMR1	0.00346708	0.0426738	1.26839
1424	ecdysoneless homolog (Drosophila)	ECD	0.00346848	0.0426611	1.16459
1425	zinc finger, AN1-type domain 3	ZFAND3	0.00347327	0.0426901	1.18371
1426	similar to thioredoxin-like protein	LOC728344	0.00348337	0.0427842	1.12446
1427	WSC domain containing 1	WSCD1	0.00348783	0.042809	1.13115
1428	polymerase I and transcript release factor	PTRF	0.00354409	0.043469	1.22331
1429	proteasome (prosome, macropain) 26S subunit, non-ATPase, 2	PSMD2	0.00354883	0.0434968	1.17228
1430	granzyme B (granzyme 2, cytotoxic T-lymphocyte-associated serine esterase 1)	GZMB	0.00356305	0.0436405	1.36886
1431	RAB5B, member RAS oncogene family	RAB5B	0.00360864	0.044168	1.17647
1432	chemokine (C-X-C motif) ligand 3	CXCL3	0.00366688	0.0448495	1.12563
1433	proteasome (prosome, macropain) subunit, beta type, 7	PSMB7	0.0036686	0.0448393	1.1888
1434	chromosome 14 open reading frame 156	C14orf156	0.00367935	0.0449394	1.14957
1435	angiogenic factor with G patch and FHA domains 1	AGGF1	0.00368799	0.0450135	1.18521
1436	BCS1-like (yeast)	BCS1L	0.00369003	0.045007	1.14207
1437	DEAD (Asp-Glu-Ala-Asp) box polypeptide 52	DDX52	0.00369897	0.0450847	1.15232
1438	like-glycosyltransferase	LARGE	0.00370096	0.0450777	1.23282
1439	runt-related transcription factor 1; translocated to, 1 (cyclin D-related)	RUNX1T1	0.00370146	0.0450524	1.18555
1440	serine/threonine kinase receptor associated protein	STRAP	0.00370539	0.0450689	1.12278
1441	recombination activating gene 1	RAG1	0.00372128	0.0452309	1.13626
1442	ATPase, class I, type 8B, member 2	ATP8B2	0.00372237	0.0452127	1.11765
1443	KTEL (Lys-Tyr-Glu-Leu) containing 1	KTELC1	0.00373782	0.0453689	1.32716
1444	solute carrier family 6 (neurotransmitter transporter, taurine), member 6	SLC6A6	0.0037432	0.0454028	1.09253
1445	ubiquitin specific peptidase 7 (herpes virus-associated)	USP7	0.00374907	0.0454426	1.13235
1446	coiled-coil domain containing 69	CCDC69	0.00376976	0.0456617	1.19182
1447	nuclear factor (erythroid-derived 2), 45kDa	NFE2	0.00377111	0.0456465	1.15153
1448	spondin 2, extracellular matrix protein	SPON2	0.00377492	0.0456611	1.39769
1449	transient receptor potential cation channel, subfamily M, member 4	TRPM4	0.00377958	0.045686	1.23
1450	insulin-degrading enzyme	IDE	0.00378191	0.0456827	1.17622
1451	immature colon carcinoma transcript 1	ICT1	0.00379945	0.0458629	1.12829
1452	CD4 molecule	CD4	0.00379992	0.045837	1.21032
1453	flotillin 1	FLOT1	0.00383187	0.0461906	1.15235
1454	NDRG family member 2	NDRG2	0.00385207	0.0464022	1.23257
1455	solute carrier family 43, member 3	SLC43A3	0.00387366	0.0466302	1.17168
1456	protein disulfide isomerase family A, member 6	PDIA6	0.00390086	0.0469254	1.20699
1457	spermatogenesis associated, serine-rich 2	SPATS2	0.00390848	0.0469849	1.17638
1458	ephrin-B2	EFNB2	0.00393433	0.0472632	1.24892
1459	zinc finger protein 207	ZNF207	0.00393783	0.0472728	1.14572
1460	nuclear RNA export factor 3	NXF3	0.00396764	0.0475981	1.4538
1461	syntaxin binding protein 1	STXBP1	0.00401029	0.0480768	1.17529
1462	ribosomal protein L10	RPL10	0.00401258	0.0480714	1.09767
1463	carboxypeptidase E	CPE	0.00401267	0.0480397	1.24301
1464	tetratricopeptide repeat domain 19	TTC19	0.00401442	0.0480278	1.16327
1465	ubiquitin-conjugating enzyme E2K (UBC1 homolog, yeast)	UBE2K	0.00403743	0.0482702	1.14776
1466	cullin-associated and neddylation-dissociated 2 (putative)	CAND2	0.00404077	0.0482771	1.31924
1467	myosin, light chain 12B, regulatory	MYL12B	0.00404522	0.0482974	1.11408
1468	NOP56 ribonucleoprotein homolog (yeast)	NOP56	0.00404796	0.0482972	1.18379
1469	pitrilysin metallopeptidase 1	PITRM1	0.0040482	0.0482672	1.17716
1470	fragile X mental retardation, autosomal homolog 1	FXR1	0.00404903	0.0482443	1.15778
1471	dynamin 1	DNM1	0.00406467	0.0483978	1.4156
1472	chromosome 22 open reading frame 9	C22orf9	0.00407633	0.0485037	1.12928
1473	intercellular adhesion molecule 2	ICAM2	0.00408052	0.0485205	1.39376
1474	immediate early response 5	IER5	0.00408174	0.0485022	1.33039
1475	Sjogren syndrome nuclear autoantigen 1	SSNA1	0.00409457	0.0486216	1.20636
1476	FYVE, RhoGEF and PH domain containing 6	FGD6	0.00409604	0.0486062	1.16979
1477	ADP-ribosylation factor-like 4C	ARL4C	0.00409862	0.0486039	1.33292
1478	interleukin-1 receptor-associated kinase 4	IRAK4	0.00410382	0.0486326	1.1083
1479	DENN/MADD domain containing 4A	DENND4A	0.00410893	0.0486602	1.15853
1480	transmembrane 6 superfamily member 1	TM6SF1	0.00415839	0.0492128	1.15872
1481	transmembrane protein 110	TMEM110	0.00416368	0.0492422	1.13079
1482	claudin domain containing 1	CLDND1	0.00416665	0.0492441	1.2829
1483	transmembrane protein 22	TMEM22	0.00417006	0.0492511	1.32126
1484	similar to hCG1644589	LOC390998	0.00417206	0.0492415	1.10571
1485	regulator of chromosome condensation 1	RCC1	0.00417857	0.0492852	1.08071
1486	transmembrane BAX inhibitor motif containing 1	TMBIM1	0.00418051	0.0492749	1.19618
1487	ArfGAP with FG repeats 1	AGFG1	0.00420282	0.0495046	1.12918
1488	glutathione S-transferase pi 1	GSTP1	0.00421523	0.0496174	1.14263
1489	trophinin	TRO	0.00422179	0.0496612	1.18921
1490	MHC class I polypeptide-related sequence A	MICA	0.0042432	0.0498796	1.35154
1491	proteasome maturation protein	POMP	0.00424612	0.0498806	1.1074
1492	N-methylpurine-DNA glycosylase	MPG	0.00424685	0.0498557	1.19105
1493	threonyl-tRNA synthetase	TARS	0.0042516	0.049878	1.29905
1494	NADH dehydrogenase (ubiquinone) 1 alpha subcomplex, assembly factor 1	NDUFAF1	0.00425882	0.0499293	1.16786
1495	protein kinase, AMP-activated, gamma 1 non-catalytic subunit	PRKAG1	0.00426306	0.0499456	1.09698
1496	T-cell, immune regulator 1, ATPase, H+ transporting, lysosomal V0 subunit A3	TCIRG1	0.00427786	0.0500855	1.43604
1497	gap junction protein, alpha 4, 37kDa	GJA4	0.00428054	0.0500835	1.48848
1498	signal sequence receptor, delta (translocon-associated protein delta)	SSR4	0.00431266	0.0504256	1.23568
1499	PWP1 homolog (S. cerevisiae)	PWP1	0.00431507	0.0504202	1.19268
1500	junctional adhesion molecule 2	JAM2	0.00431817	0.0504228	1.33374
1501	thrombospondin 2	THBS2	0.00432722	0.0504948	1.36559
1502	calpain 6	CAPN6	0.00433867	0.0505947	1.41351
1503	potassium voltage-gated channel, subfamily H (eag-related), member 2	KCNH2	0.00434057	0.0505833	1.19621
1504	zinc finger protein 202	ZNF202	0.00438287	0.0510422	1.10745
1505	proteasome (prosome, macropain) subunit, beta type, 10	PSMB10	0.00438988	0.0510899	1.4357
1506	SID1 transmembrane family, member 2	SIDT2	0.00440067	0.0511815	1.16446
1507	histone cluster 1, H2ag	HIST1H2AG	0.00440287	0.0511732	1.09958
1508	SEC11 homolog A (S. cerevisiae)	SEC11A	0.00441109	0.0512347	1.1241
1509	transmembrane protease, serine 3	TMPRSS3	0.00441126	0.0512028	1.19707
1510	integrin beta 3 binding protein (beta3-endonexin)	ITGB3BP	0.00441549	0.051218	1.2717
1511	leukocyte-associated immunoglobulin-like receptor 2	LAIR2	0.00443223	0.0513781	1.13944
1512	NOP16 nucleolar protein homolog (yeast)	NOP16	0.00449487	0.0520698	1.16189
1513	small nuclear ribonucleoprotein 35kDa (U11/U12)	SNRNP35	0.00449543	0.0520419	1.20421
1514	RAD51-like 3 (S. cerevisiae)	RAD51L3	0.004502	0.0520836	1.17602
1515	chemokine (C-X-C motif) ligand 6 (granulocyte chemotactic protein 2)	CXCL6	0.00451887	0.0522442	1.96914
1516	cystatin B (stefin B)	CSTB	0.00452002	0.052223	1.28598
1517	low density lipoprotein receptor-related protein 3	LRP3	0.00453007	0.0523047	1.15841
1518	egf-like module containing, mucin-like, hormone receptor-like 2	EMR2	0.0045357	0.0523353	1.13038
1519	dynactin 3 (p22)	DCTN3	0.00458331	0.0528498	1.11392
1520	KIAA0586	KIAA0586	0.00459715	0.0529745	1.12028
1521	COX10 homolog, cytochrome c oxidase assembly protein, heme A: farnesyltransferase (yeast)	COX10	0.00460191	0.0529945	1.10651
1522	chromosome 7 open reading frame 23	C7orf23	0.00461387	0.0530974	1.17326
1523	hypothetical LOC730101	LOC730101	0.00464967	0.0534743	1.39504
1524	5-aminoimidazole-4-carboxamide ribonucleotide formyltransferase/IMP cyclohydrolase	ATIC	0.0046571	0.0535246	1.15996
1525	vaccinia related kinase 2	VRK2	0.00466635	0.0535958	1.18534
1526	cartilage oligomeric matrix protein	COMP	0.00468133	0.0537326	1.26465
1527	collagen, type XVI, alpha 1	COL16A1	0.00468637	0.0537552	1.28012
1528	DNA-damage-inducible transcript 3	DDIT3	0.00468856	0.0537452	1.14431
1529	ST3 beta-galactoside alpha-2,3-sialyltransferase 1	ST3GAL1	0.00468916	0.053717	1.45098
1530	RER1 retention in endoplasmic reticulum 1 homolog (S. cerevisiae)	RER1	0.00469557	0.0537552	1.15095
1531	epithelial membrane protein 2	EMP2	0.00469671	0.0537332	1.27887
1532	nitric oxide synthase 3 (endothelial cell)	NOS3	0.00470902	0.0538389	1.26323
1533	armadillo repeat containing 9	ARMC9	0.00472684	0.0540073	1.15099
1534	LIM domain only 4	LMO4	0.00473047	0.0540137	1.16285
1535	HOP homeobox	HOPX	0.00473065	0.0539805	1.47777
1536	proteasome (prosome, macropain) 26S subunit, non-ATPase, 13	PSMD13	0.00473145	0.0539545	1.16751
1537	zinc finger, CCHC domain containing 24	ZCCHC24	0.00473874	0.0540026	1.23674
1538	janus kinase and microtubule interacting protein 2	JAKMIP2	0.00475516	0.0541545	1.42302
1539	chromosome 2 open reading frame 56	C2orf56	0.00475636	0.054133	1.10668
1540	receptor (G protein-coupled) activity modifying protein 1	RAMP1	0.00475717	0.054107	1.59674
1541	retinol binding protein 1, cellular	RBP1	0.00476843	0.0541999	1.22152
1542	chaperonin containing TCP1, subunit 4 (delta)	CCT4	0.00476992	0.0541817	1.14556
1543	GTPase, IMAP family member 4	GIMAP4	0.0047709	0.0541578	1.42552
1544	ninjurin 2	NINJ2	0.00477498	0.0541689	1.17613
1545	striatin, calmodulin binding protein 4	STRN4	0.00477504	0.0541347	1.17597
1546	neutrophil cytosolic factor 2	NCF2	0.00478352	0.0541957	1.59536
1547	LFNG O-fucosylpeptide 3-beta-N-acetylglucosaminyltransferase	LFNG	0.004784	0.0541661	1.10326
1548	Ras association (RalGDS/AF-6) domain family (N-terminal) member 9	RASSF9	0.00478788	0.054175	1.10952
1549	translocase of outer mitochondrial membrane 40 homolog (yeast)	TOMM40	0.00480533	0.0543374	1.15997
1550	CCAAT/enhancer binding protein (C/EBP), gamma	CEBPG	0.00481036	0.0543592	1.17992
1551	solute carrier family 29 (nucleoside transporters), member 3	SLC29A3	0.00481323	0.0543566	1.14384
1552	mitochondrial poly(A) polymerase	MTPAP	0.00481495	0.0543411	1.20571
1553	farnesyltransferase, CAAX box, alpha	FNTA	0.00483273	0.0545065	1.14284
1554	integrin, alpha 10	ITGA10	0.00483708	0.0545206	1.24012
1555	transmembrane protein 14B	TMEM14B	0.00485721	0.0547123	1.27825
1556	lactotransferrin	LTF	0.00487201	0.0548437	2.04604
1557	zinc finger protein 557	ZNF557	0.00488114	0.0549112	1.19119
1558	valosin-containing protein	VCP	0.00489721	0.0550567	1.18321
1559	leiomodin 1 (smooth muscle)	LMOD1	0.004899	0.0550415	1.1348
1560	NKF3 kinase family member	SGK269	0.00490256	0.0550462	1.10461
1561	EMG1 nucleolar protein homolog (S. cerevisiae)	EMG1	0.00493801	0.0554088	1.17952
1562	praja ring finger 1	PJA1	0.00500589	0.0561345	1.18359
1563	DnaJ (Hsp40) homolog, subfamily C, member 2	DNAJC2	0.00501004	0.0561451	1.19214
1564	proteasome (prosome, macropain) 26S subunit, ATPase, 4	PSMC4	0.00501236	0.0561353	1.15885
1565	bradykinin receptor B2	BDKRB2	0.00505852	0.056616	1.22743
1566	inhibitor of kappa light polypeptide gene enhancer in B-cells, kinase epsilon	IKBKE	0.00506538	0.0566566	1.08427
1567	Charcot-Leyden crystal protein	CLC	0.005077	0.0567504	1.35665
1568	CKLF-like MARVEL transmembrane domain containing 6	CMTM6	0.00508612	0.0568161	1.26121
1569	capping protein (actin filament) muscle Z-line, beta	CAPZB	0.00509993	0.0569341	1.14711
1570	pleiomorphic adenoma gene 1	PLAG1	0.00512437	0.0571705	1.3374
1571	lysyl oxidase-like 2	LOXL2	0.00513921	0.0572996	1.16326
1572	integral membrane protein 2C	ITM2C	0.00514999	0.0573833	1.42484
1573	zinc finger protein 187	ZNF187	0.00515043	0.0573517	1.12047
1574	signal-induced proliferation-associated 1	SIPA1	0.00517388	0.0575763	1.1849
1575	programmed cell death 5	PDCD5	0.00518401	0.0576524	1.23078
1576	exosome component 8	EXOSC8	0.00519585	0.0577475	1.21548
1577	macrophage receptor with collagenous structure	MARCO	0.00519969	0.0577535	1.2486
1578	aprataxin	APTX	0.0052046	0.0577714	1.11159
1579	cofilin 1 (non-muscle)	CFL1	0.00520671	0.0577582	1.13773
1580	ubiquitin specific peptidase 22	USP22	0.00520867	0.0577434	1.15424
1581	eukaryotic translation initiation factor 3, subunit J	EIF3J	0.00522756	0.0579162	1.1359
1582	insulin-like growth factor binding protein 6	IGFBP6	0.00523163	0.0579246	1.39266
1583	ubinuclein 1	UBN1	0.00536751	0.0593916	1.09224
1584	septin 5	SEPT5	0.00537049	0.0593871	1.11564
1585	chemokine (C-C motif) ligand 8	CCL8	0.00539173	0.0595844	1.1618
1586	neogenin homolog 1 (chicken)	NEO1	0.00539534	0.0595867	1.22714
1587	transmembrane protein with EGF-like and two follistatin-like domains 1	TMEFF1	0.00539663	0.0595634	1.14072
1588	dullard homolog (Xenopus laevis)	DULLARD	0.00540098	0.0595739	1.12659
1589	WD repeat domain 1	WDR1	0.00540546	0.0595858	1.12552
1590	phosphoprotein enriched in astrocytes 15	PEA15	0.00543343	0.0598565	1.19895
1591	sigma non-opioid intracellular receptor 1	SIGMAR1	0.00543412	0.0598265	1.13646
1592	vacuolar protein sorting 8 homolog (S. cerevisiae)	VPS8	0.00549146	0.0604198	1.16317
1593	solute carrier family 2 (facilitated glucose transporter), member 6	SLC2A6	0.00553508	0.0608615	1.12389
1594	tubulin, alpha 4a	TUBA4A	0.00554356	0.0609166	1.23052
1595	family with sequence similarity 98, member A	FAM98A	0.00555707	0.0610268	1.14916
1596	ribosomal L1 domain containing 1	RSL1D1	0.005559	0.0610097	1.2044
1597	KIAA0754	KIAA0754	0.00556128	0.0609966	1.12779
1598	interleukin 15	IL15	0.00556162	0.0609622	1.18784
1599	SHC (Src homology 2 domain containing) transforming protein 2	SHC2	0.00557023	0.0610184	1.25686
1600	lipoyltransferase 1	LIPT1	0.00560579	0.0613696	1.20282
1601	leucine rich repeat containing 49	LRRC49	0.00562436	0.0615344	1.22105
1602	histocompatibility (minor) HA-1	HMHA1	0.00562823	0.0615383	1.33351
1603	synaptogyrin 3	SYNGR3	0.00564831	0.0617194	1.15214
1604	early growth response 3	EGR3	0.00564945	0.0616934	1.98533
1605	zinc finger protein 22 (KOX 15)	ZNF22	0.0056675	0.061852	1.12737
1606	DEAD (Asp-Glu-Ala-Asp) box polypeptide 27	DDX27	0.00566883	0.061828	1.13776
1607	mitochondrial ribosomal protein 63	MRP63	0.00567794	0.0618888	1.10869
1608	palmdelphin	PALMD	0.00569021	0.061984	1.20914
1609	THUMP domain containing 2	THUMPD2	0.00569494	0.061997	1.17021
1610	filamin A, alpha	FLNA	0.00569514	0.0619607	1.19561
1611	transmembrane protein 8A	TMEM8A	0.00573041	0.0623057	1.2522
1612	chromosome 12 open reading frame 43	C12orf43	0.00573096	0.0622731	1.12851
1613	UL16 binding protein 2	ULBP2	0.00578326	0.0628025	1.1413
1614	tyrosine 3-monooxygenase/tryptophan 5-monooxygenase activation protein, beta polypeptide	YWHAB	0.00579413	0.0628816	1.21311
1615	glutaminyl-peptide cyclotransferase-like	QPCTL	0.00581026	0.0630176	1.12719
1616	pseudouridylate synthase 1	PUS1	0.00582845	0.0631758	1.13718
1617	N-terminal asparagine amidase	NTAN1	0.00582907	0.0631435	1.27209
1618	deoxyribonuclease II, lysosomal	DNASE2	0.00584925	0.0633229	1.12313
1619	katanin p80 (WD repeat containing) subunit B 1	KATNB1	0.00585867	0.0633858	1.24219
1620	adhesion regulating molecule 1	ADRM1	0.00586655	0.0634319	1.12772
1621	apolipoprotein O	APOO	0.00587922	0.0635297	1.13394
1622	enolase 3 (beta, muscle)	ENO3	0.00588351	0.0635368	1.35353
1623	ets variant 2	ETV2	0.00588649	0.0635299	1.1707
1624	FYN binding protein	FYB	0.00590178	0.0636557	1.08049
1625	tubulin, gamma 1	TUBG1	0.005903	0.0636297	1.20874
1626	S100 calcium binding protein A13	S100A13	0.00591969	0.0637704	1.28056
1627	ATPase, H+ transporting, lysosomal 34kDa, V1 subunit D	ATP6V1D	0.00595362	0.0640964	1.13171
1628	KCNE1-like	KCNE1L	0.00595548	0.0640771	1.16163
1629	lipoma HMGIC fusion partner-like 2	LHFPL2	0.00597044	0.0641987	1.13483
1630	chemokine (C-C motif) ligand 2	CCL2	0.00598911	0.06436	1.48685
1631	regulator of chromosome condensation (RCC1) and BTB (POZ) domain containing protein 1	RCBTB1	0.00600438	0.0644845	1.22369
1632	chromosome 17 open reading frame 59	C17orf59	0.00600769	0.0644806	1.1285
1633	chromosome 9 open reading frame 16	C9orf16	0.0060137	0.0645056	1.31426
1634	RAP2B, member of RAS oncogene family	RAP2B	0.00601602	0.064491	1.12115
1635	TRAF3 interacting protein 2	TRAF3IP2	0.00602441	0.0645415	1.12237
1636	leucine rich repeat containing 42	LRRC42	0.00603018	0.0645638	1.16392
1637	zinc finger and BTB domain containing 40	ZBTB40	0.00603077	0.0645308	1.11011
1638	queuine tRNA-ribosyltransferase domain containing 1	QTRTD1	0.00604084	0.064599	1.30004
1639	karyopherin alpha 1 (importin alpha 5)	KPNA1	0.00609738	0.0651639	1.09624
1640	major histocompatibility complex, class I, F	HLA-F	0.0061548	0.0657375	1.1911
1641	microspherule protein 1	MCRS1	0.00619116	0.0660856	1.14118
1642	small nucleolar RNA, H/ACA box 64	SNORA64	0.00620598	0.0662034	1.09757
1643	basic leucine zipper and W2 domains 2	BZW2	0.00622209	0.0663349	1.25801
1644	SUB1 homolog (S. cerevisiae)	SUB1	0.00622267	0.0663008	1.1308
1645	protein tyrosine phosphatase, non-receptor type 22 (lymphoid)	PTPN22	0.00626728	0.0667355	1.06332
1646	Gardner-Rasheed feline sarcoma viral (v-fgr) oncogene homolog	FGR	0.00627812	0.0668103	1.37002
1647	phosphatidylinositol binding clathrin assembly protein	PICALM	0.00630025	0.0670051	1.15558
1648	uroporphyrinogen III synthase	UROS	0.00635625	0.0675597	1.23414
1649	excision repair cross-complementing rodent repair deficiency, complementation group 6	ERCC6	0.00635673	0.0675239	1.15389
1650	coatomer protein complex, subunit beta 1	COPB1	0.00635793	0.0674957	1.14142
1651	ribosomal protein L28	RPL28	0.00636559	0.0675362	1.1031
1652	tumor susceptibility gene 101	TSG101	0.00636979	0.0675398	1.14444
1653	guanine nucleotide binding protein-like 1	GNL1	0.00637248	0.0675275	1.18374
1654	interleukin 1, beta	IL1B	0.00637913	0.0675571	1.19886
1655	neugrin, neurite outgrowth associated	NGRN	0.00638874	0.067618	1.158
1656	glycosyltransferase 8 domain containing 2	GLT8D2	0.00639455	0.0676386	1.30195
1657	guanine nucleotide binding protein (G protein), alpha 15 (Gq class)	GNA15	0.0064048	0.0677063	1.16375
1658	c-src tyrosine kinase	CSK	0.00641004	0.0677207	1.14411
1659	HEAT repeat containing 6	HEATR6	0.00641825	0.0677667	1.12025
1660	peptidylprolyl isomerase B (cyclophilin B)	PPIB	0.0064372	0.0679258	1.30676
1661	collagen-like tail subunit (single strand of homotrimer) of asymmetric acetylcholinesterase	COLQ	0.00643741	0.0678872	1.17599
1662	elastin microfibril interfacer 1	EMILIN1	0.00646151	0.0681003	1.2602
1663	eukaryotic translation initiation factor 5A2	EIF5A2	0.00646667	0.0681138	1.21773
1664	chloride intracellular channel 3	CLIC3	0.00647271	0.0681364	1.18575
1665	glucosaminyl (N-acetyl) transferase 3, mucin type	GCNT3	0.00647889	0.0681606	1.25849
1666	C-type lectin domain family 11, member A	CLEC11A	0.00648074	0.0681391	1.18189
1667	kinesin family member 18A	KIF18A	0.0064966	0.068265	1.08192
1668	heme binding protein 2	HEBP2	0.00649897	0.068249	1.15533
1669	REX4, RNA exonuclease 4 homolog (S. cerevisiae)	REXO4	0.0065337	0.0685726	1.22085
1670	zinc finger protein 239	ZNF239	0.00655506	0.0687556	1.21613
1671	serine/threonine kinase 38 like	STK38L	0.0065812	0.0689885	1.17196
1672	cholesterol 25-hydroxylase	CH25H	0.00659979	0.0691419	1.0943
1673	amyloid beta (A4) precursor protein-binding, family B, member 1 interacting protein	APBB1IP	0.00661594	0.0692697	1.15224
1674	integrin, alpha 2b (platelet glycoprotein IIb of IIb/IIIa complex, antigen CD41)	ITGA2B	0.00663192	0.0693956	1.11235
1675	USO1 vesicle docking protein homolog (yeast)	USO1	0.00664963	0.0695394	1.22705
1676	mitogen-activated protein kinase 10	MAPK10	0.0066503	0.0695049	1.1547
1677	RAD1 homolog (S. pombe)	RAD1	0.00665443	0.0695067	1.11845
1678	peroxisome proliferator-activated receptor gamma	PPARG	0.00668999	0.0698365	1.27969
1679	platelet-derived growth factor beta polypeptide (simian sarcoma viral (v-sis) oncogene homolog)	PDGFB	0.00670233	0.0699237	1.15526
1680	chromosome 16 open reading frame 57	C16orf57	0.00672058	0.0700723	1.12976
1681	collagen, type XV, alpha 1	COL15A1	0.00674533	0.0702886	1.50029
1682	thioredoxin-like 4A	TXNL4A	0.00674587	0.0702524	1.07939
1683	replication factor C (activator 1) 4, 37kDa	RFC4	0.00676773	0.0704382	1.17663
1684	nucleoporin 88kDa	NUP88	0.00677709	0.0704938	1.21833
1685	FK506 binding protein 3, 25kDa	FKBP3	0.00678805	0.0705659	1.23212
1686	zinc finger protein 36, C3H type-like 1	ZFP36L1	0.00680619	0.0707126	1.12777
1687	secretory carrier membrane protein 3	SCAMP3	0.00690615	0.0717086	1.10654
1688	lin-37 homolog (C. elegans)	LIN37	0.00693581	0.0719739	1.26075
1689	GTP binding protein 3 (mitochondrial)	GTPBP3	0.00695342	0.072114	1.10415
1690	hemoglobin, delta	HBD	0.00696355	0.0721763	1.33751
1691	CD1d molecule	CD1D	0.00697863	0.0722899	1.15637
1692	KIAA0907	KIAA0907	0.00698749	0.0723389	1.17825
1693	toll-like receptor adaptor molecule 1	TICAM1	0.00699391	0.0723626	1.12974
1694	solute carrier family 35 (UDP-galactose transporter), member A2	SLC35A2	0.00699925	0.0723752	1.08577
1695	NECAP endocytosis associated 2	NECAP2	0.00700078	0.0723483	1.16373
1696	blocked early in transport 1 homolog (S. cerevisiae)-like	BET1L	0.00704742	0.0727874	1.1188
1697	arylsulfatase family, member J	ARSJ	0.00710227	0.0733107	1.20623
1698	ELK3, ETS-domain protein (SRF accessory protein 2)	ELK3	0.00714171	0.0736744	1.17406
1699	KIAA1462	KIAA1462	0.00717899	0.0740154	1.49579
1700	transmembrane protein 158 (gene/pseudogene)	TMEM158	0.0071923	0.074109	1.16888
1701	geranylgeranyl diphosphate synthase 1	GGPS1	0.00725001	0.0746598	1.14053
1702	wingless-type MMTV integration site family, member 8B	WNT8B	0.00726327	0.0747524	1.19971
1703	phospholipase A2, group VII (platelet-activating factor acetylhydrolase, plasma)	PLA2G7	0.00727062	0.0747841	1.07776
1704	phosphopantothenoylcysteine synthetase	PPCS	0.00728672	0.0749058	1.13177
1705	gamma-glutamyl carboxylase	GGCX	0.00732061	0.07521	1.17254
1706	chromosome 12 open reading frame 24	C12orf24	0.00736844	0.0756571	1.16505
1707	prolyl 4-hydroxylase, beta polypeptide	P4HB	0.00738666	0.0757998	1.23257
1708	ubiquitin specific peptidase 14 (tRNA-guanine transglycosylase)	USP14	0.00738862	0.0757755	1.15372
1709	chromosome 9 open reading frame 6	C9orf6	0.0073984	0.0758314	1.13664
1710	ras homolog gene family, member Q	RHOQ	0.00742316	0.0760408	1.21856
1711	UDP-GlcNAc:betaGal beta-1,3-N-acetylglucosaminyltransferase-like 1	B3GNTL1	0.00742989	0.0760653	1.13532
1712	activating transcription factor 7 interacting protein	ATF7IP	0.00743472	0.0760703	1.19779
1713	tripartite motif-containing 21	TRIM21	0.00744582	0.0761393	1.16404
1714	polymerase (DNA directed), gamma 2, accessory subunit	POLG2	0.00744908	0.0761283	1.10458
1715	DnaJ (Hsp40) homolog, subfamily C, member 15	DNAJC15	0.00745017	0.0760951	1.20316
1716	cyclin-dependent kinase 16	CDK16	0.00748504	0.0764067	1.09527
1717	protein tyrosine phosphatase-like (proline instead of catalytic arginine), member b	PTPLB	0.00748896	0.0764022	1.20721
1718	metaxin 2	MTX2	0.00749819	0.0764518	1.18714
1719	tropomyosin 4	TPM4	0.00752851	0.0767164	1.22293
1720	collagen, type VI, alpha 3	COL6A3	0.00753321	0.0767197	1.48477
1721	Fc fragment of IgG, low affinity IIb, receptor (CD32)	FCGR2B	0.00754292	0.076774	1.43967
1722	tRNA methyltransferase 11-2 homolog (S. cerevisiae)	TRMT112	0.00758275	0.0771346	1.12417
1723	FtsJ homolog 1 (E. coli)	FTSJ1	0.00760515	0.0773175	1.11617
1724	angiopoietin-like 4	ANGPTL4	0.00760766	0.0772983	1.48507
1725	zinc finger, HIT type 6	ZNHIT6	0.00767183	0.0779051	1.21895
1726	transmembrane 9 superfamily member 1	TM9SF1	0.00767894	0.0779321	1.15711
1727	aryl hydrocarbon receptor nuclear translocator-like	ARNTL	0.00775383	0.0786466	1.26331
1728	histidyl-tRNA synthetase	HARS	0.00776146	0.0786785	1.15334
1729	potassium channel, subfamily K, member 15	KCNK15	0.00776987	0.0787182	1.31208
1730	ubiquitin-conjugating enzyme E2B (RAD6 homolog)	UBE2B	0.00777129	0.0786871	1.11552
1731	syntrophin, gamma 2	SNTG2	0.00781017	0.0790351	1.09642
1732	FAST kinase domains 5	FASTKD5	0.00781448	0.0790331	1.14878
1733	CTP synthase	CTPS	0.00781826	0.0790258	1.29689
1734	homeobox A11	HOXA11	0.00784197	0.0792197	1.09045
1735	microtubule-associated protein 1 light chain 3 gamma	MAP1LC3C	0.00784548	0.0792096	1.10157
1736	proteasome (prosome, macropain) subunit, beta type, 8 (large multifunctional peptidase 7)	PSMB8	0.00784925	0.0792019	1.1963
1737	dual specificity phosphatase 4	DUSP4	0.00786835	0.0793491	1.16502
1738	hypoxanthine phosphoribosyltransferase 1	HPRT1	0.00787297	0.0793499	1.1764
1739	ribosomal RNA processing 7 homolog A (S. cerevisiae)	RRP7A	0.00788701	0.0794457	1.1646
1740	EGF-like-domain, multiple 7	EGFL7	0.00788857	0.0794158	1.33394
1741	C-type lectin domain family 10, member A	CLEC10A	0.00789239	0.0794086	1.20846
1742	CDC28 protein kinase regulatory subunit 2	CKS2	0.00791065	0.0795468	1.38448
1743	cyclin D binding myb-like transcription factor 1	DMTF1	0.00792541	0.0796494	1.1813
1744	insulin-like growth factor binding protein 1	IGFBP1	0.00794074	0.0797578	1.86781
1745	retinol dehydrogenase 14 (all-trans/9-cis/11-cis)	RDH14	0.00794248	0.0797295	1.16593
1746	nonhomologous end-joining factor 1	NHEJ1	0.0079442	0.0797012	1.12858
1747	bicaudal D homolog 2 (Drosophila)	BICD2	0.00797517	0.0799661	1.11864
1748	NCK-associated protein 1-like	NCKAP1L	0.00797905	0.0799593	1.11486
1749	cAMP responsive element modulator	CREM	0.00807174	0.080842	1.11338
1750	annexin A5	ANXA5	0.00807296	0.080808	1.21876
1751	BTAF1 RNA polymerase II, B-TFIID transcription factor-associated, 170kDa (Mot1 homolog, S. cerevisiae)	BTAF1	0.00809441	0.0809765	1.18343
1752	homeobox D11	HOXD11	0.0081276	0.0812621	1.12111
1753	heat shock 70kDa protein 4	HSPA4	0.00812783	0.0812181	1.17494
1754	linker for activation of T cells family, member 2	LAT2	0.00813512	0.0812446	1.17748
1755	eukaryotic translation initiation factor 2B, subunit 1 alpha, 26kDa	EIF2B1	0.00813522	0.0811993	1.1102
1756	solute carrier family 25 (mitochondrial carrier, brain), member 14	SLC25A14	0.0081786	0.0815858	1.1098
1757	G patch domain and KOW motifs	GPKOW	0.0081819	0.0815724	1.11623
1758	chondrolectin	CHODL	0.00818349	0.0815418	1.40562
1759	uroplakin 1A	UPK1A	0.00818596	0.0815201	1.17003
1760	ring finger protein, transmembrane 1	RNFT1	0.00821598	0.0817725	1.07563
1761	peptidylprolyl isomerase D	PPID	0.00822202	0.0817862	1.20509
1762	protein phosphatase 6, catalytic subunit	PPP6C	0.00824996	0.0820176	1.09193
1763	proline/serine-rich coiled-coil 1	PSRC1	0.00826501	0.0821206	1.12269
1764	pentatricopeptide repeat domain 1	PTCD1	0.00830207	0.0824422	1.08618
1765	RAS p21 protein activator 2	RASA2	0.00835164	0.0828874	1.08168
1766	myomesin 1, 185kDa	MYOM1	0.00837163	0.0830388	1.25503
1767	synaptogyrin 2	SYNGR2	0.00837394	0.0830147	1.14814
1768	neurofilament, medium polypeptide	NEFM	0.00838553	0.0830826	1.21159
1769	HRAS-like suppressor	HRASLS	0.00840895	0.0832676	1.06603
1770	ligase III, DNA, ATP-dependent	LIG3	0.0084119	0.0832498	1.09255
1771	protocadherin beta 13	PCDHB13	0.00843134	0.0833951	1.14955
1772	butyrophilin, subfamily 3, member A1	BTN3A1	0.00845074	0.0835398	1.12824
1773	D-dopachrome tautomerase	DDT	0.00845359	0.0835209	1.24134
1774	keratin 17	KRT17	0.00847233	0.0836588	1.18995
1775	proteasome (prosome, macropain) 26S subunit, non-ATPase, 6	PSMD6	0.00848544	0.0837411	1.16462
1776	H2A histone family, member Y	H2AFY	0.00849464	0.0837848	1.13624
1777	transmembrane protein 50B	TMEM50B	0.00852729	0.0840595	1.20044
1778	eukaryotic translation initiation factor 2B, subunit 3 gamma, 58kDa	EIF2B3	0.00857901	0.0845218	1.17961
1779	THO complex 6 homolog (Drosophila)	THOC6	0.00859773	0.0846587	1.16103
1780	interferon induced transmembrane protein pseudogene	LOC391020	0.00859915	0.0846251	1.14477
1781	cartilage acidic protein 1	CRTAC1	0.00861926	0.0847754	1.30585
1782	Notch homolog 1, translocation-associated (Drosophila)	NOTCH1	0.00864041	0.0849357	1.17784
1783	thymidine phosphorylase	TYMP	0.00864528	0.084936	1.18753
1784	spleen focus forming virus (SFFV) proviral integration oncogene spi1	SPI1	0.00865286	0.0849629	1.11296
1785	pregnancy-associated plasma protein A, pappalysin 1	PAPPA	0.00868031	0.0851847	1.26765
1786	myosin IF	MYO1F	0.00869103	0.0852422	1.3303
1787	ribosomal protein L36a-like	RPL36AL	0.00869561	0.0852393	1.14998
1788	LUC7-like 3 (S. cerevisiae)	LUC7L3	0.00869719	0.0852072	1.18465
1789	dynein, light chain, Tctex-type 1	DYNLT1	0.00874704	0.0856477	1.12981
1790	four and a half LIM domains 5	FHL5	0.00877143	0.0858385	1.18664
1791	zinc finger and SCAN domain containing 2	ZSCAN2	0.00877928	0.0858674	1.07411
1792	minichromosome maintenance complex component 10	MCM10	0.00878649	0.08589	1.12897
1793	actin, alpha, cardiac muscle 1	ACTC1	0.00879059	0.0858822	1.1383
1794	glyceraldehyde-3-phosphate dehydrogenase	GAPDH	0.00879145	0.0858427	1.10383
1795	phosphatidylinositol transfer protein, membrane-associated 1	PITPNM1	0.0087945	0.0858247	1.13641
1796	RUN and FYVE domain containing 1	RUFY1	0.00881133	0.0859411	1.09528
1797	TSR1, 20S rRNA accumulation, homolog (S. cerevisiae)	TSR1	0.00881503	0.0859294	1.11047
1798	asporin	ASPN	0.00885315	0.086253	1.55325
1799	midline 2	MID2	0.0089031	0.0866914	1.10078
1800	asparagine-linked glycosylation 3, alpha-1,3- mannosyltransferase homolog (S. cerevisiae)	ALG3	0.0089044	0.0866559	1.11796
1801	phosphatidic acid phosphatase type 2A	PPAP2A	0.00893031	0.0868599	1.20849
1802	major facilitator superfamily domain containing 1	MFSD1	0.00895015	0.0870046	1.15553
1803	hydroxymethylbilane synthase	HMBS	0.00897338	0.0871821	1.1335
1804	phospholipase A2, group IVA (cytosolic, calcium-dependent)	PLA2G4A	0.00897374	0.0871373	1.36225
1805	thymidine kinase 1, soluble	TK1	0.00903145	0.087649	1.14216
1806	phosphomannomutase 2	PMM2	0.00907526	0.0880255	1.16603
1807	peroxiredoxin 4	PRDX4	0.00916438	0.0888408	1.21774
1808	hemoglobin, beta pseudogene 1	HBBP1	0.00916952	0.0888414	1.09924
1809	NADH dehydrogenase (ubiquinone) 1 alpha subcomplex, 2, 8kDa	NDUFA2	0.00919241	0.089014	1.15556
1810	plasma glutamate carboxypeptidase	PGCP	0.00922389	0.0892696	1.15071
1811	chromosome 10 open reading frame 119	C10orf119	0.00927804	0.089744	1.15854
1812	platelet-activating factor acetylhydrolase 1b, catalytic subunit 2 (30kDa)	PAFAH1B2	0.00931203	0.0900231	1.12638
1813	N-acetylgalactosaminidase, alpha-	NAGA	0.00935087	0.0903488	1.1177
1814	homeobox A1	HOXA1	0.00935171	0.0903071	1.21584
1815	6-phosphogluconolactonase	PGLS	0.00935429	0.0902823	1.29912
1816	chondroitin sulfate proteoglycan 4	CSPG4	0.00939018	0.0905788	1.20545
1817	NADH dehydrogenase (ubiquinone) 1 alpha subcomplex, 7, 14.5kDa	NDUFA7	0.00947243	0.091322	1.15315
1818	ELOVL family member 5, elongation of long chain fatty acids (FEN1/Elo2, SUR4/Elo3-like, yeast)	ELOVL5	0.00948064	0.0913509	1.14176
1819	sorting nexin 1	SNX1	0.00948592	0.0913515	1.13387
1820	axin interactor, dorsalization associated	AIDA	0.0094987	0.0914243	1.30192
1821	family with sequence similarity 38, member B	FAM38B	0.00953678	0.0917405	1.3212
1822	ribosomal RNA processing 8, methyltransferase, homolog (yeast)	RRP8	0.00954326	0.0917525	1.28479
1823	N-myristoyltransferase 2	NMT2	0.00955547	0.0918194	1.17294
1824	lymphocyte-specific protein 1	LSP1	0.00956814	0.0918908	1.15317
1825	dynein, cytoplasmic 1, intermediate chain 1	DYNC1I1	0.0095732	0.0918891	1.50977
1826	ATP-binding cassette, sub-family F (GCN20), member 2	ABCF2	0.00959583	0.0920559	1.08375
1827	coiled-coil domain containing 41	CCDC41	0.00959906	0.0920365	1.27814
1828	APEX nuclease (apurinic/apyrimidinic endonuclease) 2	APEX2	0.00962369	0.0922222	1.08837
1829	N(alpha)-acetyltransferase 15, NatA auxiliary subunit	NAA15	0.00968565	0.0927653	1.25802
1830	nucleoporin 85kDa	NUP85	0.00976984	0.0935205	1.19567
1831	tRNA splicing endonuclease 34 homolog (S. cerevisiae)	TSEN34	0.00977135	0.0934838	1.12273
1832	monoglyceride lipase	MGLL	0.00981114	0.0938133	1.28166
1833	phosphatidic acid phosphatase type 2C	PPAP2C	0.00981949	0.093842	1.13348
1834	staphylococcal nuclease and tudor domain containing 1	SND1	0.00985391	0.0941196	1.11375
1835	zinc finger protein 816A	ZNF816A	0.00990048	0.0945129	1.16448
1836	required for meiotic nuclear division 5 homolog B (S. cerevisiae)	RMND5B	0.00993704	0.0948103	1.11754
1837	protein inhibitor of activated STAT, 2	PIAS2	0.00996153	0.0949923	1.08133
1838	complement component 3	C3	0.00996342	0.0949586	1.78368
1839	Rac/Cdc42 guanine nucleotide exchange factor (GEF) 6	ARHGEF6	0.00996516	0.0949236	1.25247
1840	multimerin 2	MMRN2	0.00997837	0.0949977	1.30702
1841	solute carrier family 5 (sodium-dependent vitamin transporter), member 6	SLC5A6	>0.01		1.07848
1842	diphosphoinositol pentakisphosphate kinase 1	PPIP5K1			1.11564
1843	limb bud and heart development homolog (mouse)	LBH			1.3438
1844	RNA binding protein with multiple splicing	RBPMS			1.11334
1845	zinc finger protein 365	ZNF365			1.1163
1846	DEAD (Asp-Glu-Ala-Asp) box polypeptide 49	DDX49			1.19523
1847	EF-hand domain (C-terminal) containing 2	EFHC2			1.19462
1848	villin-like	VILL			1.56835
1849	TAF11 RNA polymerase II, TATA box binding protein (TBP)-associated factor, 28kDa	TAF11			1.17678
1850	G protein-coupled receptor 4	GPR4			1.17668
1851	angiotensin II receptor, type 1	AGTR1			1.40762
1852	mannosidase, alpha, class 1B, member 1	MAN1B1			1.29153
1853	histone cluster 1, H2bd	HIST1H2BD			1.14747
1854	caspase 3, apoptosis-related cysteine peptidase	CASP3			1.21613
1855	ERO1-like beta (S. cerevisiae)	ERO1LB			1.16169
1856	pituitary tumor-transforming 1 interacting protein	PTTG1IP			1.13875
1857	collagen, type XIII, alpha 1	COL13A1			1.11807
1858	adenosine deaminase, RNA-specific, B1 (RED1 homolog rat)	ADARB1			1.08515
1859	DnaJ (Hsp40) homolog, subfamily C, member 8	DNAJC8			1.12072
1860	ecotropic viral integration site 2B	EVI2B			1.39089
1861	cell division cycle associated 3	CDCA3			1.16133
1862	tetraspanin 2	TSPAN2			1.55899
1863	cytochrome P450, family 1, subfamily B, polypeptide 1	CYP1B1			1.21071
1864	nucleoporin 93kDa	NUP93			1.21851
1865	erythrocyte membrane protein band 4.1 like 4A	EPB41L4A			1.13521
1866	deoxyhypusine hydroxylase/monooxygenase	DOHH			1.19576
1867	WD repeat and HMG-box DNA binding protein 1	WDHD1			1.10153
1868	WWC family member 3	WWC3			1.23736
1869	carboxypeptidase A4	CPA4			1.31938
1870	NAD kinase	NADK			1.06653
1871	chromosome 9 open reading frame 156	C9orf156			1.10578
1872	regenerating islet-derived 1 alpha	REG1A			1.14588
1873	adaptor-related protein complex 4, epsilon 1 subunit	AP4E1			1.06706
1874	laminin, alpha 2	LAMA2			1.26601
1875	metal response element binding transcription factor 2	MTF2			1.1771
1876	tumor necrosis factor receptor superfamily, member 25	TNFRSF25			1.07074
1877	major facilitator superfamily domain containing 5	MFSD5			1.16821
1878	alanyl-tRNA synthetase domain containing 1	AARSD1			1.26087
1879	tRNA methyltransferase 12 homolog (S. cerevisiae)	TRMT12			1.11225
1880	ADAM metallopeptidase domain 19 (meltrin beta)	ADAM19			1.08833
1881	tryptophanyl-tRNA synthetase	WARS			1.20669
1882	RNA binding motif protein 12B	RBM12B			1.0875
1883	NECAP endocytosis associated 1	NECAP1			1.148
1884	tubulin tyrosine ligase-like family, member 12	TTLL12			1.12238
1885	mannosyl-oligosaccharide glucosidase	MOGS			1.14231
1886	ribose 5-phosphate isomerase A	RPIA			1.11748
1887	ras homolog gene family, member C	RHOC			1.38296
1888	transmembrane protein 33	TMEM33			1.16536
1889	ADAM-like, decysin 1	ADAMDEC1			1.07509
1890	thymidine kinase 2, mitochondrial	TK2			1.0682
1891	kelch-like 2, Mayven (Drosophila)	KLHL2			1.13732
1892	chromodomain helicase DNA binding protein 3	CHD3			1.26895
1893	hydroxysteroid (17-beta) dehydrogenase 12	HSD17B12			1.15684
1894	nucleoporin 214kDa	NUP214			1.12183
1895	carbohydrate (N-acetylglucosamine-6-O) sulfotransferase 2	CHST2			1.51359
1896	growth arrest and DNA-damage-inducible, gamma interacting protein 1	GADD45GIP1			1.15474
1897	ATP synthase, H+ transporting, mitochondrial F0 complex, subunit s (factor B)	ATP5S			1.09379
1898	ubiquitin-conjugating enzyme E2E 3 (UBC4/5 homolog, yeast)	UBE2E3			1.15711
1899	tachykinin, precursor 1	TAC1			1.29422
1900	LanC lantibiotic synthetase component C-like 2 (bacterial)	LANCL2			1.12194
1901	RNA polymerase II associated protein 2	RPAP2			1.10879
1902	ERO1-like (S. cerevisiae)	ERO1L			1.15451
1903	mitogen-activated protein kinase 1	MAPK1			1.14443
1904	dual adaptor of phosphotyrosine and 3-phosphoinositides	DAPP1			1.08226
1905	serum response factor (c-fos serum response element-binding transcription factor)	SRF			1.08299
1906	RAB35, member RAS oncogene family	RAB35			1.06153
1907	low density lipoprotein receptor-related protein 1	LRP1			1.11407
1908	transcription elongation factor B (SIII), polypeptide 3 (110kDa, elongin A)	TCEB3			1.10269
1909	chemokine (C-X-C motif) ligand 9	CXCL9			1.89346
1910	baculoviral IAP repeat-containing 5	BIRC5			1.1023
1911	RAB23, member RAS oncogene family	RAB23			1.17291
1912	fukutin	FKTN			1.15944
1913	NFU1 iron-sulfur cluster scaffold homolog (S. cerevisiae)	NFU1			1.15046
1914	zinc finger, C3H1-type containing	ZFC3H1			1.14063
1915	annexin A2	ANXA2			1.10839
1916	sphingomyelin phosphodiesterase 2, neutral membrane (neutral sphingomyelinase)	SMPD2			1.14682
1917	S1 RNA binding domain 1	SRBD1			1.13105
1918	Niemann-Pick disease, type C1	NPC1			1.1662
1919	proteasome (prosome, macropain) activator subunit 2 (PA28 beta)	PSME2			1.151
1920	iroquois homeobox 5	IRX5			1.09836
1921	transmembrane protein 62	TMEM62			1.08968
1922	paraspeckle component 1	PSPC1			1.18925
1923	IQ motif containing GTPase activating protein 1	IQGAP1			1.18042
1924	chromosome 5 open reading frame 15	C5orf15			1.13543
1925	lipase A, lysosomal acid, cholesterol esterase	LIPA			1.12663
1926	homeobox A9	HOXA9			1.21091
1927	glycolipid transfer protein	GLTP			1.12412
1928	chromosome 11 open reading frame 51	C11orf51			1.13944
1929	TAP binding protein-like	TAPBPL			1.24049
1930	eukaryotic translation termination factor 1	ETF1			1.12547
1931	threonyl-tRNA synthetase 2, mitochondrial (putative)	TARS2			1.08944
1932	zeta-chain (TCR) associated protein kinase 70kDa	ZAP70			1.0982
1933	NADH dehydrogenase (ubiquinone) 1 beta subcomplex, 8, 19kDa	NDUFB8			1.08226
1934	anthrax toxin receptor 1	ANTXR1			1.07921
1935	latexin	LXN			1.24646
1936	family with sequence similarity 63, member A	FAM63A			1.0987
1937	annexin A2 pseudogene 3	ANXA2P3			1.08866
1938	mitogen-activated protein kinase kinase kinase 8	MAP3K8			1.15481
1939	RNA binding motif protein 8A	RBM8A			1.21762
1940	multimerin 1	MMRN1			1.07985
1941	ribosomal protein S20	RPS20			1.23166
1942	interleukin 1 receptor-like 1	IL1RL1			1.31624
1943	nitrilase 1	NIT1			1.10618
1944	dynein, light chain, roadblock-type 1	DYNLRB1			1.09622
1945	V-set and immunoglobulin domain containing 10	VSIG10			1.10153
1946	chromosome 21 open reading frame 59	C21orf59			1.14186
1947	C-terminal binding protein 2	CTBP2			1.16758
1948	solute carrier family 31 (copper transporters), member 1	SLC31A1			1.16897
1949	olfactory receptor, family 51, subfamily E, member 2	OR51E2			1.15725
1950	dipeptidyl-peptidase 3	DPP3			1.13631
1951	tropomodulin 2 (neuronal)	TMOD2			1.06896
1952	leucine-rich repeat kinase 1	LRRK1			1.07743
1953	integrin, alpha M (complement component 3 receptor 3 subunit)	ITGAM			1.26379
1954	ribosome binding protein 1 homolog 180kDa (dog)	RRBP1			1.13317
1955	matrix metallopeptidase 10 (stromelysin 2)	MMP10			1.08059
1956	phosphoinositide-3-kinase, catalytic, gamma polypeptide	PIK3CG			1.06857
1957	zinc finger protein 419	ZNF419			1.1114
1958	RNA binding motif protein 34	RBM34			1.14868
1959	G-2 and S-phase expressed 1	GTSE1			1.06361
1960	NOP10 ribonucleoprotein homolog (yeast)	NOP10			1.1848
1961	peroxisomal biogenesis factor 10	PEX10			1.08263
1962	zinc finger protein 177	ZNF177			1.20966
1963	Bardet-Biedl syndrome 9	BBS9			1.09534
1964	Paf1, RNA polymerase II associated factor, homolog (S. cerevisiae)	PAF1			1.14116
1965	nucleoporin 155kDa	NUP155			1.21729
1966	T-box 21	TBX21			1.14557
1967	N-acetyltransferase 10 (GCN5-related)	NAT10			1.11368
1968	LSM4 homolog, U6 small nuclear RNA associated (S. cerevisiae)	LSM4			1.14363
1969	P450 (cytochrome) oxidoreductase	POR			1.13179
1970	complement component 2	C2			1.13336
1971	sclerostin domain containing 1	SOSTDC1			1.45778
1972	gremlin 1, cysteine knot superfamily, homolog (Xenopus laevis)	GREM1			1.07205
1973	ubiquitin interaction motif containing 1	UIMC1			1.12704
1974	polymerase (RNA) II (DNA directed) polypeptide L, 7.6kDa	POLR2L			1.20775
1975	adaptor-related protein complex 1, sigma 2 subunit	AP1S2			1.23903
1976	mitofusin 1	MFN1			1.19889
1977	CD300c molecule	CD300C			1.10866
1978	perforin 1 (pore forming protein)	PRF1			1.23351
1979	Fanconi anemia, complementation group I	FANCI			1.10929
1980	zinc finger, FYVE domain containing 26	ZFYVE26			1.07757
1981	ADP-dependent glucokinase	ADPGK			1.13246
1982	killer cell lectin-like receptor subfamily C, member 3	KLRC3			1.06745
1983	ribosomal protein S6 kinase, 52kDa, polypeptide 1	RPS6KC1			1.19283
1984	endoplasmic reticulum protein 44	ERP44			1.08389
1985	SEC22 vesicle trafficking protein homolog B (S. cerevisiae) (gene/pseudogene)	SEC22B			1.13455
1986	bone morphogenetic protein 1	BMP1			1.12418
1987	hedgehog acyltransferase	HHAT			1.19879
1988	coagulation factor II (thrombin) receptor-like 2	F2RL2			1.11707
1989	single-stranded DNA binding protein 2	SSBP2			1.13217
1990	interleukin 27 receptor, alpha	IL27RA			1.10861
1991	ral guanine nucleotide dissociation stimulator	RALGDS			1.1264
1992	nucleolar protein 10	NOL10			1.0639
1993	small nuclear ribonucleoprotein polypeptides B and B1	SNRPB			1.13317
1994	lipid phosphate phosphatase-related protein type 2	LPPR2			1.08
1995	chromosome 19 open reading frame 53	C19orf53			1.14698
1996	solute carrier family 35 (UDP-glucuronic acid/UDP-N-acetylgalactosamine dual transporter), member D1	SLC35D1			1.07488
[truncated: 9,937 more rows]

## Sheet: FSGS
S6 Table. All genes upregulated in glomerulopathies
JuCKD-Glom	2064 genes up regulated with P < 0.01
Gene expression in Focal Segmental Glomerulosclerosis vs. Healthy Living Donor
Gene Rank	Gene Name	Gene Symbol	P-value	Q-value	Fold Change
1	chemokine (C-X3-C motif) receptor 1	CX3CR1	9.27624e-14	1.62585e-09	4.81971
2	ADAM metallopeptidase with thrombospondin type 1 motif, 1	ADAMTS1	1.04506e-13	9.15835e-10	2.65605
3	stromal cell-derived factor 2-like 1	SDF2L1	1.06492e-12	6.22162e-09	1.54135
4	pleckstrin homology-like domain, family A, member 2	PHLDA2	4.80455e-12	2.10523e-08	2.76297
5	RAD51-like 3 (S. cerevisiae)	RAD51L3	7.40751e-12	2.59663e-08	1.2831
6	RNA binding motif protein 5	RBM5	8.30227e-12	2.42523e-08	1.39801
7	tripartite motif-containing 38	TRIM38	1.04811e-11	2.62433e-08	1.42006
8	lysophosphatidic acid receptor 6	LPAR6	1.26194e-11	2.76475e-08	2.20752
9	eukaryotic translation initiation factor 4E family member 2	EIF4E2	1.3858e-11	2.69877e-08	1.39106
10	placenta-specific 8	PLAC8	1.45949e-11	2.55806e-08	3.39005
11	PYD and CARD domain containing	PYCARD	1.76473e-11	2.81185e-08	2.446
12	actin, alpha 2, smooth muscle, aorta	ACTA2	2.23006e-11	3.25719e-08	2.85239
13	DEAD (Asp-Glu-Ala-Asp) box polypeptide 39	DDX39	2.56226e-11	3.45451e-08	1.55358
14	homeobox B6	HOXB6	3.11307e-11	3.89734e-08	1.67751
15	CCAAT/enhancer binding protein (C/EBP), alpha	CEBPA	3.22799e-11	3.7718e-08	1.86877
16	melanoma cell adhesion molecule	MCAM	3.46302e-11	3.79352e-08	1.61193
17	cerebellar degeneration-related protein 2-like	CDR2L	4.08161e-11	4.20814e-08	1.554
18	tyrosyl-tRNA synthetase	YARS	4.61163e-11	4.49045e-08	1.36929
19	RNA binding motif protein 28	RBM28	6.35986e-11	5.8668e-08	1.47245
20	mitochondrial transcription termination factor	MTERF	6.85166e-11	6.00446e-08	1.4479
21	CD48 molecule	CD48	6.85256e-11	5.71928e-08	3.16052
22	N-acetylglucosamine kinase	NAGK	7.03957e-11	5.6083e-08	1.39211
23	transmembrane protein 140	TMEM140	1.16814e-10	8.90176e-08	1.61157
24	Tax1 (human T-cell leukemia virus type I) binding protein 3	TAX1BP3	1.43136e-10	1.04531e-07	1.30971
25	interleukin 10 receptor, alpha	IL10RA	1.93303e-10	1.35521e-07	2.70535
26	SRY (sex determining region Y)-box 4	SOX4	2.42123e-10	1.63219e-07	1.75684
27	adenylosuccinate lyase	ADSL	3.25218e-10	2.11115e-07	1.36023
28	calcium homeostasis modulator 2	CALHM2	3.76906e-10	2.3593e-07	1.83185
29	ficolin (collagen/fibrinogen domain containing) 1	FCN1	4.01641e-10	2.42744e-07	4.44848
30	protein tyrosine phosphatase type IVA, member 3	PTP4A3	4.26858e-10	2.49385e-07	1.70481
31	guanylate binding protein 2, interferon-inducible	GBP2	4.45299e-10	2.51766e-07	2.14796
32	mesencephalic astrocyte-derived neurotrophic factor	MANF	4.52615e-10	2.47906e-07	1.45798
33	chromosome 8 open reading frame 4	C8orf4	4.98929e-10	2.64992e-07	2.77972
34	actinin, alpha 1	ACTN1	5.7864e-10	2.98289e-07	1.73352
35	H2.0-like homeobox	HLX	5.95722e-10	2.9832e-07	3.02836
36	chromosome 12 open reading frame 5	C12orf5	6.42022e-10	3.12575e-07	1.82946
37	protein kinase C, delta binding protein	PRKCDBP	6.58849e-10	3.12099e-07	1.67891
38	hematological and neurological expressed 1	HN1	6.62592e-10	3.05612e-07	1.51949
39	nuclear factor of kappa light polypeptide gene enhancer in B-cells inhibitor, epsilon	NFKBIE	7.89245e-10	3.54695e-07	1.90931
40	DEAD (Asp-Glu-Ala-Asp) box polypeptide 41	DDX41	7.96791e-10	3.49134e-07	1.34251
41	N-myc (and STAT) interactor	NMI	8.0639e-10	3.44722e-07	1.63214
42	protein phosphatase 1, regulatory (inhibitor) subunit 3C	PPP1R3C	8.98026e-10	3.74755e-07	2.25359
43	retinoic acid receptor responder (tazarotene induced) 3	RARRES3	9.92463e-10	4.04532e-07	1.60326
44	GATA binding protein 3	GATA3	1.05457e-09	4.20077e-07	2.33171
45	splicing factor, arginine/serine-rich 7, 35kDa	SFRS7	1.47013e-09	5.726e-07	1.42056
46	prostaglandin E receptor 2 (subtype EP2), 53kDa	PTGER2	1.64117e-09	6.25321e-07	2.11093
47	TATA box binding protein (TBP)-associated factor, RNA polymerase I, A, 48kDa	TAF1A	1.76565e-09	6.58438e-07	1.51941
48	eukaryotic translation initiation factor 2C, 3	EIF2C3	1.9393e-09	7.08126e-07	1.24728
49	cysteine and glycine-rich protein 2	CSRP2	1.95547e-09	6.99458e-07	1.61482
50	guanylate cyclase 1, soluble, alpha 3	GUCY1A3	2.12971e-09	7.46549e-07	1.92144
51	ras-related C3 botulinum toxin substrate 2 (rho family, small GTP binding protein Rac2)	RAC2	2.189e-09	7.52286e-07	2.00831
52	pleckstrin homology domain containing, family A (phosphoinositide binding specific) member 9	PLEKHA9	2.75682e-09	9.29206e-07	1.46023
53	KH and NYN domain containing	KHNYN	2.9941e-09	9.90144e-07	1.23745
54	syntaxin 18	STX18	3.31233e-09	1.0751e-06	1.30002
55	small cell adhesion glycoprotein	SMAGP	3.32722e-09	1.06029e-06	1.41689
56	deoxythymidylate kinase (thymidylate kinase)	DTYMK	3.50818e-09	1.098e-06	1.30062
57	hemopoietic cell kinase	HCK	3.66543e-09	1.12709e-06	2.99649
58	fibronectin 1	FN1	3.81935e-09	1.15417e-06	2.03943
59	interferon regulatory factor 1	IRF1	3.9426e-09	1.17122e-06	1.98358
60	polo-like kinase 2 (Drosophila)	PLK2	4.08114e-09	1.19217e-06	2.308
61	interferon, gamma-inducible protein 30	IFI30	4.58461e-09	1.31729e-06	2.14198
62	transgelin	TAGLN	4.84227e-09	1.36888e-06	2.47891
63	CD52 molecule	CD52	4.9387e-09	1.37398e-06	2.84346
64	TP53 regulated inhibitor of apoptosis 1	TRIAP1	4.96914e-09	1.36085e-06	1.26971
65	fascin homolog 1, actin-bundling protein (Strongylocentrotus purpuratus)	FSCN1	5.33009e-09	1.43724e-06	1.45153
66	chromosome 9 open reading frame 167	C9orf167	5.66706e-09	1.50495e-06	1.42865
67	phosphatidylinositol glycan anchor biosynthesis, class C	PIGC	6.12626e-09	1.60261e-06	1.29147
68	ataxin 3	ATXN3	6.7894e-09	1.74997e-06	1.32642
69	serpin peptidase inhibitor, clade H (heat shock protein 47), member 1, (collagen binding protein 1)	SERPINH1	7.17257e-09	1.82194e-06	1.732
70	activating transcription factor 7 interacting protein	ATF7IP	7.25493e-09	1.81653e-06	1.40374
71	ubiquitin family domain containing 1	UBFD1	7.29657e-09	1.80123e-06	1.40782
72	tumor necrosis factor, alpha-induced protein 8	TNFAIP8	7.35714e-09	1.79095e-06	1.8379
73	valosin-containing protein	VCP	7.6435e-09	1.83517e-06	1.26321
74	histone cluster 2, H2be	HIST2H2BE	8.03154e-09	1.90228e-06	1.91048
75	proteasome (prosome, macropain) subunit, beta type, 9 (large multifunctional peptidase 2)	PSMB9	8.23981e-09	1.92559e-06	1.69811
76	chromosome 12 open reading frame 11	C12orf11	8.30095e-09	1.91435e-06	1.41598
77	pantothenate kinase 2	PANK2	8.50539e-09	1.93603e-06	1.26921
78	cleavage stimulation factor, 3' pre-RNA, subunit 2, 64kDa, tau variant	CSTF2T	8.62464e-09	1.938e-06	1.34534
79	SH2B adaptor protein 3	SH2B3	9.84049e-09	2.18322e-06	1.72196
80	embryonic ectoderm development	EED	1.04232e-08	2.28359e-06	1.31989
81	lysozyme	LYZ	1.04379e-08	2.25858e-06	4.28471
82	stannin	SNN	1.19131e-08	2.54635e-06	1.21791
83	caspase 4, apoptosis-related cysteine peptidase	CASP4	1.23215e-08	2.60192e-06	1.47132
84	proteasome (prosome, macropain) subunit, alpha type, 7	PSMA7	1.23703e-08	2.58113e-06	1.36161
85	HSPB (heat shock 27kDa) associated protein 1	HSPBAP1	1.25064e-08	2.57881e-06	1.41127
86	peptidylprolyl isomerase C (cyclophilin C)	PPIC	1.28692e-08	2.62278e-06	1.44077
87	lysine (K)-specific demethylase 5A	KDM5A	1.34103e-08	2.70163e-06	1.32379
88	pleckstrin homology domain containing, family O member 2	PLEKHO2	1.56449e-08	3.116e-06	1.47635
89	DNA (cytosine-5-)-methyltransferase 1	DNMT1	1.565e-08	3.08199e-06	1.52648
90	ubiquitin-conjugating enzyme E2I (UBC9 homolog, yeast)	UBE2I	1.61427e-08	3.1437e-06	1.25346
91	acyloxyacyl hydrolase (neutrophil)	AOAH	1.64426e-08	3.16692e-06	1.97623
92	caspase 1, apoptosis-related cysteine peptidase (interleukin 1, beta, convertase)	CASP1	1.67053e-08	3.18255e-06	1.85362
93	twist homolog 1 (Drosophila)	TWIST1	1.7378e-08	3.2751e-06	1.75727
94	Ras-like without CAAX 1	RIT1	1.74356e-08	3.251e-06	1.57822
95	chromosome 12 open reading frame 4	C12orf4	1.83994e-08	3.39459e-06	1.35762
96	CD248 molecule, endosialin	CD248	1.9028e-08	3.47399e-06	1.65972
97	receptor accessory protein 4	REEP4	2.00449e-08	3.62193e-06	1.30658
98	granzyme A (granzyme 1, cytotoxic T-lymphocyte-associated serine esterase 3)	GZMA	2.19164e-08	3.91968e-06	2.68704
99	PAK1 interacting protein 1	PAK1IP1	2.24595e-08	3.97624e-06	1.47698
100	inositol polyphosphate-4-phosphatase, type II, 105kDa	INPP4B	2.36244e-08	4.14064e-06	1.51376
101	cytokine receptor-like factor 3	CRLF3	2.52769e-08	4.38642e-06	1.39373
102	fatty acid desaturase 1	FADS1	2.55874e-08	4.39676e-06	1.33671
103	hemoglobin, beta	HBB	2.59174e-08	4.41023e-06	9.39447
104	flotillin 1	FLOT1	2.65397e-08	4.47271e-06	1.22315
105	phosphorylase, glycogen, liver	PYGL	3.08273e-08	5.14581e-06	1.5743
106	mitochondrial ribosomal protein S14	MRPS14	3.10007e-08	5.12594e-06	1.26366
107	homeobox C6	HOXC6	3.33064e-08	5.45572e-06	1.54326
108	5-hydroxytryptamine (serotonin) receptor 2B	HTR2B	3.46043e-08	5.61584e-06	3.47199
109	karyopherin alpha 2 (RAG cohort 1, importin alpha 1)	KPNA2	3.5355e-08	5.68501e-06	1.66615
110	leucine carboxyl methyltransferase 1	LCMT1	3.63461e-08	5.79126e-06	1.21825
111	c-src tyrosine kinase	CSK	3.71012e-08	5.85831e-06	1.34516
112	twinfilin, actin-binding protein, homolog 2 (Drosophila)	TWF2	3.89528e-08	6.09576e-06	1.26802
113	carbonyl reductase 3	CBR3	3.90944e-08	6.06378e-06	1.5931
114	cysteine-rich with EGF-like domains 2	CRELD2	3.91117e-08	6.01325e-06	1.33345
115	tumor necrosis factor receptor superfamily, member 1B	TNFRSF1B	4.4595e-08	6.79667e-06	2.03924
116	poly (ADP-ribose) polymerase family, member 12	PARP12	4.48448e-08	6.77582e-06	1.56209
117	actin related protein 2/3 complex, subunit 1B, 41kDa	ARPC1B	4.63474e-08	6.943e-06	1.61246
118	NADH dehydrogenase (ubiquinone) 1 alpha subcomplex, 4-like 2	NDUFA4L2	5.18603e-08	7.70301e-06	1.49453
119	H2A histone family, member Z	H2AFZ	5.40996e-08	7.9681e-06	1.28579
120	tyrosyl-tRNA synthetase 2, mitochondrial	YARS2	5.51187e-08	8.05055e-06	1.38645
121	protein tyrosine phosphatase, non-receptor type 6	PTPN6	5.56991e-08	8.06809e-06	1.49774
122	hemoglobin, alpha 2	HBA2	5.744e-08	8.25206e-06	8.51044
123	nuclear receptor binding factor 2	NRBF2	5.75114e-08	8.19515e-06	1.3607
124	muscle RAS oncogene homolog	MRAS	5.77127e-08	8.1575e-06	1.28213
125	toll-like receptor 1	TLR1	5.85427e-08	8.20862e-06	1.72275
126	5'-nucleotidase domain containing 2	NT5DC2	5.88973e-08	8.1928e-06	1.91463
127	chromosome 1 open reading frame 63	C1orf63	5.96812e-08	8.23647e-06	1.51825
128	CD97 molecule	CD97	5.96985e-08	8.17449e-06	2.12119
129	major histocompatibility complex, class II, DM beta	HLA-DMB	6.55208e-08	8.90219e-06	1.65742
130	cysteine-rich protein 1 (intestinal)	CRIP1	6.57215e-08	8.86077e-06	2.01137
131	S100 calcium binding protein A4	S100A4	6.60891e-08	8.84232e-06	1.96133
132	actin related protein 2/3 complex, subunit 2, 34kDa	ARPC2	6.73561e-08	8.94356e-06	1.3233
133	growth arrest and DNA-damage-inducible, alpha	GADD45A	6.76456e-08	8.91448e-06	1.89867
134	HLA complex P5	HCP5	6.84239e-08	8.94974e-06	1.89654
135	potassium inwardly-rectifying channel, subfamily J, member 2	KCNJ2	6.8628e-08	8.90995e-06	1.7017
136	chemokine-like factor	CKLF	7.27985e-08	9.38191e-06	1.37238
137	interferon stimulated exonuclease gene 20kDa	ISG20	7.39668e-08	9.46289e-06	1.83066
138	EMG1 nucleolar protein homolog (S. cerevisiae)	EMG1	7.41059e-08	9.41199e-06	1.31302
139	serine/threonine kinase 17a	STK17A	7.70932e-08	9.72095e-06	1.33408
140	FXYD domain containing ion transport regulator 5	FXYD5	7.96991e-08	9.97776e-06	1.60888
141	SMAD specific E3 ubiquitin protein ligase 2	SMURF2	8.37205e-08	1.04069e-05	1.2945
142	uncoupling protein 2 (mitochondrial, proton carrier)	UCP2	8.40637e-08	1.03759e-05	1.80946
143	pleckstrin homology domain containing, family O member 1	PLEKHO1	9.65699e-08	1.18362e-05	1.53229
144	zinc finger protein 259	ZNF259	9.83727e-08	1.19735e-05	1.29157
145	homer homolog 3 (Drosophila)	HOMER3	1.01536e-07	1.22733e-05	1.3541
146	signal recognition particle receptor, B subunit	SRPRB	1.08072e-07	1.29738e-05	1.23463
147	leukocyte specific transcript 1	LST1	1.11875e-07	1.33389e-05	1.88842
148	ORM1-like 2 (S. cerevisiae)	ORMDL2	1.13174e-07	1.34027e-05	1.40837
149	zinc finger, DHHC-type containing 3	ZDHHC3	1.14069e-07	1.3418e-05	1.20613
150	adenosine deaminase	ADA	1.15857e-07	1.35375e-05	1.46482
151	heterogeneous nuclear ribonucleoprotein A/B	HNRNPAB	1.17012e-07	1.3582e-05	1.28114
152	calcium/calmodulin-dependent protein kinase I	CAMK1	1.20733e-07	1.39216e-05	1.40955
153	ATPase, H+ transporting, lysosomal V0 subunit a2	ATP6V0A2	1.30127e-07	1.49068e-05	1.42383
154	polycomb group ring finger 1	PCGF1	1.30249e-07	1.48239e-05	1.16265
155	ribonucleotide reductase M2	RRM2	1.38233e-07	1.5631e-05	1.91158
156	transmembrane 4 L six family member 1	TM4SF1	1.39153e-07	1.56342e-05	1.58973
157	chromosome 1 open reading frame 77	C1orf77	1.40494e-07	1.56844e-05	1.29231
158	centrosomal protein 76kDa	CEP76	1.42477e-07	1.5805e-05	1.37373
159	exostosin 1	EXT1	1.44661e-07	1.59464e-05	1.31926
160	hexokinase 1	HK1	1.62589e-07	1.78106e-05	1.27609
161	CD53 molecule	CD53	1.70955e-07	1.86107e-05	2.48656
162	synaptotagmin XI	SYT11	1.71295e-07	1.85326e-05	1.56551
163	natural killer cell group 7 sequence	NKG7	1.78588e-07	1.92031e-05	1.99906
164	Src-like-adaptor	SLA	1.82135e-07	1.94651e-05	1.65088
165	integrin, alpha E (antigen CD103, human mucosal lymphocyte antigen 1; alpha polypeptide)	ITGAE	1.85544e-07	1.97093e-05	1.23982
166	X-prolyl aminopeptidase (aminopeptidase P) 1, soluble	XPNPEP1	1.86792e-07	1.97223e-05	1.20198
167	cathepsin S	CTSS	1.93195e-07	2.02762e-05	2.13113
168	TYRO protein tyrosine kinase binding protein	TYROBP	1.94134e-07	2.02535e-05	3.12687
169	GAR1 ribonucleoprotein homolog (yeast)	GAR1	1.9768e-07	2.05014e-05	1.27563
170	fibrinogen-like 2	FGL2	1.97919e-07	2.04054e-05	1.72735
171	sideroflexin 3	SFXN3	1.99053e-07	2.04024e-05	1.40005
172	hematopoietic cell-specific Lyn substrate 1	HCLS1	1.99848e-07	2.03647e-05	1.98535
173	LYR motif containing 4	LYRM4	2.26294e-07	2.29263e-05	1.3201
174	endosulfine alpha	ENSA	2.27602e-07	2.29263e-05	1.18292
175	purinergic receptor P2Y, G-protein coupled, 13	P2RY13	2.45558e-07	2.45937e-05	1.97913
176	proteasome (prosome, macropain) subunit, beta type, 4	PSMB4	2.47388e-07	2.46362e-05	1.20612
177	proteasome (prosome, macropain) 26S subunit, ATPase, 2	PSMC2	2.6335e-07	2.60776e-05	1.27699
178	tubulin folding cofactor C	TBCC	2.64955e-07	2.60891e-05	1.21816
179	dedicator of cytokinesis 2	DOCK2	2.69081e-07	2.63474e-05	1.93473
180	oxysterol binding protein-like 3	OSBPL3	2.70619e-07	2.63507e-05	1.37197
181	chloride intracellular channel 1	CLIC1	2.73786e-07	2.65118e-05	1.41832
182	ancient ubiquitous protein 1	AUP1	2.80956e-07	2.70567e-05	1.2617
183	tubulin folding cofactor B	TBCB	2.85813e-07	2.7374e-05	1.26452
184	erythrocyte membrane protein band 4.1-like 2	EPB41L2	2.88132e-07	2.74462e-05	1.56043
185	indoleamine 2,3-dioxygenase 1	IDO1	2.91806e-07	2.76459e-05	2.97666
186	sema domain, immunoglobulin domain (Ig), transmembrane domain (TM) and short cytoplasmic domain, (semaphorin) 4C	SEMA4C	3.05022e-07	2.87426e-05	1.44616
187	NOP2/Sun domain family, member 3	NSUN3	3.06235e-07	2.87026e-05	1.24701
188	mannosidase, alpha, class 2B, member 1	MAN2B1	3.12961e-07	2.9177e-05	1.4915
189	chromosome 19 open reading frame 10	C19orf10	3.20998e-07	2.97679e-05	1.23554
190	chromosome 10 open reading frame 2	C10orf2	3.26367e-07	3.01065e-05	1.30223
191	histocompatibility (minor) HA-1	HMHA1	3.2712e-07	3.0018e-05	1.72818
192	raftlin, lipid raft linker 1	RFTN1	3.40506e-07	3.10836e-05	1.46776
193	MICAL-like 1	MICALL1	3.49257e-07	3.17172e-05	1.34721
194	CDC-like kinase 2	CLK2	3.51818e-07	3.17851e-05	1.28105
195	aspartyl aminopeptidase	DNPEP	3.53186e-07	3.17451e-05	1.21485
196	tripartite motif-containing 21	TRIM21	3.53259e-07	3.15896e-05	1.36855
197	processing of precursor 4, ribonuclease P/MRP subunit (S. cerevisiae)	POP4	3.53413e-07	3.1443e-05	1.23699
198	UTP14, U3 small nucleolar ribonucleoprotein, homolog A (yeast)	UTP14A	3.54588e-07	3.13882e-05	1.19611
199	aurora kinase A	AURKA	3.60445e-07	3.17464e-05	1.39872
200	RNA binding motif protein 4B	RBM4B	3.75065e-07	3.28688e-05	1.22502
201	RAS-like, family 12	RASL12	3.84768e-07	3.35514e-05	1.53834
202	runt-related transcription factor 3	RUNX3	3.96083e-07	3.43671e-05	1.43913
203	protein tyrosine phosphatase, receptor type, C	PTPRC	4.07055e-07	3.51451e-05	2.13697
204	cytohesin 2	CYTH2	4.2356e-07	3.63908e-05	1.26922
205	fibroblast growth factor (acidic) intracellular binding protein	FIBP	4.26773e-07	3.6488e-05	1.22828
206	guanylate binding protein 1, interferon-inducible, 67kDa	GBP1	4.50836e-07	3.83583e-05	2.00397
207	glia maturation factor, gamma	GMFG	4.52271e-07	3.82944e-05	1.66409
208	adrenergic, beta-2-, receptor, surface	ADRB2	4.55336e-07	3.83686e-05	1.54304
209	myosin, heavy chain 10, non-muscle	MYH10	4.56889e-07	3.83153e-05	1.17305
210	mitogen-activated protein kinase kinase 1	MAP2K1	4.63762e-07	3.87065e-05	1.28729
211	mitochondrial ribosomal protein L17	MRPL17	4.6483e-07	3.86117e-05	1.22035
212	transmembrane protein 185B (pseudogene)	TMEM185B	4.71636e-07	3.89922e-05	1.37049
213	DDRGK domain containing 1	DDRGK1	4.75329e-07	3.91131e-05	1.44905
214	rhomboid 5 homolog 2 (Drosophila)	RHBDF2	4.80139e-07	3.93243e-05	1.31269
215	chromosome 8 open reading frame 41	C8orf41	4.8322e-07	3.93926e-05	1.21238
216	centromere protein M	CENPM	4.84243e-07	3.92932e-05	1.29971
217	splicing factor proline/glutamine-rich	SFPQ	4.88767e-07	3.94775e-05	1.29822
218	inhibitor of growth family, member 3	ING3	4.96464e-07	3.99153e-05	1.43253
219	Yip1 domain family, member 1	YIPF1	5.07938e-07	4.06513e-05	1.21364
220	complement factor properdin	CFP	5.31367e-07	4.23331e-05	1.63269
221	chemokine (C-C motif) ligand 5	CCL5	5.34198e-07	4.2366e-05	1.98428
222	THO complex 1	THOC1	5.3703e-07	4.23988e-05	1.23292
223	histone deacetylase 5	HDAC5	5.38587e-07	4.2331e-05	1.5302
224	ras homolog gene family, member G (rho G)	RHOG	5.41386e-07	4.2361e-05	1.29614
225	collagen, type I, alpha 2	COL1A2	5.48004e-07	4.26883e-05	2.9787
226	KIAA0141	KIAA0141	5.48283e-07	4.2521e-05	1.17104
227	chaperonin containing TCP1, subunit 3 (gamma)	CCT3	5.77517e-07	4.4591e-05	1.26969
228	Fc fragment of IgE, high affinity I, receptor for; gamma polypeptide	FCER1G	5.86297e-07	4.50703e-05	2.18489
229	histidyl-tRNA synthetase	HARS	5.87979e-07	4.50022e-05	1.21027
230	cell division cycle 37 homolog (S. cerevisiae)	CDC37	6e-07	4.57226e-05	1.27762
231	dedicator of cytokinesis 10	DOCK10	6.0415e-07	4.58395e-05	1.6266
232	G patch domain and KOW motifs	GPKOW	6.15366e-07	4.64893e-05	1.23087
233	TSR1, 20S rRNA accumulation, homolog (S. cerevisiae)	TSR1	6.17842e-07	4.64761e-05	1.13922
234	ubiquitin-conjugating enzyme E2, J1 (UBC6 homolog, yeast)	UBE2J1	6.25069e-07	4.68187e-05	1.34855
235	SRY (sex determining region Y)-box 17	SOX17	6.29397e-07	4.69423e-05	1.77937
236	CD247 molecule	CD247	6.29543e-07	4.67542e-05	1.64267
237	N(alpha)-acetyltransferase 10, NatA catalytic subunit	NAA10	6.40866e-07	4.73943e-05	1.39742
238	DnaJ (Hsp40) homolog, subfamily A, member 1	DNAJA1	6.42216e-07	4.72946e-05	1.42551
239	myocyte enhancer factor 2C	MEF2C	6.49281e-07	4.76149e-05	1.39096
240	colony stimulating factor 1 receptor	CSF1R	6.51111e-07	4.75501e-05	1.93572
241	sphingomyelin phosphodiesterase 2, neutral membrane (neutral sphingomyelinase)	SMPD2	6.53641e-07	4.75368e-05	1.22522
242	protein kinase C, beta	PRKCB	6.56929e-07	4.75785e-05	1.53884
243	NHP2 ribonucleoprotein homolog (yeast)	NHP2	6.60462e-07	4.76375e-05	1.22269
244	cystatin F (leukocystatin)	CST7	6.70044e-07	4.81306e-05	1.53164
245	aminolevulinate, delta-, synthase 1	ALAS1	6.76829e-07	4.84195e-05	1.26251
246	neuroblastoma RAS viral (v-ras) oncogene homolog	NRAS	6.81989e-07	4.85903e-05	1.43385
247	leukocyte immunoglobulin-like receptor, subfamily B (with TM and ITIM domains), member 2	LILRB2	6.8277e-07	4.84491e-05	1.52033
248	proteasome (prosome, macropain) activator subunit 1 (PA28 alpha)	PSME1	6.84622e-07	4.83845e-05	1.20561
249	granulysin	GNLY	6.92975e-07	4.87782e-05	2.10783
250	prefoldin subunit 2	PFDN2	6.93095e-07	4.85915e-05	1.20023
251	coronin, actin binding protein, 1C	CORO1C	7.09059e-07	4.95126e-05	1.50837
252	GDP-mannose pyrophosphorylase B	GMPPB	7.09715e-07	4.93618e-05	1.31183
253	ribosomal RNA processing 8, methyltransferase, homolog (yeast)	RRP8	7.53727e-07	5.22157e-05	1.45632
254	transforming growth factor, beta-induced, 68kDa	TGFBI	7.62115e-07	5.25889e-05	2.05372
255	ATPase, aminophospholipid transporter, class I, type 8A, member 2	ATP8A2	7.80924e-07	5.36755e-05	1.53329
256	poly (ADP-ribose) polymerase 2	PARP2	7.9617e-07	5.45096e-05	1.22878
257	epithelial membrane protein 3	EMP3	8.32314e-07	5.67625e-05	1.5252
258	timeless homolog (Drosophila)	TIMELESS	8.46095e-07	5.74787e-05	1.3198
259	nuclear receptor subfamily 2, group C, member 1	NR2C1	8.53889e-07	5.77842e-05	1.18765
260	ADP-ribosylation factor-like 4C	ARL4C	8.73482e-07	5.88828e-05	1.79224
261	homeobox C5	HOXC5	8.73746e-07	5.86749e-05	1.16188
262	Ras association (RalGDS/AF-6) domain family member 2	RASSF2	8.83504e-07	5.91037e-05	1.78607
263	NDC80 homolog, kinetochore complex component (S. cerevisiae)	NDC80	8.87767e-07	5.91631e-05	1.57529
264	FK506 binding protein 11, 19 kDa	FKBP11	8.88722e-07	5.90024e-05	1.52061
265	cyclin-dependent kinase 2 interacting protein	CINP	8.99913e-07	5.95199e-05	1.38159
266	monoglyceride lipase	MGLL	9.15585e-07	6.03288e-05	1.73214
267	neutrophil cytosolic factor 2	NCF2	9.22249e-07	6.05403e-05	2.31803
268	peroxisome proliferator-activated receptor gamma	PPARG	9.77157e-07	6.39053e-05	1.45165
269	transmembrane protein 208	TMEM208	9.88357e-07	6.43975e-05	1.19422
270	mediator complex subunit 28	MED28	9.91997e-07	6.43953e-05	1.25991
271	apoptosis, caspase activation inhibitor	AVEN	1.02796e-06	6.64838e-05	1.29335
272	spondin 2, extracellular matrix protein	SPON2	1.04269e-06	6.71883e-05	1.8904
273	microtubule associated monoxygenase, calponin and LIM domain containing 1	MICAL1	1.04635e-06	6.71772e-05	1.49542
274	neuropilin (NRP) and tolloid (TLL)-like 2	NETO2	1.06416e-06	6.80711e-05	2.13837
275	chromosome 20 open reading frame 24	C20orf24	1.08284e-06	6.90141e-05	1.22057
276	nucleotide binding protein 1 (MinD homolog, E. coli)	NUBP1	1.0866e-06	6.90029e-05	1.23622
277	keratin 10	KRT10	1.1014e-06	6.96901e-05	1.24562
278	hematopoietically expressed homeobox	HHEX	1.10152e-06	6.94475e-05	2.17794
279	tubulin, alpha 1a	TUBA1A	1.15453e-06	7.25285e-05	1.4225
280	sirtuin (silent mating type information regulation 2 homolog) 7 (S. cerevisiae)	SIRT7	1.1599e-06	7.26054e-05	1.16679
281	regulator of chromosome condensation (RCC1) and BTB (POZ) domain containing protein 2	RCBTB2	1.16863e-06	7.28915e-05	1.26775
282	zinc finger, FYVE domain containing 26	ZFYVE26	1.22803e-06	7.63249e-05	1.16102
283	laminin, gamma 1 (formerly LAMB2)	LAMC1	1.22929e-06	7.61337e-05	1.23191
284	zinc finger protein 35	ZNF35	1.26582e-06	7.81198e-05	1.15978
285	MICAL-like 2	MICALL2	1.29065e-06	7.93727e-05	1.50212
286	chaperonin containing TCP1, subunit 4 (delta)	CCT4	1.30846e-06	8.01867e-05	1.25955
287	chaperonin containing TCP1, subunit 2 (beta)	CCT2	1.31747e-06	8.04578e-05	1.36392
288	coronin, actin binding protein, 1A	CORO1A	1.35615e-06	8.2532e-05	1.82284
289	apolipoprotein B mRNA editing enzyme, catalytic polypeptide-like 3B	APOBEC3B	1.36686e-06	8.28959e-05	1.65566
290	fucosyltransferase 1 (galactoside 2-alpha-L-fucosyltransferase, H blood group)	FUT1	1.36726e-06	8.26345e-05	1.45924
291	eukaryotic translation initiation factor 2B, subunit 4 delta, 67kDa	EIF2B4	1.39118e-06	8.37911e-05	1.23234
292	GTP binding protein overexpressed in skeletal muscle	GEM	1.40795e-06	8.45105e-05	2.12375
293	serine/threonine kinase 10	STK10	1.42096e-06	8.50007e-05	1.44779
294	GTPase, IMAP family member 4	GIMAP4	1.43273e-06	8.54134e-05	1.72045
295	interferon regulatory factor 7	IRF7	1.47099e-06	8.73965e-05	1.73102
296	myeloid differentiation primary response gene (88)	MYD88	1.48829e-06	8.81261e-05	1.34281
297	FAST kinase domains 1	FASTKD1	1.4909e-06	8.7983e-05	1.3017
298	dual-specificity tyrosine-(Y)-phosphorylation regulated kinase 2	DYRK2	1.50219e-06	8.83521e-05	1.23388
299	T-box 3	TBX3	1.50302e-06	8.81052e-05	1.81737
300	ring finger protein 7	RNF7	1.53481e-06	8.96685e-05	1.32234
301	TEA domain family member 4	TEAD4	1.66491e-06	9.69467e-05	1.4494
302	peptidylprolyl isomerase B (cyclophilin B)	PPIB	1.70192e-06	9.87734e-05	1.47237
303	complement factor D (adipsin)	CFD	1.76288e-06	0.000101974	1.9905
304	maternal embryonic leucine zipper kinase	MELK	1.83135e-06	0.000105586	1.68478
305	KIAA1704	KIAA1704	1.84003e-06	0.000105738	1.29154
306	family with sequence similarity 48, member A	FAM48A	1.88842e-06	0.000108164	1.19667
307	cytochrome P450, family 20, subfamily A, polypeptide 1	CYP20A1	1.92261e-06	0.000109764	1.2614
308	bromodomain adjacent to zinc finger domain, 1A	BAZ1A	1.92703e-06	0.000109659	1.31169
309	McKusick-Kaufman syndrome	MKKS	1.93897e-06	0.000109982	1.23639
310	enolase 2 (gamma, neuronal)	ENO2	1.96458e-06	0.000111075	1.5119
311	enhancer of zeste homolog 2 (Drosophila)	EZH2	1.967e-06	0.000110854	1.40818
312	G protein-coupled receptor 65	GPR65	2.00214e-06	0.000112473	1.64975
313	leucine rich repeat containing 59	LRRC59	2.02085e-06	0.000113161	1.2385
314	zinc finger protein 133	ZNF133	2.03433e-06	0.000113553	1.24293
315	integrin, beta 2 (complement component 3 receptor 3 and 4 subunit)	ITGB2	2.04081e-06	0.000113553	2.19059
316	galactosidase, alpha	GLA	2.07629e-06	0.000115162	1.20052
317	DNA-damage regulated autophagy modulator 1	DRAM1	2.18821e-06	0.000120987	1.33539
318	chemokine (C-C motif) receptor 1	CCR1	2.19938e-06	0.000121222	1.39871
319	lipoyltransferase 1	LIPT1	2.21447e-06	0.000121671	1.28071
320	basic leucine zipper and W2 domains 2	BZW2	2.26231e-06	0.000123911	1.38861
321	regulator of G-protein signaling 3	RGS3	2.27214e-06	0.000124062	1.31746
322	nucleoporin 85kDa	NUP85	2.28062e-06	0.000124138	1.37485
323	TRIO and F-actin binding protein	TRIOBP	2.52936e-06	0.000137251	1.21816
324	chromosome 17 open reading frame 62	C17orf62	2.55648e-06	0.000138295	1.32498
325	mutL homolog 1, colon cancer, nonpolyposis type 2 (E. coli)	MLH1	2.59741e-06	0.000140076	1.1965
326	CD44 molecule (Indian blood group)	CD44	2.60614e-06	0.000140116	1.47005
327	SRY (sex determining region Y)-box 18	SOX18	2.6149e-06	0.000140157	1.74811
328	1-acylglycerol-3-phosphate O-acyltransferase 4 (lysophosphatidic acid acyltransferase, delta)	AGPAT4	2.61994e-06	0.000139999	1.25197
329	homeobox B2	HOXB2	2.63073e-06	0.000140148	1.3009
330	protein disulfide isomerase family A, member 4	PDIA4	2.66316e-06	0.000141446	1.20656
331	dimethylarginine dimethylaminohydrolase 2	DDAH2	2.67533e-06	0.000141663	1.29358
332	hairy/enhancer-of-split related with YRPW motif 2	HEY2	2.71153e-06	0.000143148	1.31058
333	dishevelled associated activator of morphogenesis 2	DAAM2	2.82932e-06	0.000148918	1.4374
334	GTP-binding protein 8 (putative)	GTPBP8	2.83706e-06	0.000148878	1.23646
335	N-acetyltransferase 10 (GCN5-related)	NAT10	2.84987e-06	0.000149103	1.17856
336	tRNA-histidine guanylyltransferase 1-like (S. cerevisiae)	THG1L	2.85382e-06	0.000148866	1.21965
337	exosome component 10	EXOSC10	2.9673e-06	0.000154326	1.3214
338	collagen, type V, alpha 2	COL5A2	2.98431e-06	0.000154751	1.64521
339	transmembrane protein 87A	TMEM87A	3.01416e-06	0.000155838	1.20907
340	EH domain binding protein 1-like 1	EHBP1L1	3.01623e-06	0.000155487	1.20346
341	solute carrier organic anion transporter family, member 3A1	SLCO3A1	3.01834e-06	0.000155139	1.69176
342	guanine nucleotide binding protein (G protein), alpha inhibiting activity polypeptide 1	GNAI1	3.03942e-06	0.000155766	1.40122
343	adaptor-related protein complex 3, mu 2 subunit	AP3M2	3.09989e-06	0.000158401	1.26258
344	wings apart-like homolog (Drosophila)	WAPAL	3.28007e-06	0.000167122	1.26566
345	transforming, acidic coiled-coil containing protein 3	TACC3	3.28117e-06	0.000166693	1.30706
346	SP140 nuclear body protein-like	SP140L	3.29951e-06	0.00016714	1.40481
347	WAP four-disulfide core domain 1	WFDC1	3.36559e-06	0.000169996	1.8243
348	arginyl-tRNA synthetase	RARS	3.37973e-06	0.00017022	1.27645
349	RAB4B, member RAS oncogene family	RAB4B	3.41442e-06	0.000171475	1.16357
350	ERGIC and golgi 2	ERGIC2	3.56205e-06	0.000178377	1.41113
351	collagen, type VI, alpha 3	COL6A3	3.59075e-06	0.000179302	2.88341
352	MFNG O-fucosylpeptide 3-beta-N-acetylglucosaminyltransferase	MFNG	3.65141e-06	0.000181813	1.43806
353	T cell receptor delta constant	TRDC	3.66415e-06	0.000181931	1.41593
354	Rac/Cdc42 guanine nucleotide exchange factor (GEF) 6	ARHGEF6	3.67865e-06	0.000182135	1.52464
355	transporter 1, ATP-binding cassette, sub-family B (MDR/TAP)	TAP1	3.69962e-06	0.000182657	1.49318
356	guanylate kinase 1	GUK1	3.755e-06	0.000184871	1.21247
357	MHC class I polypeptide-related sequence B	MICB	3.75985e-06	0.000184591	1.58086
358	ribonuclease P/MRP 21kDa subunit	RPP21	3.79052e-06	0.000185577	1.32018
359	annexin A6	ANXA6	3.79481e-06	0.000185269	1.39082
360	NTF2-like export factor 1	NXT1	3.88176e-06	0.000188988	1.23433
361	tumor necrosis factor receptor superfamily, member 4	TNFRSF4	3.90243e-06	0.000189468	1.27612
362	BMP and activin membrane-bound inhibitor homolog (Xenopus laevis)	BAMBI	3.9345e-06	0.000190497	1.5571
363	polymerase (RNA) II (DNA directed) polypeptide H	POLR2H	3.95061e-06	0.00019075	1.21148
364	phosphoribosyl pyrophosphate synthetase-associated protein 1	PRPSAP1	3.96566e-06	0.000190951	1.22817
365	nucleoporin 88kDa	NUP88	3.9734e-06	0.0001908	1.30278
366	SAC3 domain containing 1	SAC3D1	3.98074e-06	0.000190629	1.42407
367	family with sequence similarity 89, member B	FAM89B	4.00239e-06	0.000191144	1.19897
368	N-acetylneuraminic acid synthase	NANS	4.03289e-06	0.000192077	1.26371
369	v-yes-1 Yamaguchi sarcoma viral related oncogene homolog	LYN	4.03362e-06	0.000191592	1.76803
370	major histocompatibility complex, class II, DR beta 1	HLA-DRB1	4.11349e-06	0.000194857	1.41465
371	butyrophilin, subfamily 3, member A1	BTN3A1	4.1215e-06	0.00019471	1.27236
372	UTP11-like, U3 small nucleolar ribonucleoprotein, (yeast)	UTP11L	4.17054e-06	0.000196497	1.25668
373	lysosomal protein transmembrane 5	LAPTM5	4.20098e-06	0.000197401	1.99067
374	protein C receptor, endothelial	PROCR	4.31663e-06	0.000202293	1.33832
375	cytochrome b-245, beta polypeptide	CYBB	4.33366e-06	0.000202549	1.90082
376	enabled homolog (Drosophila)	ENAH	4.66115e-06	0.000217277	1.30908
377	DEAD (Asp-Glu-Ala-Asp) box polypeptide 47	DDX47	4.68716e-06	0.000217909	1.23334
378	budding uninhibited by benzimidazoles 1 homolog beta (yeast)	BUB1B	4.73276e-06	0.000219447	1.4911
379	cystatin A (stefin A)	CSTA	4.78973e-06	0.000221503	2.26083
380	TRAF3 interacting protein 3	TRAF3IP3	4.88787e-06	0.000225446	1.293
381	GPN-loop GTPase 2	GPN2	4.99268e-06	0.000229676	1.22145
382	granzyme B (granzyme 2, cytotoxic T-lymphocyte-associated serine esterase 1)	GZMB	5.00789e-06	0.000229773	1.96136
383	KIN, antigenic determinant of recA protein homolog (mouse)	KIN	5.01126e-06	0.000229327	1.34199
384	immunoglobulin superfamily, member 6	IGSF6	5.03735e-06	0.000229921	1.55926
385	MDS1 and EVI1 complex locus	MECOM	5.20247e-06	0.000236841	2.08872
386	four and a half LIM domains 2	FHL2	5.43001e-06	0.000246559	1.65105
387	proliferating cell nuclear antigen	PCNA	5.44383e-06	0.000246548	1.20264
388	glutaredoxin 2	GLRX2	5.5212e-06	0.000249407	1.38745
389	ecotropic viral integration site 2A	EVI2A	5.5678e-06	0.000250866	1.96207
390	KIAA0406	KIAA0406	5.64517e-06	0.0002537	1.27568
391	kinesin family member C3	KIFC3	5.65031e-06	0.000253281	1.23024
392	SHC (Src homology 2 domain containing) transforming protein 1	SHC1	5.6907e-06	0.000254441	1.19317
393	cyclin B1	CCNB1	5.69767e-06	0.000254104	1.35739
394	chromosome 15 open reading frame 39	C15orf39	5.79341e-06	0.000257718	1.2282
395	cell division cycle 34 homolog (S. cerevisiae)	CDC34	5.79817e-06	0.000257277	1.2384
396	coiled-coil domain containing 94	CCDC94	5.82148e-06	0.000257659	1.19309
397	thymidylate synthetase	TYMS	5.86206e-06	0.000258802	1.64929
398	eukaryotic translation initiation factor 2, subunit 1 alpha, 35kDa	EIF2S1	5.99969e-06	0.000264213	1.16499
399	PRP3 pre-mRNA processing factor 3 homolog (S. cerevisiae)	PRPF3	6.22979e-06	0.000273658	1.2778
400	mitogen-activated protein kinase kinase kinase kinase 4	MAP4K4	6.23383e-06	0.000273151	1.39217
401	ring-box 1	RBX1	6.25883e-06	0.000273562	1.2626
402	FYVE, RhoGEF and PH domain containing 6	FGD6	6.32435e-06	0.000275739	1.23153
403	tumor protein p53 binding protein 1	TP53BP1	6.36098e-06	0.000276647	1.20679
404	zinc finger protein 193	ZNF193	6.42518e-06	0.000278748	1.21286
405	protein tyrosine phosphatase, receptor type, f polypeptide (PTPRF), interacting protein (liprin), alpha 3	PPFIA3	6.44549e-06	0.000278939	1.18537
406	guanine nucleotide binding protein (G protein), beta polypeptide 2	GNB2	6.4468e-06	0.000278308	1.19636
407	methionyl-tRNA synthetase	MARS	6.52359e-06	0.000280931	1.32936
408	ribosomal protein S19	RPS19	6.57153e-06	0.000282302	1.34529
409	zinc finger, BED-type containing 5	ZBED5	6.63117e-06	0.000284168	1.25339
410	tubulin, beta 6	TUBB6	6.63122e-06	0.000283477	1.3962
411	CD36 molecule (thrombospondin receptor)	CD36	6.72313e-06	0.000286706	1.96752
412	lymphocyte antigen 96	LY96	6.72589e-06	0.000286128	1.78027
413	chromosome 12 open reading frame 44	C12orf44	6.8499e-06	0.000290698	1.44312
414	thymosin beta 10	TMSB10	6.90755e-06	0.000292436	1.42664
415	docking protein 2, 56kDa	DOK2	6.91116e-06	0.000291884	1.29002
416	myosin IF	MYO1F	6.9885e-06	0.000294441	1.68579
417	proteasome (prosome, macropain) subunit, beta type, 10	PSMB10	7.02061e-06	0.000295085	1.78846
418	CD300a molecule	CD300A	7.13123e-06	0.000299017	1.65149
419	Fas (TNFRSF6)-associated via death domain	FADD	7.13819e-06	0.000298594	1.20237
420	NFKB inhibitor interacting Ras-like 2	NKIRAS2	7.226e-06	0.000301548	1.17911
421	protocadherin 12	PCDH12	7.41541e-06	0.000308717	1.7577
422	RNA binding motif protein 4	RBM4	7.42433e-06	0.000308356	1.37391
423	unconventional SNARE in the ER 1 homolog (S. cerevisiae)	USE1	7.45053e-06	0.000308712	1.24495
424	microsomal glutathione S-transferase 2	MGST2	7.53769e-06	0.000311587	1.18562
425	insulin-like growth factor binding protein 6	IGFBP6	7.56728e-06	0.000312074	1.73587
426	TIA1 cytotoxic granule-associated RNA binding protein	TIA1	7.59704e-06	0.000312566	1.27289
427	ATP-binding cassette, sub-family C (CFTR/MRP), member 10	ABCC10	7.70373e-06	0.000316214	1.31001
428	solute carrier family 29 (nucleoside transporters), member 3	SLC29A3	7.78033e-06	0.000318612	1.1957
429	COMM domain containing 3	COMMD3	7.79381e-06	0.00031842	1.13389
430	BCL2-associated X protein	BAX	7.79812e-06	0.000317855	1.26405
431	msh homeobox 1	MSX1	7.81232e-06	0.000317695	1.53131
432	perforin 1 (pore forming protein)	PRF1	7.82699e-06	0.000317555	1.72507
433	proteasome (prosome, macropain) activator subunit 2 (PA28 beta)	PSME2	7.86907e-06	0.000318525	1.39759
434	IK cytokine, down-regulator of HLA II	IK	8.03942e-06	0.00032467	1.25363
435	signal sequence receptor, beta (translocon-associated protein beta)	SSR2	8.15577e-06	0.000328612	1.22367
436	glutaminyl-tRNA synthetase	QARS	8.26415e-06	0.000332215	1.24565
437	lymphotoxin beta (TNF superfamily, member 3)	LTB	8.29351e-06	0.000332633	1.63524
438	chromosome 11 open reading frame 10	C11orf10	8.31543e-06	0.00033275	1.24209
439	SH3 domain binding glutamic acid-rich protein like 3	SH3BGRL3	8.37696e-06	0.000334449	1.33861
440	SNF8, ESCRT-II complex subunit, homolog (S. cerevisiae)	SNF8	8.44598e-06	0.000336438	1.41895
441	programmed cell death 2	PDCD2	8.44884e-06	0.000335789	1.25053
442	angiotensin II receptor, type 1	AGTR1	8.50313e-06	0.000337182	1.99739
443	family with sequence similarity 129, member A	FAM129A	8.56441e-06	0.000338845	1.66742
444	collagen, type IV, alpha 1	COL4A1	8.58271e-06	0.000338804	1.59868
445	interleukin 32	IL32	8.70139e-06	0.000342718	1.57017
446	SET domain containing 1B	SETD1B	8.73477e-06	0.000343261	1.18711
447	NOP10 ribonucleoprotein homolog (yeast)	NOP10	8.79486e-06	0.000344849	1.25519
448	proteasome (prosome, macropain) subunit, beta type, 8 (large multifunctional peptidase 7)	PSMB8	9.04852e-06	0.000354003	1.49648
449	KDEL (Lys-Asp-Glu-Leu) containing 1	KDELC1	9.08832e-06	0.000354768	1.41985
450	growth factor receptor-bound protein 2	GRB2	9.11036e-06	0.000354838	1.12306
451	small nuclear ribonucleoprotein polypeptides B and B1	SNRPB	9.14554e-06	0.000355419	1.22627
452	MARCKS-like 1	MARCKSL1	9.17191e-06	0.000355655	1.35577
453	Sjogren syndrome nuclear autoantigen 1	SSNA1	9.24014e-06	0.00035751	1.2611
454	thiosulfate sulfurtransferase (rhodanese)-like domain containing 2	TSTD2	9.30169e-06	0.000359098	1.20033
455	regulatory factor X, 5 (influences HLA class II expression)	RFX5	9.30836e-06	0.000358566	1.20176
456	cartilage acidic protein 1	CRTAC1	9.57222e-06	0.000367922	1.74706
457	UBX domain protein 8	UBXN8	9.64392e-06	0.000369867	1.19277
458	transmembrane protein 186	TMEM186	9.85609e-06	0.000377179	1.15598
459	threonyl-tRNA synthetase	TARS	1.01344e-05	0.000386982	1.28136
460	dysbindin (dystrobrevin binding protein 1) domain containing 2	DBNDD2	1.01764e-05	0.000387741	1.20626
461	family with sequence similarity 57, member A	FAM57A	1.02178e-05	0.000388477	1.27569
462	tripartite motif-containing 27	TRIM27	1.02578e-05	0.000389151	1.11503
463	BCS1-like (yeast)	BCS1L	1.03919e-05	0.000393388	1.19792
464	protein regulator of cytokinesis 1	PRC1	1.03967e-05	0.000392722	1.61448
465	ras homolog gene family, member C	RHOC	1.05427e-05	0.00039738	1.66891
466	transmembrane protein 39B	TMEM39B	1.05553e-05	0.000397002	1.27289
467	tubulin, alpha 1b	TUBA1B	1.06921e-05	0.000401287	1.20673
468	presenilin enhancer 2 homolog (C. elegans)	PSENEN	1.07602e-05	0.000402978	1.23682
469	polymerase (RNA) II (DNA directed) polypeptide D	POLR2D	1.10531e-05	0.000413067	1.23729
470	linker for activation of T cells	LAT	1.11312e-05	0.000415098	1.26253
471	cyclin-dependent kinase 7	CDK7	1.12184e-05	0.000417464	1.23391
472	polymerase (DNA directed), beta	POLB	1.12924e-05	0.000419327	1.20609
473	GLI pathogenesis-related 1	GLIPR1	1.1378e-05	0.000421611	1.82203
474	translocase of inner mitochondrial membrane 44 homolog (yeast)	TIMM44	1.15646e-05	0.000427621	1.23199
475	thymidine phosphorylase	TYMP	1.15937e-05	0.000427795	1.42594
476	myosin, light chain 6, alkali, smooth muscle and non-muscle	MYL6	1.15937e-05	0.000426898	1.15823
477	phosducin-like	PDCL	1.16278e-05	0.000427253	1.1631
478	S100 calcium binding protein A11	S100A11	1.18615e-05	0.000434931	1.25989
479	chromosome 11 open reading frame 95	C11orf95	1.1975e-05	0.000438175	1.21718
480	family with sequence similarity 176, member B	FAM176B	1.20253e-05	0.000439099	1.64082
481	thymosin beta 15a	TMSB15A	1.204e-05	0.000438721	2.58836
482	LIM domain only 4	LMO4	1.23541e-05	0.000449233	1.22509
483	proteasome (prosome, macropain) subunit, alpha type, 3	PSMA3	1.25172e-05	0.000454223	1.28761
484	KIAA0907	KIAA0907	1.25692e-05	0.000455168	1.24229
485	CD2 (cytoplasmic tail) binding protein 2	CD2BP2	1.26634e-05	0.000457631	1.23091
486	tropomyosin 1 (alpha)	TPM1	1.27804e-05	0.00046091	1.34084
487	peptidyl-tRNA hydrolase 2	PTRH2	1.27854e-05	0.000460143	1.21269
488	canopy 2 homolog (zebrafish)	CNPY2	1.28083e-05	0.000460024	1.21671
489	splicing factor 4	SF4	1.28131e-05	0.000459254	1.21698
490	KIAA0922	KIAA0922	1.29694e-05	0.000463908	1.25758
491	MLF1 interacting protein	MLF1IP	1.30249e-05	0.000464942	1.38354
492	fibrillin 1	FBN1	1.3133e-05	0.000467851	1.45144
493	cytoplasmic FMR1 interacting protein 1	CYFIP1	1.31447e-05	0.000467318	1.18013
494	arachidonate 5-lipoxygenase	ALOX5	1.3481e-05	0.000478304	1.53225
495	stromal cell-derived factor 2	SDF2	1.35042e-05	0.000478158	1.22676
496	tumor necrosis factor (ligand) superfamily, member 10	TNFSF10	1.35744e-05	0.000479676	1.84305
497	interleukin 2 receptor, beta	IL2RB	1.36495e-05	0.000481357	1.3915
498	LUC7-like (S. cerevisiae)	LUC7L	1.36696e-05	0.000481097	1.24149
499	gypsy retrotransposon integrase 1	GIN1	1.4337e-05	0.000503578	1.28453
500	leucine rich repeat containing 32	LRRC32	1.45018e-05	0.000508345	1.61898
501	RAB interacting factor	RABIF	1.45442e-05	0.000508813	1.15612
502	ribose 5-phosphate isomerase A	RPIA	1.45839e-05	0.000509189	1.19693
503	E74-like factor 4 (ets domain transcription factor)	ELF4	1.48693e-05	0.000518119	1.25697
504	G-protein signaling modulator 2 (AGS3-like, C. elegans)	GPSM2	1.49646e-05	0.000520404	1.21453
505	lymphoblastic leukemia derived sequence 1	LYL1	1.5105e-05	0.000524249	1.34505
506	poly (ADP-ribose) polymerase family, member 8	PARP8	1.53459e-05	0.000531557	1.21257
507	elongation of very long chain fatty acids (FEN1/Elo2, SUR4/Elo3, yeast)-like 1	ELOVL1	1.56409e-05	0.000540706	1.27763
508	major vault protein	MVP	1.5687e-05	0.000541233	1.19755
509	EGF-like-domain, multiple 7	EGFL7	1.56902e-05	0.00054028	1.55616
510	pentraxin 3, long	PTX3	1.57068e-05	0.000539789	2.13412
511	coiled-coil domain containing 85B	CCDC85B	1.59734e-05	0.000547879	1.27414
512	DEAD (Asp-Glu-Ala-Asp) box polypeptide 49	DDX49	1.60787e-05	0.000550413	1.28744
513	actin related protein 2/3 complex, subunit 5-like	ARPC5L	1.62129e-05	0.000553925	1.19028
514	periostin, osteoblast specific factor	POSTN	1.65227e-05	0.000563413	2.49666
515	LUC7-like 3 (S. cerevisiae)	LUC7L3	1.65852e-05	0.000564445	1.28845
516	RAB8A, member RAS oncogene family	RAB8A	1.66456e-05	0.000565403	1.2446
517	histone deacetylase 1	HDAC1	1.67829e-05	0.000568962	1.25054
518	glycogen synthase kinase 3 beta	GSK3B	1.68514e-05	0.000570182	1.2704
519	proteasome (prosome, macropain) 26S subunit, ATPase, 4	PSMC4	1.69738e-05	0.000573216	1.21208
520	nuclear cap binding protein subunit 1, 80kDa	NCBP1	1.76076e-05	0.000593478	1.28838
521	thrombomodulin	THBD	1.83251e-05	0.000616475	1.59212
522	inhibitor of kappa light polypeptide gene enhancer in B-cells, kinase complex-associated protein	IKBKAP	1.85074e-05	0.000621414	1.16299
523	chemokine (C-C motif) ligand 4	CCL4	1.85557e-05	0.000621846	1.71985
524	transmembrane protein 111	TMEM111	1.8743e-05	0.000626924	1.19198
525	MIS12, MIND kinetochore complex component, homolog (S. pombe)	MIS12	1.89184e-05	0.000631585	1.33486
526	NECAP endocytosis associated 2	NECAP2	1.89232e-05	0.000630547	1.233
527	cell division cycle 123 homolog (S. cerevisiae)	CDC123	1.8962e-05	0.000630641	1.17868
528	butyrophilin, subfamily 2, member A2	BTN2A2	1.89683e-05	0.000629655	1.30538
529	collagen, type IV, alpha 2	COL4A2	1.89815e-05	0.000628902	1.57589
530	ephrin-A1	EFNA1	1.90599e-05	0.000630309	1.27885
531	secreted and transmembrane 1	SECTM1	1.93414e-05	0.000638411	1.2259
532	laminin, alpha 2	LAMA2	1.94611e-05	0.000641156	1.33654
533	G protein-coupled receptor, family C, group 5, member B	GPRC5B	1.98087e-05	0.000651382	1.33219
534	peripheral myelin protein 22	PMP22	1.98567e-05	0.000651739	1.44248
535	phosphoinositide-3-kinase, class 2, beta polypeptide	PIK3C2B	1.99278e-05	0.00065285	1.39705
536	apolipoprotein B mRNA editing enzyme, catalytic polypeptide-like 3G	APOBEC3G	2.02092e-05	0.000660834	1.36582
537	phosphatase and tensin homolog	PTEN	2.02712e-05	0.000661626	1.2493
538	mesoderm specific transcript homolog (mouse)	MEST	2.05886e-05	0.000670735	2.29839
539	RAB32, member RAS oncogene family	RAB32	2.07072e-05	0.000673348	1.23346
540	HLA-B associated transcript 1	BAT1	2.07665e-05	0.000674027	1.26306
541	nucleoporin 107kDa	NUP107	2.10869e-05	0.000683162	1.23935
542	alpha-2-macroglobulin	A2M	2.14229e-05	0.000692766	1.50566
543	tetratricopeptide repeat domain 4	TTC4	2.14636e-05	0.000692804	1.17667
544	CD14 molecule	CD14	2.14922e-05	0.00069245	1.86065
545	lectin, galactoside-binding, soluble, 1	LGALS1	2.16663e-05	0.000696781	1.64419
546	solute carrier family 27 (fatty acid transporter), member 3	SLC27A3	2.19746e-05	0.000705399	1.53825
547	slit homolog 3 (Drosophila)	SLIT3	2.19851e-05	0.000704449	1.36342
548	v-rel reticuloendotheliosis viral oncogene homolog B	RELB	2.27046e-05	0.000726173	1.28206
549	suppressor of variegation 4-20 homolog 1 (Drosophila)	SUV420H1	2.30114e-05	0.000734645	1.34668
550	leucine aminopeptidase 3	LAP3	2.32807e-05	0.000741892	1.30216
551	leucine rich repeat containing 49	LRRC49	2.352e-05	0.000748158	1.21113
552	tRNA methyltransferase 11-2 homolog (S. cerevisiae)	TRMT112	2.35719e-05	0.00074845	1.17452
553	chromosome 19 open reading frame 42	C19orf42	2.38012e-05	0.000754366	1.18049
554	proteasome (prosome, macropain) 26S subunit, non-ATPase, 13	PSMD13	2.38398e-05	0.000754226	1.17935
555	programmed cell death 10	PDCD10	2.43102e-05	0.000767721	1.18751
556	proline-serine-threonine phosphatase interacting protein 2	PSTPIP2	2.44478e-05	0.000770676	1.25801
557	zinc finger, HIT type 6	ZNHIT6	2.44589e-05	0.000769643	1.24399
558	ArfGAP with RhoGAP domain, ankyrin repeat and PH domain 3	ARAP3	2.45364e-05	0.000770697	1.3617
559	KIAA1462	KIAA1462	2.47002e-05	0.000774454	1.71375
560	TAF12 RNA polymerase II, TATA box binding protein (TBP)-associated factor, 20kDa	TAF12	2.49328e-05	0.000780353	1.2149
561	trafficking protein, kinesin binding 2	TRAK2	2.5024e-05	0.00078181	1.28489
562	lamin A/C	LMNA	2.50782e-05	0.00078211	1.32013
563	DNA (cytosine-5-)-methyltransferase 3 alpha	DNMT3A	2.57282e-05	0.000800956	1.16964
564	phospholipase A2, group IVC (cytosolic, calcium-independent)	PLA2G4C	2.58437e-05	0.000803126	1.54256
565	egf-like module containing, mucin-like, hormone receptor-like 1	EMR1	2.60141e-05	0.00080699	1.38466
566	trafficking protein particle complex 2	TRAPPC2	2.68213e-05	0.000830561	1.26909
567	spastic ataxia of Charlevoix-Saguenay (sacsin)	SACS	2.70048e-05	0.000834767	1.58154
568	COMM domain containing 4	COMMD4	2.71958e-05	0.000839191	1.16369
569	ubiquitously-expressed transcript	UXT	2.74737e-05	0.000846276	1.20805
570	R3H domain and coiled-coil containing 1	R3HCC1	2.7981e-05	0.000860391	1.19637
571	MAP7 domain containing 1	MAP7D1	2.8015e-05	0.000859928	1.32855
572	zinc finger protein 202	ZNF202	2.88417e-05	0.000883756	1.16516
573	DnaJ (Hsp40) homolog, subfamily C, member 17	DNAJC17	2.89616e-05	0.000885883	1.30901
574	ubiquitin-conjugating enzyme E2L 6	UBE2L6	2.89943e-05	0.000885335	1.25559
575	Ras and Rab interactor 2	RIN2	2.95904e-05	0.000901968	1.40144
576	vav 1 guanine nucleotide exchange factor	VAV1	3.00734e-05	0.000915099	1.2142
577	cullin 2	CUL2	3.02974e-05	0.000920317	1.20501
578	proteasome (prosome, macropain) subunit, alpha type, 5	PSMA5	3.0567e-05	0.000926899	1.2274
579	eukaryotic translation initiation factor 3, subunit I	EIF3I	3.08402e-05	0.000933569	1.21375
580	nucleoporin 37kDa	NUP37	3.0843e-05	0.000932043	1.24239
581	C-terminal binding protein 2	CTBP2	3.11073e-05	0.000938413	1.22576
582	small nuclear ribonucleoprotein D3 polypeptide 18kDa	SNRPD3	3.21935e-05	0.000969512	1.15979
583	olfactomedin-like 1	OLFML1	3.22861e-05	0.000970632	1.30612
584	chromosome 9 open reading frame 3	C9orf3	3.25355e-05	0.000976455	1.39404
585	nudix (nucleoside diphosphate linked moiety X)-type motif 1	NUDT1	3.25693e-05	0.000975798	1.19843
586	SID1 transmembrane family, member 2	SIDT2	3.25866e-05	0.00097465	1.23994
587	fatty acid desaturase 3	FADS3	3.31086e-05	0.000988578	1.27757
588	interferon (alpha, beta and omega) receptor 2	IFNAR2	3.37105e-05	0.00100484	1.14962
589	protein tyrosine phosphatase, receptor type, E	PTPRE	3.37768e-05	0.0010051	1.54123
590	RIO kinase 2 (yeast)	RIOK2	3.38602e-05	0.00100588	1.23095
591	ribosomal protein S6 kinase, 90kDa, polypeptide 3	RPS6KA3	3.38642e-05	0.0010043	1.22913
592	tubulin tyrosine ligase-like family, member 7	TTLL7	3.43833e-05	0.00101797	1.18055
593	integrator complex subunit 8	INTS8	3.44655e-05	0.00101868	1.28049
594	bromodomain containing 2	BRD2	3.45543e-05	0.00101958	1.25725
595	ankyrin repeat and SOCS box-containing 6	ASB6	3.45888e-05	0.00101889	1.14502
596	cleavage stimulation factor, 3' pre-RNA, subunit 2, 64kDa	CSTF2	3.46473e-05	0.0010189	1.19015
597	myosin binding protein H	MYBPH	3.46841e-05	0.00101827	1.76609
598	calmodulin binding transcription activator 1	CAMTA1	3.47302e-05	0.00101792	1.28728
599	integrin, alpha 4 (antigen CD49D, alpha 4 subunit of VLA-4 receptor)	ITGA4	3.4781e-05	0.00101771	1.20642
600	C-type lectin domain family 11, member A	CLEC11A	3.48745e-05	0.00101874	1.24513
601	syndecan binding protein (syntenin)	SDCBP	3.5077e-05	0.00102295	1.19247
602	nucleolar protein 11	NOL11	3.58103e-05	0.0010426	1.20828
603	actin related protein 2/3 complex, subunit 5, 16kDa	ARPC5	3.58578e-05	0.00104226	1.20428
604	neural precursor cell expressed, developmentally down-regulated 8	NEDD8	3.60838e-05	0.00104709	1.14857
605	tissue specific transplantation antigen P35B	TSTA3	3.61509e-05	0.0010473	1.31602
606	chemokine (C-C motif) receptor-like 2	CCRL2	3.6231e-05	0.00104789	1.47969
607	prolylcarboxypeptidase (angiotensinase C)	PRCP	3.65001e-05	0.00105393	1.26016
608	C-type lectin domain family 10, member A	CLEC10A	3.68444e-05	0.00106212	1.48676
609	methyltransferase like 3	METTL3	3.69492e-05	0.0010634	1.3029
610	UBA domain containing 1	UBAC1	3.7052e-05	0.00106461	1.13741
611	mitochondrial ribosomal protein S11	MRPS11	3.73469e-05	0.00107132	1.15086
612	G protein-coupled receptor 172A	GPR172A	3.7531e-05	0.00107485	1.21861
613	SUMO1/sentrin specific peptidase 5	SENP5	3.85536e-05	0.00110233	1.17415
614	THO complex 6 homolog (Drosophila)	THOC6	3.87591e-05	0.0011064	1.23583
615	intercellular adhesion molecule 2	ICAM2	3.88039e-05	0.00110588	1.68535
616	COX4 neighbor	COX4NB	3.89122e-05	0.00110717	1.20842
617	protocadherin 17	PCDH17	4.00987e-05	0.00113908	1.62641
618	chromosome 11 open reading frame 68	C11orf68	4.04322e-05	0.00114669	1.13696
619	dysferlin, limb girdle muscular dystrophy 2B (autosomal recessive)	DYSF	4.04527e-05	0.00114542	1.46863
620	RNA binding protein, autoantigenic (hnRNP-associated with lethal yellow homolog (mouse))	RALY	4.0483e-05	0.00114443	1.36256
621	general transcription factor IIH, polypeptide 4, 52kDa	GTF2H4	4.05971e-05	0.00114581	1.27895
622	UDP-Gal:betaGlcNAc beta 1,4- galactosyltransferase, polypeptide 5	B4GALT5	4.09554e-05	0.00115406	1.23902
623	chromosome 7 open reading frame 23	C7orf23	4.09918e-05	0.00115323	1.19279
624	scavenger receptor class A, member 3	SCARA3	4.10048e-05	0.00115175	1.17875
625	small nuclear ribonucleoprotein polypeptide F	SNRPF	4.12045e-05	0.00115551	1.19638
626	sorting nexin 1	SNX1	4.12705e-05	0.00115551	1.15965
627	lymphocyte-specific protein tyrosine kinase	LCK	4.15034e-05	0.00116018	1.3885
628	replication protein A2, 32kDa	RPA2	4.17927e-05	0.0011664	1.23194
629	zinc finger protein 544	ZNF544	4.21659e-05	0.00117495	1.19723
630	phospholipid scramblase 3	PLSCR3	4.27515e-05	0.00118938	1.24492
631	KIAA1609	KIAA1609	4.27569e-05	0.00118764	1.1684
632	lactotransferrin	LTF	4.28254e-05	0.00118766	2.54957
633	ring finger protein 34	RNF34	4.30092e-05	0.00119087	1.19273
634	GTP binding protein 4	GTPBP4	4.30455e-05	0.00119	1.22318
635	glycosyltransferase 8 domain containing 2	GLT8D2	4.34195e-05	0.00119845	1.4218
636	PWP2 periodic tryptophan protein homolog (yeast)	PWP2	4.35487e-05	0.00120012	1.15962
637	BTG3 associated nuclear protein	BANP	4.42706e-05	0.0012181	1.1899
638	zinc finger protein 22 (KOX 15)	ZNF22	4.46542e-05	0.00122673	1.18232
639	frizzled-related protein	FRZB	4.48795e-05	0.00123099	1.66166
640	proteasome (prosome, macropain) 26S subunit, non-ATPase, 4	PSMD4	4.4919e-05	0.00123015	1.11705
641	Gardner-Rasheed feline sarcoma viral (v-fgr) oncogene homolog	FGR	4.51636e-05	0.00123492	1.69063
642	popeye domain containing 2	POPDC2	4.51838e-05	0.00123355	1.50815
643	zinc finger protein 207	ZNF207	4.52374e-05	0.00123309	1.18565
644	collagen, type VII, alpha 1	COL7A1	4.5308e-05	0.0012331	1.36842
645	tubulin, alpha 4a	TUBA4A	4.54484e-05	0.001235	1.31124
646	Rho-related BTB domain containing 1	RHOBTB1	4.56935e-05	0.00123974	1.43927
647	Paf1, RNA polymerase II associated factor, homolog (S. cerevisiae)	PAF1	4.58278e-05	0.00124146	1.17948
648	O-sialoglycoprotein endopeptidase	OSGEP	4.61303e-05	0.00124773	1.36218
649	transmembrane protein 51	TMEM51	4.61534e-05	0.00124643	1.20333
650	phosphoribosylglycinamide formyltransferase, phosphoribosylglycinamide synthetase, phosphoribosylaminoimidazole synthetase	GART	4.61665e-05	0.00124486	1.08952
651	tumor protein p53 inducible protein 3	TP53I3	4.63616e-05	0.0012482	1.2882
652	adenylate kinase 1	AK1	4.63788e-05	0.00124675	1.23784
653	HIV-1 Tat interactive protein 2, 30kDa	HTATIP2	4.6383e-05	0.00124495	1.27925
654	endoplasmic reticulum protein 29	ERP29	4.65645e-05	0.00124792	1.18287
655	tuftelin interacting protein 11	TFIP11	4.69264e-05	0.00125569	1.17117
656	chaperonin containing TCP1, subunit 7 (eta)	CCT7	4.71921e-05	0.00126088	1.26356
657	deoxyribonuclease I-like 1	DNASE1L1	4.73748e-05	0.00126383	1.2411
658	nuclear RNA export factor 1	NXF1	4.76046e-05	0.00126803	1.21893
659	peptidylprolyl isomerase D	PPID	4.76516e-05	0.00126736	1.24591
660	mitochondrial ribosomal protein L11	MRPL11	4.80644e-05	0.0012764	1.1446
661	phosphopantothenoylcysteine decarboxylase	PPCDC	4.80655e-05	0.0012745	1.31307
662	annexin A11	ANXA11	4.83216e-05	0.00127935	1.14858
663	myeloid cell nuclear differentiation antigen	MNDA	4.83271e-05	0.00127757	2.22507
664	pseudouridylate synthase 3	PUS3	4.84568e-05	0.00127907	1.19265
665	N-glycanase 1	NGLY1	4.86881e-05	0.00128324	1.20152
666	CAP, adenylate cyclase-associated protein 1 (yeast)	CAP1	4.916e-05	0.00129373	1.16277
667	zinc finger, DHHC-type containing 18	ZDHHC18	5.00404e-05	0.00131493	1.16359
668	vascular endothelial growth factor C	VEGFC	5.03156e-05	0.00132018	1.53792
669	bromodomain containing 8	BRD8	5.03543e-05	0.00131922	1.14449
670	AHA1, activator of heat shock 90kDa protein ATPase homolog 1 (yeast)	AHSA1	5.04674e-05	0.00132021	1.22404
671	N-6 adenine-specific DNA methyltransferase 1 (putative)	N6AMT1	5.05627e-05	0.00132073	1.22725
672	tubulin, alpha 1c	TUBA1C	5.10254e-05	0.00133084	1.18768
673	moesin	MSN	5.13939e-05	0.00133846	1.22653
674	chaperonin containing TCP1, subunit 6A (zeta 1)	CCT6A	5.1572e-05	0.0013411	1.20425
675	neuropeptide Y receptor Y5	NPY5R	5.1625e-05	0.00134049	1.17556
676	histone deacetylase 9	HDAC9	5.27845e-05	0.00136857	1.31508
677	integrin, alpha M (complement component 3 receptor 3 subunit)	ITGAM	5.31557e-05	0.00137616	1.68947
678	chromosome 11 open reading frame 75	C11orf75	5.34134e-05	0.00138079	1.30797
679	butyrophilin, subfamily 3, member A3	BTN3A3	5.35447e-05	0.00138215	1.59081
680	heterogeneous nuclear ribonucleoprotein A2/B1	HNRNPA2B1	5.38248e-05	0.00138733	1.22922
681	collagen, type III, alpha 1	COL3A1	5.38421e-05	0.00138574	1.89492
682	complement component 1, q subcomponent, A chain	C1QA	5.3923e-05	0.00138579	2.18651
683	coatomer protein complex, subunit beta 2 (beta prime)	COPB2	5.4788e-05	0.00140596	1.18175
684	dickkopf homolog 3 (Xenopus laevis)	DKK3	5.49025e-05	0.00140684	1.74314
685	leucyl/cystinyl aminopeptidase	LNPEP	5.51665e-05	0.00141154	1.11571
686	transmembrane protein 57	TMEM57	5.51681e-05	0.00140952	1.16415
687	ST6 beta-galactosamide alpha-2,6-sialyltranferase 1	ST6GAL1	5.55399e-05	0.00141695	1.30903
688	lymphocyte cytosolic protein 1 (L-plastin)	LCP1	5.55458e-05	0.00141505	1.64807
689	zinc finger protein 197	ZNF197	5.57784e-05	0.00141891	1.15346
690	H2A histone family, member Y	H2AFY	5.59108e-05	0.00142022	1.19427
691	FK506 binding protein 3, 25kDa	FKBP3	5.60634e-05	0.00142203	1.20433
692	REX4, RNA exonuclease 4 homolog (S. cerevisiae)	REXO4	5.66805e-05	0.00143561	1.32444
693	tumor necrosis factor, alpha-induced protein 1 (endothelial)	TNFAIP1	5.67384e-05	0.001435	1.26786
694	complement component 1, r subcomponent	C1R	5.76335e-05	0.00145554	1.32673
695	polymerase (RNA) II (DNA directed) polypeptide G	POLR2G	5.78794e-05	0.00145964	1.19196
696	synemin, intermediate filament protein	SYNM	5.79895e-05	0.00146032	1.46313
697	retinol binding protein 1, cellular	RBP1	5.81282e-05	0.00146171	1.32081
698	vestigial like 4 (Drosophila)	VGLL4	5.82975e-05	0.00146387	1.26916
699	kinesin family member 20A	KIF20A	5.84262e-05	0.001465	1.49096
700	L antigen family, member 3	LAGE3	5.86477e-05	0.00146845	1.21192
701	cyclin D1	CCND1	5.87022e-05	0.00146772	1.44612
702	aprataxin	APTX	5.87175e-05	0.00146601	1.15137
703	exosome component 8	EXOSC8	5.96733e-05	0.00148776	1.27695
704	calcium channel, voltage-dependent, beta 3 subunit	CACNB3	6.04711e-05	0.00150551	1.16852
705	tyrosine 3-monooxygenase/tryptophan 5-monooxygenase activation protein, eta polypeptide	YWHAH	6.06617e-05	0.00150811	1.3188
706	interferon (alpha, beta and omega) receptor 1	IFNAR1	6.06833e-05	0.00150651	1.17417
707	vascular cell adhesion molecule 1	VCAM1	6.11071e-05	0.00151489	1.59021
708	eukaryotic translation initiation factor 2B, subunit 2 beta, 39kDa	EIF2B2	6.13624e-05	0.00151907	1.19896
709	discs, large (Drosophila) homolog-associated protein 5	DLGAP5	6.16551e-05	0.00152416	1.3651
710	Rho GTPase activating protein 15	ARHGAP15	6.18978e-05	0.001528	1.51855
711	SHC (Src homology 2 domain containing) transforming protein 2	SHC2	6.37687e-05	0.00157197	1.32469
712	KH domain containing, RNA binding, signal transduction associated 3	KHDRBS3	6.39538e-05	0.00157432	1.32549
713	signal peptidase complex subunit 3 homolog (S. cerevisiae)	SPCS3	6.42128e-05	0.00157848	1.23605
714	zinc finger protein 557	ZNF557	6.4501e-05	0.00158335	1.24166
715	chromosome 16 open reading frame 88	C16orf88	6.46143e-05	0.00158391	1.18919
716	polymerase (RNA) II (DNA directed) polypeptide F	POLR2F	6.46765e-05	0.00158322	1.19709
717	metal response element binding transcription factor 2	MTF2	6.57317e-05	0.00160681	1.20687
718	chromosome 13 open reading frame 34	C13orf34	6.60301e-05	0.00161185	1.19758
719	TNFAIP3 interacting protein 2	TNIP2	6.63966e-05	0.00161854	1.19564
720	GINS complex subunit 2 (Psf2 homolog)	GINS2	6.65654e-05	0.00162041	1.23645
721	capping protein (actin filament) muscle Z-line, alpha 1	CAPZA1	6.66817e-05	0.00162098	1.29833
722	ATPase, Na+/K+ transporting, beta 3 polypeptide	ATP1B3	6.69971e-05	0.0016264	1.26627
723	granzyme H (cathepsin G-like 2, protein h-CCPX)	GZMH	6.83883e-05	0.00165787	1.69137
724	proteasome (prosome, macropain) subunit, alpha type, 6	PSMA6	6.84035e-05	0.00165595	1.24481
725	collagen, type VI, alpha 2	COL6A2	6.8434e-05	0.0016544	1.45263
726	phospholipase A2, group IVA (cytosolic, calcium-dependent)	PLA2G4A	6.86377e-05	0.00165704	1.70859
727	tenascin C	TNC	6.87215e-05	0.00165678	1.64253
728	Fanconi anemia, complementation group G	FANCG	6.91203e-05	0.00166411	1.20827
729	guanine nucleotide binding protein (G protein), gamma 11	GNG11	7.02856e-05	0.00168984	1.43127
730	inhibitor of DNA binding 3, dominant negative helix-loop-helix protein	ID3	7.03991e-05	0.00169025	1.40765
731	tyrosine 3-monooxygenase/tryptophan 5-monooxygenase activation protein, beta polypeptide	YWHAB	7.1094e-05	0.0017046	1.23245
732	TBC1 domain family, member 12	TBC1D12	7.11493e-05	0.0017036	1.18874
733	placental growth factor	PGF	7.20067e-05	0.00172177	1.52853
734	F-box and WD repeat domain containing 2	FBXW2	7.29262e-05	0.00174139	1.2408
735	penta-EF-hand domain containing 1	PEF1	7.2965e-05	0.00173994	1.24776
736	peroxisome proliferator-activated receptor gamma, coactivator-related 1	PPRC1	7.31969e-05	0.0017431	1.26249
737	ornithine decarboxylase antizyme 2	OAZ2	7.34506e-05	0.00174677	1.19243
738	hexokinase 3 (white cell)	HK3	7.40652e-05	0.001759	1.33834
739	inter-alpha (globulin) inhibitor H3	ITIH3	7.42607e-05	0.00176126	1.51212
740	RNA binding motif protein 8A	RBM8A	7.43822e-05	0.00176175	1.29881
741	single-strand-selective monofunctional uracil-DNA glycosylase 1	SMUG1	7.44028e-05	0.00175986	1.20567
742	polymerase (RNA) I polypeptide C, 30kDa	POLR1C	7.4545e-05	0.00176085	1.14863
743	matrix metallopeptidase 2 (gelatinase A, 72kDa gelatinase, 72kDa type IV collagenase)	MMP2	7.50926e-05	0.0017714	1.37781
744	sodium channel modifier 1	SCNM1	7.5168e-05	0.00177079	1.15377
745	SWI/SNF related, matrix associated, actin dependent regulator of chromatin, subfamily a, member 5	SMARCA5	7.57909e-05	0.00178307	1.26164
746	Rho guanine nucleotide exchange factor (GEF) 15	ARHGEF15	7.61031e-05	0.00178801	1.55695
747	adrenomedullin	ADM	7.63063e-05	0.00179039	1.61291
748	ecotropic viral integration site 2B	EVI2B	7.82884e-05	0.00183444	1.885
749	solute carrier family 43, member 3	SLC43A3	7.87432e-05	0.00184263	1.25561
750	discs, large (Drosophila) homolog-associated protein 4	DLGAP4	7.97077e-05	0.00186271	1.11519
751	translocase of inner mitochondrial membrane 8 homolog B (yeast)	TIMM8B	7.99294e-05	0.00186541	1.2008
752	extracellular matrix protein 1	ECM1	8.03283e-05	0.00187223	2.52126
753	protein phosphatase 2, regulatory subunit B, alpha	PPP2R2A	8.08521e-05	0.00188193	1.18281
754	tumor necrosis factor	TNF	8.10816e-05	0.00188477	1.16385
755	hyaluronan-mediated motility receptor (RHAMM)	HMMR	8.11522e-05	0.00188391	1.30813
756	phenylalanyl-tRNA synthetase, alpha subunit	FARSA	8.13568e-05	0.00188616	1.25737
757	nitric oxide synthase interacting protein	NOSIP	8.18773e-05	0.00189572	1.5058
758	endothelial differentiation-related factor 1	EDF1	8.24567e-05	0.00190662	1.2649
759	potassium intermediate/small conductance calcium-activated channel, subfamily N, member 2	KCNN2	8.25258e-05	0.0019057	1.48319
760	WD repeat domain 1	WDR1	8.26253e-05	0.00190549	1.11333
761	zinc finger protein 250	ZNF250	8.3629e-05	0.0019261	1.4445
762	chromosome 19 open reading frame 62	C19orf62	8.40376e-05	0.00193298	1.15016
763	zinc finger protein 696	ZNF696	8.5442e-05	0.0019627	1.15634
764	LY6/PLAUR domain containing 1	LYPD1	8.5795e-05	0.00196823	1.71157
765	membrane-spanning 4-domains, subfamily A, member 6A	MS4A6A	8.60998e-05	0.00197264	1.79008
766	WD repeat domain 4	WDR4	8.61663e-05	0.00197159	1.16168
767	farnesyltransferase, CAAX box, alpha	FNTA	8.63371e-05	0.00197292	1.16019
768	ectodermal-neural cortex 1 (with BTB-like domain)	ENC1	8.70219e-05	0.00198598	1.5292
769	chromosome 12 open reading frame 10	C12orf10	8.93334e-05	0.00203608	1.17695
770	DEAH (Asp-Glu-Ala-His) box polypeptide 8	DHX8	8.95215e-05	0.00203772	1.1746
771	T-box 21	TBX21	9.12113e-05	0.00207349	1.2485
772	non-metastatic cells 1, protein (NM23A) expressed in	NME1	9.14275e-05	0.00207571	1.34502
773	family with sequence similarity 53, member C	FAM53C	9.17905e-05	0.00208126	1.1507
774	PDZ and LIM domain 1	PDLIM1	9.2936e-05	0.00210451	1.3186
775	zinc finger protein 571	ZNF571	9.37818e-05	0.00212092	1.25715
776	neurogranin (protein kinase C substrate, RC3)	NRGN	9.43272e-05	0.00213051	1.42132
777	microspherule protein 1	MCRS1	9.52061e-05	0.00214759	1.13198
778	RAB31, member RAS oncogene family	RAB31	9.68692e-05	0.0021823	1.32895
779	ribosomal protein, large, P1	RPLP1	9.74485e-05	0.00219253	1.30169
780	COMM domain containing 9	COMMD9	9.7449e-05	0.00218973	1.16447
781	WD repeat domain 12	WDR12	9.881e-05	0.00221747	1.21084
782	coiled-coil domain containing 99	CCDC99	0.000100384	0.0022499	1.22644
783	DEAD (Asp-Glu-Ala-As) box polypeptide 19A	DDX19A	0.00010076	0.00225546	1.14107
784	potassium large conductance calcium-activated channel, subfamily M, beta member 1	KCNMB1	0.000100855	0.0022547	1.41667
785	TNF receptor-associated factor 6	TRAF6	0.000101	0.00225506	1.13735
786	Notch homolog 3 (Drosophila)	NOTCH3	0.000101119	0.00225484	1.11694
787	polymerase (RNA) III (DNA directed) polypeptide B	POLR3B	0.000101125	0.00225212	1.18684
788	deoxyhypusine hydroxylase/monooxygenase	DOHH	0.000101766	0.00226351	1.25351
789	SWI/SNF related, matrix associated, actin dependent regulator of chromatin, subfamily a-like 1	SMARCAL1	0.000102858	0.0022849	1.1911
790	fatty acid binding protein 4, adipocyte	FABP4	0.000103918	0.00230553	2.1127
791	feline sarcoma oncogene	FES	0.000105779	0.00234385	1.2521
792	adenosine deaminase, RNA-specific	ADAR	0.000106385	0.0023543	1.24226
793	B-cell receptor-associated protein 31	BCAP31	0.000106432	0.00235238	1.23745
794	chromosome 17 open reading frame 90	C17orf90	0.000107273	0.00236799	1.18098
795	tripeptidyl peptidase II	TPP2	0.000108178	0.00238494	1.17193
796	chemokine (C-C motif) receptor 10	CCR10	0.000109803	0.00241773	1.19876
797	histidyl-tRNA synthetase 2, mitochondrial (putative)	HARS2	0.00011117	0.00244477	1.15529
798	solute carrier family 1 (glutamate/neutral amino acid transporter), member 4	SLC1A4	0.000111513	0.00244924	1.21205
799	nucleoporin 93kDa	NUP93	0.000111836	0.00245325	1.20267
800	protein disulfide isomerase family A, member 6	PDIA6	0.000112894	0.00247336	1.1911
801	fatty acyl CoA reductase 2	FAR2	0.000113491	0.00248333	1.38606
802	DNA fragmentation factor, 45kDa, alpha polypeptide	DFFA	0.000113646	0.00248363	1.11889
803	ribosomal protein L28	RPL28	0.000114175	0.0024921	1.1513
804	MON1 homolog B (yeast)	MON1B	0.000114195	0.00248942	1.20338
805	eukaryotic translation initiation factor 4A1	EIF4A1	0.000114445	0.00249178	1.32103
806	coenzyme Q2 homolog, prenyltransferase (yeast)	COQ2	0.000114817	0.00249677	1.25718
807	CSE1 chromosome segregation 1-like (yeast)	CSE1L	0.000115044	0.0024986	1.19467
808	blocked early in transport 1 homolog (S. cerevisiae)	BET1	0.000115286	0.00250076	1.18196
809	chromosome 11 open reading frame 48	C11orf48	0.000116105	0.00251542	1.18264
810	transmembrane protein 147	TMEM147	0.000116997	0.00253162	1.16043
811	24-dehydrocholesterol reductase	DHCR24	0.000117297	0.00253497	1.37086
812	transmembrane protein 127	TMEM127	0.000117666	0.00253982	1.19083
813	myozenin 2	MYOZ2	0.000117973	0.0025433	1.99441
814	cytokine induced apoptosis inhibitor 1	CIAPIN1	0.000118467	0.00255083	1.15863
815	nucleolar and spindle associated protein 1	NUSAP1	0.000120671	0.00259508	1.36904
816	crooked neck pre-mRNA splicing factor-like 1 (Drosophila)	CRNKL1	0.000120934	0.00259757	1.19172
817	DnaJ (Hsp40) homolog, subfamily C, member 2	DNAJC2	0.000121765	0.00261221	1.17069
818	RAS guanyl releasing protein 2 (calcium and DAG-regulated)	RASGRP2	0.000124233	0.00266189	1.22749
819	ribosomal protein L4	RPL4	0.000124569	0.00266583	1.21656
820	adaptor-related protein complex 2, sigma 1 subunit	AP2S1	0.000125805	0.00268899	1.30305
821	chaperonin containing TCP1, subunit 5 (epsilon)	CCT5	0.000125891	0.00268756	1.24964
822	chromosome 5 open reading frame 54	C5orf54	0.000126285	0.0026927	1.27682
823	ring finger protein 44	RNF44	0.000126835	0.00270113	1.1306
824	glioma tumor suppressor candidate region gene 2	GLTSCR2	0.000127428	0.00271048	1.19215
825	small nuclear ribonucleoprotein 35kDa (U11/U12)	SNRNP35	0.0001279	0.00271721	1.26228
826	protein phosphatase 3, regulatory subunit B, alpha	PPP3R1	0.000128402	0.00272459	1.15817
827	ATPase type 13A1	ATP13A1	0.000130562	0.00276707	1.21567
828	Sec61 gamma subunit	SEC61G	0.000131252	0.00277834	1.22025
829	ubiquitin specific peptidase 3	USP3	0.000133651	0.00282569	1.26437
830	ZW10 interactor	ZWINT	0.000133681	0.00282291	1.32833
831	macrophage receptor with collagenous structure	MARCO	0.000133924	0.00282465	1.35183
832	tRNA selenocysteine 1 associated protein 1	TRNAU1AP	0.000134382	0.0028309	1.15715
833	6-pyruvoyltetrahydropterin synthase	PTS	0.000134416	0.00282821	1.21154
834	SCL/TAL1 interrupting locus	STIL	0.000134642	0.00282957	1.18561
835	complement factor B	CFB	0.000135468	0.00284353	1.70398
836	squamous cell carcinoma antigen recognized by T cells 3	SART3	0.00013596	0.00285044	1.13815
837	cyclin-dependent kinase 2 associated protein 2	CDK2AP2	0.00013627	0.00285353	1.25147
838	FAST kinase domains 5	FASTKD5	0.000136296	0.00285067	1.21017
839	growth arrest-specific 2	GAS2	0.000136573	0.00285305	1.73475
840	cyclin-dependent kinase inhibitor 3	CDKN3	0.000137405	0.00286701	1.27885
841	complement component 1, q subcomponent, B chain	C1QB	0.000139577	0.00290888	2.07801
842	protein tyrosine phosphatase type IVA, member 2	PTP4A2	0.000140342	0.00292134	1.24187
843	nuclear receptor subfamily 3, group C, member 1 (glucocorticoid receptor)	NR3C1	0.000141006	0.00293169	1.29759
844	major histocompatibility complex, class II, DP beta 1	HLA-DPB1	0.000144185	0.00299423	1.4295
845	zinc finger protein 562	ZNF562	0.000145305	0.00301392	1.20265
846	ubiquitin specific peptidase 7 (herpes virus-associated)	USP7	0.000145571	0.00301587	1.14386
847	major histocompatibility complex, class I, F	HLA-F	0.000146544	0.00303243	1.27039
848	zinc finger and SCAN domain containing 16	ZSCAN16	0.000147041	0.00303914	1.18195
849	transducin-like enhancer of split 3 (E(sp1) homolog, Drosophila)	TLE3	0.000147059	0.00303593	1.13726
850	lymphocyte antigen 6 complex, locus G5C	LY6G5C	0.000152715	0.00314898	1.20351
851	leupaxin	LPXN	0.000152724	0.00314546	1.26787
852	collagen, type XV, alpha 1	COL15A1	0.000153073	0.00314895	1.71881
853	low density lipoprotein receptor adaptor protein 1	LDLRAP1	0.000154591	0.00317645	1.16759
854	family with sequence similarity 63, member A	FAM63A	0.000154926	0.00317961	1.14119
855	cytochrome P450, family 26, subfamily B, polypeptide 1	CYP26B1	0.000156554	0.00320927	2.34177
856	T-cell, immune regulator 1, ATPase, H+ transporting, lysosomal V0 subunit A3	TCIRG1	0.000156911	0.00321283	1.5357
857	phosphatidylinositol-4-phosphate 5-kinase, type I, beta	PIP5K1B	0.000157133	0.00321363	1.55066
858	farnesyl diphosphate synthase (farnesyl pyrophosphate synthetase, dimethylallyltranstransferase, geranyltranstransferase)	FDPS	0.000159684	0.00326198	1.34283
859	cysteine and histidine-rich domain (CHORD)-containing 1	CHORDC1	0.000161514	0.00329552	1.47902
860	toll-like receptor 8	TLR8	0.000162093	0.0033035	1.26012
861	flightless I homolog (Drosophila)	FLII	0.000165463	0.00336826	1.18079
862	SH3-domain GRB2-like 1	SH3GL1	0.000166858	0.0033927	1.13749
863	syntaxin 6	STX6	0.000167056	0.0033928	1.11903
864	protein phosphatase 1, regulatory (inhibitor) subunit 13B	PPP1R13B	0.000167095	0.00338967	1.2248
865	zinc finger protein 816A	ZNF816A	0.000167407	0.00339207	1.20493
866	major histocompatibility complex, class II, DM alpha	HLA-DMA	0.000168837	0.00341709	1.42604
867	apelin receptor	APLNR	0.000169777	0.00343216	1.80004
868	processing of precursor 5, ribonuclease P/MRP subunit (S. cerevisiae)	POP5	0.000170453	0.00344185	1.19797
869	Meis homeobox 2	MEIS2	0.000170578	0.00344042	1.54797
870	centrosomal protein 55kDa	CEP55	0.000172267	0.00347048	1.36373
871	bystin-like	BYSL	0.000173025	0.00348175	1.21694
872	cyclin B2	CCNB2	0.000173113	0.00347953	1.3655
873	core-binding factor, beta subunit	CBFB	0.000173286	0.00347902	1.16961
874	protein phosphatase 1, catalytic subunit, alpha isozyme	PPP1CA	0.000174929	0.00350798	1.49911
875	solute carrier family 2 (facilitated glucose transporter), member 3	SLC2A3	0.000174985	0.0035051	1.33267
876	killer cell lectin-like receptor subfamily F, member 1	KLRF1	0.000175282	0.00350703	1.63973
877	heat shock 70kDa protein 14	HSPA14	0.000175516	0.00350772	1.27053
878	FK506 binding protein 2, 13kDa	FKBP2	0.000176647	0.0035263	1.23796
879	coiled-coil-helix-coiled-coil-helix domain containing 7	CHCHD7	0.00017749	0.00353911	1.15103
880	methyltransferase like 4	METTL4	0.000177818	0.0035416	1.14939
881	selectin E	SELE	0.000177851	0.00353824	1.51793
882	inositol polyphosphate-5-phosphatase, 145kDa	INPP5D	0.000179041	0.00355788	1.1727
883	solute carrier family 35, member B1	SLC35B1	0.000179325	0.0035595	1.1397
884	leukotriene A4 hydrolase	LTA4H	0.000181262	0.00359386	1.21453
885	S100 calcium binding protein A13	S100A13	0.000181528	0.00359507	1.30473
886	secretogranin V (7B2 protein)	SCG5	0.000181579	0.00359203	2.02829
887	lecithin-cholesterol acyltransferase	LCAT	0.000182034	0.00359697	1.22312
888	tubulin, beta 3	TUBB3	0.00018364	0.00362461	1.19918
889	ring finger protein 130	RNF130	0.000184903	0.00364545	1.14249
890	BTAF1 RNA polymerase II, B-TFIID transcription factor-associated, 170kDa (Mot1 homolog, S. cerevisiae)	BTAF1	0.000187778	0.00369796	1.25235
891	6-phosphogluconolactonase	PGLS	0.000188808	0.00371407	1.36387
892	family with sequence similarity 110, member B	FAM110B	0.000189246	0.00371851	1.32496
893	far upstream element (FUSE) binding protein 1	FUBP1	0.00018925	0.00371443	1.1553
894	thioredoxin-like 4B	TXNL4B	0.000190394	0.00373271	1.18389
895	heterogeneous nuclear ribonucleoprotein M	HNRNPM	0.000191275	0.00374578	1.24518
896	interferon, gamma-inducible protein 16	IFI16	0.000191513	0.00374625	1.35768
897	ATP-binding cassette, sub-family A (ABC1), member 7	ABCA7	0.000192719	0.00376564	1.18728
898	family with sequence similarity 189, member A2	FAM189A2	0.000193483	0.00377636	1.33031
899	interferon-induced protein 35	IFI35	0.000195111	0.00380391	1.60923
900	chemokine (C-C motif) ligand 2	CCL2	0.000195408	0.00380546	1.79355
901	hydroxysteroid (17-beta) dehydrogenase 4	HSD17B4	0.000195903	0.00381087	1.17657
902	sushi-repeat-containing protein, X-linked 2	SRPX2	0.000196746	0.00382303	1.34215
903	CWC25 spliceosome-associated protein homolog (S. cerevisiae)	CWC25	0.00019798	0.00384274	1.13463
904	mitochondrial ribosomal protein S17	MRPS17	0.000198087	0.00384057	1.22217
905	CCAAT/enhancer binding protein (C/EBP), gamma	CEBPG	0.000202967	0.00393084	1.20456
906	tumor necrosis factor receptor superfamily, member 14 (herpesvirus entry mediator)	TNFRSF14	0.000203828	0.00394315	1.2699
907	Der1-like domain family, member 2	DERL2	0.000203988	0.00394189	1.19913
908	tumor protein p53	TP53	0.000204848	0.00395416	1.14935
909	Bruton agammaglobulinemia tyrosine kinase	BTK	0.000205638	0.00396503	1.23095
910	CDC28 protein kinase regulatory subunit 2	CKS2	0.000207312	0.00399292	1.49496
911	interferon induced transmembrane protein 1 (9-27)	IFITM1	0.000207329	0.00398887	1.46661
912	UBX domain protein 1	UBXN1	0.000207421	0.00398625	1.10327
913	ISG15 ubiquitin-like modifier	ISG15	0.000208705	0.00400654	2.14519
914	ring finger protein 125	RNF125	0.000209256	0.00401273	1.26123
915	inhibitor of kappa light polypeptide gene enhancer in B-cells, kinase beta	IKBKB	0.000209506	0.00401313	1.12985
916	TAF11 RNA polymerase II, TATA box binding protein (TBP)-associated factor, 28kDa	TAF11	0.00021046	0.004027	1.26814
917	katanin p60 (ATPase-containing) subunit A 1	KATNA1	0.000210931	0.00403161	1.17411
918	sequestosome 1	SQSTM1	0.000211168	0.00403174	1.12858
919	ATP-binding cassette, sub-family G (WHITE), member 1	ABCG1	0.000212072	0.0040446	1.28472
920	lin-37 homolog (C. elegans)	LIN37	0.000212857	0.00405516	1.33866
921	ATPase, Na+/K+ transporting, alpha 2 polypeptide	ATP1A2	0.000212999	0.00405346	1.26203
922	secretory carrier membrane protein 3	SCAMP3	0.000221652	0.00421356	1.14199
923	thioredoxin-like 1	TXNL1	0.000221916	0.004214	1.1859
924	nuclear prelamin A recognition factor	NARF	0.000222302	0.00421677	1.35093
925	carbohydrate (N-acetylgalactosamine 4-sulfate 6-O) sulfotransferase 15	CHST15	0.000222728	0.00422027	1.50415
926	chromosome 1 open reading frame 54	C1orf54	0.000223055	0.0042219	1.3282
927	vang-like 1 (van gogh, Drosophila)	VANGL1	0.000223272	0.00422145	1.23879
928	ash2 (absent, small, or homeotic)-like (Drosophila)	ASH2L	0.000225513	0.00425923	1.17282
929	interferon gamma receptor 2 (interferon gamma transducer 1)	IFNGR2	0.000226307	0.00426963	1.19284
930	TIMP metallopeptidase inhibitor 1	TIMP1	0.000227158	0.00428107	1.4138
931	COP9 constitutive photomorphogenic homolog subunit 5 (Arabidopsis)	COPS5	0.000227166	0.00427663	1.21367
932	breast cancer metastasis suppressor 1	BRMS1	0.000228181	0.00429113	1.32875
933	PCI domain containing 2	PCID2	0.000228939	0.00430077	1.18248
934	HtrA serine peptidase 2	HTRA2	0.000231587	0.00434585	1.11584
935	ATP-binding cassette, sub-family F (GCN20), member 1	ABCF1	0.000232204	0.00435277	1.18285
936	RNA binding motif protein 12	RBM12	0.000235074	0.00440186	1.20895
937	roundabout, axon guidance receptor, homolog 3 (Drosophila)	ROBO3	0.000239559	0.00448105	1.20353
938	transducin-like enhancer of split 2 (E(sp1) homolog, Drosophila)	TLE2	0.000241943	0.00452082	1.33824
939	EH-domain containing 3	EHD3	0.000242324	0.00452313	1.53917
940	zinc finger, CCHC domain containing 8	ZCCHC8	0.000243435	0.00453903	1.21615
941	glycyl-tRNA synthetase	GARS	0.000244163	0.00454776	1.15964
942	solute carrier family 35, member D2	SLC35D2	0.000244573	0.00455056	1.14571
943	RUN and FYVE domain containing 1	RUFY1	0.000245122	0.00455595	1.0909
944	KIAA0355	KIAA0355	0.000245145	0.00455155	1.29605
945	SET domain, bifurcated 1	SETDB1	0.000246274	0.00456767	1.1239
946	uroporphyrinogen decarboxylase	UROD	0.000248138	0.00459737	1.1323
947	ubinuclein 1	UBN1	0.000249284	0.00461373	1.13127
948	glycoprotein M6B	GPM6B	0.000249546	0.0046137	1.40336
949	amyloid beta (A4) precursor protein-binding, family A, member 3	APBA3	0.000250875	0.0046334	1.16354
950	coiled-coil domain containing 69	CCDC69	0.000251552	0.004641	1.29664
951	chromosome 17 open reading frame 68	C17orf68	0.000251671	0.00463831	1.13347
952	NSL1, MIND kinetochore complex component, homolog (S. cerevisiae)	NSL1	0.000251743	0.00463477	1.17498
953	chloride intracellular channel 2	CLIC2	0.000251762	0.00463025	1.33398
954	ataxia telangiectasia and Rad3 related	ATR	0.000253226	0.00465229	1.16167
955	interferon-induced protein 44	IFI44	0.000255314	0.00468576	1.75786
956	interferon induced with helicase C domain 1	IFIH1	0.000255875	0.00469112	1.46532
957	zinc finger protein 586	ZNF586	0.000256287	0.00469378	1.18917
958	UL16 binding protein 2	ULBP2	0.000256345	0.00468994	1.19364
959	cysteine dioxygenase, type I	CDO1	0.000256635	0.00469035	1.54784
960	nuclear import 7 homolog (S. cerevisiae)	NIP7	0.000257443	0.00470021	1.15769
961	LSM1 homolog, U6 small nuclear RNA associated (S. cerevisiae)	LSM1	0.000260281	0.00474708	1.12298
962	intraflagellar transport 20 homolog (Chlamydomonas)	IFT20	0.000260466	0.00474551	1.26353
963	arrestin, beta 1	ARRB1	0.000262202	0.00477218	1.21927
964	chromosome 1 open reading frame 174	C1orf174	0.000262454	0.00477182	1.22084
965	Fanconi anemia, complementation group F	FANCF	0.000262801	0.00477318	1.13216
966	proline rich 5 like	PRR5L	0.000266462	0.00483466	1.21417
967	Alport syndrome, mental retardation, midface hypoplasia and elliptocytosis chromosomal region gene 1	AMMECR1	0.000271922	0.00492861	1.24988
968	SEC22 vesicle trafficking protein homolog A (S. cerevisiae)	SEC22A	0.000276802	0.00501189	1.16487
969	EPH receptor A2	EPHA2	0.000278126	0.00503066	1.34359
970	dynactin 5 (p25)	DCTN5	0.000279943	0.00505831	1.11931
971	death associated protein 3	DAP3	0.000280464	0.0050625	1.16746
972	PDZ binding kinase	PBK	0.000280644	0.00506054	1.51524
973	signal-induced proliferation-associated 1	SIPA1	0.000282035	0.00508039	1.23603
974	CDC42 small effector 1	CDC42SE1	0.000282108	0.0050765	1.35518
975	integrin, alpha L (antigen CD11A (p180), lymphocyte function-associated antigen 1; alpha polypeptide)	ITGAL	0.000282655	0.00508112	1.23694
976	transient receptor potential cation channel, subfamily C, member 6	TRPC6	0.000283077	0.00508349	1.57125
977	RNA binding motif protein 6	RBM6	0.000283485	0.00508561	1.31164
978	protein phosphatase 2, regulatory subunit B', beta	PPP2R5B	0.000284129	0.00509194	1.13023
979	mediator complex subunit 8	MED8	0.000285319	0.00510806	1.10141
980	transaldolase 1	TALDO1	0.000285468	0.0051055	1.12854
981	Bardet-Biedl syndrome 9	BBS9	0.000286798	0.00512406	1.135
982	midline 1 (Opitz/BBB syndrome)	MID1	0.000289919	0.00517455	1.26418
983	zinc finger, MYM-type 6	ZMYM6	0.000294275	0.00524696	1.1476
984	rhomboid 5 homolog 1 (Drosophila)	RHBDF1	0.000294355	0.00524305	1.18627
985	FK506 binding protein 15, 133kDa	FKBP15	0.000294642	0.00524283	1.11805
986	ring finger protein 24	RNF24	0.000294718	0.00523886	1.21562
987	family with sequence similarity 173, member A	FAM173A	0.000297839	0.00528898	1.28826
988	SAM and SH3 domain containing 3	SASH3	0.000298076	0.00528783	1.36657
989	RAB27A, member RAS oncogene family	RAB27A	0.000301087	0.00533585	1.23658
990	transcription factor 4	TCF4	0.000302681	0.00535867	1.6232
991	cathepsin K	CTSK	0.000302687	0.00535338	1.26122
992	anoctamin 1, calcium activated chloride channel	ANO1	0.000303216	0.00535733	1.17998
993	cystinosis, nephropathic	CTNS	0.000303588	0.0053585	1.17892
994	SFT2 domain containing 2	SFT2D2	0.000303676	0.00535465	1.20723
995	Rab9 effector protein with kelch motifs	RABEPK	0.000305467	0.00538083	1.16009
996	TERF1 (TRF1)-interacting nuclear factor 2	TINF2	0.000306546	0.00539441	1.12708
997	MUS81 endonuclease homolog (S. cerevisiae)	MUS81	0.000312012	0.00548508	1.17544
998	glutaminyl-peptide cyclotransferase	QPCT	0.000312357	0.00548565	1.43945
999	protein phosphatase 2, catalytic subunit, alpha isozyme	PPP2CA	0.000312485	0.00548241	1.15466
1000	EF-hand domain family, member D1	EFHD1	0.000314081	0.00550491	1.28388
1001	FERM, RhoGEF (ARHGEF) and pleckstrin domain protein 1 (chondrocyte-derived)	FARP1	0.000314184	0.00550121	1.16974
1002	PRP19/PSO4 pre-mRNA processing factor 19 homolog (S. cerevisiae)	PRPF19	0.000314771	0.00550598	1.19475
1003	mediator complex subunit 7	MED7	0.000317597	0.00554987	1.10141
1004	chromosome 15 open reading frame 24	C15orf24	0.000319937	0.0055852	1.19094
1005	X-box binding protein 1	XBP1	0.000320638	0.00559187	1.16597
1006	rhomboid domain containing 3	RHBDD3	0.000322841	0.00562469	1.19069
1007	ATPase, Ca++ transporting, cardiac muscle, slow twitch 2	ATP2A2	0.000324128	0.00564149	1.32108
1008	vasohibin 1	VASH1	0.000330641	0.00574915	1.37936
1009	keratin 19	KRT19	0.000331074	0.00575097	2.36336
1010	SAP30-like	SAP30L	0.000331276	0.00574879	1.18791
1011	integrin, alpha 5 (fibronectin receptor, alpha polypeptide)	ITGA5	0.0003341	0.00579206	1.18191
1012	UTP6, small subunit (SSU) processome component, homolog (yeast)	UTP6	0.000334369	0.005791	1.28196
1013	major facilitator superfamily domain containing 5	MFSD5	0.000335998	0.00581346	1.16683
1014	denticleless homolog (Drosophila)	DTL	0.000337827	0.00583934	1.26696
1015	interleukin 10 receptor, beta	IL10RB	0.000338254	0.00584097	1.25405
1016	topoisomerase (DNA) II alpha 170kDa	TOP2A	0.000338547	0.00584027	1.4266
1017	chromosome 11 open reading frame 24	C11orf24	0.000338879	0.00584024	1.17153
1018	dynamin 1-like	DNM1L	0.000343068	0.00590663	1.28025
1019	caspase recruitment domain family, member 10	CARD10	0.000343169	0.00590257	1.22983
1020	brain-derived neurotrophic factor	BDNF	0.000343299	0.00589902	1.40249
1021	major histocompatibility complex, class II, DQ beta 1	HLA-DQB1	0.000346777	0.00595295	1.74016
1022	SAP30 binding protein	SAP30BP	0.000350262	0.00600689	1.2564
1023	major histocompatibility complex, class II, DR alpha	HLA-DRA	0.000350389	0.00600319	1.42341
1024	tRNA methyltransferase 12 homolog (S. cerevisiae)	TRMT12	0.000350577	0.00600055	1.16106
1025	mitochondrial ribosomal protein L9	MRPL9	0.000351128	0.00600412	1.14861
1026	non-SMC condensin I complex, subunit G	NCAPG	0.000351298	0.00600117	1.19437
1027	nucleolar protein 12	NOL12	0.000357117	0.00609464	1.10459
1028	protease, serine, 23	PRSS23	0.00035822	0.00610751	1.52074
1029	chromosome 12 open reading frame 43	C12orf43	0.0003589	0.00611316	1.16603
1030	polymerase (DNA-directed), delta 4	POLD4	0.000360205	0.00612942	1.2621
1031	glutathione S-transferase omega 1	GSTO1	0.000365654	0.00621612	1.24445
1032	protein kinase D2	PRKD2	0.000371001	0.0063009	1.26775
1033	NOP14 nucleolar protein homolog (yeast)	NOP14	0.000371175	0.00629775	1.12363
1034	vacuolar protein sorting 28 homolog (S. cerevisiae)	VPS28	0.000373916	0.00633813	1.20248
1035	family with sequence similarity 49, member A	FAM49A	0.000374926	0.00634911	1.30079
1036	ubiquitin specific peptidase 4 (proto-oncogene)	USP4	0.000375105	0.006346	1.14917
1037	CD63 molecule	CD63	0.000376507	0.00636359	1.14573
1038	H2A histone family, member Y2	H2AFY2	0.000379777	0.00641267	1.10813
1039	jagged 2	JAG2	0.000381615	0.00643751	1.3486
1040	RNA binding motif protein 39	RBM39	0.000381713	0.00643297	1.17522
1041	proline/serine-rich coiled-coil 1	PSRC1	0.000383034	0.00644903	1.14941
1042	linker for activation of T cells family, member 2	LAT2	0.000385103	0.00647764	1.32868
1043	ecdysoneless homolog (Drosophila)	ECD	0.000385768	0.0064826	1.15703
1044	lipase A, lysosomal acid, cholesterol esterase	LIPA	0.000385878	0.00647825	1.25515
1045	potassium voltage-gated channel, Shal-related subfamily, member 1	KCND1	0.000388599	0.00651767	1.16445
1046	xylosylprotein beta 1,4-galactosyltransferase, polypeptide 7 (galactosyltransferase I)	B4GALT7	0.000392179	0.00657143	1.13811
1047	syntrophin, beta 2 (dystrophin-associated protein A1, 59kDa, basic component 2)	SNTB2	0.000395034	0.00661296	1.31475
1048	ribonuclease/angiogenin inhibitor 1	RNH1	0.000395978	0.00662243	1.11964
1049	transmembrane emp24 protein transport domain containing 9	TMED9	0.000396125	0.00661858	1.18146
1050	fasciculation and elongation protein zeta 1 (zygin I)	FEZ1	0.000396444	0.00661759	1.1756
1051	Yip1 interacting factor homolog A (S. cerevisiae)	YIF1A	0.000399272	0.00665847	1.15215
1052	mitogen-activated protein kinase kinase kinase 8	MAP3K8	0.000400073	0.00666547	1.22933
1053	bromodomain and PHD finger containing, 1	BRPF1	0.000400999	0.00667456	1.16456
1054	ribonuclease P/MRP 40kDa subunit	RPP40	0.000401337	0.00667385	1.22404
1055	sphingosine kinase 1	SPHK1	0.000401889	0.00667668	1.18879
1056	KIAA0020	KIAA0020	0.000402496	0.00668045	1.16779
1057	ribosomal protein, large, P2	RPLP2	0.000402702	0.00667754	1.3223
1058	ribosomal protein L13a	RPL13A	0.000408478	0.00676691	1.17548
1059	ribosomal protein L12	RPL12	0.000410253	0.0067899	1.25182
1060	adaptor-related protein complex 2, alpha 2 subunit	AP2A2	0.000412296	0.00681728	1.12313
1061	N-terminal asparagine amidase	NTAN1	0.000415531	0.00686429	1.27001
1062	major histocompatibility complex, class II, DP alpha 1	HLA-DPA1	0.00041724	0.00688604	1.37267
1063	DET1 and DDB1 associated 1	DDA1	0.000418979	0.00690823	1.20707
1064	ZW10, kinetochore associated, homolog (Drosophila)	ZW10	0.000420395	0.00692505	1.14686
1065	lysine (K)-specific demethylase 5B	KDM5B	0.000425245	0.00699837	1.17641
1066	guanine nucleotide binding protein-like 2 (nucleolar)	GNL2	0.000426586	0.00701387	1.34255
1067	G protein-coupled receptor 18	GPR18	0.000427419	0.00702097	1.36071
1068	asparagine-linked glycosylation 9, alpha-1,2-mannosyltransferase homolog (S. cerevisiae)	ALG9	0.000432775	0.0071023	1.20075
1069	chromosome X open reading frame 21	CXorf21	0.000434796	0.00712879	1.09829
1070	protein disulfide isomerase family A, member 5	PDIA5	0.000436286	0.00714652	1.38363
1071	regulator of G-protein signaling 19	RGS19	0.000436914	0.00715013	1.24937
1072	epithelial membrane protein 2	EMP2	0.000438466	0.00716884	1.33693
1073	chondroitin polymerizing factor 2	CHPF2	0.000438862	0.00716863	1.18609
1074	CD244 molecule, natural killer cell receptor 2B4	CD244	0.000439951	0.00717972	1.1943
1075	GDP-mannose pyrophosphorylase A	GMPPA	0.000440247	0.00717786	1.16907
1076	cytochrome c oxidase subunit VIIa polypeptide 2 (liver)	COX7A2	0.000442756	0.00721207	1.16742
1077	LSM7 homolog, U6 small nuclear RNA associated (S. cerevisiae)	LSM7	0.000444808	0.00723877	1.42013
1078	general transcription factor IIH, polypeptide 5	GTF2H5	0.000447574	0.00727701	1.2044
1079	ribosomal protein S3	RPS3	0.000447862	0.00727496	1.25175
1080	tyrosylprotein sulfotransferase 1	TPST1	0.000448642	0.00728088	1.20201
1081	coactosin-like 1 (Dictyostelium)	COTL1	0.000448808	0.00727683	1.6035
1082	ARP1 actin-related protein 1 homolog A, centractin alpha (yeast)	ACTR1A	0.00044962	0.00728327	1.16204
1083	tripartite motif-containing 9	TRIM9	0.000449714	0.00727806	1.21722
1084	DEAD (Asp-Glu-Ala-Asp) box polypeptide 27	DDX27	0.000452732	0.00732014	1.14976
1085	missing oocyte, meiosis regulator, homolog (Drosophila)	MIOS	0.000455472	0.00735766	1.1814
1086	major histocompatibility complex, class I, B	HLA-B	0.000460606	0.00743374	1.18173
1087	forkhead box M1	FOXM1	0.000460742	0.0074291	1.23492
1088	chromosome 14 open reading frame 166	C14orf166	0.000460981	0.00742611	1.13681
1089	cystatin B (stefin B)	CSTB	0.000462989	0.00745162	1.34285
1090	transmembrane channel-like 6	TMC6	0.000464311	0.00746604	1.17147
1091	tumor necrosis factor receptor superfamily, member 12A	TNFRSF12A	0.000466129	0.00748839	1.64702
1092	MAX binding protein	MNT	0.000466425	0.00748629	1.24015
1093	immediate early response 5	IER5	0.000466892	0.00748693	1.47251
1094	sialidase 1 (lysosomal sialidase)	NEU1	0.000467988	0.00749764	1.17555
1095	toll-like receptor 7	TLR7	0.000471157	0.00754152	1.19686
1096	guanine nucleotide binding protein (G protein), alpha 15 (Gq class)	GNA15	0.000472697	0.00755927	1.20463
1097	inositol-3-phosphate synthase 1	ISYNA1	0.00047391	0.00757176	1.30051
1098	transmembrane and coiled-coil domains 1	TMCO1	0.000473974	0.00756589	1.13257
1099	uridine-cytidine kinase 2	UCK2	0.000476237	0.00759509	1.25904
1100	ribonuclease H2, subunit A	RNASEH2A	0.00047975	0.00764416	1.16859
1101	four and a half LIM domains 5	FHL5	0.000483262	0.00769312	1.30789
1102	paired immunoglobin-like type 2 receptor alpha	PILRA	0.000483836	0.00769528	1.23002
1103	syntaxin 10	STX10	0.000484853	0.00770446	1.23923
1104	chromosome 14 open reading frame 93	C14orf93	0.000485575	0.00770894	1.11841
1105	decapping enzyme, scavenger	DCPS	0.000487766	0.00773671	1.16693
1106	lymphocyte cytosolic protein 2 (SH2 domain containing leukocyte protein of 76kDa)	LCP2	0.00049057	0.00777416	1.35948
1107	family with sequence similarity 158, member A	FAM158A	0.000490958	0.00777328	1.23167
1108	lipopolysaccharide-induced TNF factor	LITAF	0.000491852	0.00778041	1.2081
1109	protein inhibitor of activated STAT, 3	PIAS3	0.000492087	0.0077771	1.1412
1110	ubiquitin fusion degradation 1 like (yeast)	UFD1L	0.000492972	0.00778407	1.18275
1111	smu-1 suppressor of mec-8 and unc-52 homolog (C. elegans)	SMU1	0.000493081	0.00777879	1.19499
1112	chemokine (C-X-C motif) receptor 4	CXCR4	0.00049309	0.00777194	1.65821
1113	proteasome (prosome, macropain) subunit, beta type, 7	PSMB7	0.000494109	0.007781	1.19497
1114	family with sequence similarity 32, member A	FAM32A	0.000494745	0.00778403	1.15178
1115	KN motif and ankyrin repeat domains 3	KANK3	0.000495427	0.00778776	1.42443
1116	transcription factor 25 (basic helix-loop-helix)	TCF25	0.000497846	0.00781877	1.15933
1117	myeloid/lymphoid or mixed-lineage leukemia (trithorax homolog, Drosophila); translocated to, 11	MLLT11	0.00049789	0.00781245	1.39476
1118	apolipoprotein B mRNA editing enzyme, catalytic polypeptide-like 3F	APOBEC3F	0.000504471	0.00790864	1.22461
1119	chromosome 17 open reading frame 71	C17orf71	0.000505009	0.00791	1.21918
1120	bone morphogenetic protein 2	BMP2	0.000506099	0.00792	1.92667
1121	downstream neighbor of SON	DONSON	0.000507196	0.00793009	1.23328
1122	complement component 3	C3	0.000507824	0.00793282	2.18295
1123	kinesin family member 4A	KIF4A	0.000509031	0.0079446	1.29699
1124	nucleoredoxin	NXN	0.000510088	0.00795401	1.26706
1125	differentially expressed in FDCP 8 homolog (mouse)	DEF8	0.000510187	0.00794848	1.22012
1126	interleukin 1 receptor-like 1	IL1RL1	0.000522407	0.00813163	1.40553
1127	sorting nexin 3	SNX3	0.000533087	0.00829052	1.12908
1128	transmembrane protein 22	TMEM22	0.000539556	0.00838368	1.3329
1129	SEC11 homolog A (S. cerevisiae)	SEC11A	0.00054102	0.00839898	1.13749
1130	RAB5B, member RAS oncogene family	RAB5B	0.000551883	0.00856005	1.18124
1131	calcium regulated heat stable protein 1, 24kDa	CARHSP1	0.000551928	0.00855317	1.21629
1132	NEDD4 binding protein 1	N4BP1	0.000558603	0.00864896	1.08983
1133	family with sequence similarity 64, member A	FAM64A	0.000562957	0.00870869	1.41957
1134	AE binding protein 1	AEBP1	0.000563133	0.00870374	1.55364
1135	adenosine A2a receptor	ADORA2A	0.000566662	0.00875056	1.37564
1136	iduronate 2-sulfatase	IDS	0.000567592	0.0087572	1.12553
1137	CUGBP, Elav-like family member 1	CELF1	0.000570467	0.00879382	1.16467
1138	coiled-coil domain containing 22	CCDC22	0.000576735	0.00888263	1.17277
1139	CD37 molecule	CD37	0.00058081	0.00893754	1.32261
1140	LIM domain and actin binding 1	LIMA1	0.000582949	0.00896258	1.25765
1141	MAK16 homolog (S. cerevisiae)	MAK16	0.000584443	0.00897768	1.21743
1142	CDC42 effector protein (Rho GTPase binding) 1	CDC42EP1	0.000585699	0.00898909	1.1622
1143	C-type lectin domain family 4, member A	CLEC4A	0.000587051	0.00900197	1.25626
1144	regulator of G-protein signaling 4	RGS4	0.000589124	0.00902586	1.49208
1145	NOP2 nucleolar protein homolog (yeast)	NOP2	0.000594173	0.00909525	1.16937
1146	lysophosphatidylcholine acyltransferase 4	LPCAT4	0.000596288	0.00911966	1.13131
1147	ribonuclease P/MRP 30kDa subunit	RPP30	0.000598223	0.00914128	1.12858
1148	bridging integrator 3	BIN3	0.000599287	0.00914957	1.25478
1149	osteoclast stimulating factor 1	OSTF1	0.000599385	0.00914309	1.22899
1150	BUD31 homolog (S. cerevisiae)	BUD31	0.00060098	0.00915946	1.18709
1151	transient receptor potential cation channel, subfamily V, member 2	TRPV2	0.000607165	0.00924568	1.37075
1152	tumor necrosis factor receptor superfamily, member 11b	TNFRSF11B	0.000608444	0.00925712	1.61334
1153	gap junction protein, alpha 4, 37kDa	GJA4	0.000612658	0.00931314	1.54649
1154	lymphocyte-specific protein 1	LSP1	0.000615191	0.00934355	1.21542
1155	kelch-like ECH-associated protein 1	KEAP1	0.000618765	0.00938968	1.26643
1156	zinc finger, CCHC domain containing 24	ZCCHC24	0.000630032	0.00955239	1.2733
1157	RAB22A, member RAS oncogene family	RAB22A	0.000632025	0.00957433	1.11867
1158	minichromosome maintenance complex component 5	MCM5	0.000633985	0.00959572	1.27397
1159	nucleolar complex associated 3 homolog (S. cerevisiae)	NOC3L	0.000634918	0.00960156	1.20058
1160	septin 4	SEPT4	0.000635162	0.00959697	1.15967
1161	platelet-activating factor acetylhydrolase 1b, catalytic subunit 3 (29kDa)	PAFAH1B3	0.000639644	0.00965637	1.19602
1162	5-azacytidine induced 1	AZI1	0.000645442	0.00973551	1.19977
1163	coiled-coil domain containing 130	CCDC130	0.000664245	0.0100105	1.14561
1164	prefoldin subunit 1	PFDN1	0.000667162	0.0100458	1.17055
1165	solute carrier family 35 (CMP-sialic acid transporter), member A1	SLC35A1	0.00066783	0.0100473	1.20783
1166	G protein-coupled receptor 107	GPR107	0.000668135	0.0100432	1.1671
1167	transmembrane BAX inhibitor motif containing 1	TMBIM1	0.000669984	0.0100624	1.19172
1168	chromosome 2 open reading frame 56	C2orf56	0.000677694	0.0101695	1.09651
1169	multimerin 2	MMRN2	0.000678626	0.0101747	1.48849
1170	partner of NOB1 homolog (S. cerevisiae)	PNO1	0.000679432	0.0101781	1.14527
1171	leptin receptor overlapping transcript-like 1	LEPROTL1	0.000689134	0.0103146	1.17349
1172	WAS/WASL interacting protein family, member 1	WIPF1	0.000692892	0.0103621	1.15795
1173	transketolase	TKT	0.000693259	0.0103587	1.32559
1174	RUN and SH3 domain containing 1	RUSC1	0.000693815	0.0103582	1.13371
1175	CLP1, cleavage and polyadenylation factor I subunit, homolog (S. cerevisiae)	CLP1	0.000695095	0.0103685	1.102
1176	chromobox homolog 6	CBX6	0.000696695	0.0103835	1.16965
1177	eukaryotic translation initiation factor 4A3	EIF4A3	0.000703708	0.0104791	1.16047
1178	hexosaminidase B (beta polypeptide)	HEXB	0.000705138	0.0104915	1.173
1179	toll-like receptor 2	TLR2	0.000705638	0.01049	1.55205
1180	down-regulator of transcription 1, TBP-binding (negative cofactor 2)	DR1	0.000713683	0.0106006	1.15557
1181	chromosome 19 open reading frame 50	C19orf50	0.000720608	0.0106944	1.10989
1182	chromosome 1 open reading frame 50	C1orf50	0.000722096	0.0107074	1.17454
1183	tumor necrosis factor receptor superfamily, member 10b	TNFRSF10B	0.000723034	0.0107123	1.18847
1184	mitochondrial ribosomal protein L16	MRPL16	0.000725439	0.0107388	1.14596
1185	zinc finger protein 271	ZNF271	0.000725969	0.0107376	1.2589
1186	asialoglycoprotein receptor 1	ASGR1	0.000730349	0.0107933	1.14307
1187	IMP3, U3 small nucleolar ribonucleoprotein, homolog (yeast)	IMP3	0.000735175	0.0108554	1.14159
1188	DNA fragmentation factor, 40kDa, beta polypeptide (caspase-activated DNase)	DFFB	0.000745304	0.0109957	1.16865
1189	ral guanine nucleotide dissociation stimulator-like 2	RGL2	0.000745373	0.0109875	1.2512
1190	docking protein 1, 62kDa (downstream of tyrosine kinase 1)	DOK1	0.000748182	0.0110197	1.12781
1191	FERM, RhoGEF and pleckstrin domain protein 2	FARP2	0.000751731	0.0110626	1.23257
1192	serrate RNA effector molecule homolog (Arabidopsis)	SRRT	0.000752487	0.0110645	1.14202
1193	proteasome (prosome, macropain) activator subunit 4	PSME4	0.000754065	0.0110784	1.11768
1194	alanyl-tRNA synthetase domain containing 1	AARSD1	0.000754644	0.0110776	1.25457
1195	DEAD (Asp-Glu-Ala-Asp) box polypeptide 52	DDX52	0.000754985	0.0110733	1.16061
1196	lamin B1	LMNB1	0.000759749	0.0111339	1.1729
1197	adenylate cyclase 3	ADCY3	0.000763925	0.0111857	1.18327
1198	myristoylated alanine-rich protein kinase C substrate	MARCKS	0.000764086	0.0111787	1.26741
1199	tryptophanyl tRNA synthetase 2, mitochondrial	WARS2	0.000768546	0.0112346	1.17925
1200	ribosomal protein S9	RPS9	0.0007691	0.0112334	1.23596
1201	resistance to inhibitors of cholinesterase 8 homolog B (C. elegans)	RIC8B	0.000769551	0.0112306	1.15522
1202	cell division cycle 25 homolog B (S. pombe)	CDC25B	0.000772661	0.0112666	1.27449
1203	SCO cytochrome oxidase deficient homolog 2 (yeast)	SCO2	0.000776512	0.0113133	1.35206
1204	cell division cycle 27 homolog (S. cerevisiae)	CDC27	0.000777855	0.0113235	1.15766
1205	SEC13 homolog (S. cerevisiae)	SEC13	0.000778234	0.0113196	1.14877
1206	caspase 3, apoptosis-related cysteine peptidase	CASP3	0.000782651	0.0113744	1.20952
1207	dehydrogenase/reductase (SDR family) member 7	DHRS7	0.000790774	0.0114829	1.17961
1208	transmembrane protein 39A	TMEM39A	0.000797647	0.0115732	1.17314
1209	CDC-like kinase 1	CLK1	0.000798377	0.0115741	1.26651
1210	hexokinase 2	HK2	0.000799933	0.0115871	1.6729
1211	chemokine (C-C motif) ligand 8	CCL8	0.000810424	0.0117294	1.32963
1212	acidic (leucine-rich) nuclear phosphoprotein 32 family, member B	ANP32B	0.000811872	0.0117407	1.17348
1213	asparagine-linked glycosylation 8, alpha-1,3-glucosyltransferase homolog (S. cerevisiae)	ALG8	0.000812055	0.0117336	1.14092
1214	tescalcin	TESC	0.00081923	0.0118275	1.24739
1215	cyclin-dependent kinase 4	CDK4	0.000824713	0.0118969	1.16226
1216	chromobox homolog 5 (HP1 alpha homolog, Drosophila)	CBX5	0.00082745	0.0119266	1.37791
1217	syntaxin 4	STX4	0.000828448	0.0119311	1.21775
1218	arginine and glutamate rich 1	ARGLU1	0.000829926	0.0119426	1.1897
1219	stabilin 1	STAB1	0.000830543	0.0119417	1.29149
1220	ephrin-B2	EFNB2	0.000833996	0.0119815	1.36252
1221	major histocompatibility complex, class I, A	HLA-A	0.000835074	0.0119872	1.13441
1222	pleckstrin homology-like domain, family B, member 1	PHLDB1	0.000835456	0.0119828	1.15592
1223	solute carrier family 37 (glycerol-3-phosphate transporter), member 1	SLC37A1	0.000836042	0.0119815	1.13043
1224	caspase 7, apoptosis-related cysteine peptidase	CASP7	0.000845169	0.0121023	1.22586
1225	leukocyte-associated immunoglobulin-like receptor 2	LAIR2	0.000845937	0.0121035	1.16522
1226	craniofacial development protein 1	CFDP1	0.000848705	0.0121332	1.17556
1227	hemoglobin, delta	HBD	0.000851906	0.012169	1.25961
1228	family with sequence similarity 136, member A	FAM136A	0.000852728	0.0121708	1.16266
1229	tetraspanin 13	TSPAN13	0.000854438	0.0121853	1.51748
1230	eukaryotic translation initiation factor 3, subunit G	EIF3G	0.000865299	0.0123302	1.25148
1231	proteasome (prosome, macropain) 26S subunit, non-ATPase, 2	PSMD2	0.000878511	0.0125083	1.12681
1232	processing of precursor 7, ribonuclease P/MRP subunit (S. cerevisiae)	POP7	0.000879375	0.0125104	1.16478
1233	family with sequence similarity 38, member B	FAM38B	0.000882988	0.0125516	1.43399
1234	angio-associated, migratory cell protein	AAMP	0.000885066	0.0125709	1.11633
1235	dynein, light chain, Tctex-type 1	DYNLT1	0.00088719	0.0125909	1.14809
1236	myxovirus (influenza virus) resistance 2 (mouse)	MX2	0.000893911	0.012676	1.63704
1237	UDP-N-acetyl-alpha-D-galactosamine:polypeptide N-acetylgalactosaminyltransferase 1 (GalNAc-T1)	GALNT1	0.000895251	0.0126848	1.18223
1238	UDP-Gal:betaGlcNAc beta 1,4- galactosyltransferase, polypeptide 3	B4GALT3	0.000904432	0.0128045	1.12852
1239	BH3 interacting domain death agonist	BID	0.00091356	0.0129233	1.21833
1240	casein kinase 1, epsilon	CSNK1E	0.000914205	0.012922	1.18678
1241	general transcription factor IIE, polypeptide 2, beta 34kDa	GTF2E2	0.000914339	0.0129135	1.16904
1242	reticulocalbin 3, EF-hand calcium binding domain	RCN3	0.000916621	0.0129353	1.17089
1243	trophinin	TRO	0.000920851	0.0129845	1.15776
1244	nucleoporin 214kDa	NUP214	0.000921919	0.0129891	1.16609
1245	chromosome 9 open reading frame 114	C9orf114	0.000923576	0.013002	1.15227
1246	stimulated by retinoic acid 13 homolog (mouse)	STRA13	0.000926869	0.0130379	1.14695
1247	serine hydroxymethyltransferase 2 (mitochondrial)	SHMT2	0.000926968	0.0130288	1.18839
1248	SEC24 family, member C (S. cerevisiae)	SEC24C	0.000927697	0.0130286	1.37233
1249	B-cell receptor-associated protein 29	BCAP29	0.000929006	0.0130366	1.10432
1250	glucosaminyl (N-acetyl) transferase 3, mucin type	GCNT3	0.000940086	0.0131815	1.30442
1251	mitochondrial ribosomal protein L23	MRPL23	0.000944677	0.0132353	1.35329
1252	proteasome (prosome, macropain) subunit, beta type, 5	PSMB5	0.000945029	0.0132297	1.14672
1253	ATP-binding cassette, sub-family C (CFTR/MRP), member 3	ABCC3	0.000957929	0.0133995	1.35001
1254	milk fat globule-EGF factor 8 protein	MFGE8	0.000960178	0.0134203	1.22394
1255	coiled-coil domain containing 51	CCDC51	0.000966722	0.013501	1.16943
1256	PAN2 poly(A) specific ribonuclease subunit homolog (S. cerevisiae)	PAN2	0.000973963	0.0135913	1.18079
1257	cell division cycle 20 homolog (S. cerevisiae)	CDC20	0.00097738	0.0136281	1.37849
1258	poly(A) binding protein, cytoplasmic 3	PABPC3	0.000979845	0.0136516	1.17712
1259	caspase recruitment domain family, member 8	CARD8	0.000984087	0.0136998	1.2718
1260	pleckstrin	PLEK	0.000987494	0.0137363	1.28105
1261	myocyte enhancer factor 2A	MEF2A	0.000990389	0.0137657	1.28788
1262	coatomer protein complex, subunit beta 1	COPB1	0.000996439	0.0138388	1.11263
1263	DNA cross-link repair 1C (PSO2 homolog, S. cerevisiae)	DCLRE1C	0.000998416	0.0138553	1.16661
1264	HEAT repeat containing 1	HEATR1	0.00100024	0.0138696	1.16672
1265	chromosome 12 open reading frame 49	C12orf49	0.00100611	0.01394	1.13132
1266	maternally expressed 3 (non-protein coding)	MEG3	0.00100864	0.013964	1.21731
1267	tubby like protein 3	TULP3	0.00100908	0.0139591	1.11861
1268	Notch homolog 1, translocation-associated (Drosophila)	NOTCH1	0.00100973	0.013957	1.25481
1269	COP9 constitutive photomorphogenic homolog subunit 6 (Arabidopsis)	COPS6	0.00101583	0.0140303	1.11539
1270	surfeit 2	SURF2	0.00101808	0.0140503	1.15316
1271	selenoprotein W, 1	SEPW1	0.00101987	0.014064	1.16938
1272	neuropilin 1	NRP1	0.00102247	0.0140887	1.32001
1273	chromosome 15 open reading frame 63	C15orf63	0.00102532	0.0141169	1.19443
1274	chemokine (C-C motif) receptor 2	CCR2	0.00103338	0.0142166	1.2722
1275	phosphatidylglycerophosphate synthase 1	PGS1	0.00103478	0.0142248	1.1657
1276	ATG9 autophagy related 9 homolog A (S. cerevisiae)	ATG9A	0.00103486	0.0142147	1.15489
1277	chromatin modifying protein 2A	CHMP2A	0.00103522	0.0142085	1.22937
1278	ST3 beta-galactoside alpha-2,3-sialyltransferase 2	ST3GAL2	0.00103723	0.0142249	1.14392
1279	homeobox B5	HOXB5	0.00103749	0.0142174	1.13758
1280	transcription factor 15 (basic helix-loop-helix)	TCF15	0.00103756	0.0142073	1.20795
1281	TBC1 domain family, member 22A	TBC1D22A	0.00103972	0.0142257	1.12505
1282	bleomycin hydrolase	BLMH	0.0010401	0.0142198	1.16853
1283	sterol regulatory element binding transcription factor 1	SREBF1	0.00104474	0.0142721	1.26668
1284	apoptosis enhancing nuclease	AEN	0.00105377	0.0143843	1.12116
1285	GTPase, IMAP family member 5	GIMAP5	0.0010546	0.0143844	1.30157
1286	structural maintenance of chromosomes 4	SMC4	0.00105747	0.0144124	1.28901
1287	solute carrier family 39 (zinc transporter), member 7	SLC39A7	0.00105837	0.0144134	1.2725
1288	translocator protein (18kDa)	TSPO	0.00106818	0.0145357	1.2584
1289	dynactin 2 (p50)	DCTN2	0.00106978	0.0145462	1.13575
1290	glutathione S-transferase pi 1	GSTP1	0.00107078	0.0145485	1.15669
1291	glyceraldehyde-3-phosphate dehydrogenase	GAPDH	0.00108132	0.0146804	1.10301
1292	zinc finger protein 20	ZNF20	0.00108834	0.0147642	1.11542
1293	leukocyte immunoglobulin-like receptor, subfamily A (with TM domain), member 5	LILRA5	0.00109482	0.0148406	1.19673
1294	proline rich 16	PRR16	0.00109631	0.0148494	1.22356
1295	ADP-ribosylation-like factor 6 interacting protein 5	ARL6IP5	0.00109845	0.0148669	1.23764
1296	SATB homeobox 1	SATB1	0.00110514	0.0149458	1.2608
1297	testis derived transcript (3 LIM domains)	TES	0.00110541	0.014938	1.22663
1298	WD repeat domain 8	WDR8	0.00110979	0.0149856	1.24913
1299	histamine receptor H1	HRH1	0.00111158	0.0149982	1.23672
1300	SNF related kinase	SNRK	0.00111167	0.0149878	1.27506
1301	inosine triphosphatase (nucleoside triphosphate pyrophosphatase)	ITPA	0.00112302	0.0151293	1.11082
1302	chemokine (C-X-C motif) ligand 1 (melanoma growth stimulating activity, alpha)	CXCL1	0.00113041	0.0152172	1.50759
1303	ribonuclease L (2',5'-oligoisoadenylate synthetase-dependent)	RNASEL	0.00114329	0.0153786	1.12193
1304	proteasome (prosome, macropain) 26S subunit, ATPase, 3	PSMC3	0.00114575	0.0154	1.27071
1305	pituitary tumor-transforming 1 interacting protein	PTTG1IP	0.00115377	0.0154959	1.12721
1306	histone cluster 1, H1c	HIST1H1C	0.001158	0.0155408	1.42024
1307	MMS19 nucleotide excision repair homolog (S. cerevisiae)	MMS19	0.00116489	0.0156213	1.23475
1308	Williams Beuren syndrome chromosome region 22	WBSCR22	0.0011654	0.0156162	1.21671
1309	transmembrane protein 223	TMEM223	0.00117617	0.0157485	1.19604
1310	guanine nucleotide binding protein (G protein), beta polypeptide 2-like 1	GNB2L1	0.00118157	0.0158086	1.22541
1311	cytohesin 1 interacting protein	CYTIP	0.00118428	0.0158328	1.55058
1312	eukaryotic translation initiation factor 2B, subunit 1 alpha, 26kDa	EIF2B1	0.00118462	0.0158254	1.12111
1313	ubiquitin related modifier 1 homolog (S. cerevisiae)	URM1	0.00118959	0.0158796	1.10913
1314	ATP synthase, H+ transporting, mitochondrial F1 complex, epsilon subunit	ATP5E	0.00119229	0.0159035	1.20516
1315	dpy-19-like 1 (C. elegans)	DPY19L1	0.00119546	0.0159336	1.22539
1316	ADP-ribosylation factor 4	ARF4	0.00119739	0.0159473	1.14174
1317	G1 to S phase transition 1	GSPT1	0.00119807	0.0159443	1.19259
1318	ATP synthase, H+ transporting, mitochondrial F0 complex, subunit F2	ATP5J2	0.00120848	0.0160706	1.13109
1319	proprotein convertase subtilisin/kexin type 7	PCSK7	0.00120891	0.0160641	1.13758
1320	interferon induced transmembrane protein 2 (1-8D)	IFITM2	0.00121126	0.0160831	1.20377
1321	transmembrane protein 110	TMEM110	0.00121533	0.016125	1.16875
1322	prickle homolog 4 (Drosophila)	PRICKLE4	0.00123049	0.0163138	1.14713
1323	inositol polyphosphate-5-phosphatase, 40kDa	INPP5A	0.00123282	0.0163323	1.23239
1324	tripartite motif-containing 5	TRIM5	0.0012335	0.0163289	1.2307
1325	vaccinia related kinase 3	VRK3	0.00123486	0.0163347	1.10652
1326	eukaryotic translation initiation factor 1	EIF1	0.0012353	0.0163282	1.15973
1327	adhesion regulating molecule 1	ADRM1	0.00125552	0.0165829	1.15616
1328	nucleobindin 2	NUCB2	0.00125673	0.0165864	1.25858
1329	nudix (nucleoside diphosphate linked moiety X)-type motif 9	NUDT9	0.00126973	0.0167454	1.18514
1330	integrin-linked kinase	ILK	0.00127065	0.0167449	1.22589
1331	R3H domain containing 1	R3HDM1	0.00127104	0.0167374	1.13426
1332	transformer 2 alpha homolog (Drosophila)	TRA2A	0.00127209	0.0167387	1.20801
1333	RanBP-type and C3HC4-type zinc finger containing 1	RBCK1	0.00127585	0.0167756	1.13741
1334	MORC family CW-type zinc finger 2	MORC2	0.00129128	0.0169657	1.21441
1335	BCL2/adenovirus E1B 19kDa interacting protein 1	BNIP1	0.0012914	0.0169546	1.09907
1336	nicotinamide N-methyltransferase	NNMT	0.00129581	0.0169997	1.80339
1337	IQ motif containing G	IQCG	0.00129854	0.0170229	1.28761
1338	calcium modulating ligand	CAMLG	0.00129891	0.0170149	1.16371
1339	cAMP responsive element binding protein 3	CREB3	0.00130164	0.017038	1.17818
1340	ribonuclease, RNase A family, k6	RNASE6	0.00130324	0.0170462	1.53146
1341	pre-B-cell leukemia homeobox 1	PBX1	0.0013037	0.0170395	1.27701
1342	uridine phosphorylase 1	UPP1	0.00130654	0.0170639	1.29395
1343	adaptor-related protein complex 1, gamma 1 subunit	AP1G1	0.00130852	0.017077	1.16925
1344	basic leucine zipper transcription factor, ATF-like 3	BATF3	0.00130907	0.0170715	1.17195
1345	adenylate kinase 5	AK5	0.00130991	0.0170697	1.28384
1346	mediator complex subunit 6	MED6	0.00130996	0.0170577	1.14064
1347	poly(rC) binding protein 1	PCBP1	0.00131199	0.0170715	1.1665
1348	collagen, type XXI, alpha 1	COL21A1	0.00131756	0.0171312	1.43852
1349	stomatin (EPB72)-like 1	STOML1	0.00131872	0.0171336	1.15714
1350	protein arginine methyltransferase 7	PRMT7	0.00131946	0.0171305	1.26604
1351	Fas (TNF receptor superfamily, member 6)	FAS	0.00132264	0.017159	1.25294
1352	paraspeckle component 1	PSPC1	0.00132367	0.0171597	1.16433
1353	HLA-B associated transcript 3	BAT3	0.00132538	0.0171692	1.12011
1354	casein kinase 2, beta polypeptide	CSNK2B	0.00133224	0.0172453	1.11956
1355	chromosome 2 open reading frame 44	C2orf44	0.00133475	0.0172651	1.16365
1356	chromosome 5 open reading frame 13	C5orf13	0.00133597	0.0172681	1.19302
1357	SH3-domain GRB2-like endophilin B1	SH3GLB1	0.00134363	0.0173543	1.14002
1358	parvin, beta	PARVB	0.00134972	0.0174201	1.19093
1359	chromosome 19 open reading frame 60	C19orf60	0.00135495	0.0174747	1.24897
1360	cerebellar degeneration-related protein 2, 62kDa	CDR2	0.00135658	0.017483	1.22009
1361	dual specificity phosphatase 22	DUSP22	0.00135839	0.0174933	1.17597
1362	YEATS domain containing 2	YEATS2	0.0013586	0.0174832	1.15325
1363	egf-like module containing, mucin-like, hormone receptor-like 2	EMR2	0.00135973	0.0174849	1.15465
1364	complement component 3a receptor 1	C3AR1	0.00136148	0.0174946	1.53497
1365	dipeptidyl-peptidase 8	DPP8	0.00136591	0.0175387	1.22952
1366	SEC24 family, member D (S. cerevisiae)	SEC24D	0.0013662	0.0175295	1.20493
1367	family with sequence similarity 193, member A	FAM193A	0.00136749	0.0175333	1.14746
1368	inositol polyphosphate phosphatase-like 1	INPPL1	0.00136755	0.0175213	1.13748
1369	Friend leukemia virus integration 1	FLI1	0.0013731	0.0175795	1.24427
1370	CD79b molecule, immunoglobulin-associated beta	CD79B	0.00139269	0.0178173	1.24798
1371	EBNA1 binding protein 2	EBNA1BP2	0.00140233	0.0179275	1.19678
1372	interferon induced transmembrane protein pseudogene	LOC391020	0.00140405	0.0179364	1.17913
1373	KDEL (Lys-Asp-Glu-Leu) endoplasmic reticulum protein retention receptor 3	KDELR3	0.0014044	0.0179279	1.44868
1374	TAF10 RNA polymerase II, TATA box binding protein (TBP)-associated factor, 30kDa	TAF10	0.0014064	0.0179402	1.19579
1375	RAB11A, member RAS oncogene family	RAB11A	0.00141032	0.0179772	1.12777
1376	polymerase (DNA directed), gamma 2, accessory subunit	POLG2	0.00141933	0.018079	1.12256
1377	chromosome 6 open reading frame 62	C6orf62	0.00142098	0.0180868	1.1583
1378	fission 1 (mitochondrial outer membrane) homolog (S. cerevisiae)	FIS1	0.00142561	0.0181326	1.1545
1379	polymerase (DNA directed), epsilon 2 (p59 subunit)	POLE2	0.00142827	0.0181533	1.16908
1380	BMS1 homolog, ribosome assembly protein (yeast)	BMS1	0.00143048	0.0181682	1.20511
1381	adaptor-related protein complex 1, gamma 2 subunit	AP1G2	0.00143101	0.0181617	1.15802
1382	TNF receptor-associated factor 2	TRAF2	0.00143582	0.0182096	1.1064
1383	Rho/Rac guanine nucleotide exchange factor (GEF) 2	ARHGEF2	0.00144804	0.0183513	1.10388
1384	FK506 binding protein 14, 22 kDa	FKBP14	0.00145871	0.0184731	1.17077
1385	interferon regulatory factor 3	IRF3	0.00149833	0.0189611	1.14421
1386	pitrilysin metallopeptidase 1	PITRM1	0.0015018	0.0189914	1.16973
1387	cyclin-dependent kinase 12	CDK12	0.00150336	0.0189974	1.12364
1388	transforming growth factor beta 1 induced transcript 1	TGFB1I1	0.00150772	0.0190388	1.25985
1389	ARP5 actin-related protein 5 homolog (yeast)	ACTR5	0.00152325	0.019221	1.10531
1390	BCL2-associated athanogene 2	BAG2	0.00152366	0.0192124	1.50051
1391	immediate early response 2	IER2	0.00152592	0.019227	1.40166
1392	ATPase, H+ transporting, lysosomal 21kDa, V0 subunit b	ATP6V0B	0.00152893	0.0192511	1.23838
1393	dolichyl-phosphate (UDP-N-acetylglucosamine) N-acetylglucosaminephosphotransferase 1 (GlcNAc-1-P transferase)	DPAGT1	0.00152937	0.0192429	1.22618
1394	mitochondrial ribosomal protein L35	MRPL35	0.00153519	0.0193022	1.14932
1395	v-ets erythroblastosis virus E26 oncogene homolog 1 (avian)	ETS1	0.00153786	0.0193219	1.15478
1396	CD1d molecule	CD1D	0.00154193	0.0193592	1.17372
1397	apolipoprotein B mRNA editing enzyme, catalytic polypeptide-like 3A	APOBEC3A	0.00154362	0.0193665	1.72761
1398	asteroid homolog 1 (Drosophila)	ASTE1	0.0015442	0.01936	1.16869
1399	acyl-CoA thioesterase 9	ACOT9	0.00156083	0.0195545	1.2006
1400	zeta-chain (TCR) associated protein kinase 70kDa	ZAP70	0.00156084	0.0195406	1.10597
1401	transmembrane protein 184B	TMEM184B	0.00156101	0.0195287	1.22456
1402	proteasome (prosome, macropain) activator subunit 3 (PA28 gamma; Ki)	PSME3	0.00156188	0.0195258	1.12333
1403	sorting nexin 17	SNX17	0.00157148	0.0196318	1.10324
1404	homeobox D11	HOXD11	0.00157279	0.0196341	1.11267
1405	lymphocyte antigen 86	LY86	0.00157373	0.0196318	1.27295
1406	ubiquitin-fold modifier conjugating enzyme 1	UFC1	0.00157429	0.0196249	1.1164
1407	runt-related transcription factor 1; translocated to, 1 (cyclin D-related)	RUNX1T1	0.00157642	0.0196374	1.15688
1408	major facilitator superfamily domain containing 10	MFSD10	0.00157687	0.0196292	1.25734
1409	fibrillin 2	FBN2	0.0015773	0.0196206	1.30591
1410	potassium channel modulatory factor 1	KCMF1	0.00158007	0.019641	1.10627
1411	receptor (chemosensory) transporter protein 4	RTP4	0.0015837	0.0196722	1.35647
1412	Scm-like with four mbt domains 1	SFMBT1	0.00158592	0.0196859	1.13438
1413	ring finger protein 144A	RNF144A	0.0015906	0.0197299	1.23652
1414	histone deacetylase 3	HDAC3	0.00159527	0.0197739	1.11853
1415	cadherin 11, type 2, OB-cadherin (osteoblast)	CDH11	0.00159915	0.019808	1.33768
1416	sclerostin domain containing 1	SOSTDC1	0.00161131	0.0199445	1.80103
1417	ribosomal protein L26-like 1	RPL26L1	0.00161478	0.0199734	1.20031
1418	BCL2-antagonist/killer 1	BAK1	0.00161639	0.0199791	1.20902
1419	chromosome 14 open reading frame 2	C14orf2	0.00162143	0.0200274	1.13002
1420	phospholipase A2-activating protein	PLAA	0.00162819	0.0200967	1.14135
1421	transmembrane protein 50A	TMEM50A	0.00163125	0.0201202	1.15765
1422	chloride channel, nucleotide-sensitive, 1A	CLNS1A	0.00163278	0.020125	1.16336
1423	solute carrier family 2 (facilitated glucose transporter), member 8	SLC2A8	0.00163668	0.0201588	1.12967
1424	zinc finger protein 442	ZNF442	0.00163865	0.020169	1.20728
1425	Sec61 beta subunit	SEC61B	0.00163923	0.020162	1.1065
1426	thioredoxin domain containing 9	TXNDC9	0.0016407	0.0201659	1.16324
1427	PDZ and LIM domain 3	PDLIM3	0.00164441	0.0201973	1.35735
1428	sprouty homolog 1, antagonist of FGF signaling (Drosophila)	SPRY1	0.00166059	0.0203818	1.29231
1429	heat shock 70kDa protein 8	HSPA8	0.00166166	0.0203807	1.15115
1430	myc target 1	MYCT1	0.00166778	0.0204414	1.26811
1431	zinc finger, BED-type containing 2	ZBED2	0.00167057	0.0204613	1.54046
1432	nitric oxide synthase 3 (endothelial cell)	NOS3	0.00167541	0.0205062	1.23302
1433	microsomal glutathione S-transferase 3	MGST3	0.00167566	0.020495	1.15147
1434	collagen, type XIII, alpha 1	COL13A1	0.00167634	0.020489	1.10305
1435	ribosomal protein L24	RPL24	0.00167717	0.0204849	1.16828
1436	F-box protein 28	FBXO28	0.00168075	0.0205142	1.1257
1437	thyroid adenoma associated	THADA	0.00170964	0.0208523	1.0903
1438	DR1-associated protein 1 (negative cofactor 2 alpha)	DRAP1	0.00172214	0.0209903	1.15188
1439	transcription factor 3 (E2A immunoglobulin enhancer binding factors E12/E47)	TCF3	0.00173717	0.0211587	1.06297
1440	ribosomal protein L38	RPL38	0.00174415	0.021229	1.19094
1441	phorbol-12-myristate-13-acetate-induced protein 1	PMAIP1	0.00175713	0.0213721	1.17925
1442	LIM domain only 2 (rhombotin-like 1)	LMO2	0.00176585	0.0214633	1.30928
1443	sema domain, immunoglobulin domain (Ig), short basic domain, secreted, (semaphorin) 3F	SEMA3F	0.00177579	0.0215691	1.1396
1444	ribosomal protein S2	RPS2	0.00177638	0.0215613	1.17934
1445	SIN3 homolog B, transcription regulator (yeast)	SIN3B	0.00177746	0.0215595	1.12291
1446	NADH dehydrogenase (ubiquinone) 1 alpha subcomplex, 8, 19kDa	NDUFA8	0.00178072	0.0215842	1.11602
1447	ribosomal protein L13	RPL13	0.00179263	0.0217135	1.16532
1448	small nuclear ribonucleoprotein 200kDa (U5)	SNRNP200	0.00179452	0.0217213	1.12061
1449	reticulocalbin 1, EF-hand calcium binding domain	RCN1	0.00179956	0.0217673	1.26274
1450	family with sequence similarity 111, member A	FAM111A	0.00180356	0.0218006	1.13034
1451	phosphatidic acid phosphatase type 2C	PPAP2C	0.00181171	0.0218841	1.17689
1452	formin binding protein 4	FNBP4	0.00181327	0.0218878	1.16975
1453	myosin IXB	MYO9B	0.00181346	0.0218751	1.06325
1454	signal sequence receptor, delta (translocon-associated protein delta)	SSR4	0.00181434	0.0218706	1.20403
1455	proprotein convertase subtilisin/kexin type 5	PCSK5	0.00181571	0.0218722	1.36981
1456	aldo-keto reductase family 1, member B1 (aldose reductase)	AKR1B1	0.00182263	0.0219404	1.21854
1457	Ras association (RalGDS/AF-6) domain family member 1	RASSF1	0.00182439	0.0219465	1.15987
1458	schlafen family member 12	SLFN12	0.00182505	0.0219393	1.20481
1459	platelet factor 4	PF4	0.00182655	0.0219424	2.07983
1460	midkine (neurite growth-promoting factor 2)	MDK	0.00183542	0.0220338	1.15507
1461	checkpoint with forkhead and ring finger domains	CHFR	0.00183714	0.0220394	1.12314
1462	neurobeachin-like 2	NBEAL2	0.00183897	0.0220462	1.0994
1463	beta-1,3-glucuronyltransferase 3 (glucuronosyltransferase I)	B3GAT3	0.00184147	0.0220612	1.09512
1464	lysophospholipase II	LYPLA2	0.00184502	0.0220886	1.10668
1465	ectonucleoside triphosphate diphosphohydrolase 1	ENTPD1	0.00185912	0.0222422	1.17343
1466	myosin, light chain 6B, alkali, smooth muscle and non-muscle	MYL6B	0.00186346	0.0222789	1.24798
1467	CD300c molecule	CD300C	0.00186641	0.0222989	1.14964
1468	SERTA domain containing 2	SERTAD2	0.00186916	0.0223166	1.13789
1469	nudix (nucleoside diphosphate linked moiety X)-type motif 3	NUDT3	0.00188001	0.0224309	1.25154
1470	nidogen 2 (osteonidogen)	NID2	0.00188362	0.0224587	1.3878
1471	proteasome (prosome, macropain) subunit, beta type, 2	PSMB2	0.00189002	0.0225196	1.11858
1472	mitogen-activated protein kinase 12	MAPK12	0.00189366	0.0225476	1.21539
1473	protein tyrosine phosphatase-like (proline instead of catalytic arginine), member A	PTPLA	0.00189514	0.02255	1.35585
1474	DENN/MADD domain containing 2D	DENND2D	0.00190229	0.0226197	1.31553
1475	sema domain, immunoglobulin domain (Ig), transmembrane domain (TM) and short cytoplasmic domain, (semaphorin) 4G	SEMA4G	0.00190485	0.0226348	1.38048
1476	thrombospondin 2	THBS2	0.00191154	0.0226989	1.43848
1477	serine/threonine kinase 25 (STE20 homolog, yeast)	STK25	0.0019161	0.0227376	1.11699
1478	THO complex 5	THOC5	0.00193072	0.0228956	1.16898
1479	SIVA1, apoptosis-inducing factor	SIVA1	0.00193239	0.0229	1.15025
1480	thromboxane A synthase 1 (platelet)	TBXAS1	0.0019367	0.0229355	1.21047
1481	asparagine-linked glycosylation 13 homolog (S. cerevisiae)	ALG13	0.00194364	0.0230022	1.14246
1482	kinase insert domain receptor (a type III receptor tyrosine kinase)	KDR	0.00194726	0.0230294	1.42455
1483	WD repeat domain 77	WDR77	0.00195322	0.0230843	1.0865
1484	protein phosphatase 4, catalytic subunit	PPP4C	0.00195868	0.0231333	1.23212
1485	component of oligomeric golgi complex 4	COG4	0.0019643	0.0231841	1.26159
1486	Rho GTPase activating protein 17	ARHGAP17	0.00198615	0.0234262	1.16872
1487	de-etiolated homolog 1 (Arabidopsis)	DET1	0.00198684	0.0234185	1.1576
1488	ubiquitin-conjugating enzyme E2C	UBE2C	0.00198967	0.0234361	1.22727
1489	oligonucleotide/oligosaccharide-binding fold containing 1	OBFC1	0.00199332	0.0234634	1.34662
1490	zinc finger, CCHC domain containing 6	ZCCHC6	0.00200884	0.0236301	1.1146
1491	tissue factor pathway inhibitor 2	TFPI2	0.00200884	0.0236143	1.62858
1492	signal recognition particle 54kDa	SRP54	0.0020167	0.0236908	1.16631
1493	solute carrier family 25 (mitochondrial carrier; adenine nucleotide translocator), member 4	SLC25A4	0.00201949	0.0237077	1.17316
1494	mitogen-activated protein kinase kinase kinase 11	MAP3K11	0.0020221	0.0237224	1.21071
1495	Yip1 domain family, member 3	YIPF3	0.00202423	0.0237316	1.15696
1496	inositol polyphosphate-5-phosphatase F	INPP5F	0.00203132	0.0237988	1.14133
1497	heme oxygenase (decycling) 1	HMOX1	0.0020368	0.0238471	1.38588
1498	tryptophanyl-tRNA synthetase	WARS	0.00204158	0.023887	1.33277
1499	poliovirus receptor related immunoglobulin domain containing	PVRIG	0.00204249	0.0238817	1.20837
1500	signal transducer and activator of transcription 4	STAT4	0.00204771	0.0239268	1.26376
1501	superoxide dismutase 2, mitochondrial	SOD2	0.00204873	0.0239227	1.32416
1502	DnaJ (Hsp40) homolog, subfamily B, member 2	DNAJB2	0.00205679	0.0240009	1.2769
1503	carboxypeptidase, vitellogenic-like	CPVL	0.00205787	0.0239976	1.50435
1504	ribonuclease, RNase A family, 1 (pancreatic)	RNASE1	0.00206453	0.0240592	1.45894
1505	heterogeneous nuclear ribonucleoprotein R	HNRNPR	0.00206666	0.024068	1.13761
1506	GTPase, IMAP family member 6	GIMAP6	0.00206993	0.02409	1.3587
1507	NOP2/Sun domain family, member 5	NSUN5	0.00207651	0.0241506	1.25446
1508	splicing factor 3b, subunit 1, 155kDa	SF3B1	0.00207997	0.0241748	1.11507
1509	cyclic nucleotide gated channel alpha 1	CNGA1	0.00211083	0.0245173	1.32682
1510	cytotoxic and regulatory T cell molecule	CRTAM	0.00211286	0.0245246	1.17249
1511	formyl peptide receptor 3	FPR3	0.00211683	0.0245544	1.28646
1512	exostoses (multiple)-like 2	EXTL2	0.00211743	0.0245451	1.15525
1513	chromosome 21 open reading frame 59	C21orf59	0.00211752	0.0245299	1.12936
1514	megakaryocyte-associated tyrosine kinase	MATK	0.00212021	0.0245449	1.20931
1515	mitogen-activated protein kinase 1	MAPK1	0.0021212	0.0245401	1.14393
1516	KIAA0415	KIAA0415	0.00212739	0.0245955	1.12635
1517	spleen tyrosine kinase	SYK	0.00214378	0.0247687	1.27838
1518	cathepsin C	CTSC	0.00215596	0.024893	1.51317
1519	nuclear distribution gene C homolog (A. nidulans)	NUDC	0.00215998	0.024923	1.14868
1520	dedicator of cytokinesis 6	DOCK6	0.00216164	0.0249257	1.20423
1521	polyglutamine binding protein 1	PQBP1	0.00216193	0.0249126	1.20449
1522	lectin, mannose-binding 2	LMAN2	0.00216323	0.0249112	1.17751
1523	syntaxin binding protein 1	STXBP1	0.00218078	0.0250969	1.16974
1524	major histocompatibility complex, class I, E	HLA-E	0.00218349	0.0251116	1.24157
1525	calcium binding and coiled-coil domain 2	CALCOCO2	0.00219019	0.0251721	1.15029
1526	HOP homeobox	HOPX	0.00219146	0.0251702	1.5264
1527	stomatin	STOM	0.00219154	0.0251547	1.2118
1528	proteasome (prosome, macropain) 26S subunit, non-ATPase, 11	PSMD11	0.00220054	0.0252414	1.19123
1529	cyclin-dependent kinase inhibitor 2C (p18, inhibits CDK4)	CDKN2C	0.00220095	0.0252296	1.1529
1530	RAD51 associated protein 1	RAD51AP1	0.00220369	0.0252445	1.15481
1531	tropomodulin 1	TMOD1	0.00220815	0.025279	1.35816
1532	ribosomal protein L36	RPL36	0.00221568	0.0253487	1.31693
1533	alpha-kinase 3	ALPK3	0.00222135	0.025397	1.1806
1534	zinc finger protein 764	ZNF764	0.00222292	0.0253983	1.10619
1535	chromosome 2 open reading frame 42	C2orf42	0.00222765	0.0254359	1.16075
1536	mediator complex subunit 17	MED17	0.00224178	0.0255805	1.23243
1537	zinc finger CCCH-type, antiviral 1	ZC3HAV1	0.00226426	0.0258203	1.13223
1538	proteolipid protein 2 (colonic epithelium-enriched)	PLP2	0.00226606	0.025824	1.18864
1539	fused in sarcoma	FUS	0.00228897	0.026068	1.13748
1540	polymerase (RNA) II (DNA directed) polypeptide L, 7.6kDa	POLR2L	0.00229236	0.0260898	1.16804
1541	threonyl-tRNA synthetase 2, mitochondrial (putative)	TARS2	0.00230517	0.0262185	1.09125
1542	caveolin 1, caveolae protein, 22kDa	CAV1	0.00230938	0.0262494	1.31856
1543	apolipoprotein L, 6	APOL6	0.00232557	0.0264163	1.14967
1544	DEAH (Asp-Glu-Ala-His) box polypeptide 15	DHX15	0.00232619	0.0264061	1.14198
1545	YME1-like 1 (S. cerevisiae)	YME1L1	0.00232948	0.0264264	1.12432
1546	ankyrin repeat and zinc finger domain containing 1	ANKZF1	0.00233422	0.026463	1.12839
1547	phospholipase A2, group VII (platelet-activating factor acetylhydrolase, plasma)	PLA2G7	0.00233973	0.0265084	1.25399
1548	lysophosphatidylcholine acyltransferase 1	LPCAT1	0.00234023	0.0264969	1.17592
1549	holocytochrome c synthase	HCCS	0.0023739	0.0268608	1.17135
1550	dynein, cytoplasmic 1, light intermediate chain 2	DYNC1LI2	0.0023762	0.0268694	1.17338
1551	related RAS viral (r-ras) oncogene homolog	RRAS	0.00238377	0.0269376	1.17228
1552	replication protein A1, 70kDa	RPA1	0.0023866	0.0269523	1.18652
1553	THAP domain containing 11	THAP11	0.00239011	0.0269746	1.15442
1554	pseudouridylate synthase 7 homolog (S. cerevisiae)	PUS7	0.00239365	0.0269971	1.21527
1555	mitochondrial ribosomal protein L28	MRPL28	0.00239734	0.0270213	1.27053
1556	zinc finger, HIT type 1	ZNHIT1	0.00239993	0.0270331	1.23089
1557	mitochondrial ribosomal protein L18	MRPL18	0.00240049	0.0270221	1.14104
1558	fibrillarin	FBL	0.00241796	0.0272013	1.18792
1559	diacylglycerol kinase, alpha 80kDa	DGKA	0.00242269	0.027237	1.10857
1560	secretogranin II	SCG2	0.00242618	0.0272587	1.17495
1561	DENN/MADD domain containing 4B	DENND4B	0.00243234	0.0273105	1.1438
1562	transmembrane protein 45A	TMEM45A	0.00243282	0.0272984	1.39784
1563	chemokine (C-X-C motif) ligand 6 (granulocyte chemotactic protein 2)	CXCL6	0.002449	0.0274624	1.8753
1564	proteasome (prosome, macropain) 26S subunit, non-ATPase, 8	PSMD8	0.00249281	0.0279357	1.20661
1565	solute carrier family 35, member E2	SLC35E2	0.0025129	0.0281429	1.12663
1566	PRP31 pre-mRNA processing factor 31 homolog (S. cerevisiae)	PRPF31	0.00251941	0.0281977	1.20487
1567	zinc finger protein 350	ZNF350	0.00252481	0.0282402	1.12996
1568	UTP18, small subunit (SSU) processome component, homolog (yeast)	UTP18	0.00252755	0.0282528	1.14274
1569	macrophage erythroblast attacher	MAEA	0.00253838	0.0283558	1.13184
1570	Rho GDP dissociation inhibitor (GDI) beta	ARHGDIB	0.00254195	0.0283776	1.27321
1571	2'-5'-oligoadenylate synthetase 2, 69/71kDa	OAS2	0.00254793	0.0284262	1.49284
1572	membrane-associated ring finger (C3HC4) 3	MARCH3	0.0025673	0.0286241	1.24547
1573	peptidylprolyl isomerase H (cyclophilin H)	PPIH	0.00258065	0.0287547	1.15821
1574	ERGIC and golgi 3	ERGIC3	0.00258802	0.0288185	1.09823
1575	zinc finger protein 248	ZNF248	0.00259101	0.0288335	1.17825
1576	hematological and neurological expressed 1-like	HN1L	0.00259353	0.0288431	1.09856
1577	DEAD (Asp-Glu-Ala-Asp) box polypeptide 58	DDX58	0.00259776	0.0288719	1.36161
1578	cytochrome b-561 domain containing 2	CYB561D2	0.00261851	0.029084	1.13335
1579	malignant T cell amplified sequence 1	MCTS1	0.00262947	0.0291873	1.16802
1580	phosphoglucomutase 3	PGM3	0.00264554	0.0293471	1.20057
1581	Smg-5 homolog, nonsense mediated mRNA decay factor (C. elegans)	SMG5	0.00264775	0.0293531	1.15771
1582	casein kinase 1, gamma 2	CSNK1G2	0.00267551	0.029642	1.10483
1583	ras homolog gene family, member A	RHOA	0.00268064	0.02968	1.09283
1584	tetratricopeptide repeat domain 31	TTC31	0.00268268	0.029684	1.16345
1585	SP110 nuclear body protein	SP110	0.00268525	0.0296936	1.21175
1586	ELOVL family member 6, elongation of long chain fatty acids (FEN1/Elo2, SUR4/Elo3-like, yeast)	ELOVL6	0.00270262	0.0298669	1.19133
1587	ornithine decarboxylase antizyme 1	OAZ1	0.00270562	0.0298812	1.09929
1588	CDP-diacylglycerol--inositol 3-phosphatidyltransferase	CDIPT	0.00272042	0.0300257	1.12299
1589	GPN-loop GTPase 1	GPN1	0.00273385	0.030155	1.16822
1590	chloride channel CLIC-like 1	CLCC1	0.0027384	0.0301861	1.18934
1591	G protein-coupled receptor 124	GPR124	0.00273879	0.0301715	1.24189
1592	chromobox homolog 4 (Pc class homolog, Drosophila)	CBX4	0.00274989	0.0302747	1.08039
1593	ATG3 autophagy related 3 homolog (S. cerevisiae)	ATG3	0.00277826	0.0305679	1.14165
1594	aspartate beta-hydroxylase domain containing 1	ASPHD1	0.00278866	0.030663	1.1987
1595	Notch homolog 4 (Drosophila)	NOTCH4	0.0028189	0.0309761	1.28411
1596	YKT6 v-SNARE homolog (S. cerevisiae)	YKT6	0.00282964	0.0310746	1.10485
1597	ATPase, H+ transporting, lysosomal 9kDa, V0 subunit e1	ATP6V0E1	0.00283004	0.0310595	1.09532
1598	snail homolog 2 (Drosophila)	SNAI2	0.0028337	0.0310803	1.47307
1599	tripartite motif-containing 24	TRIM24	0.00283509	0.031076	1.17269
1600	CD160 molecule	CD160	0.00283829	0.0310917	1.1911
1601	cyclin L2	CCNL2	0.00284736	0.0311715	1.18218
1602	TCF3 (E2A) fusion partner (in childhood Leukemia)	TFPT	0.00284833	0.0311628	1.2004
1603	spermatogenesis associated, serine-rich 2	SPATS2	0.00287872	0.0314756	1.17232
1604	N-methylpurine-DNA glycosylase	MPG	0.00288272	0.0314996	1.18789
1605	inositol polyphosphate-5-phosphatase K	INPP5K	0.00289121	0.0315727	1.16774
1606	DENN/MADD domain containing 4A	DENND4A	0.002908	0.0317363	1.10593
1607	ribosomal protein S14	RPS14	0.00292876	0.031943	1.15999
1608	claudin domain containing 1	CLDND1	0.00293415	0.0319819	1.19812
1609	ribosomal protein L5	RPL5	0.00294726	0.0321048	1.11824
1610	proteasome (prosome, macropain) subunit, alpha type, 4	PSMA4	0.00295396	0.0321578	1.11857
1611	RAB15, member RAS onocogene family	RAB15	0.00295492	0.0321483	1.11253
1612	PHD finger protein 11	PHF11	0.00296678	0.0322573	1.1527
1613	Ewing sarcoma breakpoint region 1	EWSR1	0.00297124	0.0322858	1.12492
1614	major histocompatibility complex, class I, G	HLA-G	0.00297413	0.0322971	1.14523
1615	mannosidase, alpha, class 1B, member 1	MAN1B1	0.00301776	0.0327507	1.24644
1616	diacylglycerol kinase, zeta 104kDa	DGKZ	0.00302723	0.0328331	1.44645
1617	2,3-bisphosphoglycerate mutase	BPGM	0.00302924	0.0328345	1.14796
1618	butyrophilin, subfamily 3, member A2	BTN3A2	0.0030372	0.0329005	1.40273
1619	paired immunoglobin-like type 2 receptor beta	PILRB	0.00305177	0.0330379	1.23343
1620	tubulin folding cofactor D	TBCD	0.00305467	0.0330489	1.08819
1621	gem (nuclear organelle) associated protein 6	GEMIN6	0.00306371	0.0331263	1.10397
1622	KIAA0040	KIAA0040	0.00306457	0.0331151	1.42441
1623	interleukin 27 receptor, alpha	IL27RA	0.00307403	0.0331969	1.13608
1624	coiled-coil domain containing 86	CCDC86	0.00308292	0.0332724	1.14793
1625	glutathione peroxidase 1	GPX1	0.00308516	0.033276	1.36875
1626	eukaryotic translation initiation factor 3, subunit D	EIF3D	0.00310207	0.0334379	1.12538
1627	sepiapterin reductase (7,8-dihydrobiopterin:NADP+ oxidoreductase)	SPR	0.00310329	0.0334305	1.1262
1628	eukaryotic translation initiation factor 3, subunit L	EIF3L	0.00312922	0.0336891	1.131
1629	WD repeat domain 5B	WDR5B	0.00314123	0.0337977	1.12034
1630	voltage-dependent anion channel 1	VDAC1	0.00314291	0.033795	1.20358
1631	hydroxysteroid (17-beta) dehydrogenase 12	HSD17B12	0.00315029	0.0338535	1.12509
1632	neuromedin U	NMU	0.00315737	0.0339088	1.85246
1633	platelet/endothelial cell adhesion molecule	PECAM1	0.00316114	0.0339286	1.33495
1634	interferon, alpha-inducible protein 27	IFI27	0.00316213	0.0339184	1.39881
1635	chromatin modifying protein 4A	CHMP4A	0.00317993	0.0340885	1.23315
1636	serpin peptidase inhibitor, clade B (ovalbumin), member 6	SERPINB6	0.00318672	0.0341404	1.30566
1637	thyroid hormone receptor interactor 13	TRIP13	0.00320366	0.0343009	1.17012
1638	heparanase	HPSE	0.00323577	0.0346235	1.31301
1639	cyclin-dependent kinase 5	CDK5	0.00326335	0.0348973	1.12801
1640	X-ray repair complementing defective repair in Chinese hamster cells 5 (double-strand-break rejoining)	XRCC5	0.00328421	0.0350989	1.11834
1641	microfibrillar-associated protein 1	MFAP1	0.00328443	0.03508	1.10282
1642	DENN/MADD domain containing 5A	DENND5A	0.00330291	0.0352559	1.15244
1643	zinc finger protein 536	ZNF536	0.00331212	0.0353327	1.17031
1644	galactosidase, beta 1	GLB1	0.00332539	0.0354526	1.15387
1645	N(alpha)-acetyltransferase 15, NatA auxiliary subunit	NAA15	0.00333576	0.0355416	1.15382
1646	polymerase I and transcript release factor	PTRF	0.00333734	0.0355368	1.19802
1647	mitochondrial ribosomal protein L33	MRPL33	0.00335174	0.0356685	1.10682
1648	zyxin	ZYX	0.0033614	0.0357496	1.15553
1649	solute carrier family 25 (mitochondrial carrier: glutamate), member 22	SLC25A22	0.00336405	0.0357561	1.0819
1650	replication factor C (activator 1) 4, 37kDa	RFC4	0.00336534	0.035748	1.17912
1651	PHD finger protein 16	PHF16	0.00336773	0.0357517	1.22392
1652	ariadne homolog, ubiquitin-conjugating enzyme E2 binding protein, 1 (Drosophila)	ARIH1	0.00338633	0.0359275	1.14924
1653	serpin peptidase inhibitor, clade E (nexin, plasminogen activator inhibitor type 1), member 2	SERPINE2	0.00339493	0.0359969	1.52118
1654	adaptor-related protein complex 1, sigma 2 subunit	AP1S2	0.00340758	0.0361092	1.27069
1655	zinc finger protein 281	ZNF281	0.00342289	0.0362496	1.18258
1656	tropomyosin 4	TPM4	0.003424	0.0362394	1.18559
1657	frataxin	FXN	0.00342548	0.0362332	1.12082
1658	Finkel-Biskis-Reilly murine sarcoma virus (FBR-MuSV) ubiquitously expressed	FAU	0.00343117	0.0362715	1.17685
1659	CUGBP, Elav-like family member 2	CELF2	0.00343687	0.0363098	1.16021
1660	kinesin heavy chain member 2A	KIF2A	0.00345102	0.0364374	1.18106
1661	zinc finger family member 767	ZNF767	0.00349031	0.03683	1.13213
1662	exosome component 4	EXOSC4	0.0034984	0.0368932	1.12173
1663	ribophorin II	RPN2	0.00351884	0.0370864	1.13528
1664	cystatin E/M	CST6	0.00353336	0.0372171	1.21191
1665	peptidase domain containing associated with muscle regeneration 1	PAMR1	0.00353856	0.0372495	1.56675
1666	transmembrane protease, serine 3	TMPRSS3	0.00355164	0.0373647	1.17916
1667	dual-specificity tyrosine-(Y)-phosphorylation regulated kinase 4	DYRK4	0.00355927	0.0374225	1.13133
1668	tyrosylprotein sulfotransferase 2	TPST2	0.00357718	0.0375883	1.32852
1669	serglycin	SRGN	0.00358084	0.0376042	1.3223
1670	deoxyhypusine synthase	DHPS	0.00359128	0.0376913	1.09968
1671	eukaryotic translation initiation factor 2B, subunit 5 epsilon, 82kDa	EIF2B5	0.00359213	0.0376776	1.19277
1672	chondroitin sulfate proteoglycan 4	CSPG4	0.00359722	0.0377085	1.15834
1673	origin recognition complex, subunit 6 like (yeast)	ORC6L	0.00359829	0.0376971	1.11391
1674	gap junction protein, alpha 5, 40kDa	GJA5	0.00363555	0.0380647	1.2691
1675	testis expressed 10	TEX10	0.00365473	0.0382426	1.11332
1676	phosphatidic acid phosphatase type 2B	PPAP2B	0.00366042	0.0382793	1.31083
1677	DEAD (Asp-Glu-Ala-Asp) box polypeptide 50	DDX50	0.0036654	0.0383085	1.20142
1678	zinc finger, C3H1-type containing	ZFC3H1	0.00366619	0.038294	1.15387
1679	peptidylprolyl isomerase domain and WD repeat containing 1	PPWD1	0.00367414	0.0383541	1.14421
1680	butyrophilin, subfamily 2, member A1	BTN2A1	0.0036755	0.0383456	1.19032
1681	serine/threonine/tyrosine interacting-like 1	STYXL1	0.00369681	0.0385449	1.21305
1682	pinin, desmosome associated protein	PNN	0.0037165	0.0387271	1.20889
1683	huntingtin	HTT	0.00372811	0.0388251	1.09332
1684	RER1 retention in endoplasmic reticulum 1 homolog (S. cerevisiae)	RER1	0.00373364	0.0388595	1.10917
1685	guanine nucleotide binding protein (G protein), beta polypeptide 1	GNB1	0.00373525	0.0388532	1.09765
1686	KIAA0754	KIAA0754	0.0037706	0.0391977	1.11414
1687	mago-nashi homolog, proliferation-associated (Drosophila)	MAGOH	0.00377782	0.0392495	1.14158
1688	zinc finger protein 135	ZNF135	0.00379275	0.0393812	1.16561
1689	growth arrest and DNA-damage-inducible, gamma interacting protein 1	GADD45GIP1	0.00379495	0.0393807	1.16357
1690	chaperonin containing TCP1, subunit 8 (theta)	CCT8	0.00380754	0.039488	1.14235
1691	transcription elongation factor B (SIII), polypeptide 1 (15kDa, elongin C)	TCEB1	0.00382002	0.0395941	1.12023
1692	tribbles homolog 2 (Drosophila)	TRIB2	0.00382029	0.0395734	1.23591
1693	transducin (beta)-like 3	TBL3	0.00383374	0.0396892	1.15918
1694	enhancer of mRNA decapping 4	EDC4	0.003836	0.0396892	1.1386
1695	transportin 1	TNPO1	0.00383762	0.0396826	1.21897
1696	deoxyguanosine kinase	DGUOK	0.00383777	0.0396608	1.11638
1697	ST8 alpha-N-acetyl-neuraminide alpha-2,8-sialyltransferase 4	ST8SIA4	0.00384701	0.0397328	1.10856
1698	integrin beta 1 binding protein 1	ITGB1BP1	0.00385526	0.0397946	1.18418
1699	dolichol kinase	DOLK	0.00386702	0.0398924	1.14824
1700	hephaestin	HEPH	0.00387591	0.0399606	1.34771
1701	NAD kinase	NADK	0.00391261	0.0403153	1.06328
1702	transducin (beta)-like 2	TBL2	0.00394467	0.0406217	1.15081
1703	Opa interacting protein 5	OIP5	0.00396547	0.040812	1.10162
1704	phosphoinositide-3-kinase, class 3	PIK3C3	0.00398726	0.0410121	1.11666
1705	coiled-coil domain containing 92	CCDC92	0.00399458	0.0410633	1.11258
1706	mitochondrial translational initiation factor 2	MTIF2	0.00400454	0.0411416	1.13014
1707	queuine tRNA-ribosyltransferase domain containing 1	QTRTD1	0.00400577	0.0411301	1.24672
1708	snurportin 1	SNUPN	0.00401261	0.0411762	1.08925
1709	SRR1 domain containing	SRRD	0.00401423	0.0411688	1.10348
1710	prothymosin, alpha	PTMA	0.00402439	0.0412488	1.29792
1711	protein phosphatase 2 (formerly 2A), regulatory subunit B'', gamma	PPP2R3C	0.00404162	0.0414012	1.17243
1712	chromosome 20 open reading frame 29	C20orf29	0.00404619	0.0414239	1.15487
1713	DPH5 homolog (S. cerevisiae)	DPH5	0.00406861	0.041629	1.08919
1714	neogenin homolog 1 (chicken)	NEO1	0.00407508	0.0416709	1.14074
1715	kelch-like 24 (Drosophila)	KLHL24	0.00408206	0.0417179	1.16786
1716	mitogen-activated protein kinase kinase kinase kinase 2	MAP4K2	0.0040827	0.0417001	1.11299
1717	transmembrane and ubiquitin-like domain containing 2	TMUB2	0.00408454	0.0416947	1.14779
1718	ribosomal protein L35a	RPL35A	0.00408585	0.0416838	1.13895
1719	inversin	INVS	0.00410246	0.0418288	1.19514
1720	nascent-polypeptide-associated complex alpha polypeptide pseudogene 1	NACAP1	0.00410685	0.0418493	1.11132
1721	asparagine-linked glycosylation 5, dolichyl-phosphate beta-glucosyltransferase homolog (S. cerevisiae)	ALG5	0.00410802	0.0418369	1.13595
1722	LFNG O-fucosylpeptide 3-beta-N-acetylglucosaminyltransferase	LFNG	0.00411999	0.0419344	1.10894
1723	nuclear receptor subfamily 1, group D, member 2	NR1D2	0.00414762	0.0421912	1.28161
1724	heat shock 27kDa protein 3	HSPB3	0.0041587	0.0422793	1.21696
1725	proteasome (prosome, macropain) 26S subunit, non-ATPase, 7	PSMD7	0.00416696	0.0423388	1.14069
1726	non-metastatic cells 3, protein expressed in	NME3	0.00419152	0.0425636	1.22369
1727	non imprinted in Prader-Willi/Angelman syndrome 2	NIPA2	0.00419666	0.0425911	1.11333
1728	exocyst complex component 3	EXOC3	0.00421545	0.0427571	1.16462
1729	nucleotide binding protein 2 (MinD homolog, E. coli)	NUBP2	0.00422071	0.0427856	1.1911
1730	membrane-spanning 4-domains, subfamily A, member 4	MS4A4A	0.0042356	0.0429118	1.45097
1731	mannosyl-oligosaccharide glucosidase	MOGS	0.00426738	0.0432088	1.1353
1732	striatin, calmodulin binding protein 4	STRN4	0.00428152	0.0433269	1.12287
1733	ArfGAP with SH3 domain, ankyrin repeat and PH domain 2	ASAP2	0.00428733	0.0433607	1.20778
1734	WD repeat domain 3	WDR3	0.00429094	0.0433722	1.10858
1735	ribosomal protein S20	RPS20	0.00431393	0.0435794	1.20969
1736	nucleoporin 62kDa	NUP62	0.00431529	0.043568	1.0843
1737	ubiquitin specific peptidase 22	USP22	0.00434107	0.0438031	1.10023
1738	cell division cycle associated 4	CDCA4	0.00434583	0.0438258	1.10448
1739	chromosome 14 open reading frame 138	C14orf138	0.00435679	0.0439111	1.15392
1740	lysyl-tRNA synthetase	KARS	0.00436381	0.0439566	1.21998
1741	leucine proline-enriched proteoglycan (leprecan) 1	LEPRE1	0.00436564	0.0439498	1.22574
1742	zinc finger, CCHC domain containing 2	ZCCHC2	0.00438237	0.0440929	1.21132
1743	NADH dehydrogenase (ubiquinone) Fe-S protein 6, 13kDa (NADH-coenzyme Q reductase)	NDUFS6	0.00439117	0.044156	1.23528
1744	tumor necrosis factor (ligand) superfamily, member 12	TNFSF12	0.00439594	0.0441787	1.12596
1745	adenosine deaminase, RNA-specific, B1 (RED1 homolog rat)	ADARB1	0.00439694	0.0441635	1.09864
1746	epithelial cell transforming sequence 2 oncogene	ECT2	0.0044099	0.0442682	1.22254
1747	translocation associated membrane protein 2	TRAM2	0.00443373	0.044482	1.21269
1748	lipoma HMGIC fusion partner-like 2	LHFPL2	0.00444227	0.0445421	1.21349
1749	F-box and leucine-rich repeat protein 15	FBXL15	0.00448097	0.0449045	1.1822
1750	collagen, type XVI, alpha 1	COL16A1	0.00448405	0.0449097	1.23205
1751	pro-platelet basic protein (chemokine (C-X-C motif) ligand 7)	PPBP	0.00450286	0.0450723	1.86391
1752	ribosomal protein L27	RPL27	0.00452765	0.0452946	1.11154
1753	2',5'-oligoadenylate synthetase 1, 40/46kDa	OAS1	0.00453156	0.0453079	1.58067
1754	collagen, type I, alpha 1	COL1A1	0.00453993	0.0453657	1.30395
1755	CUE domain containing 2	CUEDC2	0.00455879	0.0455281	1.2638
1756	CD2 molecule	CD2	0.00456799	0.0455941	1.31011
1757	HEAT repeat containing 6	HEATR6	0.0045837	0.0457248	1.08694
1758	PPPDE peptidase domain containing 2	PPPDE2	0.00459597	0.0458212	1.17335
1759	RAN binding protein 6	RANBP6	0.00459965	0.0458318	1.16375
1760	nuclear factor (erythroid-derived 2), 45kDa	NFE2	0.00460119	0.0458211	1.12931
1761	RWD domain containing 2A	RWDD2A	0.00460827	0.0458655	1.15688
1762	chromosome 1 open reading frame 38	C1orf38	0.00460876	0.0458444	1.34345
1763	eukaryotic translation initiation factor 4 gamma, 3	EIF4G3	0.00462981	0.0460276	1.11988
1764	calcium and integrin binding 1 (calmyrin)	CIB1	0.00463829	0.0460858	1.10893
1765	ribosomal protein S6 kinase, 70kDa, polypeptide 2	RPS6KB2	0.00464114	0.0460879	1.09985
1766	recombination activating gene 1	RAG1	0.00466183	0.0462673	1.11854
1767	profilin 1	PFN1	0.00466667	0.0462891	1.39685
1768	flap structure-specific endonuclease 1	FEN1	0.00468478	0.0464423	1.12381
1769	chromosome 9 open reading frame 16	C9orf16	0.00469599	0.0465272	1.18709
1770	gasdermin D	GSDMD	0.00472072	0.0467458	1.23207
1771	ets variant 2	ETV2	0.00472808	0.0467922	1.09324
1772	neural proliferation, differentiation and control, 1	NPDC1	0.00473681	0.0468522	1.30114
1773	mitochondrial carrier homolog 1 (C. elegans)	MTCH1	0.00475922	0.0470473	1.0777
1774	nucleolar protein 7, 27kDa	NOL7	0.00476692	0.0470968	1.16926
1775	lysosomal protein transmembrane 4 beta	LAPTM4B	0.00477564	0.0471565	1.14259
1776	translocase of inner mitochondrial membrane 23 homolog (yeast)-like	LOC10431	0.00478321	0.0472046	1.11704
1777	2-oxoglutarate and iron-dependent oxygenase domain containing 1	OGFOD1	0.0047873	0.0472183	1.11571
1778	ribosomal protein L23a pseudogene 32	RPL23AP32	0.00479556	0.0472732	1.11373
1779	DnaJ (Hsp40) homolog, subfamily C, member 1	DNAJC1	0.00480361	0.047326	1.2393
1780	NADH dehydrogenase (ubiquinone) 1 alpha subcomplex, assembly factor 1	NDUFAF1	0.00484377	0.0476948	1.11431
1781	tetraspanin 31	TSPAN31	0.00484974	0.0477268	1.13517
1782	TRM1 tRNA methyltransferase 1 homolog (S. cerevisiae)	TRMT1	0.00486413	0.0478416	1.18769
1783	myosin light chain kinase	MYLK	0.00487778	0.0479489	1.18389
1784	histone deacetylase 7	HDAC7	0.00488697	0.0480123	1.14347
1785	family with sequence similarity 50, member A	FAM50A	0.0049047	0.0481595	1.33292
1786	death-associated protein kinase 3	DAPK3	0.00491159	0.0482001	1.0818
1787	exosome component 2	EXOSC2	0.0049275	0.0483292	1.09134
1788	eukaryotic translation initiation factor 3, subunit K	EIF3K	0.00492797	0.0483068	1.10289
1789	pescadillo homolog 1, containing BRCT domain (zebrafish)	PES1	0.00493469	0.0483456	1.15826
1790	THUMP domain containing 2	THUMPD2	0.00494582	0.0484276	1.1263
1791	myoferlin	MYOF	0.00495076	0.0484489	1.27448
1792	D4, zinc and double PHD fingers family 2	DPF2	0.00496418	0.0485531	1.22929
1793	DnaJ (Hsp40) homolog, subfamily C, member 3	DNAJC3	0.00497702	0.0486515	1.16026
1794	nucleoporin 155kDa	NUP155	0.00498818	0.0487335	1.19751
1795	glycolipid transfer protein	GLTP	0.00499077	0.0487316	1.13143
1796	zinc finger protein 692	ZNF692	0.00499639	0.0487593	1.13723
1797	origin recognition complex, subunit 5-like (yeast)	ORC5L	0.0049979	0.0487469	1.07553
1798	dolichyl-phosphate mannosyltransferase polypeptide 2, regulatory subunit	DPM2	0.00500754	0.0488138	1.16485
1799	ubiquitin interaction motif containing 1	UIMC1	0.00501265	0.0488365	1.12896
1800	methyltransferase 11 domain containing 1	METT11D1	0.00501664	0.0488482	1.13099
1801	BCL2-associated athanogene 4	BAG4	0.0050295	0.0489462	1.097
1802	transmembrane protein 165	TMEM165	0.00503192	0.0489425	1.1419
1803	chromosome 1 open reading frame 216	C1orf216	0.00503818	0.0489762	1.17479
1804	dipeptidyl-peptidase 3	DPP3	0.00505621	0.0491243	1.09759
1805	sulfide quinone reductase-like (yeast)	SQRDL	0.00505927	0.0491268	1.17011
1806	3-oxoacyl-ACP synthase, mitochondrial	OXSM	0.00507072	0.0492107	1.12938
1807	plexin D1	PLXND1	0.00507613	0.0492359	1.20529
1808	PRP18 pre-mRNA processing factor 18 homolog (S. cerevisiae)	PRPF18	0.00508992	0.0493424	1.15271
1809	small EDRK-rich factor 2	SERF2	0.0050918	0.0493333	1.1327
1810	RAD50 homolog (S. cerevisiae)	RAD50	0.00510704	0.0494536	1.13806
1811	interleukin-1 receptor-associated kinase 1	IRAK1	0.00511702	0.0495229	1.16594
1812	BCL2-related protein A1	BCL2A1	0.00512415	0.0495646	1.34205
1813	fragile X mental retardation, autosomal homolog 1	FXR1	0.00512662	0.0495611	1.10219
1814	steroid sulfatase (microsomal), isozyme S	STS	0.00517952	0.0500449	1.17356
1815	WD repeat domain 25	WDR25	0.00519912	0.0502066	1.15631
1816	G protein-coupled receptor 4	GPR4	0.00521444	0.0503268	1.14771
1817	forkhead box J2	FOXJ2	0.00521635	0.0503175	1.14394
1818	excision repair cross-complementing rodent repair deficiency, complementation group 1 (includes overlapping antisense sequence)	ERCC1	0.00521993	0.0503243	1.12399
1819	versican	VCAN	0.00524213	0.0505106	1.41959
1820	chromosome 6 open reading frame 35	C6orf35	0.00525059	0.0505643	1.09264
1821	mediator complex subunit 24	MED24	0.00525131	0.0505435	1.1318
1822	serine/threonine kinase 17b	STK17B	0.00528739	0.0508628	1.24743
1823	aurora kinase B	AURKB	0.00528904	0.0508508	1.13667
1824	WD repeat domain 18	WDR18	0.00530878	0.0510126	1.20117
1825	chromosome 19 open reading frame 66	C19orf66	0.00531486	0.0510431	1.12057
1826	cytochrome P450, family 24, subfamily A, polypeptide 1	CYP24A1	0.00532644	0.0511263	1.72259
1827	dynein, light chain, Tctex-type 3	DYNLT3	0.00535981	0.0514184	1.15675
1828	RAB9A, member RAS oncogene family	RAB9A	0.00539349	0.0517132	1.10363
1829	ring finger protein 113A	RNF113A	0.00546231	0.0523444	1.10727
1830	eukaryotic translation elongation factor 1 delta (guanine nucleotide exchange protein)	EEF1D	0.00548268	0.0525109	1.29499
1831	rabaptin, RAB GTPase binding effector protein 2	RABEP2	0.00548484	0.0525029	1.10661
1832	minichromosome maintenance complex component 3 associated protein	MCM3AP	0.00549578	0.0525789	1.06274
1833	annexin A1	ANXA1	0.00550489	0.0526373	1.35323
1834	protein arginine methyltransferase 5	PRMT5	0.00552206	0.0527727	1.14773
1835	mitochondrial ribosomal protein L24	MRPL24	0.00554235	0.0529378	1.24289
1836	chromosome 20 open reading frame 43	C20orf43	0.00554273	0.0529126	1.07956
1837	synaptogyrin 2	SYNGR2	0.00554827	0.0529366	1.09755
1838	tetraspanin 14	TSPAN14	0.00555555	0.0529772	1.17158
1839	H1 histone family, member 0	H1F0	0.00561108	0.0534777	1.24656
1840	SIL1 homolog, endoplasmic reticulum chaperone (S. cerevisiae)	SIL1	0.00562417	0.0535733	1.27336
1841	G protein-coupled receptor 37 (endothelin receptor type B-like)	GPR37	0.00563993	0.0536942	1.54417
1842	ATPase family, AAA domain containing 2B	ATAD2B	0.00564201	0.0536849	1.18103
1843	polo-like kinase 3 (Drosophila)	PLK3	0.00565654	0.0537939	1.17728
1844	nuclear receptor binding protein 1	NRBP1	0.00567399	0.0539306	1.09318
1845	inhibitor of DNA binding 1, dominant negative helix-loop-helix protein	ID1	0.00568708	0.0540257	1.44668
1846	non-metastatic cells 6, protein expressed in (nucleoside-diphosphate kinase)	NME6	0.00568814	0.0540066	1.1232
1847	contactin associated protein 1	CNTNAP1	0.00569194	0.0540133	1.12534
1848	male-enhanced antigen 1	MEA1	0.00571165	0.0541711	1.12381
1849	cAMP responsive element binding protein 5	CREB5	0.00571447	0.0541685	1.14617
1850	YTH domain family, member 2	YTHDF2	0.005722	0.0542106	1.16445
1851	heat shock 70kDa protein 5 (glucose-regulated protein, 78kDa)	HSPA5	0.00586922	0.0555752	1.25965
1852	Rab geranylgeranyltransferase, alpha subunit	RABGGTA	0.00591814	0.0560082	1.14643
1853	DIM1 dimethyladenosine transferase 1-like (S. cerevisiae)	DIMT1L	0.00593243	0.0561131	1.10295
1854	PPPDE peptidase domain containing 1	PPPDE1	0.00594328	0.0561855	1.07096
1855	cadherin 12, type 2 (N-cadherin 2)	CDH12	0.00596616	0.0563714	1.61242
1856	activin A receptor type II-like 1	ACVRL1	0.0059671	0.0563499	1.17899
1857	matrix metallopeptidase 7 (matrilysin, uterine)	MMP7	0.0060083	0.0567084	1.93461
1858	unc-13 homolog B (C. elegans)	UNC13B	0.00601555	0.0567463	1.1344
1859	RNA binding motif protein 22	RBM22	0.00601608	0.0567207	1.14667
1860	isocitrate dehydrogenase 3 (NAD+) gamma	IDH3G	0.00601759	0.0567045	1.08254
1861	mitochondrial poly(A) polymerase	MTPAP	0.00601786	0.0566765	1.15137
1862	IQ motif containing GTPase activating protein 1	IQGAP1	0.00602131	0.0566786	1.12687
1863	interleukin 21 receptor	IL21R	0.00604118	0.0568351	1.08815
1864	chromosome 6 open reading frame 47	C6orf47	0.00605473	0.056932	1.09426
1865	SHC SH2-domain binding protein 1	SHCBP1	0.00605723	0.056925	1.14075
1866	V-set and immunoglobulin domain containing 4	VSIG4	0.00605734	0.0568955	1.49176
1867	TNFAIP3 interacting protein 1	TNIP1	0.00605839	0.0568748	1.18394
1868	phosphatidylinositol glycan anchor biosynthesis, class O	PIGO	0.00606597	0.0569156	1.11503
1869	damage-specific DNA binding protein 2, 48kDa	DDB2	0.00606825	0.0569065	1.16846
1870	carbohydrate (N-acetylglucosamine 6-O) sulfotransferase 7	CHST7	0.00607816	0.056969	1.1146
1871	v-ets erythroblastosis virus E26 oncogene homolog (avian)	ERG	0.00609318	0.0570792	1.31084
1872	guanosine monophosphate reductase 2	GMPR2	0.00612568	0.057353	1.11757
1873	capicua homolog (Drosophila)	CIC	0.00613699	0.0574282	1.10161
1874	kinesin light chain 1	KLC1	0.00615329	0.05755	1.14383
1875	protein phosphatase, Mg2+/Mn2+ dependent, 1D	PPM1D	0.00616325	0.0576124	1.17543
1876	ATPase, Ca++ transporting, ubiquitous	ATP2A3	0.00617368	0.0576791	1.12088
1877	brain-specific angiogenesis inhibitor 2	BAI2	0.00620708	0.0579603	1.26211
1878	PDZ and LIM domain 4	PDLIM4	0.00623858	0.0582234	1.24132
1879	interferon-induced protein with tetratricopeptide repeats 3	IFIT3	0.0062603	0.058395	1.31018
1880	zinc finger protein 473	ZNF473	0.00628169	0.0585634	1.09559
1881	zinc finger protein 137	ZNF137	0.00633258	0.0590065	1.16251
1882	ubiquitin-like modifier activating enzyme 2	UBA2	0.00634138	0.059057	1.12458
1883	angiopoietin-like 2	ANGPTL2	0.00634783	0.0590857	1.08533
1884	chromosome 7 open reading frame 42	C7orf42	0.00634828	0.0590585	1.20894
1885	pseudouridylate synthase 1	PUS1	0.0063571	0.0591092	1.13391
1886	microfibrillar-associated protein 3	MFAP3	0.00638156	0.0593052	1.17028
1887	filamin B, beta	FLNB	0.00642944	0.0597185	1.17227
1888	ribosomal protein L39-like	RPL39L	0.00643473	0.0597359	1.14536
1889	DEAD (Asp-Glu-Ala-Asp) box polypeptide 1	DDX1	0.00644247	0.0597762	1.11675
1890	vasodilator-stimulated phosphoprotein	VASP	0.00644467	0.0597649	1.08876
1891	chromobox homolog 1 (HP1 beta homolog Drosophila )	CBX1	0.00645743	0.0598516	1.13996
1892	ribosomal protein L11	RPL11	0.0064591	0.0598354	1.17101
1893	caspase 6, apoptosis-related cysteine peptidase	CASP6	0.00646356	0.0598451	1.13281
1894	mitochondrial translation optimization 1 homolog (S. cerevisiae)	MTO1	0.00647581	0.0599269	1.11194
1895	PWP1 homolog (S. cerevisiae)	PWP1	0.0065064	0.0601782	1.14403
1896	Smad nuclear interacting protein 1	SNIP1	0.00650964	0.0601764	1.1258
1897	C2CD2-like	C2CD2L	0.00651507	0.0601949	1.09895
1898	pleiotrophin	PTN	0.00653561	0.0603528	1.2579
1899	heterogeneous nuclear ribonucleoprotein H3 (2H9)	HNRNPH3	0.0065455	0.0604124	1.15039
1900	intraflagellar transport 27 homolog (Chlamydomonas)	IFT27	0.00654977	0.0604199	1.14896
1901	proteasome (prosome, macropain) subunit, alpha type, 1	PSMA1	0.00657371	0.0606089	1.12806
1902	ribulose-5-phosphate-3-epimerase	RPE	0.00658704	0.0606998	1.09048
1903	mitogen-activated protein kinase kinase kinase 4	MAP3K4	0.00658919	0.0606877	1.13682
1904	SAR1 homolog B (S. cerevisiae)	SAR1B	0.00660424	0.0607944	1.11208
1905	staphylococcal nuclease and tudor domain containing 1	SND1	0.00663155	0.0610138	1.09137
1906	COP9 constitutive photomorphogenic homolog subunit 2 (Arabidopsis)	COPS2	0.00664453	0.061101	1.10816
1907	NADH dehydrogenase (ubiquinone) 1 beta subcomplex, 2, 8kDa	NDUFB2	0.00670587	0.0616328	1.07806
1908	ubiquitin-like modifier activating enzyme 7	UBA7	0.00673089	0.0618304	1.28283
1909	ribosomal L1 domain containing 1	RSL1D1	0.00673561	0.0618413	1.15066
1910	dual specificity phosphatase 11 (RNA/RNP complex 1-interacting)	DUSP11	0.00673895	0.0618396	1.19544
1911	ARP3 actin-related protein 3 homolog (yeast)	ACTR3	0.00674196	0.0618348	1.12675
1912	DPH2 homolog (S. cerevisiae)	DPH2	0.00675854	0.0619545	1.07507
1913	gamma-aminobutyric acid (GABA) receptor, rho 1	GABRR1	0.00675997	0.0619352	1.18909
1914	small nuclear ribonucleoprotein 70kDa (U1)	SNRNP70	0.00676781	0.0619746	1.16277
1915	bolA homolog 1 (E. coli)	BOLA1	0.00677951	0.0620493	1.11635
1916	chromosome 9 open reading frame 156	C9orf156	0.00678437	0.0620614	1.08859
1917	fms-related tyrosine kinase 3 ligand	FLT3LG	0.00679327	0.0621104	1.10067
1918	cytochrome c oxidase subunit VIb polypeptide 1 (ubiquitous)	COX6B1	0.00679791	0.0621204	1.09846
1919	transmembrane protein 93	TMEM93	0.00680555	0.0621578	1.13497
1920	nuclear receptor interacting protein 2	NRIP2	0.00680582	0.0621279	1.29752
1921	ribosomal RNA processing 15 homolog (S. cerevisiae)	RRP15	0.00682309	0.0622532	1.1696
1922	CD3d molecule, delta (CD3-TCR complex)	CD3D	0.00685368	0.0624997	1.32089
1923	ATG4 autophagy related 4 homolog B (S. cerevisiae)	ATG4B	0.00686852	0.0626025	1.09076
1924	glycosyltransferase 25 domain containing 1	GLT25D1	0.00690457	0.0628983	1.0644
1925	proteasome (prosome, macropain) 26S subunit, ATPase, 5	PSMC5	0.00691628	0.0629723	1.20928
1926	t-complex 11 (mouse)-like 1	TCP11L1	0.00692528	0.0630215	1.0914
1927	nuclear factor of activated T-cells, cytoplasmic, calcineurin-dependent 1	NFATC1	0.0069397	0.06312	1.15718
1928	cornichon homolog 4 (Drosophila)	CNIH4	0.00694342	0.0631211	1.16858
1929	guanine nucleotide binding protein (G protein), gamma 5	GNG5	0.00695737	0.063215	1.12594
1930	eukaryotic translation initiation factor 2, subunit 2 beta, 38kDa	EIF2S2	0.00697229	0.0633178	1.09772
1931	interleukin 15 receptor, alpha	IL15RA	0.0070114	0.06364	1.18214
1932	interferon regulatory factor 9	IRF9	0.00702088	0.0636931	1.18
1933	RAB35, member RAS oncogene family	RAB35	0.00704562	0.0638845	1.06005
1934	melanoma antigen family D, 2	MAGED2	0.00704801	0.0638731	1.10892
1935	sterol O-acyltransferase 1	SOAT1	0.00705104	0.0638675	1.13699
1936	meningioma (disrupted in balanced translocation) 1	MN1	0.00705261	0.0638487	1.25266
1937	jumonji C domain containing histone demethylase 1 homolog D (S. cerevisiae)	JHDM1D	0.00709925	0.0642378	1.12426
1938	polymerase (RNA) III (DNA directed) polypeptide D, 44kDa	POLR3D	0.0071026	0.0642349	1.1062
1939	killer cell lectin-like receptor subfamily B, member 1	KLRB1	0.00713508	0.0644954	1.32251
1940	proteasome (prosome, macropain) 26S subunit, non-ATPase, 14	PSMD14	0.00713749	0.0644839	1.15157
1941	NLR family, pyrin domain containing 1	NLRP1	0.00714273	0.064498	1.09576
1942	cysteine-rich PDZ-binding protein	CRIPT	0.00717413	0.0647482	1.14431
1943	tribbles homolog 3 (Drosophila)	TRIB3	0.00719389	0.0648931	1.14708
1944	integrin, alpha 8	ITGA8	0.0072488	0.0653548	1.42825
1945	DIRAS family, GTP-binding RAS-like 2	DIRAS2	0.00725785	0.0654027	1.19973
1946	histone cluster 1, H4c	HIST1H4C	0.00728271	0.0655931	1.37167
1947	target of EGR1, member 1 (nuclear)	TOE1	0.00729479	0.0656681	1.08868
1948	HLA complex group 26 (non-protein coding)	HCG26	0.00729859	0.0656686	1.1377
1949	inositol 1,4,5-triphosphate receptor, type 3	ITPR3	0.00730906	0.0657291	1.13328
1950	NYN domain and retroviral integrase containing	NYNRIN	0.00731069	0.06571	1.15907
1951	protein S (alpha)	PROS1	0.00731761	0.0657384	1.1534
1952	aquarius homolog (mouse)	AQR	0.00732497	0.0657709	1.12444
1953	TBCC domain containing 1	TBCCD1	0.00732903	0.0657736	1.09737
1954	ArfGAP with dual PH domains 2	ADAP2	0.00736047	0.066022	1.17901
1955	spastic paraplegia 7 (pure and complicated autosomal recessive)	SPG7	0.00736884	0.0660633	1.08148
1956	acylphosphatase 1, erythrocyte (common) type	ACYP1	0.00741749	0.0664654	1.1755
1957	protein phosphatase, Mg2+/Mn2+ dependent, 1F	PPM1F	0.00750129	0.067182	1.2741
1958	CD40 molecule, TNF receptor superfamily member 5	CD40	0.00750943	0.0672205	1.11737
1959	elongation protein 3 homolog (S. cerevisiae)	ELP3	0.00751362	0.0672237	1.12097
1960	ribosomal protein S11	RPS11	0.00752877	0.0673249	1.07753
1961	zinc finger protein 239	ZNF239	0.00753168	0.0673166	1.1605
1962	origin recognition complex, subunit 2-like (yeast)	ORC2L	0.00754664	0.0674159	1.1373
1963	interferon regulatory factor 2	IRF2	0.00758378	0.0677131	1.16828
1964	junctional adhesion molecule 2	JAM2	0.00759561	0.0677842	1.27175
1965	host cell factor C2	HCFC2	0.00759571	0.0677507	1.13247
1966	angel homolog 2 (Drosophila)	ANGEL2	0.00763985	0.0681097	1.09986
1967	CKLF-like MARVEL transmembrane domain containing 6	CMTM6	0.00764248	0.0680985	1.19952
1968	CDK5 regulatory subunit associated protein 1	CDK5RAP1	0.00770017	0.0685777	1.09513
1969	splicing factor 3b, subunit 5, 10kDa	SF3B5	0.00770754	0.0686085	1.12851
1970	proline rich 14	PRR14	0.00771362	0.0686277	1.08092
1971	apoptotic chromatin condensation inducer 1	ACIN1	0.00772718	0.0687135	1.15489
1972	U2 small nuclear RNA auxiliary factor 1	U2AF1	0.00775079	0.0688885	1.13905
1973	nucleolin	NCL	0.00776132	0.0689471	1.11447
1974	interferon-induced protein with tetratricopeptide repeats 2	IFIT2	0.00777523	0.0690357	1.19009
1975	apoptosis antagonizing transcription factor	AATF	0.00780878	0.0692984	1.10637
1976	guanylate cyclase 1, soluble, beta 3	GUCY1B3	0.00781252	0.0692966	1.25981
1977	histone H4 transcription factor	HINFP	0.00783659	0.0694749	1.17076
1978	protein kinase C, eta	PRKCH	0.00785629	0.0696144	1.28847
1979	tumor susceptibility gene 101	TSG101	0.00791153	0.0700684	1.11843
1980	katanin p80 (WD repeat containing) subunit B 1	KATNB1	0.00791805	0.0700907	1.17296
1981	protein phosphatase 1, regulatory (inhibitor) subunit 7	PPP1R7	0.00792155	0.0700863	1.10509
1982	phosphoribosylformylglycinamidine synthase	PFAS	0.00792324	0.0700659	1.11322
1983	G protein-coupled receptor kinase interacting ArfGAP 2	GIT2	0.0079422	0.0701982	1.05975
1984	serine palmitoyltransferase, long chain base subunit 2	SPTLC2	0.00800115	0.0706836	1.10337
1985	jumping translocation breakpoint	JTB	0.00800506	0.0706825	1.09047
1986	CAP-GLY domain containing linker protein 2	CLIP2	0.00801037	0.0706937	1.12919
1987	DNA (cytosine-5-)-methyltransferase 3 beta	DNMT3B	0.0080211	0.0707528	1.15981
1988	BSD domain containing 1	BSDC1	0.00802527	0.070754	1.12445
1989	chromosome 14 open reading frame 169	C14orf169	0.00806471	0.0710659	1.08255
1990	SCAN domain containing 1	SCAND1	0.0080652	0.0710346	1.2228
1991	ATG4 autophagy related 4 homolog A (S. cerevisiae)	ATG4A	0.00807241	0.0710623	1.09736
1992	EF-hand domain (C-terminal) containing 1	EFHC1	0.00807331	0.0710346	1.19573
1993	aryl hydrocarbon receptor interacting protein	AIP	0.00808157	0.0710716	1.0995
1994	myelin protein zero-like 2	MPZL2	0.00809106	0.0711194	1.18632
1995	palmitoyl-protein thioesterase 1	PPT1	0.00809619	0.0711288	1.09731
1996	NADH dehydrogenase (ubiquinone) 1 beta subcomplex, 4, 15kDa	NDUFB4	0.0081167	0.0712732	1.1185
[truncated: 9,937 more rows]

## Sheet: IgAN
S6 Table. All genes upregulated in glomerulopathies
JuCKD-Glom	1878 genes up regulated with P < 0.01
Gene expression in IgA Nephropathy vs. Healthy Living Donor
Gene Rank	Gene Name	Gene Symbol	P-value	Q-value	Fold Change
1	H2.0-like homeobox	HLX	1.30782e-16	2.29222e-12	2.99375
2	calcium homeostasis modulator 2	CALHM2	4.24536e-16	3.72042e-12	1.95995
3	chromosome 8 open reading frame 4	C8orf4	1.55788e-15	9.10164e-12	2.72523
4	lysophosphatidic acid receptor 6	LPAR6	1.66237e-15	7.28407e-12	2.31177
5	CD97 molecule	CD97	8.47243e-14	2.96992e-10	2.24304
6	Fc fragment of IgE, high affinity I, receptor for; gamma polypeptide	FCER1G	1.20735e-13	3.52686e-10	3.2399
7	FXYD domain containing ion transport regulator 5	FXYD5	1.85616e-13	4.64755e-10	1.84656
8	pleckstrin homology domain containing, family O member 2	PLEKHO2	2.57788e-13	5.64782e-10	1.62656
9	guanylate binding protein 2, interferon-inducible	GBP2	2.96787e-13	5.77975e-10	2.35813
10	CD48 molecule	CD48	3.37594e-13	5.91702e-10	3.34546
11	ficolin (collagen/fibrinogen domain containing) 1	FCN1	7.13837e-13	1.1374e-09	4.83242
12	chemokine (C-X3-C motif) receptor 1	CX3CR1	8.79624e-13	1.28476e-09	4.31541
13	hematopoietic cell-specific Lyn substrate 1	HCLS1	2.42523e-12	3.26977e-09	2.41354
14	hemopoietic cell kinase	HCK	2.58041e-12	3.23049e-09	3.59724
15	SH2B adaptor protein 3	SH2B3	3.79777e-12	4.43756e-09	1.82843
16	interleukin 10 receptor, alpha	IL10RA	1.15253e-11	1.26252e-08	3.07423
17	SRY (sex determining region Y)-box 17	SOX17	1.58986e-11	1.63915e-08	1.81448
18	TYRO protein tyrosine kinase binding protein	TYROBP	2.56519e-11	2.49778e-08	4.29353
19	leukocyte specific transcript 1	LST1	5.95432e-11	5.4927e-08	2.12346
20	ADAM metallopeptidase with thrombospondin type 1 motif, 1	ADAMTS1	6.60313e-11	5.78666e-08	2.61602
21	serpin peptidase inhibitor, clade H (heat shock protein 47), member 1, (collagen binding protein 1)	SERPINH1	6.93919e-11	5.79158e-08	1.75422
22	CCAAT/enhancer binding protein (C/EBP), alpha	CEBPA	6.98762e-11	5.56691e-08	1.94236
23	cerebellar degeneration-related protein 2-like	CDR2L	9.98975e-11	7.61262e-08	1.5368
24	CD14 molecule	CD14	1.00616e-10	7.34788e-08	2.74595
25	interferon, gamma-inducible protein 30	IFI30	1.02105e-10	7.15834e-08	2.77871
26	CD53 molecule	CD53	1.12263e-10	7.56781e-08	3.3163
27	histocompatibility (minor) HA-1	HMHA1	1.36634e-10	8.8696e-08	1.75787
28	solute carrier family 27 (fatty acid transporter), member 3	SLC27A3	1.47707e-10	9.24592e-08	1.62638
29	serine/threonine kinase 10	STK10	1.55999e-10	9.42823e-08	1.54312
30	ras-related C3 botulinum toxin substrate 2 (rho family, small GTP binding protein Rac2)	RAC2	1.61036e-10	9.40827e-08	2.24282
31	tumor necrosis factor receptor superfamily, member 1B	TNFRSF1B	1.62229e-10	9.1722e-08	2.19084
32	synaptotagmin XI	SYT11	2.09827e-10	1.14926e-07	1.70878
33	lysosomal protein transmembrane 5	LAPTM5	2.30259e-10	1.22296e-07	2.79099
34	actin, alpha 2, smooth muscle, aorta	ACTA2	2.4416e-10	1.25864e-07	2.61844
35	ras homolog gene family, member C	RHOC	2.65893e-10	1.33151e-07	1.76753
36	melanoma cell adhesion molecule	MCAM	2.92037e-10	1.42181e-07	1.57684
37	PYD and CARD domain containing	PYCARD	3.37963e-10	1.60094e-07	2.63474
38	fibrinogen-like 2	FGL2	3.46965e-10	1.60033e-07	1.97374
39	caspase 1, apoptosis-related cysteine peptidase (interleukin 1, beta, convertase)	CASP1	3.73314e-10	1.67771e-07	1.95576
40	protocadherin 12	PCDH12	4.43831e-10	1.94476e-07	1.83326
41	hematopoietically expressed homeobox	HHEX	4.58907e-10	1.96177e-07	2.0709
42	adenosine deaminase	ADA	4.82525e-10	2.01362e-07	1.60949
43	tripartite motif-containing 38	TRIM38	6.215e-10	2.53326e-07	1.39219
44	integrin, beta 2 (complement component 3 receptor 3 and 4 subunit)	ITGB2	6.40973e-10	2.55326e-07	3.0563
45	neuropilin (NRP) and tolloid (TLL)-like 2	NETO2	6.86071e-10	2.67217e-07	2.47301
46	cleavage stimulation factor, 3' pre-RNA, subunit 2, 64kDa, tau variant	CSTF2T	7.21893e-10	2.75057e-07	1.32713
47	c-src tyrosine kinase	CSK	7.74337e-10	2.88762e-07	1.3941
48	stromal cell-derived factor 2-like 1	SDF2L1	9.62592e-10	3.51487e-07	1.56447
49	colony stimulating factor 1 receptor	CSF1R	1.03046e-09	3.68588e-07	2.39387
50	CD52 molecule	CD52	1.12532e-09	3.94471e-07	3.21667
51	major histocompatibility complex, class II, DP alpha 1	HLA-DPA1	1.31619e-09	4.52331e-07	1.47992
52	transforming, acidic coiled-coil containing protein 3	TACC3	1.38736e-09	4.67621e-07	1.38284
53	lysozyme	LYZ	1.51547e-09	5.01164e-07	4.6361
54	nuclear factor of kappa light polypeptide gene enhancer in B-cells inhibitor, epsilon	NFKBIE	1.69971e-09	5.51682e-07	1.85052
55	uncoupling protein 2 (mitochondrial, proton carrier)	UCP2	1.97565e-09	6.29584e-07	2.02558
56	actin related protein 2/3 complex, subunit 1B, 41kDa	ARPC1B	2.09062e-09	6.54325e-07	1.83919
57	transmembrane protein 140	TMEM140	2.15944e-09	6.6401e-07	1.53817
58	MFNG O-fucosylpeptide 3-beta-N-acetylglucosaminyltransferase	MFNG	2.23848e-09	6.76446e-07	1.4735
59	complement factor properdin	CFP	2.27525e-09	6.75903e-07	1.67094
60	receptor accessory protein 4	REEP4	2.29606e-09	6.70718e-07	1.36188
61	ras homolog gene family, member G (rho G)	RHOG	2.33757e-09	6.7165e-07	1.40091
62	cysteine-rich protein 1 (intestinal)	CRIP1	2.35688e-09	6.66276e-07	1.98998
63	Rac/Cdc42 guanine nucleotide exchange factor (GEF) 6	ARHGEF6	2.36799e-09	6.58788e-07	1.58743
64	flotillin 1	FLOT1	2.41045e-09	6.60125e-07	1.22347
65	annexin A6	ANXA6	2.42439e-09	6.53728e-07	1.49668
66	placenta-specific 8	PLAC8	2.50038e-09	6.64001e-07	2.92568
67	acyloxyacyl hydrolase (neutrophil)	AOAH	2.59741e-09	6.79474e-07	2.25722
68	chemokine (C-C motif) receptor-like 2	CCRL2	2.6251e-09	6.76619e-07	1.75546
69	MICAL-like 1	MICALL1	2.69398e-09	6.84311e-07	1.37846
70	lymphocyte antigen 96	LY96	2.85348e-09	7.1447e-07	2.29212
71	erythrocyte membrane protein band 4.1-like 2	EPB41L2	2.94886e-09	7.27953e-07	1.58629
72	fascin homolog 1, actin-bundling protein (Strongylocentrotus purpuratus)	FSCN1	3.29583e-09	8.02305e-07	1.44956
73	protein tyrosine phosphatase, receptor type, C	PTPRC	3.42368e-09	8.22012e-07	2.46298
74	T-box 3	TBX3	3.44047e-09	8.14879e-07	1.72868
75	tumor necrosis factor, alpha-induced protein 1 (endothelial)	TNFAIP1	3.4635e-09	8.09396e-07	1.27517
76	glia maturation factor, gamma	GMFG	3.78753e-09	8.73475e-07	1.74861
77	mesencephalic astrocyte-derived neurotrophic factor	MANF	4.08674e-09	9.30238e-07	1.45189
78	twist homolog 1 (Drosophila)	TWIST1	4.31841e-09	9.70369e-07	1.53696
79	dedicator of cytokinesis 2	DOCK2	4.55169e-09	1.00984e-06	2.20748
80	major histocompatibility complex, class II, DM beta	HLA-DMB	4.68749e-09	1.02697e-06	1.64694
81	neutrophil cytosolic factor 2	NCF2	4.76715e-09	1.03153e-06	3.04151
82	vasohibin 1	VASH1	4.88e-09	1.04307e-06	1.59994
83	sideroflexin 3	SFXN3	5.02383e-09	1.06088e-06	1.42959
84	coronin, actin binding protein, 1A	CORO1A	5.48526e-09	1.14453e-06	2.11697
85	raftlin, lipid raft linker 1	RFTN1	5.73851e-09	1.18328e-06	1.51216
86	pleckstrin homology domain containing, family O member 1	PLEKHO1	5.78748e-09	1.1795e-06	1.53522
87	G protein-coupled receptor 65	GPR65	5.81896e-09	1.17229e-06	2.06628
88	Rho GDP dissociation inhibitor (GDI) beta	ARHGDIB	5.89211e-09	1.17353e-06	1.4667
89	carbonyl reductase 3	CBR3	5.93624e-09	1.16904e-06	1.58576
90	cystatin A (stefin A)	CSTA	6.6236e-09	1.28991e-06	2.81733
91	granzyme A (granzyme 1, cytotoxic T-lymphocyte-associated serine esterase 3)	GZMA	6.67012e-09	1.2847e-06	2.36125
92	lysine (K)-specific demethylase 5A	KDM5A	6.91597e-09	1.31757e-06	1.30437
93	protein tyrosine phosphatase type IVA, member 3	PTP4A3	6.95333e-09	1.31044e-06	1.56994
94	myocyte enhancer factor 2C	MEF2C	7.14931e-09	1.33304e-06	1.4644
95	N-acetylglucosamine kinase	NAGK	7.40082e-09	1.36541e-06	1.43257
96	solute carrier organic anion transporter family, member 3A1	SLCO3A1	7.94579e-09	1.45069e-06	1.71225
97	leukocyte immunoglobulin-like receptor, subfamily B (with TM and ITIM domains), member 2	LILRB2	8.89507e-09	1.60726e-06	1.77406
98	galactosidase, alpha	GLA	9.08425e-09	1.62469e-06	1.27979
99	actin related protein 2/3 complex, subunit 2, 34kDa	ARPC2	9.74206e-09	1.72474e-06	1.35001
100	cell division cycle 37 homolog (S. cerevisiae)	CDC37	9.9699e-09	1.74742e-06	1.2769
101	tyrosyl-tRNA synthetase	YARS	1.10832e-08	1.92332e-06	1.3062
102	cathepsin S	CTSS	1.13526e-08	1.95076e-06	2.36589
103	GTPase, IMAP family member 4	GIMAP4	1.17016e-08	1.9912e-06	1.75868
104	sema domain, immunoglobulin domain (Ig), transmembrane domain (TM) and short cytoplasmic domain, (semaphorin) 4C	SEMA4C	1.21709e-08	2.05116e-06	1.41005
105	hexokinase 1	HK1	1.25741e-08	2.09892e-06	1.30667
106	docking protein 2, 56kDa	DOK2	1.3215e-08	2.18509e-06	1.5458
107	mannosidase, alpha, class 2B, member 1	MAN2B1	1.37785e-08	2.25696e-06	1.67111
108	small cell adhesion glycoprotein	SMAGP	1.49232e-08	2.42185e-06	1.4519
109	inositol polyphosphate-5-phosphatase, 145kDa	INPP5D	1.57299e-08	2.52934e-06	1.28835
110	mitogen-activated protein kinase kinase kinase kinase 4	MAP4K4	1.58743e-08	2.52935e-06	1.50744
111	deoxythymidylate kinase (thymidylate kinase)	DTYMK	1.63437e-08	2.58068e-06	1.27855
112	pleckstrin homology domain containing, family A (phosphoinositide binding specific) member 9	PLEKHA9	1.68588e-08	2.63825e-06	1.40946
113	SH3 domain binding glutamic acid-rich protein like 3	SH3BGRL3	1.70264e-08	2.6409e-06	1.59126
114	toll-like receptor 1	TLR1	1.71273e-08	2.63325e-06	2.05629
115	transmembrane channel-like 6	TMC6	1.74789e-08	2.66394e-06	1.23865
116	poly (ADP-ribose) polymerase family, member 12	PARP12	1.81094e-08	2.73624e-06	1.69026
117	lymphoblastic leukemia derived sequence 1	LYL1	1.94361e-08	2.9116e-06	1.37265
118	leucine rich repeat containing 32	LRRC32	2.09565e-08	3.11275e-06	1.67216
119	solute carrier family 15, member 3	SLC15A3	2.11922e-08	3.12131e-06	1.51773
120	CD248 molecule, endosialin	CD248	2.29922e-08	3.3582e-06	1.57853
121	collagen, type IV, alpha 1	COL4A1	2.40842e-08	3.48863e-06	1.74521
122	Src-like-adaptor	SLA	2.48232e-08	3.5662e-06	1.73237
123	solute carrier family 43, member 3	SLC43A3	2.53907e-08	3.61808e-06	1.45156
124	major histocompatibility complex, class II, DR alpha	HLA-DRA	2.56894e-08	3.63111e-06	1.55542
125	interferon regulatory factor 1	IRF1	2.86365e-08	4.01529e-06	1.75927
126	caspase 4, apoptosis-related cysteine peptidase	CASP4	2.96675e-08	4.12684e-06	1.49138
127	interferon (alpha, beta and omega) receptor 2	IFNAR2	3.07707e-08	4.2466e-06	1.20893
128	potassium large conductance calcium-activated channel, subfamily M, beta member 1	KCNMB1	3.14696e-08	4.30913e-06	1.54379
129	solute carrier family 1 (glutamate/neutral amino acid transporter), member 4	SLC1A4	3.19903e-08	4.34646e-06	1.30165
130	signal-induced proliferation-associated 1	SIPA1	3.20982e-08	4.32758e-06	1.30832
131	chromosome 12 open reading frame 5	C12orf5	3.6213e-08	4.84508e-06	1.73791
132	ubiquitin-conjugating enzyme E2, J1 (UBC6 homolog, yeast)	UBE2J1	3.7093e-08	4.92522e-06	1.45461
133	retinoic acid receptor responder (tazarotene induced) 3	RARRES3	3.71232e-08	4.89217e-06	1.54102
134	transgelin	TAGLN	3.77696e-08	4.94021e-06	2.5018
135	DNA (cytosine-5-)-methyltransferase 1	DNMT1	3.81232e-08	4.94952e-06	1.47457
136	major histocompatibility complex, class II, DM alpha	HLA-DMA	3.85436e-08	4.9673e-06	1.46796
137	N-myc (and STAT) interactor	NMI	3.92532e-08	5.02182e-06	1.7003
138	major histocompatibility complex, class II, DR beta 1	HLA-DRB1	4.35818e-08	5.5352e-06	1.45504
139	integrin, alpha 5 (fibronectin receptor, alpha polypeptide)	ITGA5	4.46252e-08	5.62694e-06	1.24546
140	stabilin 1	STAB1	4.47391e-08	5.60102e-06	1.45851
141	MHC class I polypeptide-related sequence B	MICB	4.77015e-08	5.92954e-06	1.76594
142	dedicator of cytokinesis 10	DOCK10	4.97519e-08	6.14086e-06	1.89853
143	cystatin F (leukocystatin)	CST7	5.01885e-08	6.15142e-06	1.5162
144	proteasome (prosome, macropain) subunit, beta type, 9 (large multifunctional peptidase 2)	PSMB9	5.03851e-08	6.13263e-06	1.64882
145	Ras association (RalGDS/AF-6) domain family member 2	RASSF2	5.47265e-08	6.61511e-06	1.95453
146	runt-related transcription factor 3	RUNX3	5.48595e-08	6.58578e-06	1.36878
147	cytoplasmic FMR1 interacting protein 1	CYFIP1	5.51508e-08	6.5757e-06	1.22083
148	phosphorylase, glycogen, liver	PYGL	5.56575e-08	6.59128e-06	1.63372
149	intercellular adhesion molecule 2	ICAM2	5.64553e-08	6.64089e-06	1.75211
150	enhancer of zeste homolog 2 (Drosophila)	EZH2	6.04513e-08	7.06353e-06	1.44787
151	v-yes-1 Yamaguchi sarcoma viral related oncogene homolog	LYN	6.0807e-08	7.05804e-06	1.9982
152	Rho guanine nucleotide exchange factor (GEF) 15	ARHGEF15	6.09038e-08	7.02277e-06	1.56408
153	polo-like kinase 2 (Drosophila)	PLK2	6.18463e-08	7.08484e-06	2.18526
154	ArfGAP with RhoGAP domain, ankyrin repeat and PH domain 3	ARAP3	6.49017e-08	7.38657e-06	1.40844
155	protein tyrosine phosphatase, receptor type, E	PTPRE	6.61075e-08	7.47527e-06	1.89147
156	thrombomodulin	THBD	6.82608e-08	7.66928e-06	1.81425
157	cytochrome b-245, beta polypeptide	CYBB	6.92215e-08	7.72768e-06	2.42136
158	chemokine (C-C motif) ligand 5	CCL5	7.18272e-08	7.96782e-06	1.87992
159	myeloid differentiation primary response gene (88)	MYD88	7.37098e-08	8.12523e-06	1.41905
160	T-cell, immune regulator 1, ATPase, H+ transporting, lysosomal V0 subunit A3	TCIRG1	7.39621e-08	8.10209e-06	1.78248
161	S100 calcium binding protein A4	S100A4	7.47333e-08	8.13572e-06	2.00429
162	transmembrane 4 L six family member 1	TM4SF1	7.49391e-08	8.10777e-06	1.55401
163	elongation of very long chain fatty acids (FEN1/Elo2, SUR4/Elo3, yeast)-like 1	ELOVL1	7.58193e-08	8.15266e-06	1.36922
164	epithelial membrane protein 3	EMP3	7.64804e-08	8.17361e-06	1.6932
165	proteasome (prosome, macropain) subunit, beta type, 10	PSMB10	7.83262e-08	8.32015e-06	1.79994
166	phospholipid scramblase 3	PLSCR3	7.86134e-08	8.30035e-06	1.26836
167	lymphotoxin beta (TNF superfamily, member 3)	LTB	7.91648e-08	8.30852e-06	1.66684
168	Gardner-Rasheed feline sarcoma viral (v-fgr) oncogene homolog	FGR	8.23927e-08	8.59581e-06	1.94462
169	timeless homolog (Drosophila)	TIMELESS	8.55259e-08	8.8699e-06	1.28519
170	KH and NYN domain containing	KHNYN	8.64317e-08	8.91111e-06	1.22032
171	eukaryotic translation initiation factor 4E family member 2	EIF4E2	8.81168e-08	9.03171e-06	1.37143
172	purinergic receptor P2Y, G-protein coupled, 13	P2RY13	8.90835e-08	9.07771e-06	1.94286
173	hematological and neurological expressed 1	HN1	8.95455e-08	9.07205e-06	1.52871
174	ORM1-like 2 (S. cerevisiae)	ORMDL2	8.99937e-08	9.06506e-06	1.41621
175	alpha-2-macroglobulin	A2M	9.05254e-08	9.0665e-06	1.6108
176	msh homeobox 1	MSX1	9.12953e-08	9.09166e-06	1.52871
177	CD300a molecule	CD300A	9.38333e-08	9.29161e-06	1.93029
178	DEAD (Asp-Glu-Ala-Asp) box polypeptide 39	DDX39	9.49211e-08	9.34653e-06	1.45711
179	homeobox B6	HOXB6	9.57627e-08	9.37672e-06	1.49301
180	RNA binding motif protein 28	RBM28	9.66187e-08	9.40797e-06	1.38563
181	embryonic ectoderm development	EED	1.02246e-07	9.90096e-06	1.25043
182	EH domain binding protein 1-like 1	EHBP1L1	1.03891e-07	1.00049e-05	1.27114
183	homeobox B2	HOXB2	1.03988e-07	9.95958e-06	1.32569
184	lipase A, lysosomal acid, cholesterol esterase	LIPA	1.04527e-07	9.95676e-06	1.47318
185	interferon, gamma-inducible protein 16	IFI16	1.07304e-07	1.0166e-05	1.53845
186	Ras-like without CAAX 1	RIT1	1.09744e-07	1.03413e-05	1.44226
187	NDC80 homolog, kinetochore complex component (S. cerevisiae)	NDC80	1.24522e-07	1.16711e-05	1.51911
188	RAB32, member RAS oncogene family	RAB32	1.30979e-07	1.2211e-05	1.31486
189	laminin, alpha 2	LAMA2	1.33615e-07	1.23908e-05	1.35729
190	chromosome 19 open reading frame 10	C19orf10	1.35076e-07	1.24604e-05	1.2785
191	enolase 2 (gamma, neuronal)	ENO2	1.36633e-07	1.2538e-05	1.50384
192	family with sequence similarity 176, member B	FAM176B	1.37124e-07	1.25176e-05	1.63829
193	stannin	SNN	1.37575e-07	1.24937e-05	1.20416
194	TEA domain family member 4	TEAD4	1.47204e-07	1.32992e-05	1.5062
195	mitochondrial transcription termination factor	MTERF	1.47855e-07	1.32895e-05	1.29045
196	pleckstrin homology-like domain, family A, member 2	PHLDA2	1.48549e-07	1.32838e-05	2.57428
197	histone deacetylase 5	HDAC5	1.49917e-07	1.3338e-05	1.41623
198	adaptor-related protein complex 2, sigma 1 subunit	AP2S1	1.6806e-07	1.48767e-05	1.35406
199	transforming growth factor, beta-induced, 68kDa	TGFBI	1.71609e-07	1.51145e-05	2.81982
200	integrin, alpha M (complement component 3 receptor 3 subunit)	ITGAM	1.74506e-07	1.52929e-05	2.11646
201	membrane-spanning 4-domains, subfamily A, member 6A	MS4A6A	1.75022e-07	1.52618e-05	2.42245
202	protein phosphatase 1, regulatory (inhibitor) subunit 3C	PPP1R3C	1.83894e-07	1.5956e-05	1.91378
203	secreted and transmembrane 1	SECTM1	2.03295e-07	1.75525e-05	1.33467
204	protein tyrosine phosphatase, non-receptor type 6	PTPN6	2.23363e-07	1.91906e-05	1.59793
205	CD247 molecule	CD247	2.25573e-07	1.9286e-05	1.60045
206	cytokine receptor-like factor 3	CRLF3	2.30183e-07	1.95845e-05	1.41203
207	chemokine (C-C motif) ligand 4	CCL4	2.30702e-07	1.95339e-05	2.144
208	twinfilin, actin-binding protein, homolog 2 (Drosophila)	TWF2	2.3123e-07	1.94844e-05	1.33552
209	transient receptor potential cation channel, subfamily V, member 2	TRPV2	2.34198e-07	1.96401e-05	1.55931
210	ring finger protein 130	RNF130	2.34209e-07	1.95476e-05	1.21414
211	chromosome 9 open reading frame 167	C9orf167	2.42753e-07	2.01646e-05	1.41823
212	complement component 1, q subcomponent, A chain	C1QA	2.56093e-07	2.11723e-05	3.56654
213	myosin IF	MYO1F	2.61195e-07	2.14928e-05	1.87617
214	RNA binding motif protein 5	RBM5	2.63945e-07	2.16176e-05	1.29153
215	transmembrane protein 127	TMEM127	2.70861e-07	2.20809e-05	1.21312
216	mucolipin 1	MCOLN1	2.79541e-07	2.26829e-05	1.26588
217	collagen, type IV, alpha 2	COL4A2	2.88813e-07	2.33273e-05	1.65084
218	transglutaminase 2 (C polypeptide, protein-glutamine-gamma-glutamyltransferase)	TGM2	3.0081e-07	2.41849e-05	1.24503
219	potassium inwardly-rectifying channel, subfamily J, member 2	KCNJ2	3.17653e-07	2.54224e-05	1.75599
220	lymphocyte cytosolic protein 1 (L-plastin)	LCP1	3.17954e-07	2.53308e-05	2.07946
221	fatty acyl CoA reductase 2	FAR2	3.26126e-07	2.58643e-05	1.52959
222	cyclin-dependent kinase 2 interacting protein	CINP	3.30764e-07	2.61139e-05	1.41832
223	platelet/endothelial cell adhesion molecule	PECAM1	3.34583e-07	2.6297e-05	1.54326
224	chemokine (C-C motif) receptor 1	CCR1	3.52581e-07	2.75879e-05	1.84645
225	SAM and SH3 domain containing 3	SASH3	3.76959e-07	2.93643e-05	1.60251
226	proteasome (prosome, macropain) subunit, beta type, 8 (large multifunctional peptidase 7)	PSMB8	3.84153e-07	2.97923e-05	1.45438
227	Rho/Rac guanine nucleotide exchange factor (GEF) 2	ARHGEF2	3.84485e-07	2.96866e-05	1.14345
228	periostin, osteoblast specific factor	POSTN	3.88401e-07	2.98575e-05	2.46441
229	N(alpha)-acetyltransferase 10, NatA catalytic subunit	NAA10	3.96385e-07	3.03381e-05	1.39326
230	tripartite motif-containing 21	TRIM21	4.13128e-07	3.14822e-05	1.33916
231	thymidine phosphorylase	TYMP	4.20758e-07	3.19247e-05	1.79267
232	tubulin, alpha 1a	TUBA1A	4.2822e-07	3.23509e-05	1.4289
233	peptidylprolyl isomerase C (cyclophilin C)	PPIC	4.28431e-07	3.22279e-05	1.38358
234	MAP7 domain containing 1	MAP7D1	4.30801e-07	3.22677e-05	1.35493
235	phosphoinositide-3-kinase, class 2, beta polypeptide	PIK3C2B	4.39182e-07	3.27555e-05	1.41672
236	interleukin 2 receptor, beta	IL2RB	4.40292e-07	3.26991e-05	1.32985
237	septin 4	2019-09-04	4.51872e-07	3.34175e-05	1.20542
238	acyl-CoA thioesterase 9	ACOT9	4.53078e-07	3.3366e-05	1.31632
239	guanylate cyclase 1, soluble, alpha 3	GUCY1A3	4.61558e-07	3.38482e-05	1.71262
240	phosphatidylinositol glycan anchor biosynthesis, class C	PIGC	4.63384e-07	3.38405e-05	1.24281
241	chemokine-like factor	CKLF	4.86885e-07	3.54093e-05	1.42266
242	valosin-containing protein	VCP	4.8882e-07	3.54031e-05	1.21657
243	CD36 molecule (thrombospondin receptor)	CD36	4.90953e-07	3.54113e-05	2.83131
244	transporter 1, ATP-binding cassette, sub-family B (MDR/TAP)	TAP1	5.01603e-07	3.60311e-05	1.50485
245	cysteine-rich with EGF-like domains 2	CRELD2	5.02175e-07	3.5925e-05	1.35119
246	toll-like receptor 2	TLR2	5.03875e-07	3.59001e-05	2.19271
247	chromosome 15 open reading frame 39	C15orf39	5.11812e-07	3.63179e-05	1.21963
248	KIAA1462	KIAA1462	5.18254e-07	3.66268e-05	1.68812
249	HLA complex P5	HCP5	5.22424e-07	3.67732e-05	1.65982
250	MICAL-like 2	MICALL2	5.23001e-07	3.66665e-05	1.58183
251	TRAF3 interacting protein 3	TRAF3IP3	5.33104e-07	3.7226e-05	1.2865
252	fibronectin 1	FN1	5.33597e-07	3.71125e-05	2.38941
253	Rho GTPase activating protein 15	ARHGAP15	5.5247e-07	3.82733e-05	1.6297
254	family with sequence similarity 129, member A	FAM129A	5.6247e-07	3.88126e-05	1.79637
255	immediate early response 5	IER5	5.65911e-07	3.88969e-05	1.59811
256	tyrosyl-tRNA synthetase 2, mitochondrial	YARS2	5.91323e-07	4.04848e-05	1.30007
257	low density lipoprotein receptor adaptor protein 1	LDLRAP1	6.13957e-07	4.18709e-05	1.21536
258	TP53 regulated inhibitor of apoptosis 1	TRIAP1	6.67563e-07	4.53503e-05	1.23556
259	synemin, intermediate filament protein	SYNM	6.82984e-07	4.62188e-05	1.50489
260	histone cluster 2, H2be	HIST2H2BE	6.8671e-07	4.62922e-05	1.52198
261	5'-nucleotidase domain containing 2	NT5DC2	7.56036e-07	5.07703e-05	1.7384
262	hemoglobin, alpha 2	HBA2	7.70768e-07	5.1562e-05	6.46984
263	rhomboid 5 homolog 2 (Drosophila)	RHBDF2	7.77912e-07	5.18421e-05	1.35243
264	apelin receptor	APLNR	7.78917e-07	5.17124e-05	1.76194
265	docking protein 1, 62kDa (downstream of tyrosine kinase 1)	DOK1	8.11406e-07	5.36661e-05	1.19627
266	major histocompatibility complex, class II, DP beta 1	HLA-DPB1	8.19667e-07	5.40087e-05	1.48024
267	hemoglobin, beta	HBB	8.51464e-07	5.58937e-05	6.65553
268	hexokinase 3 (white cell)	HK3	8.60202e-07	5.62566e-05	1.63455
269	multimerin 2	MMRN2	8.62155e-07	5.61747e-05	1.58919
270	S100 calcium binding protein A11	S100A11	8.95165e-07	5.81095e-05	1.36647
271	PDZ and LIM domain 1	PDLIM1	9.08663e-07	5.8768e-05	1.37645
272	pantothenate kinase 2	PANK2	9.23124e-07	5.94838e-05	1.23414
273	sushi-repeat-containing protein, X-linked 2	SRPX2	9.27443e-07	5.95432e-05	1.54684
274	coiled-coil domain containing 85B	CCDC85B	9.27664e-07	5.934e-05	1.27648
275	capping protein (actin filament) muscle Z-line, alpha 1	CAPZA1	9.35001e-07	5.95919e-05	1.35999
276	Tax1 (human T-cell leukemia virus type I) binding protein 3	TAX1BP3	9.3717e-07	5.95137e-05	1.31162
277	GATA binding protein 3	GATA3	9.38837e-07	5.94043e-05	1.79908
278	tripartite motif-containing 27	TRIM27	9.41284e-07	5.93449e-05	1.15224
279	chloride intracellular channel 1	CLIC1	9.4613e-07	5.94366e-05	1.38242
280	protein disulfide isomerase family A, member 4	PDIA4	9.56992e-07	5.99043e-05	1.22663
281	homeobox C6	HOXC6	9.63677e-07	6.01081e-05	1.4299
282	deoxyribonuclease I-like 1	DNASE1L1	9.71493e-07	6.03807e-05	1.29178
283	SRY (sex determining region Y)-box 4	SOX4	1.02285e-06	6.3348e-05	1.54276
284	tumor necrosis factor	TNF	1.02798e-06	6.34418e-05	1.2738
285	sema domain, immunoglobulin domain (Ig), short basic domain, secreted, (semaphorin) 3F	SEMA3F	1.02878e-06	6.32682e-05	1.22971
286	chromosome 1 open reading frame 77	C1orf77	1.03844e-06	6.36387e-05	1.24826
287	homer homolog 3 (Drosophila)	HOMER3	1.06084e-06	6.47853e-05	1.37579
288	chromosome 12 open reading frame 11	C12orf11	1.10637e-06	6.73309e-05	1.28085
289	T cell receptor delta constant	TRDC	1.12314e-06	6.81154e-05	1.27214
290	complement factor D (adipsin)	CFD	1.16992e-06	7.07078e-05	2.10748
291	arachidonate 5-lipoxygenase	ALOX5	1.20769e-06	7.27396e-05	1.80865
292	RAS-like, family 12	RASL12	1.22723e-06	7.36633e-05	1.52795
293	lymphocyte-specific protein tyrosine kinase	LCK	1.22847e-06	7.34858e-05	1.31088
294	EGF-like-domain, multiple 7	EGFL7	1.24425e-06	7.41766e-05	1.51248
295	FYN binding protein	FYB	1.26095e-06	7.49176e-05	1.1571
296	lymphocyte antigen 86	LY86	1.30218e-06	7.7106e-05	1.61841
297	interferon-induced protein 35	IFI35	1.32219e-06	7.80269e-05	1.72793
298	adenylosuccinate lyase	ADSL	1.32462e-06	7.79079e-05	1.24609
299	complement component 3a receptor 1	C3AR1	1.33349e-06	7.81676e-05	2.25828
300	5-hydroxytryptamine (serotonin) receptor 2B	HTR2B	1.33945e-06	7.82549e-05	3.02693
301	actinin, alpha 1	ACTN1	1.35686e-06	7.90087e-05	1.72161
302	collagen, type I, alpha 2	COL1A2	1.4031e-06	8.14312e-05	3.25295
303	major vault protein	MVP	1.44758e-06	8.37349e-05	1.23824
304	DDRGK domain containing 1	DDRGK1	1.48776e-06	8.57762e-05	1.34719
305	TNFAIP3 interacting protein 2	TNIP2	1.48936e-06	8.55868e-05	1.23844
306	guanylate binding protein 1, interferon-inducible, 67kDa	GBP1	1.54006e-06	8.82114e-05	1.94694
307	cysteine and glycine-rich protein 2	CSRP2	1.57866e-06	9.01275e-05	1.44188
308	fatty acid desaturase 1	FADS1	1.5842e-06	9.01502e-05	1.24828
309	peroxisome proliferator-activated receptor gamma	PPARG	1.59913e-06	9.07051e-05	1.47292
310	Bruton agammaglobulinemia tyrosine kinase	BTK	1.60861e-06	9.09485e-05	1.43653
311	popeye domain containing 2	POPDC2	1.62119e-06	9.13651e-05	1.47095
312	tubulin, beta 6	TUBB6	1.66168e-06	9.33471e-05	1.42156
313	FK506 binding protein 11, 19 kDa	FKBP11	1.66264e-06	9.31027e-05	1.52736
314	lymphocyte cytosolic protein 2 (SH2 domain containing leukocyte protein of 76kDa)	LCP2	1.71453e-06	9.57025e-05	1.53125
315	NFKB inhibitor interacting Ras-like 2	NKIRAS2	1.7193e-06	9.56643e-05	1.18222
316	natural killer cell group 7 sequence	NKG7	1.74332e-06	9.66937e-05	1.71632
317	adrenergic, beta-2-, receptor, surface	ADRB2	1.74577e-06	9.65241e-05	1.5651
318	complement component 1, r subcomponent	C1R	1.76366e-06	9.72066e-05	1.47358
319	prostaglandin E receptor 2 (subtype EP2), 53kDa	PTGER2	1.79252e-06	9.84872e-05	1.89485
320	protein kinase C, delta binding protein	PRKCDBP	1.80111e-06	9.86501e-05	1.63385
321	vav 1 guanine nucleotide exchange factor	VAV1	1.80516e-06	9.85641e-05	1.44894
322	xylosylprotein beta 1,4-galactosyltransferase, polypeptide 7 (galactosyltransferase I)	B4GALT7	1.83821e-06	0.000100057	1.16368
323	diacylglycerol kinase, alpha 80kDa	DGKA	1.8406e-06	9.98768e-05	1.1761
324	chromosome 10 open reading frame 2	C10orf2	1.84325e-06	9.97119e-05	1.24773
325	GLI pathogenesis-related 1	GLIPR1	1.87749e-06	0.000101252	2.35563
326	neuropilin 1	NRP1	1.8809e-06	0.000101124	1.45101
327	calcium/calmodulin-dependent protein kinase I	CAMK1	1.88676e-06	0.000101129	1.37661
328	paired immunoglobin-like type 2 receptor alpha	PILRA	1.89818e-06	0.000101431	1.46505
329	proline-serine-threonine phosphatase interacting protein 2	PSTPIP2	1.95088e-06	0.00010393	1.34244
330	moesin	MSN	1.95482e-06	0.000103825	1.2682
331	ribonuclease, RNase A family, 1 (pancreatic)	RNASE1	1.9801e-06	0.00010485	1.52696
332	plexin D1	PLXND1	2.04907e-06	0.000108175	1.29688
333	CD44 molecule (Indian blood group)	CD44	2.1387e-06	0.000112568	1.73652
334	rhomboid 5 homolog 1 (Drosophila)	RHBDF1	2.15077e-06	0.000112864	1.21495
335	CD2 molecule	CD2	2.17055e-06	0.000113562	1.37487
336	cleavage stimulation factor, 3' pre-RNA, subunit 2, 64kDa	CSTF2	2.20566e-06	0.000115055	1.19647
337	integrin, alpha X (complement component 3 receptor 4 subunit)	ITGAX	2.21254e-06	0.000115072	1.30194
338	tumor necrosis factor receptor superfamily, member 4	TNFRSF4	2.22091e-06	0.000115165	1.34715
339	activating transcription factor 7 interacting protein	ATF7IP	2.22618e-06	0.000115098	1.28985
340	tumor necrosis factor, alpha-induced protein 8	TNFAIP8	2.22823e-06	0.000114865	1.79307
341	fucosyltransferase 1 (galactoside 2-alpha-L-fucosyltransferase, H blood group)	FUT1	2.3117e-06	0.000118819	1.39715
342	laminin, gamma 1 (formerly LAMB2)	LAMC1	2.34904e-06	0.000120385	1.2796
343	syntaxin 10	STX10	2.35508e-06	0.000120342	1.31392
344	TATA box binding protein (TBP)-associated factor, RNA polymerase I, A, 48kDa	TAF1A	2.36562e-06	0.00012053	1.37413
345	ubiquitin-conjugating enzyme E2I (UBC9 homolog, yeast)	UBE2I	2.492e-06	0.000126601	1.24923
346	neurogranin (protein kinase C substrate, RC3)	NRGN	2.49554e-06	0.000126414	1.43254
347	FK506 binding protein 15, 133kDa	FKBP15	2.49748e-06	0.000126148	1.14436
348	ectonucleoside triphosphate diphosphohydrolase 1	ENTPD1	2.56813e-06	0.000129344	1.4309
349	dual-specificity tyrosine-(Y)-phosphorylation regulated kinase 2	DYRK2	2.58472e-06	0.000129806	1.22888
350	cystatin B (stefin B)	CSTB	2.60308e-06	0.000130355	1.42281
351	tubulin folding cofactor B	TBCB	2.62149e-06	0.000130903	1.22817
352	pleckstrin	PLEK	2.77086e-06	0.000137968	1.57687
353	complement component 1, q subcomponent, B chain	C1QB	2.89002e-06	0.000143494	3.45579
354	ARP1 actin-related protein 1 homolog A, centractin alpha (yeast)	ACTR1A	2.92844e-06	0.000144991	1.20581
355	EMG1 nucleolar protein homolog (S. cerevisiae)	EMG1	2.93064e-06	0.000144691	1.23439
356	myeloid cell nuclear differentiation antigen	MNDA	2.93134e-06	0.000144319	2.54879
357	karyopherin alpha 2 (RAG cohort 1, importin alpha 1)	KPNA2	3.0303e-06	0.000148773	1.57983
358	family with sequence similarity 89, member B	FAM89B	3.04161e-06	0.000148911	1.24706
359	SRY (sex determining region Y)-box 18	SOX18	3.08749e-06	0.000150736	1.69254
360	microtubule associated monoxygenase, calponin and LIM domain containing 1	MICAL1	3.21085e-06	0.000156324	1.51277
361	gap junction protein, alpha 4, 37kDa	GJA4	3.22395e-06	0.000156527	1.63116
362	polymerase I and transcript release factor	PTRF	3.26182e-06	0.000157928	1.23274
363	interferon gamma receptor 2 (interferon gamma transducer 1)	IFNGR2	3.27411e-06	0.000158086	1.3321
364	fasciculation and elongation protein zeta 1 (zygin I)	FEZ1	3.4093e-06	0.000164162	1.21774
365	leukocyte-associated immunoglobulin-like receptor 1	LAIR1	3.49507e-06	0.00016783	1.53644
366	regulator of G-protein signaling 19	RGS19	3.50053e-06	0.000167633	1.37495
367	apolipoprotein B mRNA editing enzyme, catalytic polypeptide-like 3F	APOBEC3F	3.50102e-06	0.0001672	1.3008
368	WAS/WASL interacting protein family, member 1	WIPF1	3.57557e-06	0.000170296	1.27802
369	ecotropic viral integration site 2A	EVI2A	3.57622e-06	0.000169866	2.39131
370	discs, large (Drosophila) homolog-associated protein 4	DLGAP4	3.60295e-06	0.000170672	1.13041
371	DNA-damage regulated autophagy modulator 1	DRAM1	3.72771e-06	0.000176107	1.37142
372	polymerase (DNA-directed), delta 4	POLD4	3.89191e-06	0.00018337	1.34517
373	TIMP metallopeptidase inhibitor 1	TIMP1	3.94239e-06	0.00018525	1.71938
374	NECAP endocytosis associated 2	NECAP2	3.97114e-06	0.000186102	1.23674
375	lymphocyte-specific protein 1	LSP1	4.10394e-06	0.000191813	1.35093
376	G protein-coupled receptor, family C, group 5, member B	GPRC5B	4.12153e-06	0.000192122	1.33631
377	interferon stimulated exonuclease gene 20kDa	ISG20	4.18077e-06	0.000194367	1.951
378	proteasome (prosome, macropain) subunit, alpha type, 7	PSMA7	4.21752e-06	0.000195557	1.322
379	linker for activation of T cells family, member 2	LAT2	4.26378e-06	0.00019718	1.65143
380	zinc finger protein 259	ZNF259	4.26479e-06	0.000196708	1.26941
381	jagged 2	JAG2	4.29083e-06	0.000197389	1.42037
382	ataxin 3	ATXN3	4.30851e-06	0.000197684	1.25442
383	tyrosine 3-monooxygenase/tryptophan 5-monooxygenase activation protein, eta polypeptide	YWHAH	4.32252e-06	0.000197809	1.42263
384	UTP11-like, U3 small nucleolar ribonucleoprotein, (yeast)	UTP11L	4.53326e-06	0.000206913	1.27023
385	fatty acid desaturase 3	FADS3	4.6336e-06	0.000210943	1.29751
386	SNF8, ESCRT-II complex subunit, homolog (S. cerevisiae)	SNF8	4.67097e-06	0.000212093	1.35823
387	Ras and Rab interactor 2	RIN2	4.7599e-06	0.000215573	1.41044
388	proline rich 5 like	PRR5L	4.76806e-06	0.000215386	1.26836
389	integrin, alpha L (antigen CD11A (p180), lymphocyte function-associated antigen 1; alpha polypeptide)	ITGAL	4.77234e-06	0.000215025	1.31112
390	peptidyl-tRNA hydrolase 2	PTRH2	4.80502e-06	0.000215942	1.19009
391	protein kinase C, beta	PRKCB	4.83329e-06	0.000216658	1.50239
392	BCL2-associated X protein	BAX	4.90017e-06	0.000219095	1.27674
393	G protein-coupled receptor 172A	GPR172A	4.93209e-06	0.000219961	1.2366
394	asialoglycoprotein receptor 1	ASGR1	4.93848e-06	0.000219687	1.19264
395	C-type lectin domain family 10, member A	CLEC10A	4.96098e-06	0.000220129	1.49777
396	solute carrier family 37 (glycerol-3-phosphate transporter), member 1	SLC37A1	5.23371e-06	0.000231645	1.15781
397	interferon-induced protein 44	IFI44	5.37535e-06	0.000237314	2.01767
398	malignant T cell amplified sequence 1	MCTS1	5.54533e-06	0.000244203	1.2095
399	guanine nucleotide binding protein (G protein), gamma 11	GNG11	5.70238e-06	0.00025049	1.40613
400	actin related protein 2/3 complex, subunit 4, 20kDa	ARPC4	5.7076e-06	0.000250093	1.18653
401	CD86 molecule	CD86	5.71949e-06	0.000249989	1.44373
402	tryptophanyl-tRNA synthetase	WARS	5.72905e-06	0.000249784	1.41402
403	zinc finger, DHHC-type containing 3	ZDHHC3	5.86799e-06	0.000255207	1.16509
404	fatty acid binding protein 4, adipocyte	FABP4	5.9321e-06	0.000257356	2.17837
405	breast cancer metastasis suppressor 1	BRMS1	6.11689e-06	0.000264718	1.31518
406	leupaxin	LPXN	6.16768e-06	0.000266259	1.4521
407	tumor necrosis factor (ligand) superfamily, member 10	TNFSF10	6.27965e-06	0.000270426	1.80261
408	phosphoribosylglycinamide formyltransferase, phosphoribosylglycinamide synthetase, phosphoribosylaminoimidazole synthetase	GART	6.29909e-06	0.000270598	1.10797
409	dimethylarginine dimethylaminohydrolase 2	DDAH2	6.34621e-06	0.000271956	1.26719
410	interleukin 27 receptor, alpha	IL27RA	6.36548e-06	0.000272116	1.20792
411	regulator of G-protein signaling 3	RGS3	6.39805e-06	0.000272843	1.26028
412	linker for activation of T cells	LAT	6.43686e-06	0.000273832	1.22992
413	immunoglobulin superfamily, member 6	IGSF6	6.85984e-06	0.000291119	1.85021
414	inhibitor of kappa light polypeptide gene enhancer in B-cells, kinase beta	IKBKB	6.9538e-06	0.000294395	1.12641
415	ecotropic viral integration site 2B	EVI2B	7.10821e-06	0.000300206	2.25659
416	E74-like factor 4 (ets domain transcription factor)	ELF4	7.17584e-06	0.000302334	1.30766
417	bromodomain adjacent to zinc finger domain, 1A	BAZ1A	7.22572e-06	0.000303706	1.33469
418	dysferlin, limb girdle muscular dystrophy 2B (autosomal recessive)	DYSF	7.26883e-06	0.000304786	1.43115
419	HSPB (heat shock 27kDa) associated protein 1	HSPBAP1	7.41573e-06	0.000310204	1.34112
420	Friend leukemia virus integration 1	FLI1	7.42644e-06	0.000309912	1.28643
421	Epstein-Barr virus induced 3	EBI3	7.44345e-06	0.000309885	1.27787
422	phosducin-like	PDCL	7.45512e-06	0.000309635	1.15897
423	chromosome 8 open reading frame 41	C8orf41	7.50207e-06	0.000310848	1.20497
424	syntaxin 18	STX18	7.58883e-06	0.000313702	1.2253
425	UDP-Gal:betaGlcNAc beta 1,4- galactosyltransferase, polypeptide 5	B4GALT5	7.59067e-06	0.000313039	1.25825
426	NOP2 nucleolar protein homolog (yeast)	NOP2	7.60469e-06	0.000312881	1.19708
427	NAD kinase	NADK	7.64134e-06	0.000313653	1.14137
428	WD repeat domain 1	WDR1	7.75839e-06	0.000317713	1.1606
429	collagen, type III, alpha 1	COL3A1	7.75997e-06	0.000317037	1.98397
430	transmembrane protein 208	TMEM208	8.04259e-06	0.00032782	1.19018
431	G protein-coupled receptor 18	GPR18	8.07984e-06	0.000328574	1.37791
432	RNA binding protein, autoantigenic (hnRNP-associated with lethal yellow homolog (mouse))	RALY	8.09739e-06	0.000328525	1.34167
433	zinc finger protein 35	ZNF35	8.25427e-06	0.000334117	1.19647
434	RAB interacting factor	RABIF	8.31137e-06	0.000335653	1.15043
435	N-acetylneuraminic acid synthase	NANS	8.336e-06	0.000335874	1.31288
436	wings apart-like homolog (Drosophila)	WAPAL	8.35414e-06	0.000335832	1.25155
437	vascular endothelial growth factor C	VEGFC	8.47001e-06	0.000339712	1.73061
438	ribosomal protein S6 kinase, 90kDa, polypeptide 3	RPS6KA3	8.51383e-06	0.000340689	1.27308
439	Sjogren syndrome nuclear autoantigen 1	SSNA1	8.54006e-06	0.00034096	1.23115
440	thymosin beta 10	TMSB10	8.54643e-06	0.000340439	1.42055
441	four and a half LIM domains 5	FHL5	8.86331e-06	0.000352261	1.42048
442	parvin, beta	PARVB	9.14929e-06	0.000362804	1.22896
443	fibrillin 1	FBN1	9.26105e-06	0.000366407	1.44047
444	NCK-associated protein 1-like	NCKAP1L	9.28427e-06	0.000366499	1.37756
445	interferon regulatory factor 7	IRF7	9.49825e-06	0.000374103	1.74638
446	interferon induced transmembrane protein 1 (9-27)	IFITM1	9.53854e-06	0.000374848	1.61958
447	Yip1 domain family, member 1	YIPF1	9.54139e-06	0.000374121	1.2003
448	snail homolog 2 (Drosophila)	SNAI2	9.62483e-06	0.00037655	1.52789
449	guanine nucleotide binding protein (G protein), alpha 15 (Gq class)	GNA15	9.69956e-06	0.000378629	1.42059
450	collagen, type V, alpha 2	COL5A2	9.70878e-06	0.000378146	1.80609
451	CD68 molecule	CD68	9.75034e-06	0.000378923	1.41614
452	neuroblastoma RAS viral (v-ras) oncogene homolog	NRAS	9.90517e-06	0.000384088	1.40018
453	branched chain amino-acid transaminase 1, cytosolic	BCAT1	1.03607e-05	0.000400864	1.22828
454	proline-serine-threonine phosphatase interacting protein 1	PSTPIP1	1.03764e-05	0.00040059	1.2423
455	CD37 molecule	CD37	1.04922e-05	0.000404169	1.46359
456	RUN and FYVE domain containing 1	RUFY1	1.0507e-05	0.00040385	1.12874
457	integrin, alpha 4 (antigen CD49D, alpha 4 subunit of VLA-4 receptor)	ITGA4	1.07296e-05	0.000411505	1.3318
458	SAC3 domain containing 1	SAC3D1	1.11827e-05	0.000427944	1.39847
459	heterogeneous nuclear ribonucleoprotein A/B	HNRNPAB	1.12813e-05	0.000430778	1.24816
460	Rho GTPase activating protein 4	ARHGAP4	1.13855e-05	0.000433811	1.17861
461	2'-5'-oligoadenylate synthetase 2, 69/71kDa	OAS2	1.16052e-05	0.000441225	1.68734
462	collagen, type VI, alpha 3	COL6A3	1.16342e-05	0.000441368	3.15158
463	DEAD (Asp-Glu-Ala-Asp) box polypeptide 41	DDX41	1.17103e-05	0.000443297	1.23787
464	caspase recruitment domain family, member 8	CARD8	1.19789e-05	0.000452488	1.34254
465	neural proliferation, differentiation and control, 1	NPDC1	1.20497e-05	0.000454182	1.39468
466	lectin, galactoside-binding, soluble, 1	LGALS1	1.23045e-05	0.00046279	1.63898
467	maternal embryonic leucine zipper kinase	MELK	1.23907e-05	0.000465035	1.60753
468	ArfGAP with dual PH domains 2	ADAP2	1.24662e-05	0.00046687	1.53212
469	histone deacetylase 9	HDAC9	1.27843e-05	0.000477761	1.34024
470	leucine rich repeat containing 59	LRRC59	1.31529e-05	0.00049049	1.22404
471	fibroblast growth factor (acidic) intracellular binding protein	FIBP	1.32381e-05	0.000492619	1.20352
472	KIAA0922	KIAA0922	1.33013e-05	0.000493925	1.27894
473	cathepsin Z	CTSZ	1.34213e-05	0.000497325	1.35011
474	poly (ADP-ribose) polymerase family, member 8	PARP8	1.34508e-05	0.000497368	1.2386
475	transmembrane protein 184B	TMEM184B	1.35265e-05	0.000499113	1.24477
476	egf-like module containing, mucin-like, hormone receptor-like 1	EMR1	1.39501e-05	0.000513663	1.40992
477	growth arrest and DNA-damage-inducible, alpha	GADD45A	1.43011e-05	0.000525483	1.48029
478	chromosome 17 open reading frame 62	C17orf62	1.44577e-05	0.000530126	1.32251
479	CD2 (cytoplasmic tail) binding protein 2	CD2BP2	1.46532e-05	0.000536171	1.21296
480	cyclin-dependent kinase inhibitor 2B (p15, inhibits CDK4)	CDKN2B	1.53027e-05	0.000558772	1.15153
481	angiotensin II receptor, type 1	AGTR1	1.54209e-05	0.000561919	1.77859
482	transmembrane BAX inhibitor motif containing 1	TMBIM1	1.57127e-05	0.000571363	1.21261
483	chondroitin polymerizing factor 2	CHPF2	1.57742e-05	0.00057241	1.24346
484	granzyme B (granzyme 2, cytotoxic T-lymphocyte-associated serine esterase 1)	GZMB	1.60583e-05	0.000581515	1.68766
485	actin related protein 2/3 complex, subunit 5, 16kDa	ARPC5	1.60754e-05	0.000580936	1.21851
486	apoptosis, caspase activation inhibitor	AVEN	1.61236e-05	0.000581477	1.28613
487	G protein-coupled receptor 124	GPR124	1.65732e-05	0.000596465	1.26814
488	perforin 1 (pore forming protein)	PRF1	1.65909e-05	0.000595877	1.56516
489	CD58 molecule	CD58	1.65979e-05	0.00059491	1.28049
490	transmembrane protein 50A	TMEM50A	1.67249e-05	0.000598239	1.17858
491	trafficking protein particle complex 2	TRAPPC2	1.67991e-05	0.00059967	1.20082
492	placental growth factor	PGF	1.70893e-05	0.000608788	1.55742
493	schlafen family member 12	SLFN12	1.71359e-05	0.00060921	1.30145
494	reticulocalbin 3, EF-hand calcium binding domain	RCN3	1.74616e-05	0.000619534	1.24369
495	prolylcarboxypeptidase (angiotensinase C)	PRCP	1.74867e-05	0.00061917	1.27722
496	dynamin 1-like	DNM1L	1.79936e-05	0.000635833	1.25909
497	ribonuclease H2, subunit A	RNASEH2A	1.80748e-05	0.00063742	1.20135
498	protocadherin 17	PCDH17	1.81783e-05	0.000639782	1.56745
499	tissue specific transplantation antigen P35B	TSTA3	1.82961e-05	0.000642638	1.31124
500	lactotransferrin	LTF	1.83891e-05	0.000644611	2.5694
501	family with sequence similarity 48, member A	FAM48A	1.85398e-05	0.000648596	1.17054
502	stomatin	STOM	1.86309e-05	0.000650485	1.26126
503	aspartyl aminopeptidase	DNPEP	1.87729e-05	0.000654141	1.16328
504	serine/threonine kinase 17a	STK17A	1.8808e-05	0.000654063	1.27567
505	transmembrane protein 39B	TMEM39B	1.91628e-05	0.000665081	1.2336
506	chromosome 12 open reading frame 44	C12orf44	1.92751e-05	0.000667659	1.36833
507	C-type lectin domain family 7, member A	CLEC7A	1.93487e-05	0.000668885	1.49442
508	glycosyltransferase 25 domain containing 1	GLT25D1	1.94594e-05	0.000671386	1.18495
509	chromosome 12 open reading frame 4	C12orf4	1.95165e-05	0.000672034	1.24655
510	CD300c molecule	CD300C	1.98035e-05	0.000680579	1.30592
511	PAK1 interacting protein 1	PAK1IP1	1.98315e-05	0.000680208	1.30793
512	lymphocyte antigen 6 complex, locus G5C	LY6G5C	1.98639e-05	0.000679988	1.23092
513	protein phosphatase 1, catalytic subunit, alpha isozyme	PPP1CA	2.00708e-05	0.000685732	1.46122
514	feline sarcoma oncogene	FES	2.01326e-05	0.000686507	1.29363
515	nudix (nucleoside diphosphate linked moiety X)-type motif 1	NUDT1	2.01558e-05	0.000685964	1.26006
516	RAS guanyl releasing protein 2 (calcium and DAG-regulated)	RASGRP2	2.03386e-05	0.000690842	1.26216
517	major histocompatibility complex, class II, DQ beta 1	HLA-DQB1	2.04658e-05	0.000693819	1.82385
518	tetraspanin 14	TSPAN14	2.06395e-05	0.000698358	1.19111
519	family with sequence similarity 189, member A2	FAM189A2	2.07202e-05	0.000699737	1.33891
520	nucleoporin 85kDa	NUP85	2.09264e-05	0.000705342	1.34257
521	ATP-binding cassette, sub-family C (CFTR/MRP), member 10	ABCC10	2.1042e-05	0.000707876	1.30926
522	dedicator of cytokinesis 6	DOCK6	2.11848e-05	0.000711314	1.20078
523	nucleoporin 93kDa	NUP93	2.13194e-05	0.000714465	1.19513
524	presenilin enhancer 2 homolog (C. elegans)	PSENEN	2.1616e-05	0.000723021	1.21234
525	SHC (Src homology 2 domain containing) transforming protein 2	SHC2	2.22005e-05	0.000741158	1.28294
526	methionyl-tRNA synthetase	MARS	2.23192e-05	0.000743704	1.25072
527	ribonuclease P/MRP 40kDa subunit	RPP40	2.25858e-05	0.000751161	1.24129
528	selectin E	SELE	2.26808e-05	0.000752892	1.56081
529	GDP-mannose pyrophosphorylase B	GMPPB	2.27581e-05	0.000754028	1.26589
530	granzyme K (granzyme 3; tryptase II)	GZMK	2.2773e-05	0.000753098	1.39998
531	RAB4B, member RAS oncogene family	RAB4B	2.27941e-05	0.000752378	1.1632
532	leukotriene A4 hydrolase	LTA4H	2.28652e-05	0.000753304	1.27226
533	solute carrier family 29 (nucleoside transporters), member 3	SLC29A3	2.29784e-05	0.000755613	1.21851
534	peptidylprolyl isomerase B (cyclophilin B)	PPIB	2.31243e-05	0.000758989	1.35419
535	MARCKS-like 1	MARCKSL1	2.37615e-05	0.000778445	1.35153
536	leucine aminopeptidase 3	LAP3	2.37824e-05	0.000777675	1.38527
537	HIV-1 Tat interactive protein 2, 30kDa	HTATIP2	2.3871e-05	0.00077912	1.23776
538	tubulin folding cofactor C	TBCC	2.39588e-05	0.000780531	1.16498
539	macrophage receptor with collagenous structure	MARCO	2.40065e-05	0.000780634	1.97334
540	cysteine dioxygenase, type I	CDO1	2.40395e-05	0.00078026	1.55708
541	family with sequence similarity 49, member A	FAM49A	2.4736e-05	0.000801382	1.43568
542	inositol polyphosphate-5-phosphatase, 40kDa	INPP5A	2.52226e-05	0.000815638	1.22758
543	butyrophilin, subfamily 2, member A2	BTN2A2	2.54305e-05	0.000820848	1.2436
544	flightless I homolog (Drosophila)	FLII	2.58003e-05	0.000831255	1.19733
545	chemokine (C-C motif) receptor 10	CCR10	2.59135e-05	0.000833367	1.21957
546	SHC (Src homology 2 domain containing) transforming protein 1	SHC1	2.6289e-05	0.000843896	1.22237
547	tumor necrosis factor (ligand) superfamily, member 14	TNFSF14	2.64739e-05	0.000848277	1.19044
548	transducin-like enhancer of split 3 (E(sp1) homolog, Drosophila)	TLE3	2.7067e-05	0.000865701	1.17823
549	frizzled-related protein	FRZB	2.81097e-05	0.000897412	1.59549
550	granzyme H (cathepsin G-like 2, protein h-CCPX)	GZMH	2.85174e-05	0.00090877	1.58946
551	chromosome 20 open reading frame 24	C20orf24	2.87797e-05	0.000915465	1.20978
552	N-6 adenine-specific DNA methyltransferase 1 (putative)	N6AMT1	2.88206e-05	0.000915105	1.22297
553	interferon induced transmembrane protein pseudogene	LOC391020	2.91503e-05	0.000923901	1.26167
554	apolipoprotein B mRNA editing enzyme, catalytic polypeptide-like 3G	APOBEC3G	2.94282e-05	0.000931024	1.38396
555	basic leucine zipper and W2 domains 2	BZW2	2.97585e-05	0.000939779	1.33686
556	myristoylated alanine-rich protein kinase C substrate	MARCKS	2.99051e-05	0.000942709	1.46531
557	brain-derived neurotrophic factor	BDNF	2.99548e-05	0.000942581	1.19985
558	GTPase, IMAP family member 6	GIMAP6	3.01528e-05	0.00094711	1.37737
559	carbohydrate (N-acetylgalactosamine 4-sulfate 6-O) sulfotransferase 15	CHST15	3.02561e-05	0.000948656	1.65501
560	integrator complex subunit 8	INTS8	3.03343e-05	0.000949411	1.27017
561	regulatory factor X, 5 (influences HLA class II expression)	RFX5	3.09288e-05	0.000966289	1.18943
562	syntaxin 6	STX6	3.10208e-05	0.000967439	1.15704
563	WAP four-disulfide core domain 1	WFDC1	3.12379e-05	0.00097248	1.64322
564	translocator protein (18kDa)	TSPO	3.13084e-05	0.000972948	1.36016
565	dishevelled associated activator of morphogenesis 2	DAAM2	3.25494e-05	0.00100972	1.34222
566	WD repeat domain 4	WDR4	3.25863e-05	0.00100908	1.19798
567	nuclear receptor binding factor 2	NRBF2	3.267e-05	0.00100989	1.34969
568	chemokine (C-C motif) receptor 5	CCR5	3.31022e-05	0.00102145	1.40904
569	N-acetyltransferase 10 (GCN5-related)	NAT10	3.36351e-05	0.00103607	1.14573
570	toll-like receptor 8	TLR8	3.44004e-05	0.00105778	1.36023
571	glutathione peroxidase 1	GPX1	3.45659e-05	0.00106101	1.50549
572	adenylate cyclase 3	ADCY3	3.49634e-05	0.00107134	1.23976
573	actin related protein 2/3 complex, subunit 5-like	ARPC5L	3.5004e-05	0.00107071	1.14841
574	chromosome X open reading frame 21	CXorf21	3.51437e-05	0.00107311	1.15628
575	integrin, alpha E (antigen CD103, human mucosal lymphocyte antigen 1; alpha polypeptide)	ITGAE	3.52088e-05	0.00107322	1.2059
576	phosphopantothenoylcysteine decarboxylase	PPCDC	3.53708e-05	0.00107629	1.2704
577	tripeptidyl peptidase II	TPP2	3.5403e-05	0.0010754	1.1709
578	inositol polyphosphate-4-phosphatase, type II, 105kDa	INPP4B	3.56065e-05	0.00107971	1.3224
579	zinc finger, FYVE domain containing 26	ZFYVE26	3.56972e-05	0.00108059	1.1327
580	SFT2 domain containing 2	SFT2D2	3.57544e-05	0.00108046	1.2339
581	pentraxin 3, long	PTX3	3.57797e-05	0.00107936	2.17297
582	glutaredoxin 2	GLRX2	3.58476e-05	0.00107956	1.34641
583	growth factor receptor-bound protein 2	GRB2	3.59104e-05	0.00107959	1.16735
584	coiled-coil domain containing 69	CCDC69	3.61288e-05	0.0010843	1.30111
585	centrosomal protein 76kDa	CEP76	3.68274e-05	0.00110337	1.23931
586	ubiquitin family domain containing 1	UBFD1	3.69944e-05	0.00110649	1.29024
587	stomatin (EPB72)-like 1	STOML1	3.79063e-05	0.00113183	1.21574
588	ring finger protein 125	RNF125	3.79761e-05	0.00113199	1.18784
589	MON1 homolog B (yeast)	MON1B	3.7994e-05	0.00113059	1.19871
590	centromere protein M	CENPM	3.81516e-05	0.00113336	1.30553
591	complement component 3	C3	4.07312e-05	0.00120794	2.85179
592	major histocompatibility complex, class I, F	HLA-F	4.08635e-05	0.00120982	1.24325
593	V-set and immunoglobulin domain containing 4	VSIG4	4.11261e-05	0.00121554	2.41867
594	annexin A11	ANXA11	4.19196e-05	0.00123691	1.15274
595	ninjurin 2	NINJ2	4.21402e-05	0.00124133	1.26179
596	tetraspanin 13	TSPAN13	4.23177e-05	0.00124447	1.66897
597	SWI/SNF related, matrix associated, actin dependent regulator of chromatin, subfamily d, member 2	SMARCD2	4.24973e-05	0.00124765	1.16436
598	muscle RAS oncogene homolog	MRAS	4.25929e-05	0.00124837	1.26987
599	cytochrome P450, family 26, subfamily B, polypeptide 1	CYP26B1	4.40046e-05	0.00128759	2.31523
600	ATPase, aminophospholipid transporter, class I, type 8A, member 2	ATP8A2	4.41661e-05	0.00129017	1.45884
601	cadherin 5, type 2 (vascular endothelium)	CDH5	4.41989e-05	0.00128897	1.3154
602	retinol binding protein 1, cellular	RBP1	4.42929e-05	0.00128957	1.4277
603	NADH dehydrogenase (ubiquinone) 1 alpha subcomplex, 4-like 2	NDUFA4L2	4.49221e-05	0.00130572	1.38975
604	protein C receptor, endothelial	PROCR	4.52623e-05	0.00131343	1.29569
605	mitochondrial ribosomal protein L17	MRPL17	4.58128e-05	0.00132721	1.1962
606	H2A histone family, member Y	H2AFY	4.63324e-05	0.00134005	1.21568
607	interferon, alpha-inducible protein 27	IFI27	4.64243e-05	0.00134049	1.54914
608	thymosin beta 15a	TMSB15A	4.76602e-05	0.00137392	2.1846
609	mannosyl (alpha-1,3-)-glycoprotein beta-1,2-N-acetylglucosaminyltransferase	MGAT1	4.77596e-05	0.00137452	1.19088
610	ancient ubiquitous protein 1	AUP1	4.79911e-05	0.00137892	1.20604
611	N-acetylgalactosaminidase, alpha-	NAGA	4.86397e-05	0.00139527	1.1377
612	dermatan sulfate epimerase	DSE	4.86529e-05	0.00139337	1.30259
613	growth arrest-specific 2	GAS2	4.96173e-05	0.00141867	1.54723
614	chromosome 9 open reading frame 114	C9orf114	5.0584e-05	0.00144395	1.1918
615	protein phosphatase, Mg2+/Mn2+ dependent, 1F	PPM1F	5.07675e-05	0.00144683	1.30037
616	milk fat globule-EGF factor 8 protein	MFGE8	5.07973e-05	0.00144533	1.32805
617	cullin 2	CUL2	5.15613e-05	0.00146469	1.19525
618	granulysin	GNLY	5.1596e-05	0.00146331	1.70795
619	indoleamine 2,3-dioxygenase 1	IDO1	5.34838e-05	0.00151439	2.22927
620	KDEL (Lys-Asp-Glu-Leu) containing 1	KDELC1	5.37451e-05	0.00151934	1.43798
621	signal sequence receptor, beta (translocon-associated protein beta)	SSR2	5.40738e-05	0.00152617	1.18869
622	proteasome (prosome, macropain) 26S subunit, non-ATPase, 13	PSMD13	5.44803e-05	0.00153517	1.17817
623	GTP binding protein 4	GTPBP4	5.48812e-05	0.00154399	1.16582
624	GPN-loop GTPase 2	GPN2	5.49721e-05	0.00154406	1.21044
625	CD244 molecule, natural killer cell receptor 2B4	CD244	5.52397e-05	0.0015491	1.16813
626	lipoma HMGIC fusion partner-like 2	LHFPL2	5.56088e-05	0.00155696	1.5933
627	major facilitator superfamily domain containing 5	MFSD5	5.57651e-05	0.00155884	1.19165
628	myxovirus (influenza virus) resistance 2 (mouse)	MX2	5.59144e-05	0.00156053	1.73567
629	coronin, actin binding protein, 1C	CORO1C	5.6475e-05	0.00157367	1.47191
630	nudix (nucleoside diphosphate linked moiety X)-type motif 3	NUDT3	5.64807e-05	0.00157133	1.29266
631	poliovirus receptor related immunoglobulin domain containing	PVRIG	5.7065e-05	0.00158507	1.2075
632	calcium channel, voltage-dependent, beta 3 subunit	CACNB3	5.72413e-05	0.00158745	1.17445
633	nitric oxide synthase interacting protein	NOSIP	5.73139e-05	0.00158695	1.44516
634	egf-like module containing, mucin-like, hormone receptor-like 2	EMR2	5.79641e-05	0.00160242	1.34426
635	phosphatase and tensin homolog	PTEN	5.82318e-05	0.00160729	1.25909
636	insulin-like growth factor binding protein 6	IGFBP6	5.82629e-05	0.00160562	1.86218
637	chemokine (C-X-C motif) receptor 4	CXCR4	5.83672e-05	0.00160597	1.89091
638	phenylalanyl-tRNA synthetase, alpha subunit	FARSA	5.907e-05	0.00162276	1.21886
639	core-binding factor, beta subunit	CBFB	5.91624e-05	0.00162275	1.18655
640	NOP2/Sun domain family, member 3	NSUN3	5.93945e-05	0.00162658	1.17998
641	family with sequence similarity 32, member A	FAM32A	6.03415e-05	0.00164993	1.14564
642	apoptosis enhancing nuclease	AEN	6.03759e-05	0.0016483	1.15612
643	polymerase (RNA) II (DNA directed) polypeptide D	POLR2D	6.0578e-05	0.00165124	1.19297
644	signal peptidase complex subunit 3 homolog (S. cerevisiae)	SPCS3	6.07234e-05	0.00165264	1.29314
645	G protein-coupled receptor 4	GPR4	6.12116e-05	0.00166334	1.22894
646	family with sequence similarity 57, member A	FAM57A	6.13765e-05	0.00166524	1.25979
647	syndecan binding protein (syntenin)	SDCBP	6.14866e-05	0.00166565	1.21224
648	formyl peptide receptor 3	FPR3	6.16491e-05	0.00166747	1.79305
649	ST6 beta-galactosamide alpha-2,6-sialyltranferase 1	ST6GAL1	6.16828e-05	0.00166581	1.29452
650	neurobeachin-like 2	NBEAL2	6.19651e-05	0.00167087	1.14969
651	SAM domain and HD domain 1	SAMHD1	6.21352e-05	0.00167288	1.35611
652	T-box 21	TBX21	6.24659e-05	0.0016792	1.18314
653	DEAD (Asp-Glu-Ala-Asp) box polypeptide 49	DDX49	6.26591e-05	0.00168182	1.20718
654	chemokine (C-C motif) receptor 2	CCR2	6.33691e-05	0.00169827	1.44461
655	TSR1, 20S rRNA accumulation, homolog (S. cerevisiae)	TSR1	6.39385e-05	0.00171092	1.10981
656	glycosyltransferase 8 domain containing 2	GLT8D2	6.4298e-05	0.00171791	1.3982
657	signal recognition particle receptor, B subunit	SRPRB	6.52489e-05	0.00174067	1.21614
658	microfibrillar-associated protein 3	MFAP3	6.55473e-05	0.00174597	1.22168
659	SH3-domain GRB2-like endophilin B1	SH3GLB1	6.73177e-05	0.00179041	1.22041
660	stromal cell-derived factor 2	SDF2	6.77665e-05	0.00179961	1.19676
661	nucleotide-binding oligomerization domain containing 2	NOD2	6.78612e-05	0.0017994	1.26745
662	matrix Gla protein	MGP	6.85997e-05	0.00181623	1.33272
663	glycophorin C (Gerbich blood group)	GYPC	6.97824e-05	0.00184476	1.24948
664	interleukin 15 receptor, alpha	IL15RA	7.04564e-05	0.00185977	1.26635
665	ring finger protein 7	RNF7	7.06627e-05	0.00186241	1.27828
666	tRNA-histidine guanylyltransferase 1-like (S. cerevisiae)	THG1L	7.1292e-05	0.00187618	1.25397
667	myosin IXB	MYO9B	7.13596e-05	0.00187514	1.10786
668	tubulin tyrosine ligase-like family, member 7	TTLL7	7.15185e-05	0.0018765	1.16354
669	ribosomal protein S19	RPS19	7.36086e-05	0.00192846	1.28471
670	Meis homeobox 2	MEIS2	7.40123e-05	0.00193614	1.53026
671	monoglyceride lipase	MGLL	7.44837e-05	0.00194557	1.53089
672	CUGBP, Elav-like family member 2	CELF2	7.49029e-05	0.00195361	1.23475
673	interleukin 21 receptor	IL21R	7.5376e-05	0.00196302	1.17251
674	matrix metallopeptidase 1 (interstitial collagenase)	MMP1	7.56817e-05	0.00196806	1.23325
675	penta-EF-hand domain containing 1	PEF1	7.61949e-05	0.00197847	1.22052
676	cytotoxic and regulatory T cell molecule	CRTAM	7.66083e-05	0.00198626	1.33521
677	tumor protein p53 binding protein 1	TP53BP1	7.70588e-05	0.00199499	1.15839
678	caspase 7, apoptosis-related cysteine peptidase	CASP7	7.73632e-05	0.00199992	1.27219
679	chaperonin containing TCP1, subunit 3 (gamma)	CCT3	7.73782e-05	0.00199736	1.20009
680	1-acylglycerol-3-phosphate O-acyltransferase 4 (lysophosphatidic acid acyltransferase, delta)	AGPAT4	7.73967e-05	0.0019949	1.23311
681	microsomal glutathione S-transferase 2	MGST2	7.75884e-05	0.00199691	1.17369
682	toll-like receptor 4	TLR4	7.80467e-05	0.00200576	1.26906
683	ribosomal RNA processing 8, methyltransferase, homolog (yeast)	RRP8	7.96181e-05	0.00204314	1.34461
684	v-rel reticuloendotheliosis viral oncogene homolog B	RELB	8.10605e-05	0.00207712	1.24193
685	guanylate kinase 1	GUK1	8.11198e-05	0.0020756	1.19391
686	deoxyhypusine hydroxylase/monooxygenase	DOHH	8.13471e-05	0.00207838	1.26621
687	protein tyrosine phosphatase, receptor type, f polypeptide (PTPRF), interacting protein (liprin), alpha 3	PPFIA3	8.2632e-05	0.00210814	1.16442
688	H2A histone family, member Y2	H2AFY2	8.37255e-05	0.00213293	1.12918
689	lamin B1	LMNB1	8.3831e-05	0.00213252	1.29124
690	tubulin, beta 3	TUBB3	8.49987e-05	0.00215909	1.23858
691	SP140 nuclear body protein-like	SP140L	8.57636e-05	0.00217537	1.33723
692	Notch homolog 1, translocation-associated (Drosophila)	NOTCH1	8.62229e-05	0.00218386	1.2695
693	calcium regulated heat stable protein 1, 24kDa	CARHSP1	8.62723e-05	0.00218196	1.29419
694	inter-alpha (globulin) inhibitor H3	ITIH3	8.62753e-05	0.00217889	1.34397
695	tescalcin	TESC	8.65113e-05	0.0021817	1.24563
696	Rho-related BTB domain containing 1	RHOBTB1	8.71789e-05	0.00219538	1.34491
697	interferon regulatory factor 8	IRF8	8.7421e-05	0.00219832	1.56683
698	apolipoprotein B mRNA editing enzyme, catalytic polypeptide-like 3A	APOBEC3A	8.85883e-05	0.00222448	1.96951
699	TIA1 cytotoxic granule-associated RNA binding protein	TIA1	8.97449e-05	0.0022503	1.22004
700	transcription factor 3 (E2A immunoglobulin enhancer binding factors E12/E47)	TCF3	9.06982e-05	0.00227095	1.09076
701	chromosome 17 open reading frame 60	C17orf60	9.14823e-05	0.00228732	1.23408
702	cyclin-dependent kinase inhibitor 2C (p18, inhibits CDK4)	CDKN2C	9.19001e-05	0.00229449	1.19992
703	cytohesin 4	CYTH4	9.24777e-05	0.00230563	1.15367
704	extracellular matrix protein 1	ECM1	9.25169e-05	0.00230333	2.37241
705	leukocyte immunoglobulin-like receptor, subfamily B (with TM and ITIM domains), member 4	LILRB4	9.29994e-05	0.00231206	1.13218
706	nucleolar protein 11	NOL11	9.38419e-05	0.0023297	1.1455
707	GAR1 ribonucleoprotein homolog (yeast)	GAR1	9.38449e-05	0.00232648	1.20615
708	formin homology 2 domain containing 1	FHOD1	9.53277e-05	0.0023599	1.23456
709	NOP10 ribonucleoprotein homolog (yeast)	NOP10	9.54697e-05	0.00236008	1.23613
710	transketolase	TKT	9.63245e-05	0.00237786	1.35024
711	proprotein convertase subtilisin/kexin type 7	PCSK7	9.74174e-05	0.00240146	1.13383
712	CD93 molecule	CD93	9.81627e-05	0.00241643	1.40854
713	CD1d molecule	CD1D	9.82557e-05	0.00241533	1.29302
714	ISG15 ubiquitin-like modifier	ISG15	9.86687e-05	0.00242208	2.18867
715	transmembrane protein 22	TMEM22	0.000102138	0.00250374	1.40431
716	chromosome 1 open reading frame 63	C1orf63	0.000102258	0.00250318	1.35241
717	proteasome (prosome, macropain) 26S subunit, ATPase, 2	PSMC2	0.000103542	0.00253106	1.18956
718	serine/threonine/tyrosine interacting-like 1	STYXL1	0.000103788	0.00253355	1.25691
719	BH3 interacting domain death agonist	BID	0.00010461	0.00255007	1.38977
720	myosin VA (heavy chain 12, myoxin)	MYO5A	0.000104816	0.00255155	1.23808
721	REX4, RNA exonuclease 4 homolog (S. cerevisiae)	REXO4	0.000104996	0.00255237	1.27251
722	musculin	MSC	0.000105318	0.00255667	1.27428
723	ribonuclease T2	RNASET2	0.000105481	0.00255707	1.21852
724	LIM domain and actin binding 1	LIMA1	0.000105534	0.00255483	1.26302
725	RIO kinase 2 (yeast)	RIOK2	0.000105838	0.00255866	1.17567
726	intercellular adhesion molecule 1	ICAM1	0.000105919	0.00255709	1.23252
727	processing of precursor 4, ribonuclease P/MRP subunit (S. cerevisiae)	POP4	0.000107065	0.00258118	1.17261
728	zinc finger, DHHC-type containing 18	ZDHHC18	0.000107854	0.00259664	1.15975
729	ELK3, ETS-domain protein (SRF accessory protein 2)	ELK3	0.000107981	0.00259615	1.1883
730	proteasome (prosome, macropain) activator subunit 2 (PA28 beta)	PSME2	0.000108182	0.0025974	1.36719
731	kinesin family member C3	KIFC3	0.000110032	0.0026382	1.19885
732	mitogen-activated protein kinase kinase 1	MAP2K1	0.000110466	0.002645	1.18813
733	glycyl-tRNA synthetase	GARS	0.00011216	0.00268189	1.16772
734	aurora kinase A	AURKA	0.000112716	0.00269151	1.35723
735	eukaryotic translation initiation factor 2B, subunit 4 delta, 67kDa	EIF2B4	0.000112915	0.00269261	1.16296
736	cyclin D1	CCND1	0.000113345	0.00269917	1.38185
737	cat eye syndrome chromosome region, candidate 1	CECR1	0.000113498	0.00269916	1.60726
738	inhibitor of DNA binding 1, dominant negative helix-loop-helix protein	ID1	0.000113644	0.00269896	1.5683
739	CD40 molecule, TNF receptor superfamily member 5	CD40	0.000113863	0.00270051	1.19266
740	X-prolyl aminopeptidase (aminopeptidase P) 1, soluble	XPNPEP1	0.000113874	0.00269711	1.16966
741	inhibitor of DNA binding 3, dominant negative helix-loop-helix protein	ID3	0.000113918	0.00269452	1.38297
742	protein phosphatase 2, regulatory subunit B', beta	PPP2R5B	0.000114649	0.00270816	1.11828
743	glutathione S-transferase omega 1	GSTO1	0.000115267	0.00271909	1.24171
744	GTP-binding protein 8 (putative)	GTPBP8	0.000115956	0.00273167	1.19711
745	galactose-3-O-sulfotransferase 4	GAL3ST4	0.000116537	0.00274167	1.224
746	YKT6 v-SNARE homolog (S. cerevisiae)	YKT6	0.000116967	0.00274811	1.11295
747	tubulin, alpha 1b	TUBA1B	0.000117227	0.00275052	1.18437
748	cartilage acidic protein 1	CRTAC1	0.000119931	0.00281021	1.67103
749	non-metastatic cells 1, protein (NM23A) expressed in	NME1	0.000120375	0.00281685	1.4106
750	non-SMC condensin I complex, subunit G	NCAPG	0.000120406	0.00281381	1.23825
751	oxysterol binding protein-like 3	OSBPL3	0.000122116	0.00284997	1.31558
752	guanine nucleotide binding protein (G protein), beta polypeptide 2	GNB2	0.000124029	0.00289076	1.18486
753	interleukin 32	IL32	0.000125442	0.00291981	1.52302
754	proteasome (prosome, macropain) 26S subunit, non-ATPase, 4	PSMD4	0.000129166	0.0030025	1.11268
755	chromosome 16 open reading frame 88	C16orf88	0.00013049	0.00302926	1.17726
756	cathepsin K	CTSK	0.000133126	0.00308638	1.3223
757	peripheral myelin protein 22	PMP22	0.000135005	0.00312579	1.46629
758	BCL2-related protein A1	BCL2A1	0.000136141	0.00314795	1.84582
759	F-box and WD repeat domain containing 2	FBXW2	0.000136384	0.00314942	1.21971
760	CD4 molecule	CD4	0.000137884	0.00317986	1.23738
761	exostosin 1	EXT1	0.000138455	0.00318884	1.2669
762	ST8 alpha-N-acetyl-neuraminide alpha-2,8-sialyltransferase 4	ST8SIA4	0.000140714	0.00323661	1.20687
763	sprouty homolog 1, antagonist of FGF signaling (Drosophila)	SPRY1	0.000142179	0.00326602	1.38478
764	chromosome 1 open reading frame 38	C1orf38	0.000142254	0.00326346	1.53335
765	tripartite motif-containing 22	TRIM22	0.000143461	0.00328685	1.29367
766	spondin 2, extracellular matrix protein	SPON2	0.000143847	0.00329139	1.74259
767	DNA (cytosine-5-)-methyltransferase 3 alpha	DNMT3A	0.000144464	0.0033012	1.12163
768	LIM domain only 4	LMO4	0.000149268	0.00340654	1.19147
769	tubulin, alpha 1c	TUBA1C	0.000152179	0.00346845	1.21976
770	DnaJ (Hsp40) homolog, subfamily A, member 1	DNAJA1	0.000153078	0.00348442	1.29094
771	ribonuclease, RNase A family, k6	RNASE6	0.000153129	0.00348105	1.92191
772	Fas (TNF receptor superfamily, member 6)	FAS	0.000154403	0.00350547	1.32283
773	chromosome 1 open reading frame 54	C1orf54	0.000154591	0.00350519	1.32374
774	solute carrier family 24 (sodium/potassium/calcium exchanger), member 6	SLC24A6	0.000155713	0.00352607	1.1245
775	toll-like receptor 7	TLR7	0.00015629	0.00353458	1.2725
776	apolipoprotein B mRNA editing enzyme, catalytic polypeptide-like 3B	APOBEC3B	0.000156478	0.00353426	1.64005
777	ral guanine nucleotide dissociation stimulator-like 2	RGL2	0.000157601	0.00355504	1.22958
778	nuclear prelamin A recognition factor	NARF	0.000158407	0.00356863	1.25901
779	synaptogyrin 2	SYNGR2	0.000158491	0.00356594	1.14077
780	major histocompatibility complex, class I, B	HLA-B	0.000158763	0.00356749	1.17434
781	exosome component 10	EXOSC10	0.000159368	0.00357648	1.25987
782	COMM domain containing 3	COMMD3	0.000159748	0.00358045	1.11532
783	lectin, galactoside-binding, soluble, 9	LGALS9	0.000160304	0.00358831	1.22353
784	Notch homolog 3 (Drosophila)	NOTCH3	0.000160624	0.00359089	1.12217
785	caspase 3, apoptosis-related cysteine peptidase	CASP3	0.000160828	0.00359087	1.27998
786	sphingomyelin phosphodiesterase 2, neutral membrane (neutral sphingomyelinase)	SMPD2	0.000160841	0.0035866	1.193
787	L antigen family, member 3	LAGE3	0.00016087	0.00358267	1.17379
788	N-terminal asparagine amidase	NTAN1	0.000161316	0.00358805	1.29442
789	chromosome 11 open reading frame 10	C11orf10	0.000161773	0.00359365	1.20097
790	endoglin	ENG	0.000163736	0.00363267	1.25353
791	sphingosine kinase 1	SPHK1	0.000163942	0.00363263	1.35306
792	checkpoint with forkhead and ring finger domains	CHFR	0.000164455	0.00363941	1.1819
793	vasodilator-stimulated phosphoprotein	VASP	0.000165547	0.00365895	1.16057
794	transmembrane protein 165	TMEM165	0.000166513	0.00367566	1.23653
795	chondroitin sulfate proteoglycan 4	CSPG4	0.000168978	0.00372538	1.20196
796	complement factor B	CFB	0.000169029	0.00372183	1.75124
797	potassium voltage-gated channel, Shal-related subfamily, member 1	KCND1	0.000169496	0.00372742	1.16603
798	CD3d molecule, delta (CD3-TCR complex)	CD3D	0.000170018	0.00373421	1.28776
799	mitogen-activated protein kinase 11	MAPK11	0.000171809	0.00376883	1.1123
800	regulator of chromosome condensation (RCC1) and BTB (POZ) domain containing protein 2	RCBTB2	0.00017187	0.00376546	1.21399
801	olfactomedin-like 1	OLFML1	0.000172226	0.00376854	1.30889
802	phospholipase A2, group IVC (cytosolic, calcium-independent)	PLA2G4C	0.000173574	0.0037933	1.35327
803	interleukin 1, beta	IL1B	0.000174608	0.00381116	1.47246
804	nuclear cap binding protein subunit 1, 80kDa	NCBP1	0.00017542	0.00382411	1.25652
805	SID1 transmembrane family, member 2	SIDT2	0.00017852	0.00388685	1.19719
806	cytokine induced apoptosis inhibitor 1	CIAPIN1	0.000179033	0.00389319	1.12991
807	HOP homeobox	HOPX	0.000182643	0.00396677	1.61285
808	protein kinase C, eta	PRKCH	0.000182945	0.00396842	1.33219
809	2',5'-oligoadenylate synthetase 1, 40/46kDa	OAS1	0.000183145	0.00396784	1.94424
810	cytohesin 1 interacting protein	CYTIP	0.000186003	0.00402479	1.73801
811	CD79b molecule, immunoglobulin-associated beta	CD79B	0.000186754	0.00403604	1.3124
812	enabled homolog (Drosophila)	ENAH	0.000188019	0.00405838	1.30173
813	cartilage oligomeric matrix protein	COMP	0.00018826	0.00405858	1.54155
814	O-sialoglycoprotein endopeptidase	OSGEP	0.000190304	0.00409762	1.31775
815	steroid sulfatase (microsomal), isozyme S	STS	0.000193713	0.0041659	1.19075
816	dipeptidase 2	DPEP2	0.00019393	0.00416545	1.39575
817	chromosome 13 open reading frame 34	C13orf34	0.00019658	0.00421721	1.18174
818	6-phosphogluconolactonase	PGLS	0.000197146	0.00422418	1.34179
819	DR1-associated protein 1 (negative cofactor 2 alpha)	DRAP1	0.000197764	0.00423226	1.15543
820	FAST kinase domains 1	FASTKD1	0.000198683	0.00424673	1.20718
821	ubiquitin-like modifier activating enzyme 7	UBA7	0.000198962	0.00424752	1.27141
822	SP110 nuclear body protein	SP110	0.000204175	0.00435349	1.28198
823	interleukin 10 receptor, beta	IL10RB	0.00020541	0.00437451	1.26373
824	mitogen-activated protein kinase kinase kinase 11	MAP3K11	0.000207132	0.00440582	1.21146
825	minichromosome maintenance complex component 5	MCM5	0.000209363	0.00444788	1.27121
826	chemokine (C-C motif) ligand 8	CCL8	0.000210236	0.00446102	1.46897
827	RAP2B, member of RAS oncogene family	RAP2B	0.000212269	0.00449872	1.14754
828	leucine carboxyl methyltransferase 1	LCMT1	0.000213025	0.00450928	1.1347
829	ATP-binding cassette, sub-family A (ABC1), member 7	ABCA7	0.00021566	0.00455955	1.18039
830	zinc finger, CCHC domain containing 24	ZCCHC24	0.000220819	0.00466301	1.23539
831	RAD51 associated protein 1	RAD51AP1	0.000223604	0.00471614	1.23036
832	chromosome 11 open reading frame 75	C11orf75	0.000223778	0.00471413	1.37257
833	translocase of inner mitochondrial membrane 8 homolog B (yeast)	TIMM8B	0.00022545	0.00474364	1.19495
834	vanin 2	VNN2	0.000225959	0.00474866	1.63907
835	NLR family, pyrin domain containing 1	NLRP1	0.000226465	0.00475359	1.11518
836	chaperonin containing TCP1, subunit 7 (eta)	CCT7	0.000228131	0.00478284	1.18244
837	nudix (nucleoside diphosphate linked moiety X)-type motif 9	NUDT9	0.000229007	0.00479547	1.20117
838	chaperonin containing TCP1, subunit 2 (beta)	CCT2	0.00022902	0.00479002	1.21103
839	transmembrane protein 87A	TMEM87A	0.000230965	0.00482493	1.16194
840	proteasome (prosome, macropain) 26S subunit, ATPase, 4	PSMC4	0.000231617	0.0048328	1.17241
841	bridging integrator 2	BIN2	0.000231705	0.00482888	1.22093
842	TRIO and F-actin binding protein	TRIOBP	0.00023224	0.00483428	1.16604
843	pituitary tumor-transforming 1 interacting protein	PTTG1IP	0.000232674	0.00483757	1.14267
844	phorbol-12-myristate-13-acetate-induced protein 1	PMAIP1	0.000232708	0.00483254	1.27776
845	mannosidase, alpha, class 1B, member 1	MAN1B1	0.000233565	0.00484461	1.29468
846	AHA1, activator of heat shock 90kDa protein ATPase homolog 1 (yeast)	AHSA1	0.000235176	0.00487226	1.17915
847	tenascin C	TNC	0.0002392	0.00494977	1.70295
848	KIAA0355	KIAA0355	0.000242275	0.00500749	1.28839
849	coiled-coil domain containing 88A	CCDC88A	0.00024252	0.00500665	1.14258
850	tyrosylprotein sulfotransferase 1	TPST1	0.00024281	0.00500674	1.24615
851	nuclear receptor subfamily 2, group C, member 1	NR2C1	0.00024508	0.0050476	1.11196
852	leucyl/cystinyl aminopeptidase	LNPEP	0.000247467	0.0050908	1.11917
853	transmembrane emp24 protein transport domain containing 9	TMED9	0.000250528	0.00514773	1.16878
854	transforming growth factor, beta 1	TGFB1	0.000251131	0.00515406	1.16973
855	tumor necrosis factor receptor superfamily, member 14 (herpesvirus entry mediator)	TNFRSF14	0.00025239	0.00517385	1.20588
856	cytohesin 2	CYTH2	0.000253202	0.00518443	1.1741
857	PWP2 periodic tryptophan protein homolog (yeast)	PWP2	0.000254921	0.00521353	1.14237
858	thromboxane A synthase 1 (platelet)	TBXAS1	0.000255045	0.00520999	1.28485
859	GTP binding protein overexpressed in skeletal muscle	GEM	0.000255233	0.00520777	1.58207
860	C-type lectin domain family 4, member A	CLEC4A	0.000255391	0.00520493	1.39327
861	splicing factor, arginine/serine-rich 7, 35kDa	SFRS7	0.000257239	0.00523651	1.2276
862	ubiquitin specific peptidase 3	USP3	0.000264732	0.00538278	1.26297
863	peptidylprolyl isomerase D	PPID	0.000265876	0.00539977	1.20309
864	ring finger protein 34	RNF34	0.000267513	0.00542675	1.16106
865	zeta-chain (TCR) associated protein kinase 70kDa	ZAP70	0.00026867	0.0054439	1.11975
866	Notch homolog 4 (Drosophila)	NOTCH4	0.000269793	0.00546036	1.32637
867	transducin-like enhancer of split 2 (E(sp1) homolog, Drosophila)	TLE2	0.000270576	0.00546988	1.2526
868	nitric oxide synthase 3 (endothelial cell)	NOS3	0.000273942	0.00553155	1.26852
869	protein disulfide isomerase family A, member 5	PDIA5	0.000276399	0.00557474	1.32095
870	sodium channel modifier 1	SCNM1	0.000277597	0.00559246	1.15776
871	homeobox C5	HOXC5	0.000280055	0.0056355	1.1051
872	neutrophil cytosolic factor 4, 40kDa	NCF4	0.000280503	0.00563804	1.46273
873	UTP14, U3 small nucleolar ribonucleoprotein, homolog A (yeast)	UTP14A	0.00028165	0.00565461	1.15161
874	glutaminyl-peptide cyclotransferase	QPCT	0.000281699	0.00564912	1.50364
875	reticulocalbin 1, EF-hand calcium binding domain	RCN1	0.000288921	0.00578733	1.30521
876	histone deacetylase 7	HDAC7	0.000289499	0.00579229	1.13857
877	G-protein signaling modulator 2 (AGS3-like, C. elegans)	GPSM2	0.000290386	0.00580342	1.13801
878	leucine rich repeat neuronal 2	LRRN2	0.000290784	0.00580475	1.20201
879	nicotinamide N-methyltransferase	NNMT	0.000292751	0.00583737	2.28977
880	KIAA1704	KIAA1704	0.000297729	0.00592989	1.24484
881	carbohydrate (N-acetylglucosamine 6-O) sulfotransferase 7	CHST7	0.000298049	0.00592952	1.24471
882	major histocompatibility complex, class I, E	HLA-E	0.0002984	0.00592976	1.24658
883	tripartite motif-containing 9	TRIM9	0.000298566	0.00592635	1.24048
884	dysbindin (dystrobrevin binding protein 1) domain containing 2	DBNDD2	0.000299475	0.00593767	1.21853
885	CD74 molecule, major histocompatibility complex, class II invariant chain	CD74	0.000299733	0.00593606	1.28171
886	chromosome 11 open reading frame 95	C11orf95	0.000300677	0.00594805	1.18868
887	RAB27A, member RAS oncogene family	RAB27A	0.000302743	0.00598216	1.24487
888	tubulointerstitial nephritis antigen-like 1	TINAGL1	0.000302769	0.00597593	1.15916
889	chloride intracellular channel 3	CLIC3	0.000304021	0.0059939	1.21526
890	SMAD specific E3 ubiquitin protein ligase 2	SMURF2	0.000310412	0.00611303	1.20869
891	guanine nucleotide binding protein (G protein), alpha inhibiting activity polypeptide 2	GNAI2	0.000311137	0.00612043	1.21525
892	topoisomerase (DNA) II alpha 170kDa	TOP2A	0.000311763	0.00612587	1.41565
893	dpy-19-like 1 (C. elegans)	DPY19L1	0.000312647	0.00613636	1.22598
894	interferon induced with helicase C domain 1	IFIH1	0.000312892	0.00613429	1.47456
895	SP140 nuclear body protein	SP140	0.000312938	0.00612834	1.1316
896	superoxide dismutase 2, mitochondrial	SOD2	0.000314643	0.00615486	1.66459
897	splicing factor 4	SF4	0.000314807	0.0061512	1.19365
898	Yip1 interacting factor homolog A (S. cerevisiae)	YIF1A	0.000315222	0.00615245	1.16326
899	LY6/PLAUR domain containing 1	LYPD1	0.000316815	0.00617665	1.86202
900	ribonucleotide reductase M2	RRM2	0.000318526	0.00620312	1.96332
901	family with sequence similarity 38, member B	FAM38B	0.0003186	0.00619767	1.34965
902	tripartite motif-containing 5	TRIM5	0.000319073	0.0062	1.24742
903	mitochondrial ribosomal protein S17	MRPS17	0.000319983	0.0062108	1.17206
904	adenosine deaminase, RNA-specific, B1 (RED1 homolog rat)	ADARB1	0.000321922	0.00624151	1.11773
905	C-type lectin domain family 11, member A	CLEC11A	0.000322386	0.0062436	1.20677
906	cyclin B2	CCNB2	0.000322454	0.00623803	1.41468
907	protein S (alpha)	PROS1	0.000323581	0.00625292	1.22532
908	adenosine A2a receptor	ADORA2A	0.000325226	0.00627779	1.30505
909	RUN and SH3 domain containing 1	RUSC1	0.000326439	0.00629428	1.14555
910	ribonuclease/angiogenin inhibitor 1	RNH1	0.000326768	0.00629369	1.12885
911	RAB31, member RAS oncogene family	RAB31	0.000328908	0.00632797	1.34303
912	protein kinase D2	PRKD2	0.00032939	0.00633027	1.22343
913	tissue factor pathway inhibitor 2	TFPI2	0.000330141	0.00633776	1.77528
914	pseudouridylate synthase 1	PUS1	0.000330624	0.00634009	1.15628
915	kinesin family member 20A	KIF20A	0.000334364	0.00640482	1.49492
916	homeobox B5	HOXB5	0.000335245	0.00641468	1.14432
917	purinergic receptor P2X, ligand-gated ion channel, 4	P2RX4	0.000336725	0.00643596	1.24932
918	serglycin	SRGN	0.000337992	0.00645314	1.48786
919	Fc fragment of IgG, low affinity IIb, receptor (CD32)	FCGR2B	0.000339492	0.00647473	1.506
920	THO complex 6 homolog (Drosophila)	THOC6	0.000340063	0.00647858	1.24155
921	proliferating cell nuclear antigen	PCNA	0.000340289	0.00647583	1.16551
922	transmembrane protein 149	TMEM149	0.000340379	0.00647052	1.28903
923	SWI/SNF related, matrix associated, actin dependent regulator of chromatin, subfamily a, member 5	SMARCA5	0.000341497	0.00648475	1.1838
924	origin recognition complex, subunit 6 like (yeast)	ORC6L	0.000344017	0.00652552	1.13212
925	SCO cytochrome oxidase deficient homolog 2 (yeast)	SCO2	0.000346067	0.00655731	1.35233
926	translocase of inner mitochondrial membrane 44 homolog (yeast)	TIMM44	0.000346417	0.00655685	1.15982
927	syntaxin 4	STX4	0.000346576	0.0065528	1.2384
928	nucleotide binding protein 1 (MinD homolog, E. coli)	NUBP1	0.000348609	0.00658413	1.17627
929	Ras interacting protein 1	RASIP1	0.000349288	0.00658985	1.30939
930	CDC42 small effector 1	CDC42SE1	0.000350341	0.00660262	1.32684
931	beta-1,3-glucuronyltransferase 3 (glucuronosyltransferase I)	B3GAT3	0.000350422	0.00659704	1.11648
932	FK506 binding protein 14, 22 kDa	FKBP14	0.000351548	0.00661114	1.18615
933	membrane-spanning 4-domains, subfamily A, member 4	MS4A4A	0.000354719	0.00666362	2.17169
934	phospholipase A2, group IVA (cytosolic, calcium-dependent)	PLA2G4A	0.00035478	0.00665763	1.55883
935	family with sequence similarity 105, member A	FAM105A	0.000359388	0.0067369	1.2737
936	osteoclast stimulating factor 1	OSTF1	0.000363261	0.00680221	1.26557
937	mediator complex subunit 28	MED28	0.000369039	0.00690303	1.22252
938	general transcription factor IIH, polypeptide 4, 52kDa	GTF2H4	0.000376769	0.00704012	1.25108
939	mitochondrial ribosomal protein S14	MRPS14	0.000376877	0.00703464	1.15211
940	collagen, type VII, alpha 1	COL7A1	0.000379019	0.00706708	1.32324
941	adenylate kinase 1	AK1	0.000379566	0.00706978	1.20057
942	H2A histone family, member Z	H2AFZ	0.000380283	0.00707561	1.19424
943	ornithine decarboxylase antizyme 2	OAZ2	0.000381433	0.00708948	1.15467
944	phosphatidylinositol transfer protein, membrane-associated 1	PITPNM1	0.000382334	0.00709869	1.15898
945	cell division cycle 123 homolog (S. cerevisiae)	CDC123	0.000382398	0.00709236	1.13794
946	coenzyme Q2 homolog, prenyltransferase (yeast)	COQ2	0.000383308	0.00710173	1.30552
947	aminolevulinate, delta-, synthase 1	ALAS1	0.000386109	0.00714607	1.23152
948	FYVE, RhoGEF and PH domain containing 6	FGD6	0.000386318	0.00714239	1.15017
949	lysophosphatidylcholine acyltransferase 1	LPCAT1	0.000392679	0.00725235	1.20696
950	Alport syndrome, mental retardation, midface hypoplasia and elliptocytosis chromosomal region gene 1	AMMECR1	0.000392854	0.00724795	1.21248
951	BTG3 associated nuclear protein	BANP	0.000395029	0.00728041	1.16557
952	chemokine (C-C motif) ligand 2	CCL2	0.000398945	0.00734487	1.87548
953	four and a half LIM domains 2	FHL2	0.000403092	0.00741343	1.54591
954	ring finger protein 144A	RNF144A	0.000404898	0.00743883	1.24449
955	ubiquitin-conjugating enzyme E2L 6	UBE2L6	0.000406351	0.00745771	1.25809
956	mediator complex subunit 8	MED8	0.000408138	0.00748268	1.09769
957	tubulin, alpha 4a	TUBA4A	0.000412089	0.00754721	1.30144
958	chromosome 19 open reading frame 62	C19orf62	0.000413077	0.00755741	1.14948
959	TBC1 domain family, member 12	TBC1D12	0.000415326	0.00759064	1.18022
960	major histocompatibility complex, class I, G	HLA-G	0.000417056	0.00761432	1.14682
961	nucleoporin 88kDa	NUP88	0.000417065	0.00760655	1.18381
962	matrilin 2	MATN2	0.000417166	0.00760049	1.40667
963	interferon induced transmembrane protein 2 (1-8D)	IFITM2	0.000417892	0.00760581	1.23659
964	uridine-cytidine kinase 2	UCK2	0.00042201	0.00767279	1.2536
965	phospholipase A2, group VII (platelet-activating factor acetylhydrolase, plasma)	PLA2G7	0.000431444	0.00783618	1.61859
966	tropomyosin 4	TPM4	0.000434149	0.00787715	1.27138
967	guanine nucleotide binding protein (G protein), alpha inhibiting activity polypeptide 1	GNAI1	0.000437132	0.00792308	1.31468
968	TNF receptor-associated factor 2	TRAF2	0.000438561	0.00794077	1.1312
969	CD163 molecule	CD163	0.00044034	0.00796475	2.38464
970	keratin 10	KRT10	0.00044198	0.00798617	1.16771
971	KH domain containing, RNA binding, signal transduction associated 3	KHDRBS3	0.000442522	0.00798772	1.22144
972	CD34 molecule	CD34	0.000443002	0.00798817	1.30607
973	chromosome 19 open reading frame 50	C19orf50	0.00044752	0.00806133	1.14034
974	ATPase type 13A1	ATP13A1	0.000451961	0.00813297	1.19462
975	protein phosphatase 4, catalytic subunit	PPP4C	0.000456449	0.00820531	1.20458
976	ADP-ribosylation factor-like 4C	ARL4C	0.000457633	0.00821817	1.63412
977	leukocyte immunoglobulin-like receptor, subfamily A (with TM domain), member 2	LILRA2	0.000461063	0.0082713	1.18487
978	zinc finger and SCAN domain containing 16	ZSCAN16	0.000461998	0.00827958	1.16725
979	butyrophilin, subfamily 3, member A3	BTN3A3	0.000462341	0.00827728	1.4548
980	prefoldin subunit 1	PFDN1	0.000462449	0.00827076	1.16844
981	selectin P ligand	SELPLG	0.000462919	0.00827073	1.14508
982	proteasome (prosome, macropain) activator subunit 1 (PA28 alpha)	PSME1	0.000464317	0.00828726	1.17536
983	protein regulator of cytokinesis 1	PRC1	0.000464471	0.00828158	1.57636
984	lysyl oxidase-like 2	LOXL2	0.000464794	0.00827891	1.17579
985	BCL2/adenovirus E1B 19kDa interacting protein 1	BNIP1	0.000468541	0.00833718	1.09869
986	B-cell receptor-associated protein 31	BCAP31	0.000472722	0.00840304	1.20012
987	leucine proline-enriched proteoglycan (leprecan) 1	LEPRE1	0.000472929	0.00839819	1.26259
988	zinc finger protein 197	ZNF197	0.000473506	0.00839994	1.12958
989	glycogen synthase kinase 3 beta	GSK3B	0.000474693	0.00841248	1.22221
990	farnesyl diphosphate synthase (farnesyl pyrophosphate synthetase, dimethylallyltranstransferase, geranyltranstransferase)	FDPS	0.000479348	0.0084864	1.25727
991	ATPase, H+ transporting, lysosomal V0 subunit a2	ATP6V0A2	0.000480105	0.00849123	1.27502
992	signal sequence receptor, delta (translocon-associated protein delta)	SSR4	0.000481053	0.00849942	1.18472
993	eukaryotic translation initiation factor 2C, 3	EIF2C3	0.000482192	0.00851095	1.16192
994	transmembrane protein 111	TMEM111	0.000488681	0.00861681	1.16178
995	G patch domain and KOW motifs	GPKOW	0.000491501	0.00865782	1.16355
996	mitochondrial ribosomal protein S11	MRPS11	0.000494365	0.00869952	1.12575
997	bone morphogenetic protein 2	BMP2	0.000494979	0.00870159	1.77709
998	cAMP responsive element binding protein 3	CREB3	0.000501296	0.00880383	1.17696
999	chromosome 9 open reading frame 16	C9orf16	0.000507693	0.00890724	1.22514
1000	transient receptor potential cation channel, subfamily C, member 6	TRPC6	0.000508677	0.00891557	1.41305
1001	chemokine (C-C motif) ligand 18 (pulmonary and activation-regulated)	CCL18	0.00051229	0.00896993	1.27781
1002	chromosome 1 open reading frame 174	C1orf174	0.000512302	0.00896119	1.18798
1003	histidyl-tRNA synthetase	HARS	0.00051801	0.009052	1.14576
1004	homeobox B7	HOXB7	0.000521539	0.0091046	1.13825
1005	tetratricopeptide repeat domain 4	TTC4	0.000527155	0.00919348	1.11777
1006	CAP, adenylate cyclase-associated protein 1 (yeast)	CAP1	0.000528416	0.00920631	1.16524
1007	phosphatidylglycerophosphate synthase 1	PGS1	0.00053073	0.00923744	1.16432
1008	anoctamin 1, calcium activated chloride channel	ANO1	0.000534801	0.00929906	1.19322
1009	chaperonin containing TCP1, subunit 6A (zeta 1)	CCT6A	0.000541147	0.00940007	1.15103
1010	Der1-like domain family, member 2	DERL2	0.00054646	0.00948298	1.19243
1011	UTP6, small subunit (SSU) processome component, homolog (yeast)	UTP6	0.000550176	0.00953801	1.28048
1012	AE binding protein 1	AEBP1	0.000551709	0.00955515	1.64195
1013	chromosome 11 open reading frame 24	C11orf24	0.000552921	0.00956667	1.15398
1014	family with sequence similarity 63, member A	FAM63A	0.000555961	0.0096098	1.10947
1015	proteasome (prosome, macropain) activator subunit 3 (PA28 gamma; Ki)	PSME3	0.0005631	0.00972361	1.11337
1016	death-associated protein kinase 3	DAPK3	0.00057005	0.00983392	1.10886
1017	protein disulfide isomerase family A, member 6	PDIA6	0.000570832	0.00983773	1.14697
1018	cadherin 11, type 2, OB-cadherin (osteoblast)	CDH11	0.000581276	0.0100079	1.55439
1019	proteasome (prosome, macropain) subunit, beta type, 4	PSMB4	0.00058254	0.0100198	1.125
1020	triggering receptor expressed on myeloid cells 2	TREM2	0.000584499	0.0100436	1.36091
1021	zyxin	ZYX	0.000586057	0.0100605	1.23362
1022	regulator of G-protein signaling 4	RGS4	0.000586923	0.0100656	1.57068
1023	reticulon 1	RTN1	0.000587556	0.0100666	1.35191
1024	N-methylpurine-DNA glycosylase	MPG	0.000587609	0.0100576	1.20462
1025	secretogranin V (7B2 protein)	SCG5	0.000588884	0.0100696	1.92551
[truncated: 10,908 more rows]
