# Supplementary material for: Analysis of gene expression and use of connectivity mapping to identify drugs for treatment of human glomerulopathies
Source: Front Med (Lausanne). 2023 Mar 13;10:1122328. doi: 10.3389/fmed.2023.1122328 (PMC10042326; doi:10.3389/fmed.2023.1122328)
Supplement: Supplementary file 7 [file Table_7.XLSX]

## Sheet: MN-Pathway
S7 Table. GO analysis of all genes upregulated in MN, FSGS and IgA nephropathy
JuCKD-Glom Upregulated MN Genes, N=1840
Enriched pathway-based sets
1320 genes (78.5%) from the input list are present in at least one pathway.
p-value	q-value	pathway	source	external_id	members_input_overlap	members_input_overlap_geneids	size	effective_size
4.827e-13	7.33855e-10	Proteasome Degradation	Wikipathways	WP183	RPN2; PSMB10; PSMD7; PSMD6; PSMD1; HLA-F; PSMD2; H2AFZ; PSMA3; PSMA6; PSMA7; PSMA5; PSMC2; PSMC4; HLA-A; IFNG; UBE2D2; PSME3; UCHL1; UCHL3; HLA-G; UBE2B; PSMD13; PSMB9; PSMB8; PSMB7; PSMB5; PSMB4; PSMB2	5708; 7347; 7345; 7320; 7322; 5704; 5701; 6185; 5688; 5684; 5687; 5686; 5695; 3135; 3134; 3458; 9861; 5707; 10197; 5719; 5713; 3015; 5692; 5693; 5690; 5696; 3105; 5698; 5699	64	64
5.50322e-13	7.33855e-10	Proteasome - Homo sapiens (human)	KEGG	path:hsa03050	PSMB10; PSMD7; PSMD6; PSMD1; PSMD2; PSMA3; PSMA6; PSMA7; PSMA5; PSMC2; PSMC4; POMP; IFNG; PSME4; PSME3; PSMD14; ADRM1; PSMD13; PSMB9; PSMB8; PSMB7; PSMB5; PSMB4; PSMB2	3458; 51371; 9861; 23198; 11047; 5684; 5686; 5687; 5688; 5690; 5692; 5693; 5695; 5696; 5698; 5699; 5701; 5704; 5707; 5708; 5713; 5719; 10213; 10197	45	45
5.47741e-12	4.86942e-09	Neutrophil degranulation	Reactome	R-HSA-6798695	RAB4B; MAN2B1; STK10; CD36; HBB; S100A11; DYNLL1; COMMD9; TYROBP; COMMD3; DYNLT1; LYZ; HEBP2; PYGL; RAB5B; HK3; ALOX5; CTSS; PAFAH1B2; CXCL1; SNAP25; SLC2A3; SNAP29; RAB27A; COPB1; CD300A; ATP6V1D; CYB5R3; DOCK2; HLA-A; CCT8; LILRB2; CCT2; PLAC8; QPCT; NPC2; SRP14; FCN1; DNASE1L1; ARPC5; RHOG; PTPN6; VCP; TNFRSF1B; PSMD14; ITGAV; DNAJC3; TCIRG1; CD14; ITGAL; TMC6; GLA; SDCBP; FGR; KCMF1; FCER1G; …	929; 8560; 5701; 10549; 948; 5869; 10092; 6727; 9535; 51316; 11010; 3071; 5713; 9342; 6616; 391; 5473; 5049; 1476; 3689; 5836; 5777; 2268; 4893; 1315; 960; 6993; 3043; 4069; 10288; 23218; 4057; 6793; 5199; 51382; 11322; 965; 4125; 7415; 2992; 53916; 9961; 56888; 3105; 3685; 5547; 7133; 10312; 23191; 10576; 7305; 240; 6515; 1794; 5912; 1604; 8655; 961; 2219; 2717; 2207; 5806; 1774; 1520; 5695; 986…	490	485
1.35399e-11	9.02775e-09	Metabolism of proteins	Reactome	R-HSA-392499	TRMT112; RPN2; TOMM40; RAB4B; MFGE8; THBS2; HIST1H4H; SCG2; EIF2B3; PMM2; DYNLL1; QARS; PSMD6; LGALS1; ADAMTS5; EIF3I; EIF3J; EIF3K; ASB6; TIMP1; BCS1L; CDC73; COMMD3; CD55; GNG11; COMMD4; KIFC3; N6AMT1; GMDS; PLA2G7; MRPL35; MRPL33; RAB5B; P4HB; CPE; TNIP2; SEC24D; RPL10; PSMC4; UBE2V2; NANS; RAB27A; COL7A1; FN1; PTRH2; HSD17B4; TRAPPC2; RPL39L; H2AFZ; GNG5; ULBP2; KIN; PIGO; PRSS23; COPB1; RNF7…	4240; 79868; 6155; 64963; 7322; 10471; 9245; 432; 7264; 4287; 26190; 10528; 9616; 140459; 55343; 6399; 7874; 3489; 8890; 79644; 7158; 8343; 54839; 51564; 22944; 51067; 146712; 53916; 80328; 29880; 6489; 10054; 60559; 3093; 7416; 5699; 9510; 3015; 2677; 2671; 64750; 7818; 51272; 10559; 5373; 5202; 2589; 7277; 10121; 6905; 7857; 6902; 56648; 617; 6727; 5954; 8724; 9039; 79739; 5238; 997; 10381; 852…	2008	1999
1.84442e-10	9.83814e-08	TYROBP Causal Network	Wikipathways	WP3945	NCF2; FKBP15; APBB1IP; IL10RA; IGSF6; CD37; CD4; NCKAP1L; ELF4; LHFPL2; TYROBP; GAL3ST4; NPC2; HCLS1; PYCARD; ITGB2; LYL1; C3; SH2B3; PLEK; TNFRSF1B; HLX; SFT2D2; TCIRG1; RUNX3	3142; 7133; 10577; 10184; 7305; 23307; 10261; 718; 10312; 375035; 3071; 10019; 3059; 4066; 3587; 3689; 5341; 79690; 864; 4688; 29108; 2000; 951; 920; 54518	60	60
1.09783e-09	4.87983e-07	Prefoldin mediated transfer of substrate to CCT/TriC	Reactome	R-HSA-389957	PFDN1; CCT8; PFDN2; TUBB6; VBP1; PFDN6; TUBA1C; CCT6A; TUBA1A; TUBB3; CCT4; CCT2; TUBA3C; CCT3; TUBA4A; TUBB2A	10575; 10694; 10381; 10471; 7280; 84790; 908; 5202; 7411; 7203; 7278; 5201; 7277; 10576; 7846; 84617	28	28
2.56216e-09	9.44777e-07	TLR JNK	INOH	None	PSMB10; PSMD7; PSMD6; PSMD1; PSMD2; MAP2K1; MAPK10; PSMA3; PSMA6; PSMA7; PSMA5; PSMC2; MYD88; PSMC4; IRAK4; LY96; PSMD13; CD14; PSMB9; PSMB8; PSMB7; PSMB5; PSMB4; PSMB2	929; 51135; 5686; 5719; 5602; 5690; 23643; 4615; 9861; 5701; 5696; 5713; 5693; 5704; 5684; 5699; 5708; 5688; 5604; 5698; 5692; 5707; 5687; 5695	62	62
2.83398e-09	9.44777e-07	Cooperation of Prefoldin and TriC/CCT in actin and tubulin folding	Reactome	R-HSA-389958	PFDN1; CCT8; PFDN2; TUBB6; VBP1; PFDN6; TUBA1C; TUBA1B; TUBA1A; CCT6A; TUBB3; CCT4; CCT2; TUBA3C; CCT3; TUBA4A; TUBB2A	10575; 10694; 10381; 10471; 7280; 84790; 10376; 908; 5202; 7411; 7203; 7278; 5201; 7277; 10576; 7846; 84617	33	33
5.91597e-09	1.7531e-06	Post-translational protein modification	Reactome	R-HSA-597592	RPN2; RAB4B; MFGE8; THBS2; HIST1H4H; SCG2; PMM2; DYNLL1; LGALS1; ADAMTS5; TUBA3C; ALG13; ASB6; TIMP1; CDC73; COMMD3; COMMD4; GATA3; RAB5B; P4HB; TNIP2; SEC24D; UBE2V2; NANS; RAB27A; COL7A1; FN1; PTRH2; PSMC4; TRAPPC2; ULBP2; KIN; PIGO; PRSS23; COPB1; RNF7; EIF5A2; COPB2; SNX3; CAPZB; COPS8; GGCX; DTL; ALG3; HLA-A; UBE2D2; NUP85; HSP90B1; ALG5; LRRC49; NGLY1; SMURF2; CDK1; TUBA1C; TUBA1B; TUBA1A; …	56648; 4240; 79868; 7322; 432; 7264; 4287; 26190; 9616; 140459; 55343; 5279; 6399; 7874; 79644; 7158; 8343; 5687; 51564; 22944; 146712; 53916; 80328; 29880; 6489; 10054; 54872; 3093; 7416; 5699; 9510; 64750; 1294; 51272; 10559; 5373; 2589; 7857; 5954; 9039; 79739; 5238; 51514; 997; 10381; 85236; 8724; 890; 10617; 4927; 8535; 8345; 55757; 7153; 5611; 5686; 53339; 10417; 9097; 5719; 23412; 51009; 1…	1383	1378
7.7698e-09	2.07221e-06	DroToll-like	INOH	None	PSMB10; PSMD7; PSMD6; PSMD1; PSMD2; PSENEN; PSEN2; PSMA3; PSMA6; PSMA7; PSMA5; PSMC2; PSMC4; CASP7; CASP4; GZMB; CASP1; PSMD13; PSMB9; PSMB8; PSMB7; PSMB5; PSMB4; PSMB2	5695; 5686; 5719; 5664; 5690; 840; 5701; 5696; 5713; 55851; 5693; 5704; 5684; 5699; 3002; 5708; 5688; 9861; 834; 5692; 5707; 837; 5687; 5698	65	65
1.4342e-08	3.29724e-06	IL-1 JNK	INOH	None	PSMB10; PSMD7; PSMD6; PSMD1; PSMD2; MAP2K1; MAPK10; IL1B; PSMA3; PSMA6; PSMA7; PSMA5; PSMC2; MYD88; PSMC4; IRAK4; PSMD13; PSMB9; PSMB8; PSMB7; PSMB5; PSMB4; PSMB2	9861; 51135; 5686; 5719; 5602; 5604; 5690; 4615; 5701; 5696; 3553; 5713; 5693; 5704; 5684; 5699; 5708; 5688; 5698; 5692; 5707; 5687; 5695	62	62
1.55668e-08	3.29724e-06	TNF	INOH	None	PSMB10; PSMD7; PSMD6; PSMD1; BAX; NFKBIE; MAPK10; BID; PSMA3; PSMA6; PSMA7; PSMA5; PSMC2; PSMC4; FADD; TNF; PSMD2; PSMD13; PSMB9; PSMB8; PSMB7; PSMB5; PSMB4; PSMB2	7124; 5699; 637; 5719; 5602; 581; 5693; 5690; 5707; 9861; 5701; 5696; 5686; 8772; 5713; 5704; 5684; 4794; 5708; 5688; 5692; 5687; 5698; 5695	67	67
1.6072e-08	3.29724e-06	Protein folding	Reactome	R-HSA-391251	SPHK1; NOP56; VBP1; CCNE2; PDCL; GNAI1; CCT8; TUBA1C; CCT3; TUBA1A; CCNE1; GNG11; CCT4; FBXW2; CCT6A; PFDN1; PFDN2; PFDN6; TUBB6; TUBB3; TUBA3C; TUBA4A; TUBB2A; KIFC3; TP53; TBCE; TBCB; TBCA; CCT2; GNG5; TUBA1B	10381; 84790; 2770; 898; 5082; 7846; 10576; 84617; 9134; 7157; 10694; 10471; 1155; 5202; 7203; 7278; 5201; 7277; 2787; 6905; 7280; 10376; 26190; 10528; 7411; 2791; 6902; 3801; 10575; 908; 8877	103	103
2.04361e-08	3.89307e-06	TLR p38	INOH	None	PSMB10; PSMD7; PSMD6; PSMD1; PSMD2; MAP2K1; PSMA3; PSMA6; PSMA7; PSMA5; PSMC2; MYD88; PSMC4; IRAK4; LY96; PSMD13; CD14; PSMB9; PSMB8; PSMB7; PSMB5; PSMB4; PSMB2	929; 51135; 5686; 5719; 5690; 23643; 4615; 9861; 5701; 5696; 5713; 5693; 5704; 5684; 5699; 5708; 5688; 5604; 5698; 5692; 5707; 5687; 5695	63	63
2.22584e-08	3.95754e-06	Notch	INOH	None	MFNG; PSMB10; TLE3; PSMD7; PSMD6; PSMD1; PSMD2; PSENEN; PSEN2; PSMA3; PSMA6; PSMA7; PSMA5; JAG2; PSMC2; LFNG; PSMC4; NOTCH1; PSMD13; NOTCH3; PSMB9; PSMB8; PSMB7; PSMB5; PSMB4; PSMB2	5698; 5695; 5719; 5664; 5690; 4851; 5686; 3955; 5701; 3714; 5696; 5692; 7090; 5713; 55851; 4854; 5693; 5704; 5684; 5699; 5708; 5688; 4242; 9861; 5707; 5687	79	78
3.01865e-08	5.03172e-06	TLR NFkB	INOH	None	PSMB10; PSMD7; PSMD6; PSMD1; NFKBIE; IL1B; PSMA3; PSMA6; PSMA7; PSMA5; PSMC2; MYD88; PSMC4; IRAK4; LY96; PSMD2; PSMD13; CD14; PSMB9; PSMB8; PSMB7; PSMB5; PSMB4; PSMB2	929; 51135; 5719; 5690; 23643; 5686; 4615; 5701; 5696; 3553; 5713; 5693; 5704; 5684; 5699; 4794; 5708; 5688; 9861; 5698; 5692; 5707; 5687; 5695	69	69
5.6118e-08	8.80393e-06	IL-1 p38	INOH	None	PSMB10; PSMD7; PSMD6; PSMD1; PSMD2; MAP2K1; MAPK10; IL1B; PSMA3; PSMA6; PSMA7; PSMA5; PSMC2; MYD88; PSMC4; IRAK4; PSMD13; PSMB9; PSMB8; PSMB7; PSMB5; PSMB4; PSMB2	9861; 51135; 5686; 5719; 5602; 5690; 4615; 5701; 5696; 3553; 5713; 5693; 5704; 5684; 5699; 5708; 5688; 5604; 5698; 5692; 5707; 5687; 5695	66	66
7.80921e-08	1.15707e-05	Epstein-Barr virus infection - Homo sapiens (human)	KEGG	path:hsa05169	TAP1; HLA-A; PSMD6; PSMD1; HLA-F; BAX; USP7; IFNAR2; IFNAR1; MAPK10; PSMD7; IKBKE; VIM; CD44; CCNA2; TP53; CCNE2; GADD45A; BID; CCNE1; OAS1; FADD; RELB; PSMC2; MYD88; NFKBIE; CD58; IRAK4; HLA-G; ADRM1; TNF; CXCL10; PSMD2; LYN; E2F3; CCND1; PSMC4; CCND2; PSMD13; BAK1; TAPBP; RUNX3; CD247; ITGAL; PSMD14; BTK	4615; 3105; 3627; 3134; 3135; 578; 5701; 5704; 5707; 5708; 595; 5719; 3683; 1647; 637; 9861; 4794; 7874; 6890; 6892; 894; 7431; 4067; 11047; 4938; 5971; 864; 890; 3454; 3455; 898; 695; 919; 8772; 581; 9641; 9134; 51135; 960; 965; 7124; 1871; 5602; 10213; 5713; 7157	201	200
1.43905e-07	2.01346e-05	IL-1 NFkB	INOH	None	PSMB10; PSMD7; PSMD6; PSMD1; NFKBIE; IL1B; PSMA3; PSMA6; PSMA7; PSMA5; PSMC2; MYD88; PSMC4; IRAK4; PSMD2; PSMD13; PSMB9; PSMB8; PSMB7; PSMB5; PSMB4; PSMB2	51135; 5719; 5690; 5686; 4615; 5701; 5696; 3553; 5713; 5693; 5704; 5684; 5699; 4794; 5708; 5688; 9861; 5698; 5692; 5707; 5687; 5695	64	64
1.50991e-07	2.01346e-05	Integrin	INOH	None	DOCK2; ITGA4; ITGA5; BGN; ITGA7; MAP2K1; COL3A1; DOCK10; ARHGEF6; ITGA2B; NRAS; ITGAL; ITGB2; SHC1; SHC2; CD44; COL5A2; GPC1; COL5A1; COL4A2; COL4A1; COL16A1; COL15A1; COL7A1; FN1; VAV1; SDC2; ITGA10; ITGAV; LCK; COL1A2; COL1A1; ITGAE	1306; 3676; 3679; 6464; 1278; 1794; 3932; 1277; 3682; 1282; 8515; 2817; 5604; 2335; 1284; 9459; 55619; 3678; 3689; 1294; 1307; 1281; 25759; 3683; 633; 6383; 4893; 960; 3674; 7409; 3685; 1290; 1289	124	124
2.0988e-07	2.66547e-05	Chaperonin-mediated protein folding	Reactome	R-HSA-390466	SPHK1; NOP56; VBP1; CCNE2; PDCL; GNAI1; CCT8; TUBA1C; CCT3; TUBA1A; CCNE1; GNG11; CCT4; FBXW2; CCT6A; PFDN1; PFDN2; PFDN6; TUBB6; TUBB3; TUBA3C; TUBA4A; TUBB2A; KIFC3; TP53; CCT2; GNG5; TUBA1B	10381; 84790; 2770; 898; 5082; 2791; 7846; 10576; 84617; 9134; 7157; 10694; 10471; 5202; 7203; 7278; 5201; 7277; 2787; 7280; 10376; 26190; 10528; 7411; 3801; 10575; 908; 8877	97	97
2.70617e-07	3.28062e-05	Phagosome - Homo sapiens (human)	KEGG	path:hsa04145	TAP1; ATP6V1D; NCF2; HLA-A; HLA-G; HLA-F; CD36; CORO1A; TUBA3C; MARCO; DYNC1I1; TUBA1B; TUBA1A; THBS2; THBS3; ATP6V0E1; C3; ITGB2; RAB5B; TUBB6; COMP; FCGR2B; TUBB3; ITGA5; CYBB; STX18; TUBA4A; CTSS; TUBB2A; SCARB1; ITGAV; TCIRG1; TUBA1C; CD14; COLEC12; ATP6V0A2; C1R	1536; 3105; 3134; 3135; 10312; 6890; 3678; 3685; 3689; 7277; 7278; 7280; 10376; 84617; 81035; 10381; 53407; 2213; 7846; 51382; 715; 718; 5869; 1780; 929; 1311; 8992; 84790; 11151; 7058; 7059; 948; 949; 4688; 8685; 1520; 23545	152	151
3.39329e-07	3.93474e-05	Formation of tubulin folding intermediates by CCT/TriC	Reactome	R-HSA-389960	CCT8; TUBB6; TUBA1C; TUBA1B; TUBA1A; CCT6A; TUBB3; CCT4; CCT2; TUBA3C; CCT3; TUBA4A; TUBB2A	10575; 10694; 10381; 7280; 84790; 10376; 908; 7203; 7278; 7277; 10576; 7846; 84617	26	26
4.54562e-07	5.05132e-05	Parkin-Ubiquitin Proteasomal System pathway	Wikipathways	WP2359	UBE2J1; HSPA4; PSMD7; PSMD6; PSMD1; PSMD2; SEPT5; TUBA3C; TUBA1C; TUBA1B; TUBA1A; CCNE1; PSMC2; PSMC4; TUBB6; TUBB3; TUBA4A; TUBB2A; CASP1; PSMD14; HSPA14; PSMD13; SNCA	7280; 10213; 9861; 10381; 6622; 5708; 834; 5413; 5704; 5707; 5701; 5713; 84617; 7846; 84790; 898; 51182; 51465; 5719; 10376; 7277; 3308; 7278	73	73
5.69784e-07	6.07846e-05	Innate Immune System	Reactome	R-HSA-168249	RAB4B; MAN2B1; STK10; CD36; HBB; IKBKE; S100A11; DYNLL1; CD53; COMMD9; TYROBP; COMMD3; LAT2; DYNLT1; LYZ; FADD; RELB; LYN; PYGL; IRAK4; SHC1; RAB5B; HK3; ALOX5; LPCAT1; TRIM21; TNIP2; LY96; CTSS; PAFAH1B2; CXCL1; SNAP25; PPP2CA; ARPC1B; SLC2A3; SNAP29; DDX41; TLR1; TLR7; RAB27A; LAT; TLR8; CD300A; RASGRP2; ATP6V1D; CYB5R3; DOCK2; HLA-A; UBE2D2; HSP90B1; ITGB2; DNM1; NKIRAS2; DNASE1L1; LY86; CCT8;…	80301; 929; 8560; 5701; 10549; 5869; 7322; 10092; 9535; 5602; 51316; 5713; 3553; 11010; 8772; 3071; 10462; 9861; 391; 5473; 3689; 5836; 4688; 834; 5777; 1315; 960; 1113; 3043; 23545; 10109; 51311; 22861; 920; 9641; 4069; 64127; 29099; 4893; 4208; 6793; 5199; 51382; 148022; 27040; 965; 7184; 5515; 4125; 7415; 2992; 6386; 53916; 9961; 23643; 837; 6993; 3932; 8992; 6197; 56888; 3105; 3685; 729230; 7…	1077	1065
8.66772e-07	8.89108e-05	Hemostasis	Reactome	R-HSA-109582	TIMP1; CD36; S100A10; KIF2A; KIF2C; GNG11; FGR; MANF; TAGLN2; SHC1; WDR1; CENPE; ATP1B3; GATA3; KCNMB1; INPP5D; FN1; PPP2CA; KIF23; GNG5; LAT; RASGRP2; CAPZB; APBB1IP; ATP2A2; DOCK2; ITGA4; ITGA5; HABP4; ITGA10; ITGB2; RAC2; JAM2; PDPN; NFE2; PROCR; CSK; VEGFC; THBD; PLEK; PTPN6; IRF1; TP53; VAV1; SDC2; ITGAV; ITGAL; ITGA2B; FLNA; LCK; APOOL; TNFRSF10B; TRPC6; KIF11; CD2; ARRB1; ITIH3; DOCK10; LH…	483; 829; 3689; 832; 408; 948; 914; 6281; 9493; 2207; 1893; 10184; 6401; 58494; 2335; 5341; 391; 8515; 7424; 2268; 5777; 87; 22927; 4893; 960; 3674; 7035; 2769; 29127; 3832; 3699; 7076; 4846; 7804; 24137; 11343; 2791; 27040; 965; 5515; 55619; 2817; 2768; 962; 3932; 8407; 23052; 5579; 8527; 6383; 3685; 7409; 4312; 7873; 2770; 1020; 3796; 7157; 1794; 5155; 7225; 81930; 308; 7277; 2316; 2787; 10112;…	668	667
1.19117e-06	0.000117661	Beta1 integrin cell surface interactions	PID	integrin1_pathway	COL5A2; LAMC1; FN1; COL7A1; CSPG4; JAM2; THBS2; ITGA4; ITGA10; ITGAV; ITGA7; ITGA5; CD14; COL5A1; COL1A2; COL4A1; COL1A1; COL3A1; TGFBI; COL6A3; FBN1	929; 1293; 3676; 1277; 3679; 1282; 7045; 1278; 8515; 2200; 3678; 3685; 1290; 3915; 1294; 1281; 1464; 7058; 58494; 2335; 1289	66	66
2.24172e-06	0.000213524	UCH proteinases	Reactome	R-HSA-5689603	PSMB10; PSMD7; PSMD6; PSMD1; MCRS1; PSMD2; HIST1H2AG; NEDD8; PSMA3; PSMA6; PSMA7; PSMA5; PSMC2; ADRM1; PSME4; PSME3; PSMC4; UCHL1; UCHL3; PSMD14; PSMD13; PSMB9; PSMB8; PSMB7; PSMB5; PSMB4; PSMB2	23198; 5701; 10213; 5693; 5704; 7347; 5687; 5698; 5690; 10445; 7345; 5713; 10197; 9861; 5692; 5707; 5686; 4738; 5696; 11047; 5688; 5695; 5719; 5684; 5699; 5708; 8969	102	102
2.73378e-06	0.000251414	Cell Cycle, Mitotic	Reactome	R-HSA-69278	NSL1; CDKN2B; DYNLL1; BUB1B; ZWINT; LIN37; HIST1H4H; NUP85; ITGB3BP; FOXM1; RRM2; HIST2H2BE; TUBA4A; DCTN2; MIS12; NUP88; GSK3B; KIF2A; CDC6; CCNE2; TPX2; CCNA2; CDKN2C; DYNC1I1; NDC80; TUBA1A; CCNE1; ANAPC10; LCMT1; CCND1; POLD4; AURKA; AURKB; RFC4; NUP37; CDC27; PHLDA1; DCTN3; ENSA; HMMR; CENPN; CENPM; MCM10; SSNA1; CENPF; CENPE; PRKCB; KIF18A; CENPA; HIST1H2BF; USO1; KIF2C; TK1; TP53; LMNA; LY…	55388; 1780; 6241; 57804; 25936; 79902; 9493; 4000; 9133; 2305; 10393; 9212; 79019; 1058; 9978; 8636; 1871; 79959; 8365; 10540; 891; 990; 701; 3161; 983; 898; 1063; 8343; 7846; 22974; 5515; 6790; 996; 3796; 55957; 1030; 5579; 10121; 7283; 79003; 3015; 894; 4001; 8349; 51451; 7083; 64151; 7157; 8615; 81930; 51659; 7277; 10112; 8655; 7444; 2029; 10403; 55839; 4067; 595; 23421; 85236; 57405; 890; 11…	481	480
2.88461e-06	0.000256442	Platelet activation, signaling and aggregation	Reactome	R-HSA-76002	RASGRP2; APBB1IP; VEGFC; TIMP1; PPBP; MGLL; CD36; HABP4; TRPC6; PF4; ARRB1; RAC2; ITIH3; LHFPL2; GNAI1; FCER1G; WDR1; RHOG; GNG11; PDPN; PTPN6; SPARC; GNG5; MANF; LYN; DGKA; DGKD; PDGFB; ANXA5; SHC1; CSK; APOOL; PRKCB; ECM1; CFL1; TUBA4A; PLA2G4A; PLEK; TAGLN2; ACTN1; FN1; VAV1; ENDOD1; CFD; CALU; GNA15; GNA12; ITGA2B; LAT; FLNA; LCK	4067; 1606; 7873; 2316; 2770; 7076; 6464; 22927; 1072; 2769; 948; 2791; 27040; 87; 5155; 7225; 1893; 10184; 6678; 308; 11343; 2768; 2335; 5341; 2787; 7424; 8407; 23052; 813; 391; 5321; 10235; 54518; 3932; 2207; 5579; 7277; 8527; 5777; 1445; 9948; 5473; 5880; 3699; 1675; 3674; 408; 10630; 139322; 5196; 7409	260	260
3.36097e-06	0.000289151	Golgi-to-ER retrograde transport	Reactome	R-HSA-8856688	CAPZB; DYNLL1; KIF11; DCTN2; DCTN3; KIF2A; KIF2C; DYNC1I1; TMED9; ARF4; USE1; CENPE; KIF18A; KDELR3; PLA2G4A; GALNT1; PAFAH1B2; CAPZA1; KIF1C; BICD2; KIF23; RACGAP1; BNIP1; ACTR1A; KIF4A; COPB1; STX18; COPB2; KIF20A	11015; 23299; 832; 378; 54732; 55850; 3796; 9493; 2589; 81930; 1062; 9276; 662; 10112; 8655; 11004; 5321; 5049; 829; 53407; 10121; 1780; 29127; 10749; 3832; 24137; 1315; 10540; 11258	116	116
4.27484e-06	0.000346132	Cell Cycle	Reactome	R-HSA-1640170	DYNLL1; BUB1B; HIST1H4H; KIF2A; KIF2C; TPX2; ANAPC10; ENSA; LYN; CDKN2B; CDKN2C; CENPM; OIP5; VRK2; CENPF; CENPE; CENPA; CCND1; CCND2; H2AFZ; GSK3B; PPP2CA; CEP76; NCAPG; RBX1; CHEK1; CCNH; SPC25; NSL1; ZWINT; NUP85; NHP2; KIF23; RAD1; MIS12; PHLDA1; CCNE2; TUBA1A; CCNE1; TOP2A; HMMR; HIST1H2BF; TK1; HIST1H2BH; HIST1H2BK; GINS2; LMNB1; TP53; CDC27; UBE2C; CDC20; POLE2; LCMT1; NUP88; RFC4; LIN37; …	55388; 6241; 57804; 25936; 9493; 4000; 9133; 1780; 7529; 2305; 10393; 79019; 1058; 79902; 8636; 1871; 79959; 8365; 10540; 891; 990; 701; 3161; 983; 898; 1063; 7158; 8343; 7846; 3364; 22974; 5515; 6790; 996; 5810; 55957; 1030; 10111; 5579; 10121; 7283; 79003; 3015; 894; 4001; 9212; 8349; 51451; 7083; 64151; 3796; 7157; 26277; 7336; 8615; 81930; 51659; 7277; 11339; 10112; 8655; 7444; 2029; 10403; 1…	564	563
4.40152e-06	0.000346132	Immune System	Reactome	R-HSA-168256	TAP1; HECTD3; RAB4B; UBE2J1; LAT2; STK10; CD36; HBB; IFNAR2; IFNAR1; HLA-G; IKBKE; S100A11; DYNLL1; UBE2V2; MICA; COMMD9; ASB6; PILRA; TYROBP; COMMD3; MAN2B1; DYNLT1; ANAPC10; LYZ; OAS1; FADD; RELB; LYN; PYGL; MEF2C; IRAK4; SHC1; RAB5B; IFNG; HK3; GNLY; LPCAT1; TRIM21; IFI30; TNIP2; SEC24D; LY96; CTSS; GLA; PAFAH1B2; CXCL1; RAB27A; INPP5D; EIF4G3; ARPC1B; SLC2A3; SNAP29; PPP2CA; TLR1; COLEC12; TL…	929; 2219; 3134; 10549; 7322; 51316; 3553; 25820; 6892; 26190; 11119; 837; 9616; 140459; 3689; 4688; 55740; 834; 6993; 1113; 23545; 4846; 920; 4069; 9470; 6793; 10462; 2992; 53916; 23643; 8672; 3093; 8740; 10437; 7409; 51465; 1759; 64750; 10312; 4615; 6515; 6737; 7456; 961; 4050; 4772; 6727; 2207; 7124; 9039; 1774; 10578; 81035; 51348; 2919; 64114; 997; 1072; 3384; 3614; 80301; 1536; 5686; 53339;…	1840	1827
4.45212e-06	0.000346132	Protein alkylation leading to liver fibrosis	Wikipathways	WP3980	CCL2; PDGFRB; RELB; TIMP1; IFNG; ACTA2; BAX; PPARG; TNF; COL1A2; COL4A2; COL4A1; COL1A1; COL3A1; MMP2; MMP3; MMP1	5159; 5468; 6347; 7076; 581; 1278; 4312; 4313; 4314; 1277; 59; 7124; 1281; 1282; 1284; 5971; 3458	50	50
4.54241e-06	0.000346132	Natural killer cell mediated cytotoxicity - Homo sapiens (human)	KEGG	path:hsa04650	NFATC1; HLA-A; HLA-G; IFNAR2; TNFRSF10B; MAP2K1; IFNAR1; MICB; MICA; SHC1; FCER1G; TYROBP; BID; NRAS; ICAM2; ULBP2; ITGB2; RAC2; CD48; SHC2; IFNG; PRKCB; TNF; PTPN6; CD244; GZMB; VAV1; CD247; ITGAL; LAT; LCK	51744; 3105; 3135; 8795; 3683; 3689; 962; 5777; 2207; 4772; 4277; 637; 7409; 7305; 4893; 100507436; 3384; 6464; 3932; 3454; 3455; 3458; 919; 27040; 3002; 25759; 80328; 5579; 5880; 7124; 5604	131	130
4.86118e-06	0.000360133	Post-chaperonin tubulin folding pathway	Reactome	R-HSA-389977	TUBA3C; TUBA1C; TUBA1B; TBCE; TUBB3; TBCA; TBCB; TUBB6; TUBA4A; TUBB2A; TUBA1A	10381; 6905; 7280; 84790; 10376; 7278; 1155; 6902; 7846; 7277; 84617	23	23
5.16503e-06	0.000372301	TCR	NetPath	Pathway_TCR	TSG101; NFATC1; CYFIP1; HDAC7; DOCK2; RASGRP2; PTPN6; SDCBP; LAX1; MAP2K1; CD247; CD2; PTPN22; CCT8; MPZL1; ARHGEF6; TUBA1A; ARHGEF2; GRAP; DOK2; DOK1; ANXA11; LYN; DGKA; ENAH; SHC1; WDR1; LNPEP; ENO2; STK4; SH2B3; ADA; TUBA4A; SLA; HOMER3; CD4; PARD3; INPP5D; ITK; PIK3C2B; VAV1; GSK3B; CDK1; PTPRC; LAT; STK39; WIPF1; LCK	4067; 1606; 6503; 983; 9454; 6464; 920; 56288; 23191; 7251; 7846; 914; 100; 26191; 10019; 51564; 10694; 3932; 54900; 27040; 1794; 5788; 7277; 5604; 3635; 6789; 9019; 1796; 7456; 4772; 9459; 9046; 10235; 919; 27347; 10750; 55740; 311; 5777; 9948; 2932; 4012; 2026; 5287; 6386; 3702; 7409; 9181	245	244
5.68941e-06	0.000399307	Hedgehog	INOH	None	CDKN2B; CDKN2C; PSMB4; PSMB10; PSMD7; PSMD6; PSMD1; PSMB5; PSMD13; GSK3B; PSMA3; PSMB8; PSMA6; PSMA7; PSMB9; PSMA5; PSMB7; PSMC2; PSMD2; PSMC4; PSMB2	9861; 5696; 5686; 5719; 2932; 5690; 5704; 1031; 1030; 5701; 5713; 5693; 5684; 5699; 5708; 5688; 5692; 5707; 5687; 5698; 5695	72	72
6.40802e-06	0.00043821	Integrin cell surface interactions	Reactome	R-HSA-216083	ITGB2; FN1; JAM2; CD44; CD47; ITGA4; ITGA2B; ITGAV; ITGA7; ITGA5; ITGA10; ICAM4; ITGAL; COL4A2; COL4A1; COMP; COL16A1; FBN1; ITGAE; ICAM2	3683; 1284; 3676; 960; 3682; 3386; 961; 3679; 1282; 1311; 3674; 2200; 3678; 3685; 3689; 8515; 1307; 3384; 58494; 2335	67	67
8.14424e-06	0.000530273	Ub-specific processing proteases	Reactome	R-HSA-5689880	SNX3; PSMB10; PSMD7; PSMD6; PSMD1; PSMD2; TAF10; POLB; HIST2H2BE; ARRB1; VDAC1; IDE; USP22; SMURF2; CCNA2; PSMA3; PSMA6; PSMA7; PSMA5; PSMC2; PSMC4; USP3; PSME4; ADRM1; PSME3; HIST1H2AG; HIST1H2BF; USP14; USP7; HIST1H2BH; GATA3; HIST1H2BK; PTRH2; TP53; PSMD14; PSMD13; CDC20; ADRB2; PSMB9; PSMB8; PSMB7; PSMB5; PSMB4; PSMB2	23198; 85236; 5701; 8349; 8724; 64750; 408; 10213; 5693; 5704; 8343; 51651; 5423; 890; 5687; 5698; 7157; 5690; 2625; 8345; 5713; 10197; 9861; 5692; 5707; 5686; 154; 991; 5696; 11047; 5688; 23326; 9960; 9097; 3416; 5695; 5719; 7416; 6881; 5684; 5699; 5708; 7874; 8969	220	220
8.15193e-06	0.000530273	proteasome complex	BioCarta	proteasomepathway	RPN2; UBE2A; PSMD14; PSMA3; PSMA6; PSMA7; PSMA5; PSMB7; PSMB5; PSMB4; PSMB2	5695; 5686; 6185; 5690; 10213; 5693; 7319; 5684; 5688; 5692; 5687	24	24
9.45837e-06	0.000600607	Asparagine N-linked glycosylation	Reactome	R-HSA-446203	CAPZB; ALG8; TRAPPC2; DYNLL1; ST6GAL1; ALG3; RPN2; ALG5; DCTN2; PMM2; DCTN3; NGLY1; BET1; DYNC1I1; DAD1; CD55; TMED9; ARF4; DERL2; GMDS; PPP6C; SLC35A1; SRD5A3; NANS; BET1L; B4GALT5; PGM3; SLC35C1; ST3GAL2; ST3GAL1; ST3GAL6; SEC22A; YKT6; GMPPB; VCP; ASGR1; USO1; KDELR3; SAR1B; ALG13; NAGK; CAPZA1; COL7A1; SEC24D; TSTA3; UGGT2; ST8SIA4; ST8SIA1; ANK1; ACTR1A; COPB1; GFPT1; COPB2	5537; 829; 1780; 7903; 79868; 832; 79644; 54187; 378; 54732; 7415; 6480; 10282; 2673; 1315; 10195; 10559; 5373; 6185; 10540; 79053; 8615; 432; 10402; 1604; 7264; 29880; 6489; 9276; 26984; 6399; 8655; 55768; 2762; 55577; 9334; 29925; 6483; 1294; 55343; 10121; 286; 9871; 11015; 6482; 55757; 10652; 5238; 1603; 51009; 51128; 51272; 11258	286	285
1.13299e-05	0.000702717	Extracellular matrix organization	Reactome	R-HSA-1474244	COL4A2; TIMP1; ITGA4; ITGA5; BGN; ITGA7; CD151; ITGA10; MFAP3; COL3A1; ADAMTS5; LOXL2; LAMC1; ADAMTS1; LTBP1; PLOD2; ITGA2B; ASPN; CAPN6; SPARC; ICAM4; ICAM2; CD44; ITGAL; CD47; PDGFB; ITGB2; JAM2; COMP; P4HB; MMP3; FBN2; FBN1; COL5A2; COL5A1; DAG1; COL4A1; COL16A1; CTSS; COL6A3; BMP2; COL15A1; ACTN1; COL7A1; FN1; SDC2; ITGAV; ITGAE; COL1A2; COL1A1; SERPINH1; MMP2; PPIB; MMP1	1306; 977; 4312; 871; 3676; 54829; 7076; 1605; 3679; 1294; 650; 3384; 1278; 1307; 1277; 2201; 3682; 1282; 5155; 5479; 1281; 58494; 3685; 2335; 5034; 827; 1284; 4314; 961; 8515; 4017; 2200; 4238; 3678; 3689; 4313; 6678; 5352; 4052; 3683; 1293; 11096; 633; 1520; 6383; 3386; 87; 1311; 960; 3674; 1290; 9510; 3915; 1289	294	294
1.38523e-05	0.000839639	Deubiquitination	Reactome	R-HSA-5688426	SNX3; PSMB10; TNIP2; PSMD7; STAMBP; PSMD1; MCRS1; TAF10; POLB; HIST2H2BE; ARRB1; VDAC1; IDE; USP22; NEDD8; SMURF2; CCNA2; UCHL1; USP3; PSMA3; USP7; PSMA6; PSMA7; NOD2; PSMC2; PSMC4; ADRM1; PSMD6; PSME4; PSMA5; PSME3; HIST1H2AG; VCP; HIST1H2BF; USP14; PSMD2; HIST1H2BH; GATA3; UCHL3; HIST1H2BK; PTRH2; TP53; PSMD14; PSMD13; ATXN3; CDK1; ADRB2; PSMB9; PSMB8; PSMB7; PSMB5; PSMB4; PSMB2; CDC20	23198; 983; 85236; 5701; 8349; 8724; 64750; 408; 10213; 64127; 5693; 5704; 8343; 51651; 5423; 890; 7415; 7347; 5687; 5698; 7157; 10617; 5690; 2625; 8345; 10445; 5713; 10197; 9861; 5692; 5707; 9097; 4287; 5686; 154; 7345; 4738; 5696; 5688; 23326; 9960; 3416; 5695; 5719; 991; 7416; 6881; 11047; 5684; 5699; 5708; 79155; 7874; 8969	296	296
1.52462e-05	0.000903589	Antigen processing-Cross presentation	Reactome	R-HSA-1236975	TAP1; TAPBP; CTSS; NCF2; HLA-A; HLA-G; HLA-F; ITGAV; CYBB; LNPEP; CD14; TLR1; CD36; LY96; MYD88; BTK	1536; 929; 6892; 3135; 23643; 3105; 4615; 3134; 6890; 4012; 3685; 948; 7096; 4688; 1520; 695	49	49
2.00585e-05	0.00116295	Cell Cycle Checkpoints	Reactome	R-HSA-69620	NSL1; DYNLL1; RAD1; BUB1B; ZWINT; HIST1H4H; NUP85; ITGB3BP; CDC27; HIST2H2BE; MIS12; KIF2A; KIF2C; CCNA2; DYNC1I1; NDC80; CCNE1; ANAPC10; CDC6; AURKB; RFC4; YWHAB; CHEK1; CENPN; CENPM; MCM10; CENPF; CENPE; RAD50; KIF18A; CENPA; HIST1H2BF; TP53BP1; UBE2V2; HIST1H2BH; HIST1H2BK; CCNB2; CCNB1; TP53; PPP2CA; UBE2C; NUP37; CDC20; CDK1; SPC25; HUS1; CCNE2	8365; 55388; 10393; 983; 85236; 1780; 9212; 8349; 898; 10403; 1063; 7158; 8343; 7529; 57405; 11130; 890; 25936; 3796; 9134; 7157; 79902; 9133; 3364; 5515; 7336; 81930; 79023; 1062; 996; 8655; 5810; 991; 10111; 79019; 1058; 79003; 1111; 11004; 8345; 891; 11065; 990; 701; 23421; 5984; 55839	250	249
2.21944e-05	0.00125942	Biosynthesis of the N-glycan precursor (dolichol lipid-linked oligosaccharide, LLO) and transfer to a nascent protein	Reactome	R-HSA-446193	ST3GAL2; ST3GAL1; ST3GAL6; ST6GAL1; NANS; ALG3; ST8SIA4; ALG8; ST8SIA1; ALG5; SRD5A3; GMDS; SLC35A1; TSTA3; PMM2; GFPT1; GMPPB; ALG13; NAGK; PGM3; SLC35C1	29880; 6483; 10195; 10559; 2762; 6489; 55577; 7903; 79868; 6482; 79053; 29925; 5373; 79644; 54187; 5238; 10402; 7264; 55343; 6480; 2673	78	78
2.32849e-05	0.00129377	miR-509-3p alteration of YAP1-ECM axis	Wikipathways	WP3967	FN1; TWIST1; THBS2; SPARC; COL5A1; COL1A1; TEAD3; COL3A1; TEAD4	7291; 7058; 1281; 2335; 7005; 1289; 1277; 7004; 6678	18	18
2.48215e-05	0.001351	TGF-beta super family signaling pathway canonical	INOH	None	HDAC5; HDAC7; PSMB10; TLE3; SMAD6; PSMD6; PSMD1; PSMD2; MAPK10; SMURF2; PSMA3; HDAC9; PSMA6; PSMA7; PSMA5; PSMC2; PSMC4; PSMD7; GDF11; BMP2; PSMD13; PSMB9; PSMB8; PSMB7; PSMB5; PSMB4; PSMB2	10220; 7090; 5693; 5701; 650; 5704; 5687; 5698; 51564; 5602; 5690; 5713; 9861; 5707; 5686; 5696; 4091; 9734; 5688; 5695; 64750; 10014; 5719; 5692; 5684; 5699; 5708	115	115
2.76525e-05	0.00147499	CD4 T cell receptor signaling-NFkB cascade	INOH	None	PSMB10; PSMD7; PSMD6; PSMD1; NFKBIE; CD4; CD247; PSMA3; PSMA6; PSMA7; PSMA5; PSMC2; PSMC4; LAT; PSMD2; ITK; PSMD13; LCK; PSMB9; PSMB8; PSMB7; PSMB5; PSMB4; PSMB2	4794; 5701; 920; 5693; 5704; 5687; 5698; 5686; 27040; 5690; 5713; 9861; 5692; 5707; 3932; 5696; 919; 5688; 5695; 5719; 3702; 5684; 5699; 5708	97	97
3.51893e-05	0.00182394	CD4 T cell receptor signaling	INOH	None	PSMB10; PSMD7; PSMD6; PSMD1; NFKBIE; CD4; MAP2K1; CD247; MAPK10; NRAS; PSMA3; PSMA6; PSMA7; PSMA5; PSMC2; PSMC4; RAC2; LAT; PSMD2; ITK; VAV1; PSMD13; LCK; PSMB9; PSMB8; PSMB7; PSMB5; PSMB4; PSMB2	4794; 5701; 920; 5693; 5704; 5687; 5698; 5602; 27040; 5690; 5713; 5604; 9861; 5692; 5707; 3932; 5686; 5696; 919; 5688; 5695; 5719; 5880; 4893; 3702; 5684; 5699; 5708; 7409	130	130
3.55624e-05	0.00182394	Synthesis of substrates in N-glycan biosythesis	Reactome	R-HSA-446219	ST3GAL2; ST3GAL1; ST3GAL6; ST6GAL1; TSTA3; ST8SIA4; ST8SIA1; ALG5; SRD5A3; GMDS; SLC35A1; PMM2; GFPT1; NANS; GMPPB; NAGK; PGM3; SLC35C1	29880; 10559; 2762; 6482; 5373; 6489; 55577; 7903; 29925; 79644; 54187; 5238; 10402; 7264; 55343; 6483; 6480; 2673	63	63
4.9416e-05	0.00247118	Pertussis - Homo sapiens (human)	KEGG	path:hsa05133	CASP7; IRF1; ITGB2; CXCL5; CASP1; CXCL6; ITGA5; LY96; CD14; TNF; MAPK10; CFL1; C1R; C3; PYCARD; IL1B; MYD88; TICAM1; IRAK4; GNAI1	4615; 840; 1072; 29108; 3678; 51135; 834; 3659; 148022; 929; 715; 718; 6372; 23643; 3553; 5602; 6374; 3689; 2770; 7124	76	76
5.00352e-05	0.00247118	ECM-receptor interaction - Homo sapiens (human)	KEGG	path:hsa04512	HMMR; THBS3; THBS2; FN1; COMP; CD47; COL1A1; ITGA4; ITGA2B; CD36; ITGA5; ITGAV; ITGA10; COL1A2; COL4A2; COL4A1; CD44; COL6A3; LAMC1; ITGA7; DAG1	1282; 1284; 1293; 3161; 1311; 1605; 948; 2335; 960; 961; 3915; 3674; 3676; 3678; 3679; 3685; 8515; 7058; 7059; 1277; 1278	82	82
5.66222e-05	0.00274566	Cellular senescence - Homo sapiens (human)	KEGG	path:hsa04218	NFATC1; HLA-A; HLA-G; HLA-F; RRAS; MAP2K1; FOXM1; RAD1; VDAC1; MRAS; CCNA2; CCNE2; GADD45A; CCNE1; NRAS; ETS1; TRAF3IP2; LIN37; CHEK1; CDKN2B; CCNB2; RAD50; ZFP36L1; SLC25A4; TP53; SQSTM1; CCNB1; E2F3; CCND1; CCND2; CDK1; HUS1; PPID	1030; 2305; 3105; 10758; 3134; 3135; 2113; 595; 1111; 6237; 1647; 55957; 4772; 677; 8878; 5810; 891; 7416; 22808; 4893; 291; 3364; 1871; 898; 5481; 890; 894; 10111; 9133; 9134; 983; 5604; 7157	160	160
6.56291e-05	0.00312559	Malaria - Homo sapiens (human)	KEGG	path:hsa05144	CCL2; HBA2; IFNG; SELE; SDC2; THBS2; THBS3; CD36; HBB; TNF; ITGAL; ITGB2; COMP; IL1B; MYD88	6401; 4615; 7058; 7059; 1311; 3458; 948; 6347; 3683; 7124; 3040; 3553; 3043; 3689; 6383	49	49
7.13564e-05	0.00328116	PLK1 signaling events	PID	plk1_pathway	TPX2; ECT2; BUB1B; PPP2CA; KIF2A; CENPE; CCNB1; CDC20; TUBG1; CDK1; AURKA; PRC1; NDC80; KIF20A	3796; 10112; 10403; 983; 1894; 7283; 22974; 9055; 5515; 991; 891; 6790; 701; 1062	44	44
7.13564e-05	0.00328116	Beta3 integrin cell surface interactions	PID	integrin3_pathway	PDGFRB; PDGFB; FN1; ITGA2B; CD47; CSF1R; SPHK1; ITGAV; FBN1; COL1A2; COL4A1; COL1A1; TGFBI; LAMC1	5155; 1277; 961; 8877; 7045; 1282; 1278; 3674; 2200; 5159; 3685; 1436; 2335; 3915	44	44
7.38259e-05	0.00333718	Resolution of Sister Chromatid Cohesion	Reactome	R-HSA-2500257	NSL1; DYNLL1; BUB1B; ZWINT; NUP85; ITGB3BP; MIS12; NDC80; KIF2C; DYNC1I1; KIF2A; AURKB; CENPN; CENPM; CENPF; CENPE; KIF18A; CENPA; CCNB2; CCNB1; PPP2CA; NUP37; CDC20; CDK1; SPC25	983; 1780; 9212; 1063; 57405; 11130; 25936; 3796; 79902; 23421; 9133; 5515; 81930; 79023; 1062; 8655; 11004; 991; 79019; 1058; 10403; 891; 701; 79003; 55839	109	109
7.52513e-05	0.00334492	Pathogenic Escherichia coli infection - Homo sapiens (human)	KEGG	path:hsa05130	TUBA3C; ARPC2; TUBB6; TUBA1B; TUBA1A; ARPC5L; ARHGEF2; TUBB3; ARPC5; TUBA1C; CD14; HCLS1; ARPC1B; LY96; TUBA4A; TUBB2A	10376; 84617; 10381; 929; 7846; 84790; 81873; 23643; 9181; 10092; 7277; 7278; 10095; 7280; 3059; 10109	55	55
8.50448e-05	0.00371827	Chemokine receptors bind chemokines	Reactome	R-HSA-380108	CXCL1; CXCL3; CXCL5; CX3CR1; CCL5; CCR10; CXCL6; CCR2; CCRL2; CYP26B1; CCR1; PPBP; PF4; CXCL10; CXCL13	9034; 1524; 1230; 6374; 5473; 6352; 2919; 10563; 2826; 3627; 2921; 729230; 5196; 56603; 6372	50	50
9.5535e-05	0.00410955	Pathogenic Escherichia coli infection	Wikipathways	WP2272	TUBA3C; ARPC1B; TUBB6; ARPC2; TUBA1A; ARPC5L; ARHGEF2; TUBB3; ARPC5; TUBA1C; CD14; HCLS1; TUBA1B; LY96; TUBA4A; TUBB2A	7280; 10381; 9181; 10109; 84617; 84790; 23643; 3059; 10376; 7846; 10092; 7277; 10095; 7278; 929; 81873	56	56
0.000100814	0.0042579	Microglia Pathogen Phagocytosis Pathway	Wikipathways	WP3937	NCF2; FCER1G; NCKAP1L; RAC2; TYROBP; ARPC1B; CYBB; VAV1; ITGB2; LAT; HCK; LYN; PTPN6	5880; 4067; 2207; 27040; 3071; 3055; 5777; 3689; 10095; 7305; 4688; 1536; 7409	40	40
0.000102762	0.0042579	Fc-epsilon receptor I signaling in mast cells	PID	fcer1pathway	SPHK1; INPP5D; SHC1; LAT2; VAV1; PRKCB; FCGR2B; FCER1G; WIPF1; MAP2K1; DOK1; HCLS1; LAT; PLA2G4A; LYN; BTK; ITK	4067; 1796; 7456; 8877; 5321; 6464; 3059; 3702; 27040; 7462; 5604; 3635; 2213; 2207; 7409; 5579; 695	62	62
0.000106251	0.0042579	Chemokine signaling pathway	Wikipathways	WP3929	RASGRP2; CCL4; CCL5; DOCK2; CCR1; CCR2; PF4; ARRB1; GNAI1; CSK; GRK6; NRAS; GNG11; FGR; PPBP; LYN; RAC2; SHC1; SHC2; CCR10; PRKCB; CXCL10; CXCL13; CXCL3; PARD3; CXCL5; ITK; CX3CR1; VAV1; MAP2K1; GSK3B; GNG5; HCK	5196; 5604; 5473; 408; 729230; 4893; 2791; 2770; 2826; 2787; 1524; 25759; 2268; 1230; 2932; 5579; 6374; 2921; 1794; 56288; 4067; 10563; 6352; 6351; 5880; 7409; 10235; 1445; 2870; 3627; 3702; 3055; 6464	165	165
0.000106838	0.0042579	Intra-Golgi and retrograde Golgi-to-ER traffic	Reactome	R-HSA-6811442	CAPZB; DYNLL1; KIF11; DCTN2; DCTN3; KIF2A; KIF2C; DYNC1I1; TMED9; ARF4; BET1L; USE1; CENPE; KIF18A; RABEPK; YKT6; KDELR3; PLA2G4A; CYTH2; GALNT1; PAFAH1B2; CAPZA1; NAA38; KIF1C; BICD2; SNAP29; KIF23; STX6; RACGAP1; BNIP1; ACTR1A; KIF4A; COPB1; STX18; COPB2; KIF20A	10244; 23299; 832; 51272; 378; 54732; 55850; 3796; 9493; 2589; 1780; 81930; 1062; 9342; 9276; 662; 10121; 10112; 8655; 84316; 10228; 11004; 5321; 5049; 829; 53407; 9266; 10749; 3832; 11015; 24137; 1315; 10540; 10652; 11258; 29127	186	186
0.000106966	0.0042579	DNA Damage Response	Wikipathways	WP707	CCNB2; CCNB1; CCNE1; TP53; RAD1; CDK1; CCNE2; GADD45A; BID; CCND2; TNFRSF10B; BAX; CCND1; CDK5; RAD51; RAD50; PMAIP1; CHEK1	9134; 595; 983; 1020; 5888; 7157; 581; 1111; 891; 894; 637; 898; 9133; 8795; 10111; 1647; 5366; 5810	68	68
0.000126181	0.00487715	Wnt Canonical	INOH	None	PSMB10; TLE3; PSMD7; PSMD6; PSMD1; PSMD2; PSMA3; WNT8B; PSMA6; PSMA7; PSMA5; PSMC2; PSMC4; CD44; GPC1; SDC2; DKK3; PSMD13; GSK3B; PSMB9; PSMB8; PSMB7; WNT5B; PSMB5; PSMB4; PSMB2	7090; 5701; 5693; 5704; 5687; 5698; 5690; 27122; 5713; 2817; 81029; 5692; 5707; 5686; 5696; 5688; 7479; 5695; 5719; 2932; 6383; 9861; 960; 5684; 5699; 5708	119	119
0.000126181	0.00487715	Wnt Mammals	INOH	None	PSMB10; TLE3; PSMD7; PSMD6; PSMD1; PSMD2; PSMA3; WNT8B; PSMA6; PSMA7; PSMA5; PSMC2; PSMC4; CD44; GPC1; SDC2; DKK3; PSMD13; GSK3B; PSMB9; PSMB8; PSMB7; WNT5B; PSMB5; PSMB4; PSMB2	7090; 5701; 5693; 5704; 5687; 5698; 5690; 27122; 5713; 2817; 81029; 5692; 5707; 5686; 5696; 5688; 7479; 5695; 5719; 2932; 6383; 9861; 960; 5684; 5699; 5708	119	119
0.000134024	0.00510632	Binding and Uptake of Ligands by Scavenger Receptors	Reactome	R-HSA-2173782	MARCO; HSP90B1; SCARB1; CD36; HBB; SPARC; COL1A2; COL4A2; COL4A1; COL1A1; COL3A1; COLEC12; HBA2	3043; 8685; 1284; 1277; 1278; 1282; 949; 81035; 948; 3040; 1281; 7184; 6678	41	41
0.000136886	0.00514189	Mitotic Spindle Checkpoint	Reactome	R-HSA-69618	NSL1; DYNLL1; BUB1B; ZWINT; NUP85; ITGB3BP; MIS12; KIF2A; KIF2C; DYNC1I1; NDC80; ANAPC10; AURKB; CENPN; CENPM; CENPF; CENPE; KIF18A; CENPA; CDC27; UBE2C; NUP37; CDC20; PPP2CA; SPC25	23421; 1780; 9212; 10403; 1063; 57405; 11130; 25936; 3796; 79902; 5515; 81930; 11065; 79023; 1062; 996; 10393; 8655; 11004; 991; 79019; 1058; 701; 79003; 55839	113	113
0.000149538	0.00553913	Chemokine signaling pathway - Homo sapiens (human)	KEGG	path:hsa04062	CCL2; RASGRP2; CCL4; CCL5; DOCK2; CCL8; CCR1; CCR2; PF4; ARRB1; GNAI1; GRK6; NRAS; GNG11; FGR; PPBP; LYN; RAC2; SHC1; SHC2; CCR10; PRKCB; CXCL10; CXCL13; CXCL1; CXCL3; PARD3; CXCL5; ITK; CX3CR1; CXCL6; VAV1; MAP2K1; GSK3B; GNG5; HCK	3627; 5196; 729230; 25759; 3702; 6347; 1230; 6351; 2770; 2787; 6372; 6374; 7409; 5880; 1794; 2826; 4893; 2268; 6352; 2870; 6464; 10563; 5473; 2919; 2921; 2791; 2932; 10235; 6355; 408; 5579; 56288; 4067; 5604; 3055; 1524	189	189
0.00015329	0.0055675	PDGFR-beta signaling pathway	PID	pdgfrbpathway	ACTA2; PDGFRB; SPHK1; CSF1R; MAP2K1; MAPK10; NRAS; FGR; DOK1; SIPA1; YWHAB; LYN; PDGFB; SHC1; CSK; ARPC2; ARPC5; HCK; PLA2G4A; SLA; TAGLN; RPS6KA3; PPP2CA; ARPC1B; ITGAV; ACTR3; LCK	4067; 59; 6503; 10096; 10109; 6464; 5159; 6494; 7529; 10092; 3932; 5602; 3055; 5515; 5155; 5604; 1796; 10095; 5321; 6197; 6876; 1445; 2268; 8877; 4893; 3685; 1436	127	127
0.000167074	0.0055675	Human papillomavirus infection - Homo sapiens (human)	KEGG	path:hsa05165	PDGFRB; CCNE1; MFNG; HDAC7; ATP6V1D; HDAC9; PPP2R3C; HLA-A; HLA-G; HLA-F; BAX; ITGA7; IFNAR2; ITGA10; IFNAR1; IKBKE; HDAC5; NOTCH3; TICAM1; THBS2; CCNA2; CCNE2; ITGA2B; GSK3B; NRAS; THBS3; WNT8B; FADD; LFNG; ITGA4; CREB5; ITGA5; TNF; COL4A2; COL4A1; ATP6V0E1; LAMC1; MAP2K1; IRF1; PARD3; TP53; FN1; CCND1; CCND2; NOTCH1; ITGAV; BAK1; TUBG1; PPP2CA; COL1A2; ATP6V0A2; COL1A1; WNT5B; COL6A3; TCIRG1; C…	4893; 9734; 5159; 3676; 581; 3955; 148022; 3134; 3135; 578; 8772; 3105; 3659; 51382; 595; 3674; 3678; 3679; 3685; 23545; 81029; 4242; 7283; 1311; 55012; 4851; 3454; 4854; 3455; 1277; 1278; 1282; 1284; 1293; 10014; 2335; 8992; 7479; 8515; 3915; 51564; 9586; 2932; 890; 894; 898; 5515; 7058; 7059; 9641; 9134; 10312; 7124; 56288; 5604; 7157	339	339
0.000176238	0.0055675	FOXM1 transcription factor network	PID	foxm1pathway	CCNB2; CCNB1; CCNA2; CCND1; CENPF; CCNE1; CENPA; CDK1; MAP2K1; FOXM1; AURKB; ETV5; MMP2	595; 983; 9133; 9212; 898; 891; 1063; 1058; 890; 2305; 2119; 4313; 5604	42	42
0.000177893	0.0055675	Retinoblastoma Gene in Cancer	Wikipathways	WP2446	CCNB2; CCNB1; TYMS; E2F3; CCNE1; RBP1; CCND1; RFC4; DNMT1; KIF4A; POLE2; TTK; CDK1; H2AFZ; RABIF; RRM2; TP53; CHEK1; CCNA2; CCNE2; TOP2A	1786; 5984; 595; 983; 24137; 7272; 3015; 5877; 1871; 5947; 7157; 7153; 9133; 9134; 7298; 6241; 5427; 1111; 890; 891; 898	89	89
0.000189288	0.0055675	Purine metabolism	Wikipathways	WP4224	HPRT1; ATIC; ADA; IMPDH1; DGUOK	3614; 1716; 3251; 471; 100	7	7
0.000189967	0.0055675	Purine Nucleoside Phosphorylase Deficiency	SMPDB	SMP00210	ATIC; NUDT2; DGUOK; IMPDH1; ITPA; ADA; GUK1; RRM2; ADSL; GART; AK1; HPRT1	318; 2987; 1716; 3251; 2618; 158; 471; 3704; 3614; 100; 203; 6241	37	37
0.000189967	0.0055675	Xanthine Dehydrogenase Deficiency (Xanthinuria)	SMPDB	SMP00220	ATIC; NUDT2; DGUOK; IMPDH1; ITPA; ADA; GUK1; RRM2; ADSL; GART; AK1; HPRT1	318; 2987; 1716; 3251; 2618; 158; 471; 3704; 3614; 100; 203; 6241	37	37
0.000189967	0.0055675	Adenylosuccinate Lyase Deficiency	SMPDB	SMP00167	ATIC; NUDT2; DGUOK; IMPDH1; ITPA; ADA; GUK1; RRM2; ADSL; GART; AK1; HPRT1	318; 2987; 1716; 3251; 2618; 158; 471; 3704; 3614; 100; 203; 6241	37	37
0.000189967	0.0055675	AICA-Ribosiduria	SMPDB	SMP00168	ATIC; NUDT2; DGUOK; IMPDH1; ITPA; ADA; GUK1; RRM2; ADSL; GART; AK1; HPRT1	318; 2987; 1716; 3251; 2618; 158; 471; 3704; 3614; 100; 203; 6241	37	37
0.000189967	0.0055675	Adenine phosphoribosyltransferase deficiency (APRT)	SMPDB	SMP00535	ATIC; NUDT2; DGUOK; IMPDH1; ITPA; ADA; GUK1; RRM2; ADSL; GART; AK1; HPRT1	318; 2987; 1716; 3251; 2618; 158; 471; 3704; 3614; 100; 203; 6241	37	37
0.000189967	0.0055675	Mitochondrial DNA depletion syndrome	SMPDB	SMP00536	ATIC; NUDT2; DGUOK; IMPDH1; ITPA; ADA; GUK1; RRM2; ADSL; GART; AK1; HPRT1	318; 2987; 1716; 3251; 2618; 158; 471; 3704; 3614; 100; 203; 6241	37	37
0.000189967	0.0055675	Myoadenylate deaminase deficiency	SMPDB	SMP00537	ATIC; NUDT2; DGUOK; IMPDH1; ITPA; ADA; GUK1; RRM2; ADSL; GART; AK1; HPRT1	318; 2987; 1716; 3251; 2618; 158; 471; 3704; 3614; 100; 203; 6241	37	37
0.000189967	0.0055675	Purine Metabolism	SMPDB	SMP00050	ATIC; NUDT2; DGUOK; IMPDH1; ITPA; ADA; GUK1; RRM2; ADSL; GART; AK1; HPRT1	318; 2987; 1716; 3251; 2618; 158; 471; 3704; 3614; 100; 203; 6241	37	37
0.000189967	0.0055675	Molybdenum Cofactor Deficiency	SMPDB	SMP00203	ATIC; NUDT2; DGUOK; IMPDH1; ITPA; ADA; GUK1; RRM2; ADSL; GART; AK1; HPRT1	318; 2987; 1716; 3251; 2618; 158; 471; 3704; 3614; 100; 203; 6241	37	37
0.000189967	0.0055675	Adenosine Deaminase Deficiency	SMPDB	SMP00144	ATIC; NUDT2; DGUOK; IMPDH1; ITPA; ADA; GUK1; RRM2; ADSL; GART; AK1; HPRT1	318; 2987; 1716; 3251; 2618; 158; 471; 3704; 3614; 100; 203; 6241	37	37
0.000189967	0.0055675	Gout or Kelley-Seegmiller Syndrome	SMPDB	SMP00365	ATIC; NUDT2; DGUOK; IMPDH1; ITPA; ADA; GUK1; RRM2; ADSL; GART; AK1; HPRT1	318; 2987; 1716; 3251; 2618; 158; 471; 3704; 3614; 100; 203; 6241	37	37
0.000189967	0.0055675	Lesch-Nyhan Syndrome (LNS)	SMPDB	SMP00364	ATIC; NUDT2; DGUOK; IMPDH1; ITPA; ADA; GUK1; RRM2; ADSL; GART; AK1; HPRT1	318; 2987; 1716; 3251; 2618; 158; 471; 3704; 3614; 100; 203; 6241	37	37
0.000189967	0.0055675	Xanthinuria type I	SMPDB	SMP00512	ATIC; NUDT2; DGUOK; IMPDH1; ITPA; ADA; GUK1; RRM2; ADSL; GART; AK1; HPRT1	318; 2987; 1716; 3251; 2618; 158; 471; 3704; 3614; 100; 203; 6241	37	37
0.000189967	0.0055675	Xanthinuria type II	SMPDB	SMP00513	ATIC; NUDT2; DGUOK; IMPDH1; ITPA; ADA; GUK1; RRM2; ADSL; GART; AK1; HPRT1	318; 2987; 1716; 3251; 2618; 158; 471; 3704; 3614; 100; 203; 6241	37	37
0.000198095	0.00568085	Amplification of signal from unattached kinetochores via a MAD2 inhibitory signal	Reactome	R-HSA-141444	NSL1; DYNLL1; BUB1B; ZWINT; NUP85; ITGB3BP; MIS12; NDC80; KIF2C; DYNC1I1; KIF2A; AURKB; CENPN; CENPM; CENPF; CENPE; KIF18A; CENPA; PPP2CA; NUP37; CDC20; SPC25	23421; 1780; 9212; 1063; 57405; 11130; 25936; 3796; 79902; 5515; 81930; 79023; 1062; 8655; 991; 11004; 79019; 1058; 10403; 701; 79003; 55839	96	96
0.000198095	0.00568085	Amplification of signal from the kinetochores	Reactome	R-HSA-141424	NSL1; DYNLL1; BUB1B; ZWINT; NUP85; ITGB3BP; MIS12; NDC80; KIF2C; DYNC1I1; KIF2A; AURKB; CENPN; CENPM; CENPF; CENPE; KIF18A; CENPA; PPP2CA; NUP37; CDC20; SPC25	23421; 1780; 9212; 1063; 57405; 11130; 25936; 3796; 79902; 5515; 81930; 79023; 1062; 8655; 991; 11004; 79019; 1058; 10403; 701; 79003; 55839	96	96
0.000249493	0.00707869	Viral carcinogenesis - Homo sapiens (human)	KEGG	path:hsa05203	PMAIP1; HDAC7; HDAC9; HLA-A; HIST1H4H; HLA-G; HLA-F; BAX; USP7; POLB; HIST2H2BE; HDAC5; CDC20; GTF2E2; CCNA2; CCNE2; EGR3; CCNE1; NRAS; YWHAB; LYN; CHEK1; CDKN2B; CREB5; GTF2H4; C3; HIST1H2BF; SND1; HIST1H2BH; RASA2; HIST1H2BK; ACTN1; TP53; CCND1; CCND2; BAK1; CDK1	9734; 1111; 1030; 3134; 3135; 578; 581; 595; 87; 7529; 8343; 8345; 8349; 8365; 7874; 3105; 718; 85236; 5366; 51564; 983; 5423; 4893; 10014; 5922; 9586; 890; 894; 898; 2961; 2968; 27044; 1960; 9134; 991; 4067; 7157	201	201
0.000285219	0.00800714	Vesicle-mediated transport	Reactome	R-HSA-5653656	DYNLL1; PRKAG1; CD36; HBB; KIF2A; KIF2C; RAB5B; CENPE; SEC24D; PAFAH1B2; RAB27A; COL7A1; SLC2A8; SCARB1; TRAPPC2; SNAP29; KIF23; COLEC12; COPB1; KDELR3; MYO5A; COPB2; TSG101; CAPZB; COPS8; HSP90B1; COPS5; DNM1; DENND4A; COL3A1; MARCO; ADRB2; RAB11A; SYT11; PPP6C; BET1L; ARPC2; ARPC5; COL4A2; COL4A1; GALNT1; USE1; ACTR3; AGFG1; CD4; KIF11; ARRB1; DCTN2; DCTN3; SH3GL1; BET1; CYTH2; RACGAP1; NECAP2;…	7251; 10987; 1780; 29988; 832; 408; 948; 5571; 10920; 5869; 10282; 10092; 9493; 26119; 8301; 6455; 9342; 662; 11267; 4012; 5049; 10981; 286; 1315; 10540; 6399; 51128; 29127; 3043; 5537; 11015; 10109; 22879; 920; 378; 1278; 55850; 7184; 23208; 1282; 3267; 1294; 10121; 949; 5873; 23299; 1759; 10260; 51272; 7529; 54732; 3796; 8685; 154; 1277; 2589; 23163; 8615; 1604; 81930; 1281; 55707; 10112; 8655;…	620	620
0.00030086	0.00835828	Scavenging by Class A Receptors	Reactome	R-HSA-3000480	MARCO; HSP90B1; COLEC12; COL4A2; COL4A1; COL1A1; COL3A1; COL1A2	8685; 1284; 1278; 7184; 1277; 81035; 1282; 1281	19	19
0.000331027	0.00902269	Association of TriC/CCT with target proteins during biosynthesis	Reactome	R-HSA-390471	CCT8; CCNE1; TP53; CCNE2; CCT3; NOP56; SPHK1; CCT4; CCT2; FBXW2; CCT6A; KIFC3	9134; 7157; 10575; 10694; 10528; 908; 8877; 898; 7203; 26190; 3801; 10576	39	39
0.000331543	0.00902269	Regulation of Insulin-like Growth Factor (IGF) transport and uptake by Insulin-like Growth Factor Binding Proteins (IGFBPs)	Reactome	R-HSA-381426	TIMP1; SCG2; HSP90B1; TMEM132A; LAMC1; MFGE8; C3; LTBP1; PDIA6; P4HB; FBN1; IGFBP1; IGFBP6; IGFBP7; MXRA8; LGALS1; PAPPA; FN1; SDC2; GZMH; CALU; DNAJC3; RCN1; PRSS23; MMP2; MMP1	3489; 4312; 7076; 4240; 10130; 54972; 4313; 718; 11098; 2335; 5034; 2999; 54587; 5611; 813; 7857; 2200; 7184; 5954; 4052; 3956; 6383; 5069; 3484; 3490; 3915	127	126
0.000343483	0.00925322	Mitotic Anaphase	Reactome	R-HSA-68882	NSL1; DYNLL1; BUB1B; ZWINT; NUP85; ITGB3BP; MIS12; KIF2A; KIF2C; DYNC1I1; NDC80; ANAPC10; AURKB; CENPN; CENPM; VRK2; CENPF; CENPE; KIF18A; CENPA; LMNA; LMNB1; PPP2CA; UBE2C; NUP37; CDC20; CDC27; SPC25	4001; 23421; 1780; 9212; 57405; 11130; 25936; 3796; 79902; 4000; 5515; 81930; 11065; 79023; 1062; 10393; 8655; 11004; 991; 7444; 79019; 1058; 10403; 996; 1063; 701; 79003; 55839	140	140
0.000347601	0.00927052	Human T-cell leukemia virus 1 infection - Homo sapiens (human)	KEGG	path:hsa05166	NFATC1; BUB1B; HLA-A; HLA-G; HLA-F; BAX; CD4; MAP2K1; MAPK10; POLB; VDAC1; SPI1; CCNA2; CCNE2; CCNE1; NRAS; ANAPC10; ETS1; MSX1; CHEK1; CDKN2B; CDKN2C; ITGB2; TCF3; CREB5; SLC25A4; TNF; RELB; TP53; CCNB2; IL2RB; E2F3; CCND1; CCND2; IL15; CDC20; CDC27; ITGAL; LCK	1030; 1031; 6688; 3105; 3134; 3135; 2113; 581; 595; 3600; 1111; 3683; 3689; 10393; 4772; 701; 7416; 6929; 5423; 4893; 291; 1871; 5604; 3932; 890; 894; 898; 4487; 920; 9133; 9134; 7157; 7124; 9586; 991; 5602; 996; 3560; 5971	219	219
0.000358892	0.00938396	IL8- and CXCR2-mediated signaling events	PID	il8cxcr2_pathway	RAC2; PPP2CA; PRKCB; FGR; RAB11A; DOCK2; GNA15; DNM1; ARRB1; HCK; LYN	4067; 2268; 3055; 5880; 8766; 1759; 5515; 1794; 408; 2769; 5579	34	34
0.000358892	0.00938396	COPI-independent Golgi-to-ER retrograde traffic	Reactome	R-HSA-6811436	CAPZB; CAPZA1; DYNLL1; DYNC1I1; GALNT1; ACTR1A; DCTN2; DCTN3; PLA2G4A; BICD2; PAFAH1B2	8655; 1780; 23299; 2589; 5321; 832; 10540; 5049; 829; 11258; 10121	34	34
0.000384149	0.00985362	Response to elevated platelet cytosolic Ca2+	Reactome	R-HSA-76005	CFL1; TIMP1; CD36; HABP4; PF4; ITIH3; LHFPL2; ITGA2B; SPARC; PPBP; MANF; TAGLN2; PDGFB; ANXA5; WDR1; PRKCB; APOOL; VEGFC; ECM1; TUBA4A; PLEK; ACTN1; FN1; ENDOD1; CFD; CALU; FLNA	7873; 2316; 7076; 22927; 1072; 948; 139322; 87; 5155; 1893; 10184; 308; 7277; 23052; 5341; 8407; 813; 5473; 5579; 6678; 7424; 9948; 3699; 1675; 2335; 3674; 5196	134	134
0.000384429	0.00985362	Focal Adhesion	Wikipathways	WP306	PDGFRB; COL4A1; ITGA4; ITGA5; ITGA7; ITGA10; MAPK10; ZYX; PGF; ITGA2B; THBS2; THBS3; FGR; PDGFB; RAC2; SHC1; SHC2; COMP; PRKCB; COL5A2; COL4A2; VEGFC; HCK; LAMC1; ACTN1; MYL12B; FN1; CCND1; CCND2; MAP2K1; ITGAV; GSK3B; VAV1; COL1A2; COL1A1; FLNA	7059; 1311; 5228; 2316; 5159; 595; 5155; 5604; 3678; 3679; 3685; 87; 3674; 25759; 2268; 8515; 103910; 2932; 7058; 5579; 7424; 7791; 2335; 7409; 5602; 5880; 3676; 1290; 1278; 3915; 894; 1277; 3055; 1284; 1282; 6464	198	198
0.000387938	0.00985362	Mitotic Metaphase and Anaphase	Reactome	R-HSA-2555396	NSL1; DYNLL1; BUB1B; ZWINT; NUP85; ITGB3BP; MIS12; KIF2A; KIF2C; DYNC1I1; NDC80; ANAPC10; AURKB; CENPN; CENPM; VRK2; CENPF; CENPE; KIF18A; CENPA; LMNA; LMNB1; PPP2CA; UBE2C; NUP37; CDC20; CDC27; SPC25	4001; 23421; 1780; 9212; 57405; 11130; 25936; 3796; 79902; 4000; 5515; 81930; 11065; 79023; 1062; 10393; 8655; 11004; 991; 7444; 79019; 1058; 10403; 996; 1063; 701; 79003; 55839	141	141
0.000450028	0.0113229	Herpes simplex infection - Homo sapiens (human)	KEGG	path:hsa05168	CCL2; TAP1; HMGN1; TNFSF14; HLA-A; HLA-G; HLA-F; USP7; IFNAR2; TAF10; MAPK10; IKBKE; MED8; EIF2S1; IL1B; ARNTL; TICAM1; HCFC2; CCL5; CDC34; OAS1; PILRA; FADD; C3; MYD88; NXF3; IFNG; TNF; MCRS1; TP53; IL15; CDK1; IFNAR1; CFP	4615; 3600; 3105; 112950; 8740; 148022; 3134; 3135; 8772; 5199; 56000; 7874; 6347; 10445; 718; 6352; 29915; 6881; 6890; 29992; 4938; 3454; 3455; 3458; 406; 9641; 1965; 7124; 3150; 983; 3553; 5602; 997; 7157	185	185
0.000457027	0.0113915	Mitotic G1-G1-S phases	Wikipathways	WP1858	CCNA2; TYMS; CCNE1; CDK1; RRM2; TK1; CDC6; TOP2A	890; 7083; 990; 898; 983; 7153; 7298; 6241	20	20
0.000462399	0.0114187	Recycling of eIF2:GDP	Reactome	R-HSA-72731	EIF2B2; EIF2B4; EIF2S1; EIF2B3; EIF2B1	1967; 8890; 8891; 1965; 8892	8	8
0.000486253	0.0117974	Platelet degranulation	Reactome	R-HSA-114608	CFL1; TIMP1; CD36; HABP4; PF4; ITIH3; LHFPL2; ITGA2B; PPBP; SPARC; MANF; TAGLN2; PDGFB; ANXA5; WDR1; APOOL; VEGFC; ECM1; TUBA4A; PLEK; ACTN1; FN1; ENDOD1; CFD; CALU; FLNA	7873; 2316; 7076; 22927; 1072; 948; 139322; 87; 5155; 1893; 10184; 308; 23052; 2335; 5341; 8407; 813; 5473; 6678; 7277; 7424; 9948; 3699; 1675; 3674; 5196	129	129
0.000487465	0.0117974	RUNX3 Regulates Immune Response and Cell Migration	Reactome	R-HSA-8949275	ITGAL; CBFB; ITGA4; RUNX3	3676; 3683; 864; 865	5	5
0.000491004	0.0117974	Apoptosis - Homo sapiens (human)	KEGG	path:hsa04210	PMAIP1; BAX; TNFRSF10B; MAP2K1; MAPK10; SEPT4; EIF2S1; TUBA3C; TUBA1C; GADD45A; TUBA1A; NRAS; FADD; DDIT3; DFFA; PARP2; TNF; TUBA4A; LMNA; CTSS; CASP7; LMNB1; TP53; GZMB; BAK1; TUBA1B; BID	578; 8772; 581; 8795; 7278; 1647; 1649; 7277; 10376; 1676; 7846; 637; 5366; 4893; 5414; 10038; 84790; 840; 5604; 4000; 4001; 1965; 3002; 7157; 7124; 5602; 1520	136	136
0.000498214	0.0118637	Mitotic Prometaphase	Reactome	R-HSA-68877	NSL1; DYNLL1; BUB1B; ZWINT; NUP85; ITGB3BP; MIS12; DCTN2; DCTN3; KIF2A; KIF2C; DYNC1I1; NDC80; TUBA1A; AURKB; CENPN; CENPM; SSNA1; CENPF; CENPE; KIF18A; CENPA; TUBA4A; CCNB2; CCNB1; PPP2CA; NUP37; CDC20; TUBG1; CDK1; CEP76; ACTR1A; NCAPG; SPC25	983; 8655; 1780; 9212; 1063; 64151; 57405; 11130; 7846; 25936; 10403; 3796; 79902; 23421; 9133; 5515; 81930; 79023; 1062; 7277; 991; 11004; 79019; 1058; 8636; 10121; 79959; 7283; 10540; 891; 701; 11258; 79003; 55839	186	186
0.000542766	0.0128102	RHO GTPase Effectors	Reactome	R-HSA-195258	NSL1; NCF2; NCKAP1L; CYFIP1; BUB1B; ZWINT; HIST1H4H; NUP85; MYL6; ITGB3BP; H2AFZ; HIST2H2BE; MIS12; DYNLL1; PRC1; KIF2A; KIF2C; NDC80; DYNC1I1; RHOG; AURKB; CENPF; YWHAB; HIST1H2BK; RHOQ; CENPN; CENPM; RAC2; ARPC2; CENPE; KIF18A; ARPC5; CYBB; HIST1H2BF; CENPA; CFL1; HIST1H2BH; RHOD; TAX1BP3; MYL12B; PPP2CA; ARPC1B; NUP37; CDC20; BTK; FLNA; WIPF1; ACTR3; SPC25	10096; 10109; 2316; 23191; 1780; 9212; 991; 1063; 1072; 57405; 8343; 4637; 11130; 25936; 3796; 1536; 10092; 79902; 7529; 30851; 8345; 3071; 5515; 81930; 1062; 8655; 391; 29984; 10095; 7456; 79019; 1058; 8349; 4688; 23433; 103910; 10403; 85236; 8365; 5880; 9055; 11004; 79023; 701; 23421; 3015; 79003; 55839; 695	301	300
0.000587968	0.0137554	TNF signaling pathway - Homo sapiens (human)	KEGG	path:hsa04668	CCL2; BAG4; CCL5; MAP2K1; MAPK10; CXCL10; IL1B; NOD2; CREB5; FADD; CXCL3; TNF; VEGFC; TNFRSF1B; CXCL1; CASP7; IRF1; CXCL5; SELE; IL15; DNM1L; MMP3; BCL3	3600; 3627; 8772; 3659; 602; 2919; 64127; 6347; 6352; 4314; 6374; 7424; 6401; 9530; 840; 2921; 9586; 10059; 7124; 7133; 3553; 5602; 5604	110	110
0.000596148	0.0138254	JAK STAT pathway and regulation	INOH	None	PDGFRB; MAP4K2; IL10RA; IL10RB; PSMB10; PRKAG1; PLK3; PSMD6; PSMD1; PSMD2; IFNAR2; MAP2K1; IFNAR1; MAPK10; NGFR; IKBKE; IL1B; GSK3B; GRK6; NRAS; PSMA3; PSMA6; PSMA7; PSMA5; PSMC2; PSMC4; PSMD7; IRAK4; CSK; IFNG; PRKCB; CSNK1G2; TNF; PTPN6; IL2RB; RPS6KA3; ITK; IL15; PSMD13; PSMB2; CDK1; CDK5; PSMB9; PSMB8; PSMB7; PSMB5; PSMB4; CCNH; LCK; BTK	5777; 3588; 2870; 5704; 3553; 5701; 1020; 5159; 4804; 5693; 5571; 5698; 1263; 5686; 5602; 9861; 983; 3600; 902; 3560; 5687; 5604; 5692; 5707; 5713; 3932; 9641; 3587; 5684; 6197; 5696; 5690; 51135; 5695; 5688; 3458; 5579; 1445; 7124; 5719; 2932; 5871; 3454; 4893; 3702; 5699; 1455; 5708; 695; 3455	310	309
0.000623059	0.014325	Fibrin Complement Receptor 3 Signaling Pathway	Wikipathways	WP4136	CCL2; TICAM1; CXCL3; ITGB2; TYROBP; CD14; TNF; LY96; CXCL10; MYD88; IRAK4	2921; 4615; 7124; 51135; 23643; 3627; 3689; 6347; 148022; 7305; 929	36	36
0.000781674	0.0178182	Collagen formation	Reactome	R-HSA-1474290	COL5A2; COL15A1; LOXL2; COL7A1; COL16A1; P4HB; COL5A1; MMP3; COL6A3; CD151; PLOD2; COL1A2; COL4A2; COL4A1; COL1A1; COL3A1; SERPINH1; CTSS; PPIB; MMP1	1306; 977; 4312; 5479; 4017; 1294; 871; 1278; 1277; 1282; 1281; 5034; 1284; 4314; 1307; 5352; 1293; 1520; 1290; 1289	92	92
0.00080629	0.0182235	Validated transcriptional targets of AP1 family members Fra1 and Fra2	PID	fra_pathway	CCL2; NFATC1; NOS3; CCNA2; CCND1; MGP; COL1A2; THBD; MMP2; DMTF1; MMP1	4312; 9988; 595; 4256; 4772; 7056; 4846; 890; 4313; 1278; 6347	37	37
0.000821303	0.0184068	AGE-RAGE signaling pathway in diabetic complications - Homo sapiens (human)	KEGG	path:hsa04933	CCL2; NFATC1; NOS3; COL4A1; FN1; CCND1; SELE; PRKCB; NRAS; BAX; CYBB; TNF; MAPK10; COL4A2; VEGFC; COL1A1; COL3A1; IL1B; MMP2; THBD; COL1A2	1536; 6401; 581; 595; 4772; 6347; 4313; 4846; 1277; 7424; 1281; 1282; 1284; 4893; 2335; 3553; 7056; 5579; 7124; 5602; 1278	99	99
0.000871121	0.0193607	Nucleotide Excision Repair	Reactome	R-HSA-5696398	COPS8; HMGN1; ERCC1; ERCC6; MCRS1; USP7; POLD4; LIG3; PARP2; GTF2H4; POLR2D; POLR2G; POLR2F; GTF2H5; UBE2V2; COPS5; POLR2H; UBE2I; RFC4; PIAS3; POLE2; RBX1; CCNH	10987; 2968; 57804; 7336; 10038; 10920; 404672; 10445; 9978; 2074; 7329; 5435; 3150; 2067; 5437; 10401; 3980; 902; 5433; 5984; 5427; 5436; 7874	113	113
0.000885442	0.0195163	Syndecan-1-mediated signaling events	PID	syndecan_1_pathway	COL7A1; CCL5; SDCBP; COL5A2; COL5A1; COL1A2; COL4A1; COL1A1; COL3A1; COL6A3; PPIB; MMP1	1290; 1293; 5479; 1282; 4312; 6386; 1277; 1294; 1281; 1278; 6352; 1289	43	43
0.00092442	0.0202084	Platelet Aggregation Inhibitor Pathway, Pharmacodynamics	PharmGKB	PA154444041	TBXAS1; ITGA2B; PTGER2; CD36; GNA15; GNA12; COL4A2; COL4A1; COL1A1; COL3A1; PLA2G4A; COL1A2; GNAI1	1281; 1282; 1284; 3674; 948; 5321; 2768; 2769; 2770; 6916; 5732; 1277; 1278	49	49
0.000993537	0.0215428	hemoglobins chaperone	BioCarta	ahsppathway	HMBS; UROS; ALAS1; UROD; HBA2; HBB	3043; 3040; 3145; 211; 7390; 7389	13	13
0.00103202	0.0221967	Interleukin-10 signaling	Wikipathways	WP4063	CCL2; CXCL1; TNFRSF1B; CCL4; TIMP1; CCL5; CCR1; CCR2; TNF; CXCL10; IL1B	7133; 3553; 6347; 7076; 1230; 2919; 3627; 729230; 7124; 6352; 6351	38	38
0.00104668	0.0223319	TCR signaling in na&#xef;ve CD4+ T cells	PID	tcr_pathway	RASGRP2; INPP5D; SHC1; CSK; VAV1; PRKCB; NRAS; LCK; CD4; CD247; PTPRC; FLNA; LAT; STK39; PTPN6; ITK	27347; 1445; 5777; 3932; 27040; 2316; 4893; 6464; 10235; 920; 3702; 5788; 919; 3635; 7409; 5579	68	68
0.00107275	0.0227066	Transcription-Coupled Nucleotide Excision Repair (TC-NER)	Reactome	R-HSA-6781827	COPS8; USP7; HMGN1; GTF2H5; ERCC1; RFC4; ERCC6; COPS5; POLR2D; POLR2G; POLR2F; POLD4; POLE2; LIG3; RBX1; GTF2H4; CCNH; POLR2H	2074; 5435; 10987; 3150; 5437; 3980; 10920; 2968; 902; 5433; 2067; 5984; 9978; 57804; 5427; 404672; 5436; 7874	81	81
0.00112277	0.0235782	Separation of Sister Chromatids	Reactome	R-HSA-2467813	NSL1; DYNLL1; BUB1B; ZWINT; NUP85; ITGB3BP; MIS12; NDC80; KIF2C; DYNC1I1; KIF2A; ANAPC10; AURKB; CENPN; CENPM; CENPF; CENPE; KIF18A; CENPA; CDC27; UBE2C; NUP37; CDC20; PPP2CA; SPC25	23421; 1780; 9212; 57405; 11130; 25936; 3796; 79902; 5515; 81930; 11065; 79023; 1062; 10393; 8655; 11004; 991; 79019; 1058; 10403; 996; 1063; 701; 79003; 55839	129	129
0.00113408	0.0236296	Protein processing in endoplasmic reticulum - Homo sapiens (human)	KEGG	path:hsa04141	BAG2; RPN2; UBE2J1; UBE2D2; BAX; MAPK10; DNAJC3; DAD1; PLAA; XBP1; EIF2S1; DERL2; DNAJC10; PDIA6; UGGT2; NGLY1; DDIT3; ERP29; P4HB; VCP; SEC24D; HSP90B1; SAR1B; DNAJA1; DNAJC1; BAK1; SSR2; SSR4; RBX1; ATXN3	7184; 6185; 9532; 578; 1603; 581; 51128; 6746; 6748; 1649; 9871; 7322; 9373; 4287; 10961; 64215; 3301; 7415; 9978; 51009; 7494; 51465; 10130; 5034; 1965; 54431; 55757; 55768; 5602; 5611	165	165
0.00116724	0.0241183	miR-targeted genes in squamous cell - TarBase	Wikipathways	WP2006	UBE2J1; ATP2A2; SPCS3; SDCBP; TNFRSF10B; AXL; BET1; COMMD9; SRPRB; MPZL1; TUBA1A; TPM1; ARF4; CBFB; TMEM59; PDLIM7; PPP1R7; ATP6V0E1; PWP1; LAMC1; GALNT1; E2F3; SH3BGRL3; TBCA; ELOVL5; PICALM; GFPT1; SIGMAR1; TMEM43	8301; 83442; 10282; 5510; 378; 9260; 11137; 6386; 6902; 9019; 9528; 2673; 10280; 60481; 29099; 1871; 58477; 79188; 60559; 2589; 7846; 7168; 865; 558; 3915; 51465; 488; 8795; 8992	158	158
0.00117562	0.0241183	Inflammatory Response Pathway	Wikipathways	WP453	IL2RB; TNFRSF1B; FN1; IFNG; THBS3; COL1A2; COL1A1; COL3A1; LAMC1; LCK	7133; 7059; 3458; 1278; 3915; 1277; 3932; 3560; 1281; 2335	33	33
0.00124657	0.0253787	COPI-dependent Golgi-to-ER retrograde traffic	Reactome	R-HSA-6811434	TMED9; STX18; KIF1C; RACGAP1; CENPE; KIF18A; KIF23; ARF4; KIF11; USE1; KIF4A; COPB1; KDELR3; COPB2; KIF2A; BNIP1; KIF2C; KIF20A	3796; 10112; 11015; 10749; 9493; 3832; 11004; 24137; 1315; 81930; 378; 54732; 1062; 29127; 53407; 55850; 9276; 662	82	82
0.00127546	0.0255762	regulation of cell cycle progression by plk3	BioCarta	plk3pathway	CASP7; CCNB1; TP53; PLK3; BAX; CDK1; CHEK1	1263; 891; 1111; 7157; 581; 840; 983	18	18
0.00127546	0.0255762	Glycosphingolipid biosynthesis - globoseries	EHMN	Glycosphingolipid biosynthesis - globoseries	ST3GAL2; ST3GAL1; GLA; FUT1; NAGA; COPB1; COPB2	1315; 2523; 6483; 6482; 9276; 2717; 4668	18	18
0.00130494	0.0259722	Neddylation	Reactome	R-HSA-8951664	COPS8; DTL; PSMD7; PSMD6; PSMD1; COPS5; NEDD8; COMMD9; ASB6; PSMA3; COMMD3; PSMB10; COMMD4; FBXO22; PSMA6; PSMA7; WSB2; PSMA5; FBXW2; PSMC4; UBE2D2; PSME4; PSME3; UBA3; RNF7; PSMD2; PSMC2; UCHL3; PSMD14; PSMD13; PSMB9; PSMB8; PSMB7; RBX1; PSMB5; PSMB4; BTBD1; PSMB2; DDA1	23198; 29099; 10987; 5701; 10213; 5693; 5704; 26263; 5687; 5698; 7322; 5690; 26190; 5713; 10197; 9978; 9861; 5692; 5707; 55884; 5686; 54939; 53339; 9616; 4738; 5696; 140459; 10920; 5688; 79016; 9039; 5695; 5719; 23412; 51514; 5684; 5699; 7347; 5708	235	234
0.00134802	0.0266308	cyclins and cell cycle regulation	BioCarta	cellcyclepathway	CDKN2B; CDKN2C; CCNB1; CCNE1; CCND1; CCND2; CDK1; CCNH	894; 595; 983; 1031; 1030; 891; 902; 898	23	23
0.00137173	0.0269	Class I PI3K signaling events	PID	pi3kcipathway	INPP5D; ITK; INPPL1; NRAS; FGR; ARAP3; LAT; HCK; LYN; CYTH2; LCK; BTK	4067; 9266; 3932; 2268; 27040; 3635; 4893; 3702; 3055; 3636; 64411; 695	45	45
0.00142275	0.0276969	Cell cycle - Homo sapiens (human)	KEGG	path:hsa04110	BUB1B; CDC27; CDC20; CDC6; CCNA2; CCNE2; GADD45A; CCNE1; ANAPC10; TTK; YWHAB; CHEK1; CDKN2B; CDKN2C; TP53; CCNB2; CCNB1; E2F3; CCND1; CCND2; GSK3B; CDK1; RBX1; CCNH	1030; 1031; 595; 1111; 7272; 1647; 10393; 701; 9978; 898; 1871; 996; 7529; 2932; 890; 891; 894; 902; 9133; 9134; 7157; 983; 990; 991	124	124
0.00144374	0.0279018	COPI-mediated anterograde transport	Reactome	R-HSA-6807878	CAPZB; CAPZA1; BET1L; DYNLL1; CD55; DYNC1I1; BET1; YKT6; ARF4; ANK1; USO1; TMED9; ACTR1A; DCTN3; COPB1; KDELR3; COPB2; DCTN2	8655; 1315; 286; 11015; 1780; 832; 10540; 8615; 1604; 9276; 10652; 829; 51272; 378; 11258; 54732; 10282; 10121	83	83
0.00145473	0.0279119	AP-1 transcription factor network	PID	ap1_pathway	CCL2; NFATC1; NR3C1; TP53; TIMP1; CCND1; HLA-A; COPS5; CDK1; FABP4; ETS1; COL1A2; IFNG; CBFB; DMTF1; MMP1	7157; 3105; 4312; 9988; 595; 2908; 10987; 983; 2113; 4772; 7076; 2167; 3458; 865; 1278; 6347	70	70
0.00151253	0.0288137	Fc gamma R-mediated phagocytosis - Homo sapiens (human)	KEGG	path:hsa04666	SPHK1; ARPC5L; INPP5D; INPPL1; VAV1; ARPC1B; PRKCB; FCGR2B; ARPC5; DOCK2; MAP2K1; HCK; PTPRC; CFL1; ARPC2; LAT; RAC2; PLA2G4A; LYN	1072; 3635; 3636; 5788; 2213; 8877; 5321; 7409; 5880; 1794; 10092; 10095; 10109; 27040; 5579; 81873; 4067; 5604; 3055	91	90
0.00153378	0.0290112	VEGFA-VEGFR2 Signaling Pathway	Wikipathways	WP3888	CCL2; NCF2; HDAC5; HDAC7; NFATC1; HDAC9; MAP2K1; ETS1; TEAD4; PGF; RAB11A; ADAMTS1; CSK; MMRN2; INPP4B; FHL2; HBEGF; DOK1; FADD; ANXA1; NOS3; ARHGEF15; SHC2; PRKCB; GPC1; IGFBP7; CFL1; PLA2G4A; PTPN6; PBK; CCND1; SELE; ITGAV; GSK3B; MEF2C; CAMKK2; EGR3; MMP2; SHC1	3490; 1839; 301; 1796; 51564; 6401; 595; 5604; 4208; 3685; 25759; 2932; 2274; 5579; 9734; 1072; 5321; 4688; 8821; 2113; 2817; 8772; 10645; 7004; 10014; 79812; 55872; 6347; 1960; 1445; 22899; 4846; 4313; 5777; 6464; 8766; 9510; 4772; 5228	236	236
0.00154674	0.0290504	Mitotic G2-G2/M phases	Reactome	R-HSA-453274	LCMT1; DYNLL1; LIN37; FOXM1; DCTN2; DCTN3; PHLDA1; TPX2; CCNA2; TP53; TUBA1A; AURKA; HMMR; SSNA1; CENPF; TUBA4A; CCNB2; CCNB1; E2F3; PPP2CA; TUBG1; CDK1; CEP76; ACTR1A; RBX1; CCNH	983; 1063; 890; 7846; 7157; 9133; 5515; 6790; 9978; 2305; 7277; 8655; 55957; 22974; 8636; 10121; 1871; 79959; 7283; 51451; 10540; 891; 902; 11258; 22822; 3161	139	139
0.00156081	0.0291097	Interleukin-4 and Interleukin-13 signaling	Wikipathways	WP4066	ANXA1; CCL2; ITGB2; TNFRSF1B; FN1; TIMP1; CCND1; ALOX5; MMP3; CD36; VIM; TWIST1; TNF; COL1A2; TP53; IL1B; MMP2; GATA3; FSCN1; MMP1	3553; 7124; 595; 7133; 7431; 301; 240; 7157; 7291; 2625; 3689; 6624; 6347; 7076; 1278; 4312; 4313; 4314; 2335; 948	97	97
0.00160593	0.0297035	Apoptosis	Reactome	R-HSA-109581	DYNLL1; BAX; TNFRSF10B; PMAIP1; BAK1; TICAM1; BID; FADD; YWHAB; DAPK3; FNTA; DFFA; LY96; LMNA; CASP7; LMNB1; TP53; GZMB; VIM; CD14; KPNA1; DNM1L; GAS2	929; 840; 4001; 581; 7529; 578; 7157; 4000; 1676; 8772; 8795; 2620; 8655; 148022; 637; 3002; 23643; 3836; 1613; 5366; 7431; 2339; 10059	118	118
0.00161493	0.0297035	M Phase	Reactome	R-HSA-68886	NUP88; NSL1; DYNLL1; BUB1B; ZWINT; HIST1H4H; NUP85; ITGB3BP; NUP37; HIST2H2BE; MIS12; DCTN2; DCTN3; NDC80; KIF2C; DYNC1I1; KIF2A; TUBA1A; SSNA1; ANAPC10; ENSA; AURKB; CDC27; CENPN; CENPM; VRK2; CENPF; CENPE; PRKCB; KIF18A; CENPA; HIST1H2BF; USO1; TUBA4A; LMNA; HIST1H2BH; H2AFZ; HIST1H2BK; CCNB2; CCNB1; LMNB1; PPP2CA; UBE2C; KIF23; CDC20; TUBG1; CDK1; CEP76; ACTR1A; NCAPG; SPC25; KIF20A	4001; 4927; 8345; 983; 8343; 1780; 9212; 8349; 10403; 64151; 57405; 11130; 7846; 25936; 81930; 79902; 5579; 9493; 4000; 9133; 10393; 5515; 8615; 11065; 79023; 1062; 7277; 10112; 8655; 1063; 991; 7444; 11004; 79019; 1058; 3796; 2029; 8636; 10121; 85236; 79959; 996; 8365; 7283; 23421; 10540; 891; 701; 11258; 3015; 79003; 55839	340	339
0.0016297	0.02977	Toll-Like Receptors Cascades	Reactome	R-HSA-168898	UBE2D2; CD36; MAP2K1; DNM1; IKBKE; LY86; TICAM1; CD14; FADD; DUSP4; MYD88; IRAK4; ITGB2; NOD2; TNIP2; HSP90B1; LY96; CTSS; NKIRAS2; RPS6KA3; PPP2CA; MEF2C; MEF2A; TLR1; TLR7; MAPK10; TLR8; BTK	929; 51135; 1846; 51311; 1759; 28511; 64127; 948; 7322; 5602; 4615; 7184; 9450; 5515; 8772; 4205; 5604; 51284; 4208; 148022; 9641; 23643; 695; 6197; 3689; 1520; 79155; 7096	154	154
0.00168802	0.0306254	Focal adhesion - Homo sapiens (human)	KEGG	path:hsa04510	PDGFRB; VEGFC; ITGA4; ITGA5; ITGA7; ITGA10; MAPK10; ZYX; PGF; ITGA2B; THBS2; THBS3; PDGFB; RAC2; SHC1; SHC2; COMP; PRKCB; COL4A2; COL4A1; LAMC1; ACTN1; MYL12B; FN1; CCND1; CCND2; MAP2K1; ITGAV; GSK3B; VAV1; COL1A2; COL1A1; FLNA; COL6A3	7424; 5155; 5159; 2316; 595; 87; 3674; 3676; 3678; 3679; 3685; 5228; 7791; 2335; 7409; 5880; 1277; 1282; 1284; 1293; 1311; 6464; 8515; 3915; 2932; 894; 7058; 7059; 25759; 5579; 5602; 5604; 103910; 1278	199	199
0.00174745	0.0314894	Folding of actin by CCT/TriC	Reactome	R-HSA-390450	CCT2; CCT3; CCT8; CCT6A; CCT4	7203; 10575; 908; 10576; 10694	10	10
0.00180261	0.0319347	Metabolism of nucleotides	Reactome	R-HSA-15869	ENTPD7; NUDT9; ATIC; NME1; HPRT1; ADA; NT5E; IMPDH1; DCTPP1; TYMP; TYMS; ITPA; DGUOK; GUK1; RRM2; UCK2; TK1; DTYMK; ADSL; AK1; GART	158; 7083; 471; 3704; 6241; 2987; 100; 3251; 7371; 3614; 2618; 53343; 1841; 4830; 203; 4907; 57089; 1890; 7298; 79077; 1716	105	105
0.00184339	0.0319347	DNA Repair	Reactome	R-HSA-73894	COPS8; RAD1; HMGN1; DTL; RFC4; HIST1H4H; ERCC6; COPS5; MUS81; POLB; HIST2H2BE; CCNA2; RAD51AP1; HUS1; TIMELESS; MLH1; NHEJ1; FANCF; USP7; POLD4; ERCC1; POLE2; LIG3; PARP2; GTF2H4; VCP; POLR2D; HIST1H2BF; POLR2F; TP53BP1; GTF2H5; UBE2V2; MCRS1; HIST1H2BH; POLR2H; HIST1H2BK; UBE2I; MPG; TP53; UBE2B; POLR2G; PIAS3; KPNA2; RAD51; RAD50; RAD51C; RBX1; CHEK1; CCNH	4350; 10987; 85236; 2074; 10401; 8349; 5984; 2968; 8343; 5423; 890; 57804; 10920; 7157; 80198; 10038; 7158; 2188; 3838; 8345; 3364; 7415; 404672; 10445; 5433; 4292; 5810; 5427; 7329; 5435; 8914; 3150; 2067; 10111; 51514; 5437; 79840; 9978; 5889; 5888; 1111; 10635; 8365; 7336; 7320; 902; 5436; 3980; 7874	320	317
0.00184397	0.0319347	ATM Signaling Pathway	Wikipathways	WP2516	CCNB1; TP53; GADD45A; CCNE1; CDK1; TP53BP1; RAD51	891; 1647; 898; 983; 7158; 7157; 5888	19	19
0.001844	0.0319347	ER-Phagosome pathway	Reactome	R-HSA-1236974	TAP1; CD36; TAPBP; CD14; TLR1; LY96; MYD88; BTK	929; 6892; 23643; 4615; 6890; 948; 7096; 695	24	24
0.001844	0.0319347	Ephrin B reverse signaling	PID	ephrinbrevpathway	EFNB2; EFNB1; FGR; DNM1; RGS3; HCK; LYN; LCK	4067; 3932; 2268; 3055; 1759; 5998; 1948; 1947	24	24
0.001844	0.0319347	IL1 and megakaryocytes in obesity	Wikipathways	WP2865	CCL2; TIMP1; PLA2G7; IFNG; HBEGF; TLR1; IL1B; MYD88	4615; 7096; 3553; 6347; 7076; 1839; 7941; 3458	24	24
0.001918	0.033002	C-MYB transcription factor network	PID	cmyb_pathway	UBE2I; CCNB1; SPI1; CCND1; NRAS; CSF1R; CEBPA; H2AFZ; CD4; PIAS3; ETS1; COL1A2; LYZ; SND1; ADA; PPID; CBX4; GATA3	7329; 3015; 595; 8535; 6688; 2625; 1436; 10401; 1278; 2113; 4893; 891; 920; 4069; 27044; 5481; 1050; 100	85	85
0.00193617	0.033101	SHP2 signaling	PID	shp2_pathway	PDGFRB; PDGFB; NOS3; SHC1; CSF1R; IFNG; NRAS; SDC2; LMO4; IL2RB; MAP2K1; BDNF; LCK; GNAI1	3932; 6383; 2770; 627; 8543; 4893; 3458; 5155; 4846; 6464; 5159; 1436; 5604; 3560	59	59
0.00196377	0.0333591	Focal Adhesion-PI3K-Akt-mTOR-signaling pathway	Wikipathways	WP3932	PDGFRB; COL4A1; THBS2; ITGA4; ITGA5; HSP90B1; ITGA7; IFNAR2; ITGA10; IFNAR1; NGFR; COL3A1; PGF; ITGA2B; NRAS; THBS3; NOS3; CDC37; PELO; PPP2R3C; COL1A2; PDGFB; ITGB2; CSF1R; COMP; CREB5; EPHA2; COL5A2; PIK3C2B; COL5A1; COL4A2; VEGFC; LAMC1; GNG11; IL2RB; EIF4E2; FN1; PPP2CA; SLC2A3; MAP2K1; ITGAV; GSK3B; GNG5; ITGAL; COL1A1; LPAR6; ITGAE	5515; 9470; 7058; 7059; 1311; 5228; 1290; 3560; 6515; 3682; 5159; 4893; 5155; 5604; 3678; 3679; 3676; 3674; 2787; 4804; 8515; 2932; 1277; 1436; 7424; 3455; 3454; 53918; 2791; 55012; 2335; 3689; 11140; 3683; 3685; 9586; 1969; 4846; 1278; 3915; 5287; 10161; 1284; 1281; 1282; 1289; 7184	302	302
0.00198894	0.0334521	p53 signaling pathway - Homo sapiens (human)	KEGG	path:hsa04115	CCNB2; CCNB1; CCND2; TP53; TNFRSF10B; CCNE2; GADD45A; BID; CCNE1; TP53I3; CDK1; RRM2; BAX; CCND1; PMAIP1; CHEK1	983; 898; 6241; 9133; 9134; 637; 9540; 581; 595; 1111; 8795; 1647; 7157; 5366; 891; 894	72	72
0.00199433	0.0334521	Toll Like Receptor 4 (TLR4) Cascade	Reactome	R-HSA-166016	UBE2D2; CD36; MAP2K1; DNM1; IKBKE; LY86; TICAM1; CD14; FADD; DUSP4; MYD88; IRAK4; ITGB2; NOD2; TNIP2; LY96; NKIRAS2; RPS6KA3; PPP2CA; MEF2C; MEF2A; TLR1; MAPK10; BTK	929; 51135; 1846; 1759; 64127; 948; 7322; 5602; 4615; 9450; 5515; 8772; 4205; 5604; 4208; 148022; 9641; 23643; 695; 6197; 3689; 28511; 7096; 79155	127	127
0.0020221	0.0334979	Cell Cycle	Wikipathways	WP179	GSK3B; CDC6; CCNA2; CCNE2; GADD45A; CCNE1; ANAPC10; TTK; YWHAB; CHEK1; CDKN2B; CDKN2C; CCND1; TP53; CCNB2; CCNB1; E2F3; CDC27; CCND2; CDC20; CDK1; RBX1; CCNH	996; 991; 990; 7529; 595; 983; 2932; 902; 1647; 1871; 7157; 1030; 1031; 9978; 9133; 7272; 9134; 10393; 1111; 890; 891; 894; 898	120	120
0.00203937	0.0334979	Aurora B signaling	PID	aurora_b_pathway	RACGAP1; NDC80; KIF23; VIM; PSMA3; AURKA; AURKB; NCAPG; CENPA; KIF2C; KIF20A	10112; 9493; 7431; 9212; 6790; 11004; 64151; 1058; 5684; 29127; 10403	41	41
0.00205986	0.0334979	Mercaptopurine Action Pathway	SMPDB	SMP00428	ATIC; ADSL; NUDT2; ADA; IMPDH1; ITPA; GUK1; RRM2; DGUOK; GART; AK1; HPRT1	3251; 3614; 318; 2987; 1716; 2618; 158; 471; 3704; 100; 203; 6241	47	47
0.00205986	0.0334979	Azathioprine Action Pathway	SMPDB	SMP00427	ATIC; ADSL; NUDT2; ADA; IMPDH1; ITPA; GUK1; RRM2; DGUOK; GART; AK1; HPRT1	3251; 3614; 318; 2987; 1716; 2618; 158; 471; 3704; 100; 203; 6241	47	47
0.00205986	0.0334979	Thioguanine Action Pathway	SMPDB	SMP00430	ATIC; ADSL; NUDT2; ADA; IMPDH1; ITPA; GUK1; RRM2; DGUOK; GART; AK1; HPRT1	3251; 3614; 318; 2987; 1716; 2618; 158; 471; 3704; 100; 203; 6241	47	47
0.00222479	0.0359608	Proteoglycan biosynthesis	EHMN	Proteoglycan biosynthesis	COPB2; EXT1; EXTL2; COPB1; B3GAT3; DSE; CHPF2; B4GALT7; CSGALNACT1	26229; 1315; 2135; 29940; 11285; 55790; 2131; 54480; 9276	30	30
0.00226247	0.0363494	Programmed Cell Death	Reactome	R-HSA-5357801	DYNLL1; BAX; TNFRSF10B; PMAIP1; BAK1; TICAM1; BID; FADD; YWHAB; DAPK3; FNTA; DFFA; LY96; LMNA; CASP7; LMNB1; TP53; GZMB; VIM; CD14; KPNA1; DNM1L; GAS2	929; 840; 4001; 581; 7529; 578; 7157; 4000; 1676; 8772; 23643; 2620; 8655; 148022; 637; 3002; 8795; 3836; 1613; 5366; 7431; 2339; 10059	121	121
0.00234512	0.0374518	Regulation of toll-like receptor signaling pathway	Wikipathways	WP1449	CCL4; CCL5; SMAD6; USP7; IFNAR2; MAP2K1; IFNAR1; MAPK10; IKBKE; IL1B; TICAM1; FADD; MYD88; IRAK4; CTNNAL1; TNF; LY96; CXCL10; PTPN6; SQSTM1; CD14; TLR1; TLR7; RBCK1; TLR8; BTK	3553; 51284; 6352; 7124; 8878; 929; 10616; 7874; 5604; 5602; 3455; 9641; 5777; 3454; 148022; 695; 8727; 7096; 51135; 8772; 23643; 6351; 4615; 4091; 3627; 51311	143	143
0.00242398	0.0384807	Glycosphingolipid biosynthesis - globo and isoglobo series - Homo sapiens (human)	KEGG	path:hsa00603	ST3GAL2; ST3GAL1; GLA; ST8SIA1; FUT1; NAGA	2523; 2717; 6482; 6483; 6489; 4668	15	15
0.00247337	0.0388027	Cyclin A/B1/B2 associated events during G2/M transition	Reactome	R-HSA-69273	LCMT1; CCNB2; CCNB1; CCNA2; PPP2CA; CDK1; FOXM1; CCNH	983; 9133; 51451; 5515; 891; 902; 890; 2305	25	25
0.00247337	0.0388027	stathmin and breast cancer resistance to antimicrotubule agents	BioCarta	stathminpathway	TUBA3C; TUBA1C; TUBA1A; CCNB1; CDK1; CD247; CD2; TUBA4A	84790; 983; 7278; 891; 919; 7846; 7277; 914	25	25
0.00249727	0.0388027	Amino sugar and nucleotide sugar metabolism - Homo sapiens (human)	KEGG	path:hsa00520	CYB5R3; HK2; HK3; HK1; GMPPB; TSTA3; GMDS; PMM2; GFPT1; NANS; PGM3; NAGK	55577; 3098; 3099; 3101; 54187; 1727; 2762; 7264; 29925; 2673; 5238; 5373	48	48
0.00251701	0.0388027	Apoptosis	Wikipathways	WP254	CASP7; IRF1; TNFRSF1B; GZMB; CASP1; BID; TNFRSF10B; DFFA; BAX; BAK1; CASP4; TNFRSF21; TNF; MAPK10; FADD; TP53; NFKBIE; PMAIP1	3659; 1676; 7124; 5602; 7133; 837; 834; 581; 840; 578; 3002; 27242; 7157; 637; 8772; 4794; 8795; 5366	87	87
0.00251701	0.0388027	Validated targets of C-MYC transcriptional activation	PID	myc_activpathway	RCC1; CCNB1; TP53; NME1; E2F3; HSPA4; CCND2; GAPDH; BAX; BMI1; TAF12; TAF10; BCAT1; TK1; PDCD10; SERPINI1; EIF2S1; PMAIP1	11235; 6883; 581; 7083; 7157; 5274; 1965; 4830; 3308; 2597; 648; 1871; 5366; 1104; 586; 6881; 891; 894	87	87
0.00259078	0.0397105	Aminosugars metabolism	INOH	None	HK2; HK3; HK1; PGM3; GFPT1; NANS; NAGK	3101; 3098; 3099; 55577; 2673; 54187; 5238	20	20
0.00267553	0.0407751	G2/M Transition	Reactome	R-HSA-69275	LCMT1; DYNLL1; LIN37; FOXM1; DCTN2; DCTN3; PHLDA1; TPX2; CCNA2; TUBA1A; AURKA; HMMR; SSNA1; CENPF; TUBA4A; CCNB2; CCNB1; TP53; PPP2CA; TUBG1; CDK1; CEP76; ACTR1A; RBX1; CCNH	983; 1063; 890; 7846; 7157; 9133; 5515; 6790; 9978; 2305; 7277; 8655; 55957; 22974; 8636; 10121; 79959; 7283; 51451; 10540; 891; 902; 11258; 22822; 3161	137	137
0.00281647	0.0421121	RHO GTPases Activate Formins	Reactome	R-HSA-5663220	NSL1; DYNLL1; BUB1B; ZWINT; NUP85; ITGB3BP; MIS12; NDC80; KIF2C; DYNC1I1; KIF2A; AURKB; CENPN; CENPM; CENPF; CENPE; KIF18A; CENPA; RHOD; PPP2CA; NUP37; CDC20; SPC25	23421; 1780; 9212; 1063; 57405; 11130; 25936; 3796; 79902; 5515; 81930; 79023; 1062; 8655; 29984; 11004; 991; 79019; 1058; 10403; 701; 79003; 55839	123	123
0.00283094	0.0421121	Signaling by Rho GTPases	Reactome	R-HSA-194315	NSL1; NCF2; NCKAP1L; CYFIP1; BUB1B; ZWINT; HIST1H4H; NUP85; MYL6; ITGB3BP; H2AFZ; HIST2H2BE; ARHGAP4; MIS12; PRC1; KIF2A; ARHGEF10L; DYNLL1; ARAP3; ECT2; DYNC1I1; NDC80; ARHGEF2; ARHGEF3; KIF2C; AURKB; CENPF; YWHAB; HIST1H2BK; RHOQ; CENPN; CENPM; RAC2; ARHGEF15; ARHGEF6; ARPC2; CENPE; KIF18A; ARPC5; RACGAP1; CYBB; HIST1H2BF; CENPA; CFL1; HIST1H2BH; RHOD; BTK; TAX1BP3; ARHGAP28; MYL12B; RHOG; VAV1…	1780; 25936; 10092; 79902; 3071; 55160; 79019; 1058; 8349; 4688; 8365; 701; 29127; 10109; 1063; 8343; 4650; 5515; 55843; 9055; 79003; 7409; 9181; 9212; 23191; 7529; 3796; 22899; 4637; 81930; 8655; 29984; 10095; 9459; 393; 10403; 5880; 55839; 10096; 23421; 85236; 2316; 103910; 50650; 1072; 57405; 11130; 1536; 30851; 1894; 8345; 7456; 79023; 64411; 1062; 391; 11004; 991; 23433; 3015; 79822; 695	435	430
0.00285669	0.0421121	Aurora A signaling	PID	aurora_a_pathway	TPX2; TP53; GADD45A; TACC3; CENPA; GSK3B; AURKA; AURKB; DLGAP5	7157; 9787; 10460; 2932; 1647; 22974; 9212; 6790; 1058	31	31
0.00287578	0.0421121	Legionellosis - Homo sapiens (human)	KEGG	path:hsa05134	CXCL1; CASP7; CXCL3; ITGB2; CASP1; VCP; CD14; TNF; C3; PYCARD; SAR1B; MYD88; IL1B	4615; 929; 2921; 7124; 29108; 51128; 834; 3553; 840; 718; 3689; 2919; 7415	55	55
0.00288429	0.0421121	ATF4 activates genes	Wikipathways	WP2753	CCL2; DDIT3; ASNS; IGFBP1	440; 6347; 1649; 3484	7	7
0.00290466	0.0421121	Post-translational protein phosphorylation	Reactome	R-HSA-8957275	LAMC1; TIMP1; MFGE8; LTBP1; PDIA6; P4HB; SCG2; FN1; HSP90B1; DNAJC3; RCN1; IGFBP1; IGFBP7; FBN1; PRSS23; C3; MXRA8; LGALS1; CALU; TMEM132A; SDC2	7076; 4240; 10130; 54972; 718; 11098; 2335; 5034; 54587; 5611; 813; 7857; 2200; 7184; 5954; 4052; 3956; 6383; 3484; 3490; 3915	110	109
0.00292742	0.0421121	Collagen biosynthesis and modifying enzymes	Reactome	R-HSA-1650814	COL15A1; COL7A1; COL16A1; P4HB; PPIB; COL5A2; PLOD2; COL5A1; COL1A2; COL4A2; COL4A1; COL1A1; COL3A1; COL6A3; SERPINH1	1306; 1293; 871; 1284; 1277; 5034; 1282; 1278; 5479; 1290; 1294; 1289; 1307; 1281; 5352	68	68
0.00292742	0.0421121	Gap-filling DNA repair synthesis and ligation in TC-NER	Reactome	R-HSA-6782210	HMGN1; RFC4; GTF2H5; GTF2H4; POLR2D; POLR2G; POLR2F; POLD4; ERCC6; LIG3; RBX1; USP7; CCNH; POLR2H; POLE2	2074; 5435; 3150; 3980; 404672; 902; 2968; 5433; 5437; 5984; 9978; 57804; 5427; 5436; 7874	68	68
0.00293695	0.0421121	Heme biosynthesis	Reactome	R-HSA-189451	UROD; ALAS1; COX10; HMBS; UROS	211; 7390; 7389; 1352; 3145	11	11
0.00293695	0.0421121	Depolymerisation of the Nuclear Lamina	Reactome	R-HSA-4419969	CDK1; LMNA; LMNB1; CCNB1; PRKCB	4000; 4001; 891; 5579; 983	11	11
0.00293695	0.0421121	NOTCH-Core	Signalink	None	JAG2; PSEN2; NOTCH3; NOTCH1; PSENEN	5664; 3714; 55851; 4851; 4854	11	11
0.00300143	0.0428065	Axon guidance	Reactome	R-HSA-422475	EFNB2; EFNB3; EFNB1; CFL1; ENAH; EPHA2; SDCBP; RRAS; MSN; ITGA10; DNM1; KIF4A; GSK3B; SHC1; TYROBP; ITGA2B; CACNA1C; NRAS; CAP2; DOK2; DOK1; SLIT3; LYN; LYPLA2; CDK5; PDLIM7; FARP2; DPYSL3; ARPC2; NEO1; ARPC5; ITGA5; GPC1; DAG1; COL4A1; LAMC1; MYL6; RPS6KA3; MYL12B; PLXNA2; SDC2; ST8SIA4; MAP2K1; ITGAV; CACNB3; ANK1; PTPRC; MYO9B; ARPC1B; COL6A3; ACTR3; ROBO3; COL4A2	1605; 1282; 10092; 9260; 1796; 1759; 55740; 775; 11313; 4893; 3674; 4478; 10109; 1969; 4650; 5362; 8515; 2817; 1947; 7305; 6197; 10486; 6237; 6383; 3685; 1948; 3915; 7903; 1020; 4637; 5604; 1809; 10095; 6586; 1293; 286; 784; 24137; 6386; 4067; 10096; 103910; 6464; 1072; 9855; 5788; 64221; 1284; 1949; 3678; 9046; 2932; 4756	358	357
0.00303873	0.0428799	Type II interferon signaling (IFNG)	Wikipathways	WP619	TAP1; CYBB; IRF1; SPI1; IFNG; GBP1; OAS1; PSMB9; CXCL10; IL1B	2633; 6890; 3659; 3458; 6688; 3627; 3553; 4938; 1536; 5698	37	37
0.00303873	0.0428799	ATR signaling pathway	PID	atr_pathway	CCNA2; RAD51; PPP2CA; HUS1; TIMELESS; RAD1; RFC4; YWHAB; CDC6; CHEK1	5888; 5810; 1111; 8914; 3364; 5515; 990; 7529; 5984; 890	37	37
0.00320272	0.044956	Spinal Cord Injury	Wikipathways	WP2431	EFNB2; CCL2; CCR2; NGFR; IL1B; BDNF; GADD45A; SLIT3; ANXA1; IFNG; CD47; LTB; TNF; COL4A1; CXCL10; CXCL1; TP53; CSPG4; CCND1; PLXNA2; VIM; CDK1	1948; 3553; 1464; 2919; 729230; 7124; 983; 4050; 4804; 301; 6586; 7431; 627; 595; 7157; 3458; 1647; 961; 1282; 6347; 3627; 5362	117	117
0.00326493	0.0451909	Rheumatoid arthritis - Homo sapiens (human)	KEGG	path:hsa05323	CCL2; ATP6V1D; ITGB2; CXCL5; CCL5; IFNG; CXCL1; CXCL6; IL15; TCIRG1; LTB; TNF; ITGAL; ATP6V0A2; ATP6V0E1; IL1B; MMP3; MMP1	3600; 10312; 3683; 3689; 51382; 6347; 6352; 4312; 4314; 6372; 6374; 3458; 8992; 2919; 4050; 7124; 3553; 23545	90	89
0.00326493	0.0451909	miRNA Regulation of DNA Damage Response	Wikipathways	WP1530	CCNE1; CCNB2; CCNB1; CCND2; TP53; RAD51; TNFRSF10B; CCND1; GADD45A; BID; CCNE2; BAX; CDK1; CDK5; RAD1; RAD50; PMAIP1; CHEK1	10111; 595; 983; 581; 1647; 7157; 9133; 9134; 1020; 5810; 5888; 1111; 891; 637; 894; 898; 8795; 5366	89	89
0.00327029	0.0451909	Fluid shear stress and atherosclerosis - Homo sapiens (human)	KEGG	path:hsa05418	CCL2; NCF2; HSP90B1; MGST2; MGST3; MAPK10; IL1B; ITGA2B; ARHGEF2; MEF2A; PDGFB; NOS3; RAC2; IFNG; GPC1; TNF; THBD; SQSTM1; TP53; SELE; SDC2; ITGAV; MEF2C; GSTP1; MMP2	6401; 7184; 5155; 4688; 3674; 3685; 4205; 4208; 4258; 4259; 8878; 6347; 4313; 6383; 2817; 3458; 3553; 5602; 2950; 7056; 4846; 7157; 5880; 7124; 9181	139	139
0.0033971	0.0467013	Dual incision in TC-NER	Reactome	R-HSA-6782135	HMGN1; ERCC1; GTF2H5; GTF2H4; POLR2D; POLR2G; POLR2F; POLD4; ERCC6; RFC4; RBX1; USP7; CCNH; POLR2H; POLE2	2074; 5435; 3150; 404672; 902; 2968; 5433; 2067; 5437; 5984; 9978; 57804; 5427; 5436; 7874	69	69
0.00349187	0.047758	Necroptosis - Homo sapiens (human)	KEGG	path:hsa04217	H2AFY2; BAX; IFNAR2; TNFRSF10B; IFNAR1; MAPK10; HIST1H2AG; IL1B; TICAM1; BID; FADD; PYCARD; VDAC1; PYGL; IFNG; PARP2; SLC25A4; CYBB; TNF; PLA2G4C; PLA2G4A; SQSTM1; CASP1; H2AFY; H2AFZ; RBCK1; DNM1L; PPID	1536; 148022; 8772; 581; 8795; 637; 8878; 5321; 5836; 55506; 7416; 8969; 291; 834; 10038; 3553; 10059; 9555; 5481; 10616; 3454; 3455; 3458; 8605; 29108; 3015; 7124; 5602	162	162
0.0035987	0.048968	Photodynamic therapy-induced AP-1 survival signaling.	Wikipathways	WP3611	TP53; CCND1; BID; CCNE1; BAX; BAK1; HBEGF; TNF; IFNG; CCNA2; MMP2; BCL3	1839; 595; 7124; 7157; 3458; 581; 890; 4313; 637; 898; 578; 602	50	50
0.00368979	0.0499526	Mitotic G1-G1/S phases	Reactome	R-HSA-453279	CDKN2B; CDKN2C; CCNB1; MCM10; CCNA2; CCND1; PPP2CA; LIN37; CCNE1; POLE2; CDK1; CDC6; CCND2; RRM2; TK1; E2F3; LYN; CCNH; CCNE2; TOP2A	4067; 595; 55388; 983; 898; 6241; 7083; 890; 9134; 1031; 5515; 7153; 1871; 55957; 1030; 891; 902; 990; 5427; 894	104	104
0.00372919	0.0499786	miRNA targets in ECM and membrane receptors	Wikipathways	WP2911	FN1; SDC2; THBS2; COL5A2; COL5A1; COL1A2; COL4A2; COL4A1; COL3A1; COL6A3; LAMC1	1289; 6383; 7058; 1293; 1290; 1278; 3915; 1284; 1281; 2335; 1282	44	44
0.00372919	0.0499786	Collagen chain trimerization	Reactome	R-HSA-8948216	COL15A1; COL7A1; COL5A2; COL5A1; COL1A2; COL4A2; COL4A1; COL1A1; COL3A1; COL6A3; COL16A1	1306; 1293; 1284; 1277; 1282; 1290; 1294; 1281; 1307; 1278; 1289	44	44
0.00388183	0.0517643	Kaposi sarcoma-associated herpesvirus infection - Homo sapiens (human)	KEGG	path:hsa05167	NFATC1; HLA-A; HLA-G; HLA-F; BAX; IFNAR2; CCR1; MAP2K1; IFNAR1; MAPK10; IKBKE; GSK3B; MICB; MICA; TICAM1; TP53; BID; NRAS; GNG11; ATG3; FADD; C3; LYN; PDGFB; HCK; CXCL1; CXCL3; E2F3; CCND1; BAK1; GNG5	3105; 148022; 3134; 3135; 578; 8772; 581; 1230; 595; 637; 4772; 4277; 2932; 718; 2787; 2791; 4893; 100507436; 1871; 4067; 2919; 2921; 3454; 3455; 64422; 9641; 5155; 5602; 5604; 3055; 7157	186	186
0.00396647	0.0526297	Influenza A - Homo sapiens (human)	KEGG	path:hsa05164	CCL2; CCL5; IFNAR2; TNFRSF10B; MAP2K1; IFNAR1; MAPK10; IKBKE; VDAC1; GSK3B; EIF2S1; IL1B; TICAM1; OAS1; PYCARD; MYD88; IRAK4; TLR7; NXF3; IFNG; PRKCB; TNF; CXCL10; CASP1; DNAJC3; NXT1; KPNA2; KPNA1; AGFG1	4615; 3627; 148022; 51284; 8795; 56000; 3267; 6347; 6352; 7416; 3836; 3838; 834; 4938; 3454; 3455; 3458; 9641; 1965; 29107; 29108; 51135; 5579; 7124; 3553; 5602; 5604; 5611; 2932	171	171
0.0040087	0.0529267	Formation of TC-NER Pre-Incision Complex	Reactome	R-HSA-6781823	COPS8; USP7; HMGN1; GTF2H5; COPS5; POLR2D; POLR2G; POLR2F; ERCC6; RBX1; GTF2H4; CCNH; POLR2H	2074; 5435; 10987; 3150; 10920; 404672; 902; 2968; 5433; 9978; 5437; 5436; 7874	57	57
0.00412634	0.0542116	B cell receptor signaling	INOH	None	PSMB10; PSMD7; PSMD6; PSMD1; NFKBIE; MAP2K1; NRAS; PSMA3; PSMA6; PSMA7; PSMA5; PSMC2; PSMC4; PRKCB; PSMD2; VAV1; PSMD13; LCK; PSMB9; PSMB8; PSMB7; PSMB5; PSMB4; PSMB2	4794; 5701; 5693; 5704; 5687; 5698; 5690; 5713; 5604; 9861; 5692; 5707; 3932; 5686; 5688; 5579; 5695; 5696; 5719; 4893; 5684; 5699; 5708; 7409	134	134
0.00428017	0.0559309	TP53 Regulates Transcription of Cell Cycle Genes	Reactome	R-HSA-6791312	CCNB1; CCNE1; TP53; CCNE2; GADD45A; PLK3; PLK2; BAX; E2F8; CDK1; AURKA; CCNA2	9134; 7157; 10769; 898; 983; 79733; 1263; 581; 891; 6790; 1647; 890	51	51
0.00429915	0.0559309	TNFalpha	NetPath	Pathway_TNFalpha	MAP4K2; BAG4; PSMD7; PSMD6; UBE2D2; NFKBIE; IKBKE; EED; PRC1; CDC37; BID; CDC34; POLR2H; DOK1; PPP6C; FADD; YWHAB; RELB; PSMC2; PDCD2; PFDN2; CASP7; PSMD1; TNIP2; TNF; RFK; PSMD2; PAPOLA; UBE2I; NKIRAS2; TNFRSF1B; PSMD13; KPNA2; FLNA; PSMB5; COPB2; BCL3	4794; 2316; 5701; 28511; 997; 5693; 7529; 5134; 7322; 5202; 55312; 5971; 8772; 5713; 10914; 9861; 9276; 5707; 7329; 1796; 637; 9641; 5437; 840; 11140; 8726; 5537; 7124; 3838; 5719; 5871; 9530; 9055; 602; 5708; 79155; 7133	234	234
0.00453972	0.0581367	GPVI-mediated activation cascade	Reactome	R-HSA-114604	FCER1G; RAC2; VAV1; PDPN; LCK; LAT; LYN; RHOG; PTPN6	4067; 5777; 3932; 27040; 5880; 391; 10630; 2207; 7409	33	33
0.00453972	0.0581367	Apoptosis - multiple species - Homo sapiens (human)	KEGG	path:hsa04215	CASP7; PMAIP1; BID; BAX; BAK1; MAPK10; NGFR; FADD; SEPT4	4804; 5414; 578; 8772; 581; 840; 5602; 5366; 637	33	33
0.00461684	0.0581367	PECAM1 interactions	Reactome	R-HSA-210990	LYN; INPP5D; PTPN6; ITGAV; LCK	4067; 3635; 3685; 5777; 3932	12	12
0.00461684	0.0581367	Pre-NOTCH Processing in Golgi	Reactome	R-HSA-1912420	ST3GAL6; LFNG; MFNG; NOTCH1; NOTCH3	4851; 4242; 3955; 4854; 10402	12	12
0.00461684	0.0581367	antigen processing and presentation	BioCarta	mhcpathway	TAP1; HLA-A; PSMB5; PSMB9; PSMB8	5696; 3105; 6890; 5693; 5698	12	12
0.00461684	0.0581367	Platelet-mediated interactions with vascular and circulating cells	Wikipathways	WP4462	CCL2; SELE; IL1B; PF4; CCL5	6401; 3553; 6347; 5196; 6352	12	12
0.00462129	0.0581367	Senescence and Autophagy in Cancer	Wikipathways	WP615	CXCL1; SQSTM1; IRF1; TP53; BMP2; FN1; IFNG; BMI1; COL1A1; SPARC; SH3GLB1; GSK3B; ATG3; MAP2K1; RSL1D1; IGFBP7; CD44; COL3A1; IL1B; MAP1LC3C	3490; 3659; 3553; 2919; 8878; 5604; 26156; 64422; 2932; 6678; 51100; 648; 440738; 7157; 3458; 650; 960; 1277; 1281; 2335	106	106
0.00475626	0.0595538	role of brca1 brca2 and atr in cancer susceptibility	BioCarta	atrbrcapathway	TP53; RAD1; HUS1; FANCF; RAD51; RAD50; CHEK1	7157; 5810; 5888; 1111; 2188; 3364; 10111	22	22
0.00482167	0.0600906	Human immunodeficiency virus 1 infection - Homo sapiens (human)	KEGG	path:hsa05170	TAP1; NFATC1; HLA-A; HLA-G; HLA-F; BAX; CD4; MAP2K1; CD247; MAPK10; APOBEC3B; GNAI1; BID; NRAS; GNG11; FADD; MYD88; IRAK4; CHEK1; RAC2; PRKCB; TNF; CFL1; RNF7; CCNB2; CCNB1; TNFRSF1B; APOBEC3F; BAK1; TAPBP; CDK1; GNG5; RBX1; TRIM5	4615; 1111; 581; 1072; 3134; 3135; 578; 8772; 891; 4772; 85363; 3105; 2770; 2787; 2791; 6890; 6892; 637; 5880; 9978; 200316; 4893; 9616; 983; 9582; 919; 920; 9133; 51135; 5579; 7124; 7133; 5602; 5604	212	212
0.00530619	0.0655167	Cross-presentation of particulate exogenous antigens (phagosomes)	Reactome	R-HSA-1236973	CYBB; NCF2; ITGAV; CD36	948; 1536; 3685; 4688	8	8
0.00530619	0.0655167	Nef and signal transduction	Reactome	R-HSA-164944	DOCK2; HCK; CD247; LCK	3055; 919; 3932; 1794	8	8
0.00533601	0.0655813	Salmonella infection - Homo sapiens (human)	KEGG	path:hsa05132	CXCL1; CXCL3; CCL4; CASP1; DYNC1I1; ARPC1B; ARPC5L; ARPC5; IFNG; CD14; MAPK10; ARPC2; FLNA; IL1B; MYD88; RHOG; PYCARD	4615; 6351; 81873; 1780; 2316; 834; 2919; 2921; 10092; 10095; 10109; 3458; 391; 929; 29108; 3553; 5602	86	86
0.00550034	0.0672908	ER to Golgi Anterograde Transport	Reactome	R-HSA-199977	CAPZB; DYNLL1; CD55; DCTN2; DCTN3; BET1; DYNC1I1; TMED9; ARF4; PPP6C; BET1L; CAPZA1; YKT6; SEC24D; USO1; SAR1B; SEC22A; COL7A1; TRAPPC2; ANK1; ACTR1A; COPB1; KDELR3; COPB2	5537; 832; 51272; 378; 54732; 10282; 10540; 1780; 8615; 1604; 9276; 26984; 8655; 9871; 829; 1294; 10121; 286; 11015; 1315; 6399; 10652; 11258; 51128	137	137
0.00562828	0.0682301	African trypanosomiasis - Homo sapiens (human)	KEGG	path:hsa05143	IDO1; IFNG; SELE; PRKCB; HBA2; HBB; TNF; IL1B; MYD88	6401; 4615; 3458; 3620; 5579; 7124; 3040; 3553; 3043	35	34
0.00562828	0.0682301	SNARE interactions in vesicular transport - Homo sapiens (human)	KEGG	path:hsa04130	STX8; BET1; SNAP29; YKT6; STX6; USE1; STX18; BET1L; BNIP1	9482; 662; 10652; 53407; 10282; 51272; 10228; 55850; 9342	34	34
0.00588685	0.0710418	Cellular responses to stress	Reactome	R-HSA-2262752	BAG2; NCF2; MAP4K4; BAG4; HSPA4; HIST1H4H; UBE2D2; NUP85; EZH2; MAPK10; H2AFZ; HIST2H2BE; EED; NUP88; CBX4; UBN1; CCNA2; CCNE2; CCNE1; ANAPC10; ETS1; NUP37; P4HB; CDKN2B; CDKN2C; NR3C1; LMNB1; MRPL18; NUDT2; BMI1; VCP; HIST1H2BF; RPS6KA3; IGFBP7; TP53; HIST1H2BH; HIST1H2BK; CYBB; DNAJA1; E2F3; HSPA14; CDC27; UBE2C; TNFRSF21; DNAJC2; GSK3B; GSTP1; RAD50; RBX1; SERPINH1	10393; 7322; 79902; 5602; 9448; 318; 4688; 29855; 1871; 8365; 898; 8343; 2908; 7415; 996; 3308; 27000; 27242; 51182; 6197; 1030; 3301; 3015; 9532; 4001; 8349; 7157; 2113; 2146; 10111; 1031; 5034; 871; 85236; 890; 29074; 9134; 1536; 4927; 8345; 79023; 9978; 648; 8726; 2932; 9530; 8535; 2950; 11065; 3490	345	344
0.00595174	0.0715013	Signaling events mediated by PTP1B	PID	ptp1bpathway	PDGFRB; PDGFB; SHC1; CSK; ITGA2B; CSF1R; FGR; DOK1; LAT; HCK; LYN; LCK	4067; 1796; 1445; 3932; 2268; 27040; 3055; 5155; 6464; 3674; 5159; 1436	53	53
0.00624737	0.0743828	induction of apoptosis through dr3 and dr4/5 death receptors	BioCarta	deathpathway	CASP7; BID; DFFA; TNFRSF10B; FADD; LMNA; GAS2	637; 4000; 1676; 8795; 8772; 840; 2620	23	23
0.00624737	0.0743828	caspase cascade in apoptosis	BioCarta	caspasepathway	CASP7; CASP4; LMNB1; GZMB; CASP1; DFFA; LMNA	4001; 4000; 3002; 1676; 837; 840; 834	23	23
0.00638585	0.0756936	XBP1(S) activates chaperone genes	Wikipathways	WP3472	FKBP14; SRPRB; SHC1; KDELR3; PDIA6; EXTL2; EXTL3; DNAJC3; YIF1A; GFPT1; LMNA	6464; 2137; 4000; 10897; 58477; 55033; 10130; 2135; 5611; 2673; 11015	47	47
0.00654754	0.0772667	Toll-like Receptor Signaling Pathway	Wikipathways	WP75	IFNAR1; TICAM1; CCL4; CCL5; FADD; TLR1; MAP2K1; IFNAR2; CD14; TNF; MAPK10; TLR7; IKBKE; LY96; CXCL10; IL1B; MYD88; TLR8; IRAK4	3553; 51284; 6352; 7124; 929; 5604; 5602; 148022; 9641; 7096; 3454; 3455; 51135; 8772; 23643; 6351; 4615; 3627; 51311	102	102
0.00661209	0.0773664	Homology Directed Repair	Reactome	R-HSA-5693538	RAD1; ERCC1; HIST1H4H; MUS81; HIST2H2BE; CCNA2; HUS1; TIMELESS; RAD51AP1; POLD4; LIG3; CHEK1; HIST1H2BH; PARP2; HIST1H2BF; TP53BP1; UBE2V2; RAD51C; HIST1H2BK; UBE2I; RFC4; POLE2; RAD51; RAD50	8365; 10038; 85236; 8914; 8349; 5810; 7158; 8343; 890; 57804; 7336; 8345; 3364; 10635; 5889; 7329; 80198; 2067; 10111; 5888; 1111; 3980; 5984; 5427	141	139
0.00661867	0.0773664	Fc epsilon RI signaling pathway - Homo sapiens (human)	KEGG	path:hsa04664	FCER1G; INPP5D; VAV1; ALOX5; NRAS; PLA2G4C; MAP2K1; TNF; MAPK10; LAT; RAC2; PLA2G4A; LYN; BTK	4893; 2207; 27040; 3635; 5321; 695; 7124; 5602; 4067; 5604; 240; 7409; 5880; 8605	68	67
0.00668421	0.0773664	Amoebiasis - Homo sapiens (human)	KEGG	path:hsa05146	CXCL1; ACTN1; ITGB2; FN1; RAB5B; IFNG; PRKCB; CD1D; CD14; GNA15; COL1A2; COL4A2; COL4A1; COL1A1; COL3A1; IL1B; LAMC1; TNF	87; 3689; 2769; 5869; 1277; 1278; 1281; 1282; 1284; 2335; 3915; 2919; 3458; 912; 929; 5579; 7124; 3553	96	95
0.00673003	0.0773664	APC/C-mediated degradation of cell cycle proteins	Reactome	R-HSA-174143	CCNB1; CCNA2; BUB1B; CDC27; UBE2C; ANAPC10; CDC20; CDK1; AURKA; AURKB	983; 996; 10393; 991; 9212; 891; 6790; 11065; 701; 890	41	41
0.00673003	0.0773664	Regulation of mitotic cell cycle	Reactome	R-HSA-453276	CCNB1; CCNA2; BUB1B; CDC27; UBE2C; ANAPC10; CDC20; CDK1; AURKA; AURKB	983; 996; 10393; 991; 9212; 891; 6790; 11065; 701; 890	41	41
0.00673003	0.0773664	Bladder cancer - Homo sapiens (human)	KEGG	path:hsa05219	E2F3; CCND1; MMP2; NRAS; MAP2K1; HBEGF; TYMP; TP53; DAPK3; MMP1	1871; 4893; 1839; 1613; 595; 4312; 4313; 1890; 5604; 7157	41	41
0.00676025	0.0773802	Validated targets of C-MYC transcriptional repression	PID	myc_represspathway	CDKN2B; PDGFRB; CEBPA; SPI1; CCL5; CCND1; GADD45A; CSF1R; ZFP36L1; DDIT3; DNMT3A; COL1A2; SFXN3; LGALS1; NDRG2	1050; 595; 677; 81855; 3956; 1436; 1647; 6688; 1030; 5159; 57447; 1788; 1278; 6352; 1649	74	74
0.0068814	0.0775254	Transcriptional cascade regulating adipogenesis	Wikipathways	WP4211	PPARG; CEBPA; DDIT3; CEBPG; GATA3	1050; 1054; 2625; 1649; 5468	13	13
0.0068814	0.0775254	Endosomal/Vacuolar pathway	Reactome	R-HSA-1236977	LNPEP; HLA-A; CTSS; HLA-G; HLA-F	3105; 4012; 3134; 1520; 3135	13	13
0.0068814	0.0775254	Ganglio Sphingolipid Metabolism	Wikipathways	WP1423	B3GALT4; ST3GAL2; ST3GAL1; ST8SIA1; FUT1	8705; 2523; 6482; 6489; 6483	13	13
0.00688921	0.0775254	TP53 Regulates Transcription of Genes Involved in G2 Cell Cycle Arrest	Reactome	R-HSA-6804114	CCNB1; TP53; GADD45A; BAX; CDK1; AURKA	581; 1647; 891; 6790; 983; 7157	18	18
0.00723127	0.0810328	Signaling by Receptor Tyrosine Kinases	Reactome	R-HSA-9006934	NCF2; SPHK1; NCKAP1L; CYFIP1; VEGFC; PDGFRB; NRAS; RIT1; PCSK5; SPRY1; DNM1; CILP; PSENEN; BDNF; SH3GL1; AXL; PGF; ADORA2A; POLR2H; THBS2; CSK; GRAP; PSEN2; CSF1R; TCIRG1; CDC37; HBEGF; YWHAB; DUSP4; LYN; CHEK1; THBS3; PDGFB; NOS3; SHC1; SHC2; PRKCB; CYBB; POLR2D; POLR2G; POLR2F; SH2B3; COL4A1; LAMC1; PTPN6; RPS6KA3; ATP6V1D; PPP2CA; ITGAV; TIA1; MEF2C; VAV1; MEF2A; CDK5; ATP6V0A2; ATP6V0E1; COL6…	558; 5515; 3071; 4205; 10252; 4688; 25759; 7424; 5228; 5777; 627; 4893; 5433; 1436; 23545; 5664; 7529; 4846; 5159; 7058; 51382; 1282; 5435; 4208; 3932; 8992; 6197; 10750; 5579; 10019; 3685; 7409; 5436; 3915; 1846; 135; 1759; 1020; 10312; 23191; 1839; 7072; 5155; 5125; 1293; 1111; 8483; 55851; 4067; 8877; 6016; 6464; 6455; 1536; 11140; 1284; 5437; 1445; 7059	423	423
0.00728523	0.0812958	tRNA processing	Reactome	R-HSA-72306	NUP88; LAGE3; RPP40; POP5; PUS1; RPP21; THG1L; RPP30; PUS7; NUP85; NUP37; CSTF2; WDR4; POP7; TRMT112; POP4; PUS3; FTSJ1; TSEN34	1478; 79902; 4927; 10775; 79023; 8270; 79897; 80324; 51504; 10799; 54517; 10785; 10248; 54974; 83480; 51367; 24140; 10556; 79042	103	103
0.00748193	0.0831429	RNA transport - Homo sapiens (human)	KEGG	path:hsa03013	NUP88; CYFIP1; EIF2B4; EIF2B2; NUP85; EIF2B1; EIF2S1; EIF3I; EIF3J; STRAP; RPP30; RPP40; NXF3; RPP21; EIF2B3; FXR1; THOC6; UBE2I; EIF4E2; EIF4G3; TACC3; GEMIN6; GEMIN7; NUP37; NXT1; POP7; POP5; POP4	10248; 10775; 79897; 79902; 10799; 8892; 23191; 7329; 51367; 79023; 8890; 8891; 56000; 10460; 79228; 9470; 8668; 10556; 4927; 8087; 79760; 11171; 1965; 1967; 29107; 79833; 8669; 8672	171	171
0.00754191	0.0834617	IL5	NetPath	Pathway_IL5	IL2RB; SHC1; ALOX5; BAX; GSK3B; HCLS1; HCK; LYN; SDCBP; PLA2G4A; SOX4	4067; 581; 3055; 2932; 6464; 3059; 6386; 6659; 240; 5321; 3560	48	48
0.00806053	0.0881981	glycolysis	HumanCyc	PWY66-400	BPGM; HK2; HK3; HK1; GAPDH; ENO2; ENO3	3098; 2597; 2027; 2026; 669; 3101; 3099	25	24
0.00806053	0.0881981	Antigen Presentation: Folding, assembly and peptide loading of class I MHC	Reactome	R-HSA-983170	TAP1; HLA-A; HLA-G; HLA-F; TAPBP; SEC24D; SAR1B	3105; 6892; 3135; 3134; 6890; 9871; 51128	24	24
0.00808892	0.0881981	Toll-like receptor signaling pathway - Homo sapiens (human)	KEGG	path:hsa04620	TICAM1; CCL4; CCL5; MAPK10; IKBKE; MAP2K1; IFNAR2; CD14; IFNAR1; TNF; TLR7; TLR1; FADD; LY96; CXCL10; TLR8; MYD88; IL1B; IRAK4	4615; 3627; 148022; 8772; 51284; 23643; 51311; 6351; 6352; 3553; 3454; 3455; 929; 9641; 7096; 51135; 7124; 5602; 5604	104	104
0.00810219	0.0881981	t cell receptor signaling pathway	BioCarta	tcrpathway	NFATC1; SHC1; NCF2; VAV1; PRKCB; CD4; ARHGAP4; MAP2K1; CD247; PTPRC; LAT; LCK	3932; 27040; 4772; 6464; 920; 5788; 919; 5604; 4688; 7409; 5579; 393	55	55
0.00846814	0.0916762	Fructose Mannose metabolism	INOH	None	TSTA3; HK3; HK1; GMPPB; HK2; GMDS; PMM2; GFPT1	3098; 2762; 5373; 3101; 2673; 29925; 7264; 3099	30	30
0.00864145	0.0916762	Hypertrophic cardiomyopathy (HCM) - Homo sapiens (human)	KEGG	path:hsa05410	TPM4; ATP2A2; CACNB3; ACTC1; CACNA1C; ITGA4; ITGA5; TPM1; ITGA7; PRKAG1; ITGA10; TNF; DAG1; ITGAV; ITGA2B; LMNA	7168; 7171; 775; 784; 4000; 488; 8515; 1605; 70; 5571; 3674; 3676; 3678; 3679; 3685; 7124	83	83
0.00869189	0.0916762	Viral Acute Myocarditis	Wikipathways	WP4298	TICAM1; ITGB2; RAC2; CASP7; CCND1; CD55; DFFA; BAX; GSK3B; CD4; IFNG; TNF; ITGAL; DAG1; PYCARD	5880; 595; 3458; 1676; 581; 2932; 148022; 7124; 3683; 3689; 840; 1605; 1604; 29108; 920	76	76
0.0087185	0.0916762	Osteoclast differentiation - Homo sapiens (human)	KEGG	path:hsa04380	NCF2; NFATC1; IFNAR2; MAP2K1; IFNAR1; MAPK10; IL1B; SPI1; LILRB2; TYROBP; CSF1R; FHL2; RELB; IFNG; FCGR2B; PPARG; TNF; TNFRSF11B; SQSTM1; LCK; BTK; LILRA1	6688; 5468; 10288; 4688; 11024; 7305; 4772; 8878; 695; 2274; 3553; 5971; 3932; 4982; 3454; 3455; 3458; 1436; 2213; 7124; 5602; 5604	128	127
0.00878849	0.0916762	heme biosynthesis	HumanCyc	PWY-5920	UROD; ALAS1; HMBS; UROS	211; 7390; 7389; 3145	9	9
0.00878849	0.0916762	TRIF-mediated programmed cell death	Reactome	R-HSA-2562578	LY96; TICAM1; CD14; FADD	929; 23643; 8772; 148022	9	9
0.00878849	0.0916762	Heme Biosynthesis	Wikipathways	WP561	UROD; ALAS1; HMBS; UROS	7390; 211; 7389; 3145	9	9
0.00878849	0.0916762	Transport of nucleotide sugars	Reactome	R-HSA-727802	SLC35D2; SLC35A1; SLC35A2; SLC35C1	55343; 7355; 11046; 10559	9	9
0.00893731	0.0916762	tetrapyrrole biosynthesis	HumanCyc	PWY-5189	HMBS; ALAS1; UROS	211; 7390; 3145	5	5
0.00893731	0.0916762	G2/M DNA replication checkpoint	Reactome	R-HSA-69478	CCNB2; CCNB1; CDK1	891; 9133; 983	5	5
0.00893731	0.0916762	ATF6 (ATF6-alpha) activates chaperone genes	Wikipathways	WP2655	DDIT3; HSP90B1; XBP1	1649; 7184; 7494	5	5
0.00893731	0.0916762	Neomycin, kanamycin and gentamicin biosynthesis - Homo sapiens (human)	KEGG	path:hsa00524	HK2; HK3; HK1	3098; 3099; 3101	5	5
0.00893731	0.0916762	PLK3 signaling events	PID	plk3_pathway	PLK3; CCNE1; TP53	7157; 1263; 898	5	5
0.00893731	0.0916762	Mitotic G2-G2-M phases	Wikipathways	WP1859	CCNB2; CCNB1; CENPF	9133; 891; 1063	5	5
0.00893731	0.0916762	hiv-1 defeats host-mediated resistance by cem15	BioCarta	vifpathway	CD4; HCK; APOBEC3F	200316; 920; 3055	5	5
0.00901227	0.0920908	Membrane Trafficking	Reactome	R-HSA-199991	TSG101; CAPZB; COPS8; DYNLL1; CD55; PRKAG1; COPS5; CD4; DNM1; DENND4A; SEC24D; ARRB1; DCTN2; DCTN3; SH3GL1; PLA2G4A; KIF2C; BET1; CYTH2; RAB32; RAB31; ANK1; DYNC1I1; KIF2A; NECAP2; TMED9; ARF4; RAB11A; DNASE2; SYT11; PPP6C; YWHAB; BET1L; GALNT1; YKT6; USE1; RAB5B; ARPC2; CENPE; KIF18A; CAPZA1; ARPC5; RABEPK; COPB1; GGA3; USO1; SNF8; STX18; SAR1B; KIF11; BNIP1; PAFAH1B2; RAB27A; SEC22A; COPB2; NAA…	7251; 10987; 1780; 832; 408; 5571; 10920; 5869; 10282; 10092; 9493; 26119; 8301; 6455; 9342; 662; 11267; 4012; 5049; 10981; 11015; 22879; 1315; 6399; 51128; 29127; 5537; 10109; 920; 378; 29988; 10540; 23208; 3267; 1294; 10121; 4644; 5873; 23299; 1759; 10260; 51272; 7529; 54732; 3796; 154; 2589; 23163; 8615; 81930; 1604; 55707; 26984; 10112; 8655; 84316; 10228; 5321; 9871; 829; 53407; 286; 10749; …	582	582
0.00921778	0.0934746	Nucleotide Metabolism	Wikipathways	WP404	HPRT1; IMPDH1; SRM; RRM2; ADSL; POLB	3614; 158; 5423; 6723; 3251; 6241	19	19
0.00921778	0.0934746	LTF danger signal response pathway	Wikipathways	WP4478	CD14; TNF; LTF; IL1B; MYD88; IRAK4	4057; 3553; 4615; 51135; 929; 7124	19	19
0.00938347	0.0947943	TCR signaling in na&#xef;ve CD8+ T cells	PID	cd8tcrpathway	RASGRP2; SHC1; CSK; VAV1; HLA-A; PRKCB; NRAS; LCK; CD247; PTPRC; LAT; PTPN6	3105; 1445; 5777; 3932; 27040; 6464; 10235; 5788; 919; 4893; 7409; 5579	56	56
0.00950508	0.0950855	Allograft Rejection	Wikipathways	WP2328	HLA-A; CASP7; GZMB; CD55; IFNG; TUBA1B; GNLY; HLA-G; HLA-F; VIM; COL5A1; TNF; C3; IL1B; HARS; CXCL13; MICA	3553; 718; 3135; 3134; 7124; 3035; 7431; 840; 3002; 3458; 10563; 100507436; 1289; 1604; 10578; 3105; 10376	91	91
0.00950508	0.0950855	Apoptosis Modulation and Signaling	Wikipathways	WP1772	CASP7; CASP4; TNFRSF1B; TP53; CASP1; BID; TNFRSF10B; DFFA; BAX; BAK1; PEA15; TNFRSF11B; FADD; SEPT4; MYD88; PTRH2; PMAIP1	4982; 1676; 8682; 7133; 5414; 837; 834; 581; 840; 578; 7157; 637; 4615; 8772; 51651; 8795; 5366	91	91
0.0095549	0.0950855	Kinesins	Reactome	R-HSA-983189	KIF1C; RACGAP1; CENPE; KIF18A; KIF23; KIF11; KIF4A; KIF2A; KIF2C; KIF20A	3796; 10112; 10749; 9493; 3832; 11004; 24137; 81930; 1062; 29127	43	43
0.0095549	0.0950855	PAR1-mediated thrombin signaling events	PID	thrombin_par1_pathway	SNX1; NOS3; PRKCB; GNA15; DNM1; ARRB1; TRPC6; GNA12; ZYX; GNAI1	7791; 2770; 1759; 4846; 408; 6642; 7225; 2769; 2768; 5579	44	43
0.00968861	0.0957821	Neurotrophic factor-mediated Trk receptor signaling	PID	trkrpathway	SQSTM1; SHC1; SHC2; CCND1; DYNLT1; NRAS; RIT1; RGS19; MAP2K1; DNM1; NGFR; BDNF; RHOG	8878; 6016; 391; 595; 25759; 627; 4893; 6464; 4804; 6993; 1759; 10287; 5604	63	63
0.00969672	0.0957821	Global Genome Nucleotide Excision Repair (GG-NER)	Reactome	R-HSA-5696399	UBE2I; COPS8; POLD4; ERCC1; RFC4; PARP2; GTF2H4; PIAS3; MCRS1; GTF2H5; LIG3; RBX1; UBE2V2; COPS5; CCNH; POLE2	7329; 10987; 10038; 3980; 2968; 10920; 404672; 902; 10445; 2067; 10401; 5984; 9978; 57804; 7336; 5427	84	84
0.00981742	0.0959441	B cell receptor signaling pathway - Homo sapiens (human)	KEGG	path:hsa04662	NFATC1; INPP5D; INPPL1; VAV1; FCGR2B; PRKCB; NRAS; NFKBIE; MAP2K1; RAC2; LYN; GSK3B; PTPN6; BTK	3636; 5777; 2213; 4772; 4893; 3635; 695; 4794; 5579; 4067; 5604; 7409; 2932; 5880	71	70
0.00982104	0.0959441	Osteoblast Signaling	Wikipathways	WP322	PDGFRB; PDGFB; TNFRSF11B; ITGAV; COL1A1	5159; 5155; 3685; 1277; 4982	14	14
0.00982104	0.0959441	TP53 Regulates Transcription of Genes Involved in G1 Cell Cycle Arrest	Reactome	R-HSA-6804116	CCNE2; CCNA2; CCNE1; TP53; E2F8	9134; 7157; 890; 79733; 898	14	14

## Sheet: MN-Ontology
S7 Table. GO analysis of all genes upregulated in MN, FSGS and IgA nephropathy
JuCKD-Glom Upregulated MN Genes, N=1840
Enriched gene ontology-based sets
1672 genes (99.5%) from the input list are present in at least one GO category.
p-value	q-value	term_goid	term_category	term_level	term_name	members_input_overlap	members_input_overlap_geneids	size	effective_size
6.50068e-52	1.33914e-49	GO:0044444	c	3	cytoplasmic part	59; 70; 87; 100; 134; 135; 154; 158; 203; 211; 240; 286; 291; 301; 308; 309; 311; 313; 318; 378; 391; 393; 406; 408; 412; 440; 65992; 471; 66008; 477; 483; 488; 550; 578; 581; 586; 595; 602; 624; 627; 631; 633; 637; 648; 662; 669; 677; 695; 701; 705; 718; 757; 775; 784; 813; 819; 827; 829; 832; 834; 840; 11065; 864; 103910; 871; 874; 890; 891; 894; 898; 908; 912; 920; 929; 948; 949; 952; 960; 961…	TAP1; GNLY; MFGE8; BUB1B; PRKAG1; NIPA2; SCG5; POLG2; CPE; PCSK5; RRP8; IFNAR1; MXRA8; PMM2; DBN1; SEMA4C; NOL7; SEMA4F; UBE2J1; CYP26B1; BYSL; ALG13; SDF2; CDC73; TYROBP; UCHL1; SPR; HSPA4; FIG4; DNAJC2; UCHL3; MANF; TMEM59; HEBP2; STK10; OIP5; SLC35A1; B3GALT4; VASH1; SPATS2; NDUFB4; CTNNAL1; WDR1; ERGIC2; CAPZA1; BCAT1; SCG2; PIK3C2B; MTUS2; STK4; BGN; APOO; RSU1; SRP19; COMMD9; COL15A1; GRAP;…	9698	9665
4.88594e-50	5.03252e-48	GO:0005737	c	3	cytoplasm	59; 70; 87; 100; 133; 134; 135; 154; 158; 203; 211; 240; 286; 291; 301; 308; 309; 311; 313; 318; 378; 391; 393; 406; 408; 412; 440; 65992; 471; 66008; 477; 483; 488; 550; 578; 581; 586; 595; 602; 624; 627; 631; 633; 637; 648; 662; 669; 677; 695; 701; 705; 718; 757; 775; 784; 813; 819; 827; 829; 832; 834; 840; 11065; 864; 103910; 871; 874; 890; 891; 894; 898; 908; 912; 919; 920; 929; 948; 949; 952…	TAP1; GNLY; MFGE8; BUB1B; PRKAG1; NIPA2; SCG5; POLG2; CPE; PCSK5; RRP8; IFNAR1; MXRA8; PMM2; DBN1; SEMA4C; SAR1B; SEMA4F; UBE2J1; CYP26B1; BYSL; ALG13; SDF2; CDC73; TYROBP; UCHL1; SPR; HSPA4; FIG4; COMMD4; DNAJC2; UCHL3; MANF; TMEM59; HEBP2; STK10; OIP5; SLC35A1; B3GALT4; VASH1; SPATS2; NDUFB4; CTNNAL1; ARHGEF15; WDR1; ERGIC2; SRP14; CAPZA1; BCAT1; SCG2; PIK3C2B; MTUS2; STK4; BGN; APOO; RSU1; SRP…	11575	11533
3.56606e-43	3.64123e-41	GO:0005622	c	2	intracellular	59; 70; 87; 100; 133; 134; 135; 154; 158; 203; 211; 240; 286; 291; 301; 308; 309; 311; 313; 318; 378; 391; 393; 406; 408; 412; 440; 65992; 471; 66008; 477; 483; 488; 550; 578; 581; 586; 595; 602; 624; 627; 631; 633; 637; 648; 662; 669; 677; 695; 701; 705; 718; 757; 775; 784; 813; 819; 827; 829; 832; 834; 840; 11065; 862; 864; 865; 871; 874; 890; 891; 894; 898; 902; 908; 912; 919; 920; 929; 948; 9…	HSPA4; NIPA2; HIST1H4H; TBCB; PMM2; RAD51C; SPR; DERL2; RMND5B; TMEM59; PCSK7; PTRH2; COL7A1; SNN; TRAPPC2; PARP12; BAK1; NSL1; ATP2A2; NOP2; ITGA5; MGST2; MGST3; DENND4A; PHLDA1; PHLDA2; LILRB2; TTK; GMDS; WSB2; DNASE1L1; COL4A2; COL4A1; GART; GARS; RPS6KA3; HLX; PSMD14; PSMD13; PPIB; TCIRG1; ITGAL; LRPAP1; SMAD6; VAPB; KIAA0586; FOXM1; NDUFAF3; MIOS; EXOSC10; ARF4; SPARC; DBNDD2; PDLIM4; SH2B3;…	14539	14486
4.49534e-43	3.64123e-41	GO:0044424	c	2	intracellular part	59; 70; 87; 100; 133; 134; 135; 154; 158; 203; 211; 240; 286; 291; 301; 308; 309; 311; 313; 318; 378; 391; 393; 406; 408; 412; 440; 65992; 471; 66008; 477; 483; 488; 550; 578; 581; 586; 595; 602; 624; 627; 631; 633; 637; 648; 662; 669; 677; 695; 701; 705; 718; 757; 775; 784; 813; 819; 827; 829; 832; 834; 840; 11065; 862; 864; 865; 871; 874; 890; 891; 894; 898; 902; 908; 912; 919; 920; 929; 948; 9…	HSPA4; NIPA2; HIST1H4H; TBCB; PMM2; RAD51C; SPR; DERL2; RMND5B; TMEM59; PCSK7; PTRH2; COL7A1; SNN; TRAPPC2; PARP12; BAK1; NSL1; ATP2A2; NOP2; ITGA5; MGST2; MGST3; DENND4A; PHLDA1; PHLDA2; LILRB2; TTK; GMDS; WSB2; DNASE1L1; COL4A2; COL4A1; GART; GARS; RPS6KA3; HLX; PSMD14; PSMD13; PPIB; TCIRG1; ITGAL; LRPAP1; SMAD6; VAPB; KIAA0586; FOXM1; NDUFAF3; MIOS; EXOSC10; ARF4; SPARC; DBNDD2; PDLIM4; SH2B3;…	14513	14460
4.60219e-42	2.48518e-40	GO:0044446	c	2	intracellular organelle part	70; 87; 100; 135; 154; 211; 240; 291; 301; 309; 311; 318; 391; 393; 406; 408; 412; 65992; 488; 550; 578; 581; 595; 602; 627; 631; 633; 637; 648; 662; 701; 705; 718; 757; 813; 827; 829; 832; 840; 11065; 862; 864; 865; 871; 874; 890; 891; 894; 898; 902; 908; 912; 920; 929; 948; 949; 952; 960; 961; 963; 965; 983; 990; 991; 996; 997; 1020; 1050; 1054; 1058; 1062; 1063; 1072; 1104; 1111; 1113; 1182; 1…	TAP1; GNLY; MFGE8; BUB1B; PRKAG1; TMCO1; STK10; HIST1H4H; CPE; PCSK5; RRP8; FKBP15; MXRA8; PDCD10; DBN1; SEMA4C; SAR1B; CYP26B1; BYSL; ALG13; SDF2; CDC73; TYROBP; UCHL1; SPR; FIG4; EBNA1BP2; DNAJC2; SLC29A3; MANF; TMEM59; HEBP2; OIP5; SLC35A1; B3GALT4; TWIST1; WDR3; WDR1; ERGIC2; SRP14; TAF1A; SCG2; PIK3C2B; MTUS2; STK4; BGN; APOO; GATA3; SHCBP1; COL15A1; BET1L; COL7A1; LST1; CCND1; CCND2; SNAP29…	9279	9251
6.58475e-37	4.14839e-35	GO:0005515	m	2	protein binding	59; 70; 87; 98; 100; 133; 134; 135; 154; 211; 240; 286; 291; 301; 308; 309; 311; 318; 378; 391; 393; 406; 408; 432; 440; 65992; 471; 66008; 477; 483; 488; 550; 558; 578; 581; 586; 595; 602; 624; 627; 631; 637; 648; 662; 677; 695; 701; 705; 715; 718; 775; 784; 813; 819; 827; 829; 832; 834; 840; 11065; 862; 864; 865; 871; 874; 890; 891; 894; 898; 902; 908; 912; 914; 919; 920; 929; 948; 949; 951; 95…	TAP1; MTCH1; MFGE8; BUB1B; PRKAG1; INVS; SCG5; HIST1H4H; CPE; RASGRP2; PCSK5; IFNAR2; IFNAR1; FKBP3; PMM2; DBN1; SEMA4C; SEMA4F; UBE2J1; BYSL; COMMD9; CDC73; TYROBP; UCHL1; HSPA4; FIG4; COMMD4; SLC48A1; SLC29A3; UCHL3; MANF; TMEM59; FAM129A; HEBP2; STK10; IRAK4; CCDC86; VASH1; NPR2; TWIST1; CTNNAL1; ARHGEF15; WDR1; IFNG; NRIP2; SRP14; CRTAC1; CAPZA1; BCAT1; SCG2; PIK3C2B; MTUS2; STK4; PRDX4; CXCL…	11866	11827
1.12988e-33	4.57603e-32	GO:0043229	c	2	intracellular organelle	59; 70; 87; 100; 134; 135; 154; 211; 240; 286; 291; 301; 309; 311; 313; 318; 378; 391; 393; 406; 408; 412; 65992; 66008; 477; 483; 488; 550; 578; 581; 586; 595; 602; 624; 627; 631; 633; 637; 648; 662; 677; 695; 701; 705; 718; 757; 775; 813; 819; 827; 829; 832; 840; 11065; 862; 864; 865; 871; 874; 890; 891; 894; 898; 902; 908; 912; 920; 929; 948; 949; 952; 960; 961; 963; 965; 983; 990; 991; 996; 9…	TAP1; GNLY; MFGE8; BUB1B; PRKAG1; NIPA2; SCG5; HIST1H4H; CPE; PCSK5; RRP8; IFNAR1; CSRNP2; FKBP3; PMM2; DBN1; SEMA4C; SAR1B; SEMA4F; UBE2J1; CYP26B1; BYSL; ALG13; SDF2; CDC73; TYROBP; UCHL1; SPR; HSPA4; FIG4; COMMD4; EBNA1BP2; DNAJC2; SLC29A3; UCHL3; MANF; TMEM59; HEBP2; STK10; OIP5; SLC35A1; B3GALT4; STK17A; TWIST1; CTNNAL1; WDR1; ERGIC2; NRIP2; SRP14; CAPZA1; BCAT1; SCG2; PIK3C2B; MTUS2; STK4; …	12754	12711
9.82332e-33	3.18275e-31	GO:0043227	c	2	membrane-bounded organelle	59; 70; 87; 100; 134; 135; 154; 203; 211; 240; 286; 291; 301; 308; 309; 311; 313; 318; 378; 391; 393; 406; 408; 412; 65992; 471; 66008; 477; 483; 488; 550; 558; 578; 581; 586; 595; 602; 624; 627; 633; 637; 648; 662; 669; 677; 695; 701; 705; 715; 718; 757; 813; 819; 829; 832; 840; 11065; 862; 864; 865; 871; 874; 890; 891; 894; 898; 902; 908; 912; 920; 929; 948; 949; 951; 952; 960; 961; 962; 963; 9…	TAP1; GNLY; MFGE8; BUB1B; PRKAG1; NIPA2; SCG5; HIST1H4H; CPE; PCSK5; RRP8; IFNAR1; FKBP3; PMM2; DYNLL1; SEMA4C; SAR1B; SEMA4F; UBE2J1; CYP26B1; BYSL; ALG13; SDF2; CDC73; TYROBP; UCHL1; SPR; HSPA4; FIG4; COMMD4; EBNA1BP2; DNAJC2; SLC29A3; UCHL3; MANF; TMEM59; FAM129A; HEBP2; STK10; OIP5; SLC35A1; B3GALT4; VASH1; TWIST1; ZMYM6; WDR1; ERGIC2; NRIP2; SRP14; CRTAC1; CAPZA1; BCAT1; SCG2; PIK3C2B; MTUS2…	12507	12465
4.38527e-29	1.18402e-27	GO:0012505	c	2	endomembrane system	87; 134; 135; 154; 240; 286; 301; 309; 311; 378; 391; 393; 408; 412; 65992; 66008; 477; 488; 550; 578; 581; 624; 627; 633; 662; 718; 757; 813; 819; 871; 894; 912; 920; 929; 948; 952; 960; 961; 963; 965; 983; 1063; 1102; 1104; 1113; 1182; 1192; 1203; 1263; 1277; 1278; 1281; 1282; 1284; 1289; 1290; 1293; 1294; 1306; 1307; 1315; 1363; 11153; 1464; 1476; 1520; 1536; 5719; 1603; 1604; 1605; 1649; 1675…	TAP1; MFGE8; NIPA2; SCG5; PCSK7; PCSK5; IFNAR1; MXRA8; PDCD10; RAB4B; SEMA4C; SEMA4F; CYP26B1; ALG13; SDF2; TYROBP; COMMD3; DERL2; DNAJC2; MANF; TMEM59; HEBP2; STK10; IRAK4; B3GALT4; WDR3; KCNJ2; CPE; PIK3C2B; BGN; OSBPL3; COL15A1; BET1L; COL7A1; LST1; DDX41; LITAF; SNAP29; BAK1; VPS8; LAT; EIF5A2; TSG101; ATP6V1D; CD1D; ATP2A2; DTL; ITGA5; HSP90B1; MGST2; MGST3; COL3A1; TMEM132A; CCT8; LILRB2; C…	4478	4459
4.41613e-29	3.03241e-27	GO:0031982	c	3	vesicle	59; 70; 87; 100; 154; 203; 240; 301; 308; 309; 311; 313; 378; 391; 408; 412; 471; 66008; 477; 483; 488; 550; 558; 581; 624; 627; 633; 669; 695; 715; 718; 813; 829; 832; 103910; 908; 912; 920; 929; 948; 949; 951; 952; 960; 961; 962; 963; 965; 983; 1009; 1072; 1102; 1113; 1182; 1192; 1203; 1277; 1278; 1284; 1293; 1294; 1306; 1311; 1312; 1315; 1363; 1445; 1464; 1474; 1476; 1520; 1536; 5719; 1604; 16…	TAP1; MFGE8; HSPA4; NIPA2; SCG5; HIST1H4H; CPE; PCSK5; IFNAR1; PDCD10; RAB4B; SEMA4C; SAR1B; COMMD9; PILRA; TYROBP; COMMD3; SPR; TKT; TMEM59; HEBP2; STK10; IRAK4; WDR1; CRTAC1; IL2RB; SCG2; PIK3C2B; IQCG; BGN; RSU1; COL15A1; BET1L; COL7A1; LITAF; SNAP29; VPS8; COLEC12; ANGPTL2; AK1; ACTA2; CAPZB; CD1D; ATP2A2; C1GALT1C1; ITGA4; ITGA5; HSP90B1; GPR18; TMEM132A; TAPBP; CCT8; LILRB2; CCT2; CCT3; CCT…	3851	3844
5.20061e-26	1.00372e-23	GO:0016043	b	2	cellular component organization	70; 87; 133; 135; 154; 158; 211; 286; 291; 301; 308; 309; 378; 391; 393; 408; 66008; 488; 558; 578; 581; 595; 602; 627; 631; 633; 637; 648; 662; 701; 718; 784; 827; 829; 832; 11065; 865; 871; 890; 891; 894; 898; 902; 908; 914; 919; 920; 929; 948; 949; 952; 960; 961; 963; 977; 983; 990; 991; 996; 997; 1009; 1010; 1020; 1031; 1050; 1058; 1062; 1063; 1072; 1104; 1111; 1113; 1164; 1182; 1203; 1263; 1…	TAP1; MFGE8; BUB1B; HIST1H4H; VPS8; CAP2; GPM6B; PDCD10; DBN1; SEMA4C; SAR1B; SEMA4F; SEMA4G; CYP26B1; CDC73; TYROBP; UCHL1; HSPA4; DERL2; DNAJC2; MANF; HEBP2; POLG2; ZMYM6; ARHGEF15; WDR1; IFNG; CRTAC1; CAPZA1; RRP7A; PIK3C2B; STK4; BGN; CXCL10; CXCL13; GATA3; COL15A1; COL7A1; LST1; CCND1; CCND2; SNAP29; BAK1; TCF15; CEP76; ANGPTL4; COLEC12; ENC1; EIF5A2; STK38L; RASGRP2; CAPZB; HMGN3; ATP2A2; T…	6398	6387
2.54171e-24	6.15095e-22	GO:0005829	c	4	cytosol	59; 70; 87; 100; 158; 203; 211; 240; 286; 301; 308; 311; 378; 391; 393; 408; 440; 471; 578; 581; 586; 595; 602; 637; 648; 669; 677; 695; 701; 705; 784; 827; 829; 832; 834; 840; 864; 874; 890; 891; 894; 898; 908; 960; 977; 983; 990; 991; 996; 997; 1020; 1030; 1031; 1033; 1036; 1058; 1062; 1063; 1072; 1111; 1178; 1203; 1312; 1315; 1352; 1445; 1455; 1475; 1476; 5719; 1605; 1606; 1627; 1649; 1676; 55…	BUB1B; PRKAG1; PMM2; DBN1; BYSL; COMMD9; CDC73; RAD51C; SPR; HSPA4; DNAJC2; FSCN1; MANF; IRAK4; WDR4; CTNNAL1; WDR1; CAPZA1; BCAT1; PIK3C2B; STK4; OSBPL3; RSU1; SNAP25; BET1L; CCND1; CCND2; SNAP29; BAK1; CEP76; ARHGAP15; RMND5B; EIF5A2; STK38L; ACTA2; CAPZB; HMGN3; DTL; PGLS; UBE2D2; HSP90B1; UROS; PDCD10; DENND4A; UROD; PHLDA1; CCT8; PANK2; CCT2; CCT3; CCT4; AHSA1; GMDS; WSB2; MAP1LC3C; HMMR; PD…	5109	5087
6.47787e-23	6.25114e-21	GO:0001775	b	2	cell activation	87; 100; 135; 240; 301; 391; 408; 558; 578; 581; 602; 677; 695; 718; 864; 865; 912; 914; 920; 929; 948; 952; 960; 961; 963; 965; 977; 1050; 1054; 1113; 1178; 1192; 1277; 1278; 1281; 1311; 1315; 1445; 1476; 1520; 1536; 5719; 1604; 1606; 1675; 1727; 1774; 1794; 1947; 1948; 1949; 1960; 2000; 2067; 2207; 2213; 2219; 2268; 2281; 2316; 2615; 2625; 2717; 2768; 2769; 2841; 2919; 2950; 2992; 3043; 3071; 3…	CD38; DYNLL1; TIMP1; MAN2B1; PPP2R3C; STK10; CD36; HBB; QPCT; S100A11; HDAC5; S100A13; MICB; AXL; APBB1IP; COMMD9; TYROBP; COMMD3; BTN3A1; DYNLT1; FGR; NHEJ1; CBFB; FADD; RELB; LYN; PYGL; RAB5B; IFNG; HK3; ALOX5; LPCAT1; TNIP2; TNFRSF21; PRDX4; PYCARD; CXCL10; CTSS; GATA3; PAFAH1B2; CXCL1; RAB27A; INPP5D; LST1; CXCL6; SLC2A3; SNAP29; BAK1; RUNX3; TLR1; FKBP1B; TLR7; COPB1; TLR8; CD300A; CCL2; ATP…	1435	1432
3.62244e-21	4.38316e-19	GO:0031410	c	4	cytoplasmic vesicle	87; 100; 154; 240; 301; 309; 311; 313; 391; 408; 412; 66008; 477; 483; 624; 627; 633; 695; 718; 813; 912; 920; 929; 948; 949; 952; 960; 961; 963; 965; 1102; 1113; 1182; 1277; 1294; 1315; 1363; 1476; 1520; 1536; 5719; 1604; 1649; 1675; 55704; 1727; 1759; 1774; 1780; 1794; 1809; 1893; 2013; 2207; 2219; 2268; 10987; 2335; 2617; 2717; 2817; 2841; 2919; 2950; 2992; 3002; 3040; 3043; 3055; 3064; 3071; …	CD38; TAP1; FKBP15; DYNLL1; TIMP1; MAN2B1; QPCT; CDK16; SCG5; ERGIC2; CPE; BGN; HBB; SMAGP; VPS8; IFNAR1; NIPA2; RCBTB2; IKBKE; S100A11; RAB4B; BDNF; AHNAK2; PAM; ZYX; CYB561D2; COMMD9; ADAMTS1; YIPF3; TYROBP; CCDC88A; DYNLT1; DERL2; FGR; PYCARD; PTP4A3; TMEM59; HEBP2; PYGL; STK10; IRAK4; ENTPD7; DDIT3; SLC1A4; SCAMP3; TJAP1; RAB5B; CLCN3; HK3; ALOX5; TRIM27; ATP1B3; SCG2; PIK3C2B; FCHSD2; CD36; …	2303	2299
4.48564e-21	2.3101e-19	GO:0097708	c	3	intracellular vesicle	87; 100; 154; 240; 301; 309; 311; 313; 391; 408; 412; 66008; 477; 483; 624; 627; 633; 695; 718; 813; 912; 920; 929; 948; 949; 952; 960; 961; 963; 965; 1102; 1113; 1182; 1277; 1294; 1315; 1363; 1476; 1520; 1536; 5719; 1604; 1649; 1675; 55704; 1727; 1759; 1774; 1780; 1794; 1809; 1893; 2013; 2207; 2219; 2268; 2335; 2617; 2717; 2817; 2841; 2919; 2950; 2992; 3002; 3040; 3043; 3055; 3064; 3071; 3101; 3…	CD38; TAP1; FKBP15; DYNLL1; TIMP1; MAN2B1; QPCT; CDK16; SCG5; ERGIC2; CPE; BGN; HBB; SMAGP; VPS8; IFNAR1; NIPA2; RCBTB2; IKBKE; S100A11; RAB4B; BDNF; AHNAK2; PAM; ZYX; CYB561D2; COMMD9; ADAMTS1; YIPF3; TYROBP; CCDC88A; DYNLT1; DERL2; FGR; PYCARD; PTP4A3; TMEM59; HEBP2; PYGL; STK10; IRAK4; ENTPD7; DDIT3; SLC1A4; SCAMP3; TJAP1; RAB5B; CLCN3; HK3; ALOX5; TRIM27; ATP1B3; SCG2; PIK3C2B; FCHSD2; CD36; …	2306	2302
7.77611e-21	5.00263e-19	GO:0006950	b	2	response to stress	87; 100; 133; 134; 135; 154; 158; 240; 301; 308; 309; 318; 378; 406; 408; 440; 65992; 488; 550; 558; 578; 581; 595; 602; 624; 637; 677; 695; 715; 718; 819; 829; 832; 834; 871; 890; 891; 902; 912; 920; 929; 948; 949; 952; 960; 961; 962; 965; 977; 983; 1020; 1030; 1036; 1050; 1054; 1111; 1113; 1192; 1230; 1263; 1277; 1278; 1281; 1289; 1311; 1312; 54840; 11153; 1396; 1407; 1436; 1520; 1524; 1536; 16…	TAP1; HSPA4; TMCO1; STK10; HIST1H4H; SCG2; IFNAR2; IFNAR1; PDCD10; SEMA4C; SDF2; TYROBP; UCHL1; PTGER2; MANF; FAM129A; HEBP2; IRAK4; POLG2; IFNG; CRTAM; PIK3C2B; STK4; CXCL10; CXCL13; GATA3; CCND1; BAK1; ANGPTL4; COLEC12; LAT; PROCR; CAPZB; CD1D; ATP2A2; DTL; ITGA5; HSP90B1; ASNS; MGST2; RAD1; COL3A1; ARNTL; LILRB2; POLR3K; TNFRSF4; DDX41; MAP1LC3C; PDLIM1; PPARG; VEGFC; HCK; THBD; RPS6KA3; GZMB;…	3973	3958
1.72812e-20	2.23964e-17	GO:0016192	b	4	vesicle-mediated transport	87; 133; 134; 135; 154; 240; 286; 301; 308; 311; 378; 391; 408; 432; 66008; 488; 558; 662; 695; 718; 757; 829; 832; 919; 929; 948; 949; 960; 961; 963; 965; 977; 1020; 1062; 1113; 1203; 1230; 1294; 1315; 1445; 1455; 1476; 1520; 1536; 5719; 1604; 1675; 1727; 1759; 1774; 1780; 1794; 1893; 1948; 2013; 2207; 2213; 2219; 2268; 10987; 2316; 2335; 2717; 2919; 2932; 2950; 2992; 3040; 3043; 3055; 3064; 307…	TAP1; CLEC10A; FKBP15; DYNLL1; MFGE8; MAN2B1; CDK16; STK10; ERGIC2; CD36; HBB; SEC22A; PTPN6; VPS8; COMMD3; S100A11; S100A10; S100A13; KIF2A; AXL; DEGS1; COMMD9; TIMP1; TYROBP; PPT1; LAT2; DYNLT1; SRP14; FGR; MICAL1; CLN5; MANF; RABIF; LYN; PAFAH1B2; PYGL; MTMR2; SCAMP3; WDR1; RAB5B; IFNG; HK3; CENPE; TRIM27; RAMP1; IL2RB; CSNK1G2; SEC24D; AP3M2; YIF1A; CTSS; INPP5F; NME1; CXCL1; RAB27A; LAPTM4B;…	2125	2118
1.99186e-20	8.20646e-19	GO:0043231	c	3	intracellular membrane-bounded organelle	100; 134; 135; 154; 211; 240; 286; 291; 301; 309; 311; 318; 378; 391; 393; 406; 408; 412; 65992; 66008; 488; 550; 578; 581; 586; 595; 602; 627; 633; 637; 648; 650; 662; 677; 695; 701; 705; 718; 757; 813; 819; 840; 11065; 862; 864; 865; 871; 874; 890; 891; 894; 898; 902; 912; 920; 929; 948; 949; 952; 960; 983; 990; 991; 996; 997; 1020; 1030; 1031; 1050; 1054; 1058; 1062; 1063; 1072; 1104; 1111; 11…	TAP1; GNLY; MFGE8; BUB1B; PRKAG1; TMCO1; HIST1H4H; CPE; PCSK5; RRP8; IFNAR1; FKBP3; PMM2; DYNLL1; SAR1B; SEMA4F; UBE2J1; CYP26B1; BYSL; ALG13; SDF2; CDC73; UCHL1; SPR; HSPA4; FIG4; COMMD4; EBNA1BP2; N6AMT1; SLC29A3; RMND5B; MANF; TMEM59; HEBP2; OIP5; CCDC86; B3GALT4; VASH1; TWIST1; ZMYM6; ERGIC2; SRP14; MTCH1; BCAT1; SCG2; PIK3C2B; MTUS2; STK4; BGN; OSBPL3; GATA3; COL15A1; BET1L; COL7A1; LST1; CC…	10999	10964
4.69691e-20	3.0436e-17	GO:0051128	b	4	regulation of cellular component organization	154; 286; 301; 378; 391; 393; 408; 66008; 558; 578; 581; 595; 627; 637; 701; 718; 827; 829; 832; 865; 890; 891; 894; 898; 908; 929; 948; 949; 952; 960; 961; 963; 977; 990; 991; 996; 997; 1020; 1031; 1062; 1063; 1072; 1104; 1111; 1289; 1307; 1436; 1445; 1605; 1613; 1627; 1676; 55704; 1716; 1759; 1786; 1794; 1809; 1810; 1894; 1948; 1949; 1969; 2067; 2113; 2119; 2137; 2146; 2207; 2213; 2268; 2281; 2…	MFGE8; BUB1B; GPM6B; DBN1; SEMA4C; SAR1B; SEMA4F; SEMA4G; TYROBP; FIG4; N6AMT1; ZMYM6; ARHGEF15; WDR1; IFNG; IL2RB; CXCL10; CXCL13; GATA3; SNAP25; LST1; CCND1; CCND2; BAK1; TCF15; CEP76; ARHGAP15; ENC1; EIF5A2; STK38L; TSG101; CAPZB; TNFSF14; ITGA7; ARF4; RAD1; CRIPT; CCT8; LILRB2; CCT2; CCT3; CCT4; SOX17; TTK; PPARG; HCK; RPS6KA3; GZMB; ITGAV; CD14; FLOT1; FLNA; LRPAP1; SMAD6; CDC6; EXOSC10; SPI…	2498	2495
6.64254e-20	2.24097e-17	GO:0006887	b	3	exocytosis	87; 135; 240; 286; 301; 308; 391; 488; 695; 718; 929; 948; 960; 961; 963; 965; 1020; 1113; 1230; 1315; 1476; 1520; 1536; 5719; 1604; 1675; 1727; 1774; 1794; 1893; 2207; 2213; 2219; 2268; 2316; 2335; 2717; 2919; 2932; 2950; 2992; 3043; 3055; 3071; 3101; 3458; 3614; 3674; 3683; 3685; 3689; 4057; 4067; 4069; 4125; 4644; 4851; 4893; 5049; 5127; 5155; 5196; 5199; 5341; 5413; 5414; 5473; 5547; 5579; 56…	DYNLL1; TIMP1; MAN2B1; CDK16; STK10; CD36; HBB; S100A11; RAB4B; S100A13; COMMD9; TYROBP; COMMD3; LAT2; DYNLT1; FGR; MICAL1; MANF; LYN; PYGL; WDR1; RAB5B; IFNG; HK3; ALOX5; CTSS; PAFAH1B2; CXCL1; RAB27A; FN1; SLC2A3; SNAP29; GSK3B; COPB1; MYO5A; CD300A; TSG101; ATP6V1D; CYB5R3; ATP2A2; CCL5; DOCK2; CCL8; COPS5; HABP4; HEBP2; SEPT5; SEPT4; ADORA2A; CCT8; LILRB2; CCT2; PLAC8; QPCT; RAB11A; NPC2; SYT…	909	906
7.0693e-20	2.24097e-17	GO:0048518	b	3	positive regulation of biological process	59; 70; 87; 100; 133; 134; 135; 154; 187; 286; 301; 308; 378; 391; 393; 406; 408; 440; 65992; 483; 488; 558; 578; 581; 595; 602; 627; 637; 648; 650; 677; 695; 715; 718; 784; 834; 11065; 864; 865; 890; 891; 894; 898; 902; 908; 912; 914; 919; 920; 929; 948; 949; 952; 960; 961; 963; 965; 977; 983; 990; 991; 997; 1020; 1030; 1050; 1054; 1062; 1072; 1111; 1113; 1164; 1192; 1230; 1263; 1277; 1281; 1307…	MTCH1; MFGE8; PRKAG1; STK10; SCG2; RRP8; CSRNP2; GPM6B; PDCD10; DBN1; SEMA4C; SAR1B; SEMA4F; SEMA4G; CYP26B1; CDC73; TYROBP; DERL2; PTGER2; N6AMT1; TMEM59; CAMTA2; HEBP2; IRAK4; NGRN; NPR2; TWIST1; ARHGEF15; WDR1; IFNG; TAF1A; FXR1; STK4; CXCL10; CXCL13; RSU1; GATA3; SNAP25; CCND1; CCND2; BAK1; TCF15; ANGPTL4; COLEC12; ENC1; LAT; EIF5A2; ACTA2; CD1D; ARPC5L; HMGN3; ATP2A2; TNFSF14; NOP2; ITGA4; I…	6051	6034
1.01799e-19	4.9118e-18	GO:0045321	b	2	leukocyte activation	100; 135; 240; 301; 391; 558; 578; 581; 602; 677; 695; 718; 864; 865; 912; 914; 920; 929; 948; 952; 960; 961; 963; 965; 977; 1050; 1054; 1113; 1178; 1315; 1445; 1476; 1520; 1536; 5719; 1604; 1675; 1727; 1774; 1794; 1947; 1948; 1949; 1960; 2000; 2067; 2207; 2213; 2219; 2268; 2281; 2615; 2625; 2717; 2841; 2919; 2950; 2992; 3043; 3071; 3087; 3101; 3135; 3142; 3251; 3458; 3553; 3600; 3614; 3620; 3635…	CD38; DYNLL1; MAN2B1; PPP2R3C; STK10; CD36; HBB; S100A11; HDAC5; S100A13; MICB; AXL; COMMD9; TYROBP; COMMD3; BTN3A1; DYNLT1; FGR; NHEJ1; CBFB; FADD; RELB; LYN; PYGL; RAB5B; IFNG; HK3; ALOX5; NOD2; TNIP2; TNFRSF21; CTSS; GATA3; PAFAH1B2; CXCL1; RAB27A; INPP5D; LST1; CXCL6; SLC2A3; SNAP29; BAK1; RUNX3; TLR1; FKBP1B; TLR7; COPB1; TLR8; CD300A; CCL2; ATP6V1D; CD1D; METTL3; CYB5R3; CCL5; DOCK2; HLA-G;…	1284	1281
1.20808e-19	5.21889e-17	GO:0044267	b	4	cellular protein metabolic process	134; 135; 154; 187; 301; 378; 406; 408; 432; 65992; 66008; 550; 558; 578; 581; 595; 602; 624; 627; 633; 637; 648; 650; 677; 695; 701; 718; 813; 834; 864; 865; 871; 890; 891; 894; 898; 902; 920; 948; 960; 983; 990; 991; 996; 997; 1020; 1030; 1031; 1033; 1050; 1062; 1072; 1111; 1164; 1196; 1203; 1230; 1263; 1281; 1293; 1294; 1363; 11153; 1407; 1436; 1445; 1455; 1464; 1469; 1474; 1475; 1476; 1520; 1…	MFGE8; BUB1B; PRKAG1; STK10; HIST1H4H; CPE; PCSK5; FKBP3; PMM2; SEMA4C; ALG13; SDF2; CDC73; FKBP11; N6AMT1; RMND5B; TMEM59; IRAK4; NGRN; B3GALT4; NPR2; IFNG; MTCH1; PAPPA; FXR1; STK4; CD36; CXCL10; GATA3; COL7A1; CCND1; CCND2; PARP12; BAK1; ENC1; LAT; EIF5A2; STK38L; TSG101; TNFSF14; UBE2D2; ITGA5; HSP90B1; PDCD10; RC3H2; COL3A1; TMEM132A; ARNTL; MRPL16; TTK; WSB2; TNFRSF4; GDF11; ALPK3; SENP5; P…	5155	5143
2.43679e-19	5.63943e-18	GO:0043233	c	2	organelle lumen	87; 100; 211; 240; 301; 311; 318; 406; 408; 412; 65992; 488; 595; 602; 627; 633; 648; 701; 705; 718; 813; 840; 11065; 862; 864; 865; 871; 874; 890; 891; 894; 898; 902; 920; 983; 990; 991; 996; 997; 1020; 1050; 1054; 1058; 1062; 1063; 1072; 1104; 1111; 1196; 1263; 1277; 1278; 1281; 1282; 1284; 1289; 1290; 1293; 1294; 1306; 1307; 1340; 1352; 54840; 1436; 1464; 1476; 1478; 1520; 1524; 5719; 1605; 16…	GNLY; MFGE8; BUB1B; PRKAG1; HIST1H4H; SCG2; PCSK5; NOL7; BYSL; COMMD9; CDC73; RAD51C; SPR; EBNA1BP2; MANF; HEBP2; CCDC86; POLG2; WDR3; HTR2B; PIK3C2B; STK4; GATA3; COL15A1; COL7A1; CCND1; CCND2; SNAP29; DDX47; SCNM1; POP7; ENC1; POP5; POP4; TSG101; HMGN3; ATP2A2; DTL; GEMIN6; NOP2; UBE2D2; HSP90B1; RAD1; UROD; COL3A1; TMEM132A; ARNTL; CCT8; PANK2; CHCHD7; CCT2; MRPL17; CCT4; SOX17; GDF11; PDLIM4;…	5283	5263
2.43679e-19	8.36632e-18	GO:0070013	c	3	intracellular organelle lumen	87; 100; 211; 240; 301; 311; 318; 406; 408; 412; 65992; 488; 595; 602; 627; 633; 648; 701; 705; 718; 813; 840; 11065; 862; 864; 865; 871; 874; 890; 891; 894; 898; 902; 920; 983; 990; 991; 996; 997; 1020; 1050; 1054; 1058; 1062; 1063; 1072; 1104; 1111; 1196; 1263; 1277; 1278; 1281; 1282; 1284; 1289; 1290; 1293; 1294; 1306; 1307; 1340; 1352; 54840; 1436; 1464; 1476; 1478; 1520; 1524; 5719; 1605; 16…	GNLY; MFGE8; BUB1B; PRKAG1; HIST1H4H; SCG2; PCSK5; NOL7; BYSL; COMMD9; CDC73; RAD51C; SPR; EBNA1BP2; MANF; HEBP2; CCDC86; POLG2; WDR3; HTR2B; PIK3C2B; STK4; GATA3; COL15A1; COL7A1; CCND1; CCND2; SNAP29; DDX47; SCNM1; POP7; ENC1; POP5; POP4; TSG101; HMGN3; ATP2A2; DTL; GEMIN6; NOP2; UBE2D2; HSP90B1; RAD1; UROD; COL3A1; TMEM132A; ARNTL; CCT8; PANK2; CHCHD7; CCT2; MRPL17; CCT4; SOX17; GDF11; PDLIM4;…	5283	5263
4.33238e-19	1.40369e-16	GO:0048522	b	4	positive regulation of cellular process	59; 87; 100; 133; 134; 135; 154; 187; 286; 301; 308; 378; 391; 393; 406; 408; 440; 65992; 483; 558; 578; 581; 595; 602; 627; 637; 648; 650; 677; 695; 718; 784; 834; 864; 865; 890; 891; 894; 898; 902; 908; 912; 914; 920; 929; 948; 949; 952; 960; 961; 963; 965; 977; 983; 990; 991; 997; 1020; 1030; 1050; 1054; 1062; 1072; 1111; 1113; 1164; 1192; 1230; 1263; 1277; 1281; 1307; 1311; 1312; 1390; 1436; …	MTCH1; MFGE8; PRKAG1; STK10; SCG2; RRP8; PDCD10; DBN1; SEMA4C; SEMA4F; SEMA4G; CYP26B1; CDC73; TYROBP; DERL2; N6AMT1; TMEM59; CAMTA2; HEBP2; IRAK4; NPR2; ARHGEF15; WDR1; IFNG; CRTAM; FXR1; STK4; CXCL10; CXCL13; GATA3; SNAP25; CCND1; CCND2; BAK1; TCF15; COLEC12; ENC1; LAT; EIF5A2; ACTA2; CD1D; ARPC5L; HMGN3; HMGN1; TNFSF14; NOP2; ITGA4; ITGA5; GPR18; RC3H2; COL3A1; ARNTL; CCT8; CSK; CCT2; CCT3; CC…	5324	5307
8.87891e-19	2.30141e-16	GO:0045055	b	4	regulated exocytosis	87; 135; 240; 308; 391; 488; 695; 718; 929; 948; 960; 961; 963; 965; 1020; 1113; 1315; 1476; 1520; 1536; 5719; 1604; 1675; 1727; 1774; 1794; 1893; 2207; 2213; 2219; 2268; 2316; 2335; 2717; 2919; 2932; 2950; 2992; 3043; 3055; 3071; 3101; 3614; 3674; 3683; 3685; 3689; 4057; 4067; 4069; 4125; 4851; 4893; 5049; 5155; 5196; 5199; 5341; 5413; 5473; 5547; 5579; 5611; 5686; 5695; 5701; 5707; 5708; 5713; …	DYNLL1; TIMP1; MAN2B1; STK10; CD36; HBB; S100A11; RAB4B; S100A13; COMMD9; TYROBP; COMMD3; LAT2; DYNLT1; FGR; MICAL1; MANF; LYN; PYGL; WDR1; RAB5B; HK3; ALOX5; CTSS; PAFAH1B2; CXCL1; SNAP25; FN1; SLC2A3; SNAP29; GSK3B; RAB27A; COPB1; CD300A; ATP6V1D; CYB5R3; ATP2A2; DOCK2; HABP4; HEBP2; SEPT5; ANXA5; ADORA2A; CCT8; LILRB2; CCT2; PLAC8; QPCT; NPC2; SYT11; SRP14; FCN1; DNASE1L1; ARPC5; LAT; VEGFC; H…	797	794
1.51633e-18	3.07057e-17	GO:0043230	c	2	extracellular organelle	59; 70; 87; 203; 301; 308; 309; 311; 378; 391; 471; 477; 483; 550; 558; 581; 633; 669; 715; 718; 829; 832; 908; 929; 949; 951; 952; 960; 961; 962; 963; 965; 983; 1009; 1072; 1192; 1203; 1278; 1284; 1293; 1306; 1311; 1312; 1363; 1445; 1464; 1474; 1476; 1604; 1605; 1652; 1675; 1759; 1777; 1794; 1893; 1947; 58986; 1965; 2026; 2027; 2037; 2167; 2268; 2316; 2335; 2597; 2617; 2618; 2673; 2717; 2762; 27…	CD38; MFGE8; HSPA4; SSR4; STK10; HIST1H4H; CPE; BGN; CD37; MYL6; CDC37; PTPN6; QPCT; S100A11; S100A10; PAM; AXL; EIF3I; PPP1R7; RSU1; TIMP1; AHSA1; PPT1; SPR; MAN2B1; UPK1A; FGR; CLN5; ARMC9; GLA; LYN; NUCB2; PYGL; MTMR2; AUP1; SCAMP3; WDR1; RAB5B; P4HB; CRTAC1; ATP1B3; UFC1; ATIC; TSPAN6; TMC6; HBB; UBE2V2; KIFC3; NME1; IQCG; COL15A1; DNAJA1; CSPG4; FN1; PPP2CA; ARPC1B; SCARB1; SLC2A3; H2AFY; H2…	2166	2163
2.48841e-18	7.32303e-17	GO:1903561	c	3	extracellular vesicle	59; 70; 87; 203; 301; 308; 309; 311; 378; 391; 471; 477; 483; 550; 558; 581; 633; 669; 715; 718; 829; 832; 103910; 908; 929; 949; 951; 952; 960; 961; 962; 963; 965; 983; 1009; 1072; 1192; 1203; 1278; 1284; 1293; 1306; 1311; 1312; 1363; 1445; 1464; 1474; 1476; 1604; 1605; 1652; 1675; 1759; 1777; 1794; 1893; 1947; 58986; 1965; 2026; 2027; 2037; 2167; 2268; 2316; 2335; 2597; 2617; 2618; 2673; 2717; …	CD38; MFGE8; HSPA4; SSR4; STK10; HIST1H4H; CPE; BGN; CD37; MYL6; CDC37; PTPN6; QPCT; S100A11; S100A10; PAM; AXL; EIF3I; PPP1R7; RSU1; TIMP1; AHSA1; PPT1; SPR; MAN2B1; UPK1A; FGR; CLN5; ARMC9; GLA; LYN; NUCB2; PYGL; MTMR2; AUP1; SCAMP3; WDR1; RAB5B; P4HB; CRTAC1; ATP1B3; UFC1; ATIC; TSPAN6; HBB; UBE2V2; KIFC3; NME1; IQCG; COL15A1; DNAJA1; CSPG4; FN1; PPP2CA; ARPC1B; SCARB1; SLC2A3; H2AFY; H2AFZ; V…	2164	2161
3.70994e-18	2.99268e-16	GO:0070062	c	4	extracellular exosome	59; 70; 87; 203; 301; 308; 309; 311; 378; 391; 471; 483; 550; 558; 581; 633; 669; 715; 718; 829; 832; 908; 929; 949; 951; 952; 960; 961; 962; 963; 965; 983; 1009; 1072; 1192; 1203; 1278; 1284; 1293; 1306; 1311; 1312; 1363; 1445; 1464; 1474; 1476; 1604; 1605; 1652; 1675; 1759; 1777; 1794; 1893; 1947; 58986; 1965; 2026; 2027; 2037; 2167; 2268; 2316; 2335; 2597; 2617; 2618; 2673; 2717; 2762; 2770; 2…	CD38; MFGE8; HSPA4; SSR4; STK10; HIST1H4H; CPE; BGN; CD37; MYL6; CDC37; PTPN6; QPCT; S100A11; S100A10; PAM; AXL; EIF3I; PPP1R7; RSU1; TIMP1; AHSA1; PPT1; SPR; MAN2B1; UPK1A; FGR; CLN5; ARMC9; GLA; LYN; NUCB2; PYGL; MTMR2; AUP1; SCAMP3; WDR1; RAB5B; P4HB; CRTAC1; ATP1B3; UFC1; ATIC; TSPAN6; TMC6; HBB; UBE2V2; KIFC3; NME1; IQCG; COL15A1; DNAJA1; CSPG4; FN1; PPP2CA; ARPC1B; SCARB1; SLC2A3; H2AFY; H2…	2142	2139
4.52415e-18	1.74632e-16	GO:0032940	b	2	secretion by cell	87; 133; 134; 135; 240; 286; 291; 301; 308; 391; 406; 408; 488; 558; 695; 718; 775; 834; 914; 929; 948; 952; 960; 961; 963; 965; 1020; 1113; 1230; 1311; 1315; 1363; 1407; 1436; 1476; 1520; 1536; 5719; 1604; 1675; 1727; 1774; 1794; 1893; 2029; 2207; 2213; 2219; 2268; 2281; 2316; 2335; 2597; 2615; 2625; 2633; 2702; 2717; 2919; 2932; 2950; 2992; 3043; 3055; 3071; 3098; 3101; 3357; 3458; 3553; 3614; …	CD38; DYNLL1; TIMP1; MAN2B1; CDK16; SCG5; CPE; CD36; HBB; TUBA4A; DNAJC1; CKLF; S100A11; RAB4B; S100A13; PAM; AXL; COMMD9; TYROBP; PPT1; CACNA1C; DYNLT1; SRP14; FGR; MICAL1; ENSA; MANF; LYN; PYGL; STK10; HMGN3; WDR1; RAB5B; IFNG; HK3; ALOX5; HK1; COMMD3; SLC25A4; POSTN; TNFRSF21; TMC6; CTSS; GATA3; PAFAH1B2; CXCL1; RAB27A; TRIM27; FN1; TBX3; SLC2A3; SNAP29; GSK3B; TLR1; FKBP1B; COPB1; MYO5A; CD30…	1493	1489
5.0576e-18	1.09244e-15	GO:0002444	b	4	myeloid leukocyte mediated immunity	240; 391; 695; 718; 929; 948; 960; 961; 963; 965; 1113; 1315; 1476; 1520; 1536; 5719; 1604; 1675; 1727; 1774; 1794; 2207; 2213; 2219; 2268; 2717; 2919; 2950; 2992; 3043; 3071; 3101; 3614; 3683; 3685; 3689; 4057; 4067; 4069; 4125; 4893; 5049; 5199; 5473; 5547; 5611; 5686; 5695; 5701; 5707; 5708; 5713; 5777; 5788; 5806; 5836; 5869; 5873; 5880; 5912; 6282; 6284; 6372; 6386; 6515; 6616; 6727; 6793; 6…	DYNLL1; MAN2B1; STK10; CD36; HBB; S100A11; RAB4B; S100A13; COMMD9; TYROBP; COMMD3; LAT2; DYNLT1; FGR; LYN; PYGL; IRAK4; WDR1; RAB5B; HK3; ALOX5; CTSS; PAFAH1B2; CXCL1; SNAP25; CXCL6; SLC2A3; SNAP29; RAB27A; COPB1; CD300A; ATP6V1D; CYB5R3; DOCK2; CCT8; LILRB2; CCT2; PLAC8; QPCT; NPC2; SRP14; FCN1; KCMF1; DNASE1L1; ARPC5; LAT; RHOG; PTPN6; VCP; TNFRSF1B; PSMD14; ITGAV; DNAJC3; TCIRG1; CD14; ITGAL; …	558	556
7.81081e-18	1.65069e-15	GO:0043299	b	3	leukocyte degranulation	240; 391; 695; 718; 929; 948; 960; 961; 963; 965; 1113; 1315; 1476; 1520; 1536; 5719; 1604; 1675; 1727; 1774; 1794; 2207; 2213; 2219; 2268; 2717; 2919; 2950; 2992; 3043; 3055; 3071; 3101; 3614; 3683; 3685; 3689; 4057; 4067; 4069; 4125; 4893; 5049; 5199; 5473; 5547; 5611; 5686; 5695; 5701; 5707; 5708; 5713; 5777; 5788; 5806; 5836; 5869; 5873; 5880; 5912; 6282; 6284; 6386; 6515; 6616; 6727; 6793; 6…	DYNLL1; MAN2B1; STK10; CD36; HBB; S100A11; RAB4B; S100A13; COMMD9; TYROBP; COMMD3; LAT2; DYNLT1; FGR; LYN; PYGL; RAB5B; HK3; ALOX5; CTSS; PAFAH1B2; CXCL1; SNAP25; SLC2A3; SNAP29; RAB27A; COPB1; CD300A; ATP6V1D; CYB5R3; DOCK2; CCT8; LILRB2; CCT2; PLAC8; QPCT; NPC2; SRP14; FCN1; DNASE1L1; ARPC5; LAT; HCK; RHOG; PTPN6; VCP; TNFRSF1B; PSMD14; ITGAV; DNAJC3; TCIRG1; CD14; ITGAL; BTK; TMC6; GLA; SDCBP;…	539	537
1.34751e-17	4.33448e-16	GO:0006955	b	2	immune response	100; 240; 301; 391; 558; 581; 602; 695; 715; 718; 784; 829; 834; 865; 912; 919; 920; 929; 948; 952; 960; 961; 962; 963; 965; 1054; 1113; 1178; 1230; 1277; 1278; 1281; 1315; 1396; 1436; 1445; 1476; 1520; 1524; 1536; 5719; 1604; 1613; 1675; 1727; 1774; 1777; 1794; 1893; 1967; 2000; 2013; 2067; 2113; 2207; 2213; 2219; 2268; 2359; 2597; 2625; 2633; 2634; 2669; 2717; 2794; 2826; 2919; 2921; 2950; 2992…	CD38; TAP1; DYNLL1; MAN2B1; CORO1A; STK10; CD36; HBB; IFNAR2; IFNAR1; POLR3B; NOD2; IKBKE; S100A11; RAB4B; S100A13; MICB; AXL; GNL1; COMMD9; PPP2R3C; PILRA; TYROBP; COMMD3; BTN3A1; DYNLT1; MR1; FGR; OAS1; CBFB; FADD; RELB; LYN; PYGL; EIF2B4; IRAK4; SHC1; RAB5B; IFNG; HK3; ALOX5; HK1; MAP4K2; TRIM21; IFI30; TNIP2; TRPM4; TNFRSF21; SASH3; TSPAN6; TRAF3IP2; LY96; CXCL10; CXCL13; CTSS; GATA3; PAFAH1B…	2260	2252
1.67595e-17	2.65638e-15	GO:0048583	b	3	regulation of response to stimulus	100; 133; 134; 135; 154; 187; 301; 308; 391; 393; 406; 408; 65992; 477; 488; 558; 578; 581; 602; 624; 627; 637; 650; 695; 715; 718; 784; 834; 865; 912; 919; 920; 929; 948; 952; 960; 961; 962; 983; 997; 1020; 1030; 1050; 1054; 1111; 1113; 1178; 1230; 1263; 1277; 1278; 1281; 11153; 1407; 1436; 1445; 1455; 1464; 1501; 1520; 1524; 1604; 1605; 1613; 1647; 1649; 1652; 1675; 1759; 1777; 1796; 1846; 1890…	SCG2; IFNAR2; PDCD10; DYNLL1; SEMA4C; SEMA4F; UBE2J1; CDC73; TYROBP; MANF; HEBP2; IRAK4; NPR2; ARHGEF15; IFNG; MTCH1; STK4; CXCL10; CXCL13; GATA3; LITAF; BAK1; ARHGAP15; COLEC12; LAT; TSG101; CD1D; HMGN3; ATP2A2; TNFSF14; NOP2; ITGA4; ITGA5; HSP90B1; GPR18; MGST2; RC3H2; COL3A1; PHLDA2; ARNTL; LILRB2; SOX17; TTK; RUSC1; TNFRSF4; SEMA4G; GDF11; PPARG; VEGFC; HCK; THBD; RPS6KA3; GZMB; HLX; ITGAV; D…	4227	4219
3.17825e-17	5.8843e-15	GO:0002274	b	4	myeloid leukocyte activation	240; 391; 695; 718; 914; 929; 948; 960; 961; 963; 965; 1050; 1113; 1315; 1476; 1520; 1536; 5719; 1604; 1675; 1727; 1774; 1794; 2207; 2213; 2219; 2268; 2717; 2919; 2950; 2992; 3043; 3071; 3101; 3600; 3614; 3683; 3685; 3689; 4057; 4067; 4069; 4125; 4893; 5049; 5199; 5473; 5547; 5611; 5686; 5695; 5701; 5707; 5708; 5713; 5777; 5788; 5806; 5836; 5869; 5873; 5880; 5912; 5971; 6282; 6284; 6352; 6372; 63…	DYNLL1; MAN2B1; STK10; CD36; HBB; S100A11; RAB4B; S100A13; COMMD9; TYROBP; COMMD3; LAT2; DYNLT1; FGR; RELB; LYN; PYGL; RAB5B; HK3; ALOX5; TNIP2; CTSS; PAFAH1B2; CXCL1; SNAP25; CXCL6; SLC2A3; SNAP29; TLR1; TLR7; RAB27A; COPB1; TLR8; CD300A; ATP6V1D; CYB5R3; CCL5; DOCK2; CCT8; LILRB2; CCT2; PLAC8; QPCT; NPC2; SRP14; FCN1; KCMF1; DNASE1L1; ARPC5; LAT; RHOG; PTPN6; VCP; TNFRSF1B; PSMD14; ITGAV; DNAJC…	647	645
1.2824e-16	2.30832e-15	GO:0005615	c	2	extracellular space	59; 70; 87; 100; 133; 203; 240; 301; 308; 309; 311; 378; 391; 471; 483; 550; 558; 581; 627; 633; 669; 715; 718; 829; 832; 871; 874; 908; 929; 948; 949; 951; 952; 960; 961; 962; 963; 965; 983; 1009; 1072; 1111; 1113; 1192; 1203; 1277; 1278; 1281; 1282; 1284; 1289; 1290; 1293; 1294; 1306; 1307; 1311; 1312; 1363; 1445; 1464; 1469; 1474; 1475; 1476; 1520; 1604; 1605; 1652; 1675; 1759; 1777; 1794; 180…	MFGE8; HSPA4; STK10; HIST1H4H; CPE; PCSK5; PDCD10; SEMA4C; SEMA4F; SEMA4G; SDF2; PILRA; SPR; MANF; TMEM59; HEBP2; IRAK4; WDR1; IFNG; CRTAC1; PAPPA; IQCG; BGN; CXCL10; CXCL13; RSU1; COL15A1; COL7A1; ANGPTL4; COLEC12; ANGPTL2; AK1; ACTA2; CAPZB; TNFSF14; C1GALT1C1; ITGA4; ANO1; HSP90B1; IL15; ARF4; COL3A1; TMEM132A; CCT8; LILRB2; CCT2; APOO; CCT4; AHSA1; GMDS; GDF11; COL4A2; VEGFC; RAP1GDS1; GART; …	3347	3339
1.63882e-16	2.65489e-14	GO:0036230	b	4	granulocyte activation	240; 391; 718; 929; 948; 960; 961; 963; 965; 1315; 1476; 1520; 1536; 5719; 1604; 1675; 1727; 1774; 1794; 2207; 2213; 2219; 2268; 2717; 2919; 2950; 2992; 3043; 3071; 3101; 3600; 3614; 3683; 3685; 3689; 4057; 4069; 4125; 4893; 5049; 5199; 5473; 5547; 5611; 5686; 5695; 5701; 5707; 5708; 5713; 5777; 5788; 5806; 5836; 5869; 5873; 5912; 6282; 6352; 6372; 6386; 6515; 6616; 6727; 6793; 6993; 7133; 7305; …	DYNLL1; MAN2B1; STK10; CD36; HBB; S100A11; RAB4B; COMMD9; TYROBP; COMMD3; DYNLT1; FGR; HEBP2; PYGL; RAB5B; HK3; ALOX5; CTSS; PAFAH1B2; CXCL1; SNAP25; CXCL6; SLC2A3; SNAP29; RAB27A; COPB1; CD300A; ATP6V1D; CYB5R3; CCL5; DOCK2; CCT8; LILRB2; CCT2; PLAC8; QPCT; NPC2; SRP14; FCN1; DNASE1L1; ARPC5; RHOG; PTPN6; VCP; TNFRSF1B; PSMD14; ITGAV; DNAJC3; TCIRG1; CD14; ITGAL; TMC6; GLA; SDCBP; CCR2; LYZ; KCM…	509	507
2.4258e-16	3.42159e-14	GO:0002275	b	4	myeloid cell activation involved in immune response	240; 391; 695; 718; 929; 948; 960; 961; 963; 965; 1113; 1315; 1476; 1520; 1536; 5719; 1604; 1675; 1727; 1774; 1794; 2207; 2219; 2268; 2717; 2919; 2950; 2992; 3043; 3071; 3101; 3614; 3683; 3685; 3689; 4057; 4067; 4069; 4125; 4893; 5049; 5199; 5473; 5547; 5611; 5686; 5695; 5701; 5707; 5708; 5713; 5777; 5788; 5806; 5836; 5869; 5873; 5880; 5912; 6282; 6284; 6386; 6515; 6616; 6727; 6793; 6812; 6993; 7…	DYNLL1; MAN2B1; STK10; CD36; HBB; S100A11; RAB4B; S100A13; COMMD9; TYROBP; COMMD3; LAT2; DYNLT1; FGR; LYN; PYGL; RAB5B; HK3; ALOX5; CTSS; PAFAH1B2; CXCL1; SNAP25; SLC2A3; SNAP29; RAB27A; COPB1; CD300A; ATP6V1D; CYB5R3; DOCK2; CCT8; LILRB2; CCT2; PLAC8; QPCT; NPC2; SRP14; FCN1; KCMF1; DNASE1L1; ARPC5; LAT; RHOG; PTPN6; VCP; TNFRSF1B; PSMD14; ITGAV; DNAJC3; TCIRG1; CD14; ITGAL; BTK; TMC6; GLA; SDCB…	549	547
2.43874e-16	3.09232e-14	GO:1901564	b	3	organonitrogen compound metabolic process	100; 133; 134; 135; 154; 158; 187; 203; 211; 301; 378; 406; 408; 412; 432; 440; 65992; 471; 66008; 477; 550; 558; 578; 581; 586; 595; 602; 624; 627; 633; 637; 648; 650; 669; 677; 695; 701; 715; 718; 813; 827; 834; 840; 11065; 864; 865; 871; 890; 891; 894; 898; 902; 920; 948; 949; 952; 960; 983; 990; 991; 996; 997; 1020; 1030; 1031; 1033; 1036; 1050; 1054; 1062; 1072; 1111; 1164; 1196; 1203; 1230;…	MFGE8; BUB1B; PRKAG1; SCG5; HIST1H4H; CPE; PCSK5; FKBP3; PMM2; SEMA4C; UBE2J1; ALG13; SDF2; CDC73; SPR; FKBP11; DERL2; N6AMT1; RMND5B; TMEM59; STK10; IRAK4; NGRN; B3GALT4; VASH1; NPR2; IFNG; MTCH1; BCAT1; PAPPA; FXR1; STK4; BGN; CXCL10; GATA3; COL7A1; CCND1; CCND2; PARP12; BAK1; ENC1; LAT; EIF5A2; STK38L; TSG101; TNFSF14; C1GALT1C1; UBE2D2; ITGA5; HSP90B1; ASNS; MGST2; MGST3; RC3H2; UROD; COL3A1;…	6932	6914
2.64012e-16	3.42159e-14	GO:0006915	b	4	apoptotic process	70; 87; 100; 133; 134; 135; 291; 301; 308; 309; 318; 378; 408; 440; 65992; 558; 578; 581; 602; 624; 627; 637; 650; 662; 677; 695; 701; 834; 840; 894; 914; 929; 952; 960; 983; 997; 1020; 1072; 1111; 1178; 1263; 1311; 1396; 1436; 1524; 1603; 1613; 1647; 1649; 1676; 1777; 1786; 1871; 1894; 1960; 1965; 1969; 2074; 2122; 2207; 2274; 10987; 2316; 2395; 2597; 2620; 2625; 2908; 2932; 2950; 2999; 3001; 30…	CD38; TM2D1; ANGPTL4; PMAIP1; TIMP1; BUB1B; PLK3; PLK2; SCG2; GLRX2; PTPN6; CSRNP2; IKBKE; PDCD10; DYNLL1; BDNF; UBE2V2; AXL; UXT; QARS; TP53; PEA15; ARHGEF6; GADD45A; DNMT1; ARHGEF2; ARHGEF3; THOC6; MICAL1; FADD; LYN; STK17A; NOL12; TMEM14A; DDIT3; SHC1; CSF1R; HK2; P4HB; AMIGO2; DFFA; MTCH1; SLC25A4; TNIP2; JAG2; TNFRSF21; TNFAIP8; RPL10; PYCARD; LY96; GATA3; NME1; PTRH2; DNAJA1; INPP5D; BMP2; …	1933	1924
3.18397e-16	3.7513e-14	GO:0002366	b	4	leukocyte activation involved in immune response	100; 240; 301; 391; 602; 695; 718; 929; 948; 960; 961; 963; 965; 1113; 1315; 1476; 1520; 1536; 5719; 1604; 1675; 1727; 1774; 1794; 2067; 2207; 2213; 2219; 2268; 2625; 2717; 2919; 2950; 2992; 3043; 3071; 3101; 3142; 3458; 3614; 3683; 3685; 3689; 3955; 3956; 4057; 4067; 4069; 4125; 4242; 4292; 4893; 5049; 5199; 5473; 5547; 5611; 5686; 5695; 5701; 5707; 5708; 5713; 5777; 5788; 5806; 5836; 5869; 5873…	DYNLL1; MAN2B1; STK10; CD36; HBB; S100A11; RAB4B; S100A13; COMMD9; TYROBP; COMMD3; LAT2; DYNLT1; FGR; RELB; LYN; PYGL; RAB5B; IFNG; HK3; ALOX5; CTSS; GATA3; PAFAH1B2; CXCL1; SNAP25; SLC2A3; SNAP29; RAB27A; COPB1; CD300A; ATP6V1D; CYB5R3; DOCK2; RC3H2; CCT8; LILRB2; CCT2; PLAC8; QPCT; NPC2; SRP14; FCN1; KCMF1; DNASE1L1; ARPC5; LAT; RHOG; PTPN6; VCP; TNFRSF1B; HLX; PSMD14; ITGAV; DNAJC3; ERCC1; CD1…	705	703
3.52558e-16	3.80762e-14	GO:0046903	b	4	secretion	87; 100; 133; 134; 135; 240; 286; 291; 301; 308; 391; 406; 408; 488; 558; 595; 624; 695; 718; 775; 834; 914; 929; 948; 952; 960; 961; 963; 965; 1020; 1036; 1113; 1230; 1311; 1312; 1315; 1363; 1407; 1436; 1476; 1520; 1536; 5719; 1604; 1675; 1727; 1774; 1794; 1893; 2029; 2207; 2213; 2219; 2268; 10987; 2281; 2316; 2335; 2597; 2615; 2625; 2633; 2702; 2717; 2919; 2932; 2950; 2992; 3043; 3055; 3071; 30…	CD38; DYNLL1; TIMP1; MAN2B1; CDK16; SCG5; CDO1; CD36; HBB; TUBA4A; DNAJC1; CKLF; S100A11; RAB4B; S100A13; PAM; AXL; COMMD9; TYROBP; PPT1; CACNA1C; DYNLT1; SRP14; FGR; MICAL1; ENSA; MANF; LYN; PYGL; STK10; HMGN3; WDR1; RAB5B; HK2; HK3; ALOX5; HK1; COMMD3; CPE; POSTN; TNFRSF21; TMC6; CTSS; GATA3; PAFAH1B2; CXCL1; RAB27A; TRIM27; NME1; FN1; TBX3; CCND1; SLC2A3; SNAP29; GSK3B; TLR1; FKBP1B; COPB1; MY…	1630	1626
5.0337e-16	5.31895e-14	GO:0002263	b	3	cell activation involved in immune response	100; 240; 301; 391; 602; 695; 718; 929; 948; 960; 961; 963; 965; 1113; 1315; 1476; 1520; 1536; 5719; 1604; 1675; 1727; 1774; 1794; 2067; 2207; 2213; 2219; 2268; 2625; 2717; 2919; 2950; 2992; 3043; 3071; 3101; 3142; 3458; 3614; 3683; 3685; 3689; 3955; 3956; 4057; 4067; 4069; 4125; 4242; 4292; 4893; 5049; 5199; 5473; 5547; 5611; 5686; 5695; 5701; 5707; 5708; 5713; 5777; 5788; 5806; 5836; 5869; 5873…	DYNLL1; MAN2B1; STK10; CD36; HBB; S100A11; RAB4B; S100A13; COMMD9; TYROBP; COMMD3; LAT2; DYNLT1; FGR; RELB; LYN; PYGL; RAB5B; IFNG; HK3; ALOX5; CTSS; GATA3; PAFAH1B2; CXCL1; SNAP25; SLC2A3; SNAP29; RAB27A; COPB1; CD300A; ATP6V1D; CYB5R3; DOCK2; RC3H2; CCT8; LILRB2; CCT2; PLAC8; QPCT; NPC2; SRP14; FCN1; KCMF1; DNASE1L1; ARPC5; LAT; RHOG; PTPN6; VCP; TNFRSF1B; HLX; PSMD14; ITGAV; DNAJC3; ERCC1; CD1…	709	707
6.40432e-16	7.97338e-13	GO:0002446	b	5	neutrophil mediated immunity	240; 391; 718; 929; 948; 960; 961; 963; 965; 1315; 1476; 1520; 1536; 5719; 1604; 1675; 1727; 1774; 1794; 2207; 2219; 2268; 2717; 2919; 2950; 2992; 3043; 3071; 3101; 3614; 3683; 3685; 3689; 4057; 4069; 4125; 4893; 5049; 5199; 5473; 5547; 5611; 5686; 5695; 5701; 5707; 5708; 5713; 5777; 5788; 5806; 5836; 5869; 5873; 5912; 6282; 6372; 6386; 6515; 6616; 6727; 6793; 6993; 7133; 7305; 7415; 23191; 8560;…	DYNLL1; MAN2B1; STK10; CD36; HBB; S100A11; RAB4B; COMMD9; TYROBP; COMMD3; DYNLT1; FGR; HEBP2; PYGL; IRAK4; WDR1; RAB5B; HK3; ALOX5; CTSS; PAFAH1B2; CXCL1; SNAP25; CXCL6; SLC2A3; SNAP29; RAB27A; COPB1; CD300A; ATP6V1D; CYB5R3; DOCK2; CCT8; LILRB2; CCT2; PLAC8; QPCT; NPC2; SRP14; FCN1; DNASE1L1; ARPC5; RHOG; PTPN6; VCP; TNFRSF1B; PSMD14; ITGAV; DNAJC3; TCIRG1; CD14; ITGAL; TMC6; GLA; SDCBP; LYZ; KC…	504	502
9.07763e-16	2.50283e-14	GO:0044237	b	2	cellular metabolic process	59; 87; 97; 98; 100; 133; 134; 135; 154; 158; 187; 203; 211; 240; 291; 301; 313; 318; 378; 391; 406; 408; 412; 432; 440; 65992; 471; 66008; 477; 550; 558; 578; 581; 586; 595; 602; 624; 627; 633; 637; 648; 669; 677; 695; 701; 705; 718; 813; 819; 834; 11065; 862; 864; 865; 871; 874; 890; 891; 894; 898; 902; 908; 920; 948; 949; 952; 960; 961; 983; 990; 991; 996; 997; 1020; 1030; 1031; 1033; 1036; 10…	MTCH1; MFGE8; BUB1B; PRKAG1; SCG5; HIST1H4H; CPE; PCSK5; H2AFY2; FKBP3; PMM2; DYNLL1; SEMA4C; CRLF3; CYP26B1; BYSL; ALG13; SDF2; CDC73; UCHL1; SPR; FKBP11; FIG4; EBNA1BP2; DNAJC2; PPRC1; RMND5B; TMEM59; FAM129A; STK10; IRAK4; NGRN; B3GALT4; STK17A; NPR2; POLG2; WDR3; IFNG; TAF1A; BCAT1; PAPPA; PIK3C2B; STK4; BGN; CXCL10; GATA3; SNAP25; COL7A1; CCND1; CCND2; PARP12; SNAP29; DDX47; BAK1; TCF15; SCN…	10637	10598
1.38061e-15	1.25043e-13	GO:0010033	b	3	response to organic substance	70; 100; 133; 135; 154; 240; 301; 308; 406; 408; 440; 65992; 471; 477; 488; 550; 558; 578; 581; 595; 627; 650; 677; 695; 829; 834; 840; 864; 865; 871; 890; 891; 898; 920; 929; 948; 949; 952; 960; 961; 965; 983; 990; 997; 1020; 1030; 1036; 1050; 1072; 1196; 1230; 1277; 1278; 1281; 1282; 1284; 1290; 1307; 1311; 1312; 11153; 1396; 1407; 1436; 1445; 1520; 1524; 1536; 1604; 1605; 1613; 1649; 1759; 178…	HSPA4; IFNAR2; IFNAR1; PDCD10; DYNLL1; SDF2; CDC73; PTGER2; MANF; IRAK4; NPR2; IFNG; CAPZA1; PAPPA; CXCL10; CXCL13; GATA3; CCND1; LITAF; BAK1; COLEC12; ATP6V1D; HMGN3; ATP2A2; TNFSF14; ITGA4; ITGA5; HSP90B1; ASNS; MGST2; MGST3; COL3A1; ARNTL; LILRB2; SOX17; TNFRSF4; PPARG; COL4A2; COL4A1; HCK; GART; RPS6KA3; PSMD14; DNAJC3; TCIRG1; CD14; FLOT1; GFPT1; CRIP1; ATXN3; SMAD6; VAPB; POLB; PLP2; CDC6; …	3173	3166
1.51766e-15	1.51299e-13	GO:0036211	b	4	protein modification process	134; 135; 154; 187; 301; 378; 406; 408; 432; 65992; 66008; 558; 578; 581; 595; 624; 627; 633; 648; 650; 677; 695; 701; 718; 813; 864; 865; 890; 891; 894; 898; 902; 920; 948; 960; 983; 990; 991; 996; 997; 1020; 1030; 1031; 1033; 1050; 1062; 1072; 1111; 1164; 1196; 1230; 1263; 1281; 1363; 11153; 1407; 1436; 1445; 1455; 1464; 1475; 1524; 11177; 5719; 1603; 1605; 1613; 1647; 1652; 55704; 1716; 1786; …	MFGE8; BUB1B; PRKAG1; STK10; CPE; FKBP3; PMM2; SEMA4C; ALG13; SDF2; CDC73; FKBP11; N6AMT1; RMND5B; TMEM59; IRAK4; B3GALT4; NPR2; IFNG; SCG2; STK4; BGN; CXCL10; GATA3; CCND1; CCND2; PARP12; BAK1; ENC1; LAT; STK38L; TSG101; DTL; UBE2D2; ITGA5; HSP90B1; PDCD10; RC3H2; COL3A1; TMEM132A; ARNTL; LILRB2; TTK; WSB2; TNFRSF4; GDF11; ALPK3; SENP5; VEGFC; HCK; ING3; ZDHHC3; RPS6KA3; PSMD14; PSMD13; DNAJC3; …	4097	4089
1.51766e-15	9.44741e-13	GO:0006464	b	5	cellular protein modification process	134; 135; 154; 187; 301; 378; 406; 408; 432; 65992; 66008; 558; 578; 581; 595; 624; 627; 633; 648; 650; 677; 695; 701; 718; 813; 864; 865; 890; 891; 894; 898; 902; 920; 948; 960; 983; 990; 991; 996; 997; 1020; 1030; 1031; 1033; 1050; 1062; 1072; 1111; 1164; 1196; 1230; 1263; 1281; 1363; 11153; 1407; 1436; 1445; 1455; 1464; 1475; 1524; 11177; 5719; 1603; 1605; 1613; 1647; 1652; 55704; 1716; 1786; …	MFGE8; BUB1B; PRKAG1; STK10; CPE; FKBP3; PMM2; SEMA4C; ALG13; SDF2; CDC73; FKBP11; N6AMT1; RMND5B; TMEM59; IRAK4; B3GALT4; NPR2; IFNG; SCG2; STK4; BGN; CXCL10; GATA3; CCND1; CCND2; PARP12; BAK1; ENC1; LAT; STK38L; TSG101; DTL; UBE2D2; ITGA5; HSP90B1; PDCD10; RC3H2; COL3A1; TMEM132A; ARNTL; LILRB2; TTK; WSB2; TNFRSF4; GDF11; ALPK3; SENP5; VEGFC; HCK; ING3; ZDHHC3; RPS6KA3; PSMD14; PSMD13; DNAJC3; …	4097	4089
1.61284e-15	1.27817e-13	GO:0019538	b	3	protein metabolic process	134; 135; 154; 187; 301; 378; 406; 408; 432; 65992; 66008; 550; 558; 578; 581; 595; 602; 624; 627; 633; 637; 648; 650; 677; 695; 701; 715; 718; 813; 827; 834; 840; 11065; 864; 865; 871; 890; 891; 894; 898; 902; 920; 948; 960; 983; 990; 991; 996; 997; 1020; 1030; 1031; 1033; 1050; 1054; 1062; 1072; 1111; 1164; 1196; 1203; 1230; 1263; 1281; 1293; 1294; 1311; 1363; 11153; 1407; 1436; 1445; 1455; 146…	MFGE8; BUB1B; PRKAG1; SCG5; HIST1H4H; CPE; PCSK5; FKBP3; PMM2; SEMA4C; ALG13; SDF2; CDC73; FKBP11; N6AMT1; RMND5B; TMEM59; STK10; IRAK4; NGRN; B3GALT4; VASH1; NPR2; IFNG; MTCH1; SCG2; FXR1; STK4; CD36; CXCL10; GATA3; COL7A1; CCND1; CCND2; PARP12; BAK1; ENC1; LAT; EIF5A2; STK38L; TSG101; TNFSF14; UBE2D2; ITGA5; HSP90B1; PDCD10; RC3H2; COL3A1; TMEM132A; ARNTL; MRPL16; SOX17; TTK; WSB2; TNFRSF4; GDF…	5886	5872
1.81714e-15	1.28007e-13	GO:0048519	b	3	negative regulation of biological process	70; 87; 100; 133; 134; 135; 154; 187; 291; 301; 308; 309; 378; 393; 406; 408; 440; 65992; 66008; 477; 488; 558; 578; 581; 595; 602; 624; 627; 637; 648; 650; 662; 677; 695; 701; 718; 775; 784; 829; 832; 862; 864; 865; 871; 891; 894; 898; 929; 948; 952; 960; 961; 983; 990; 991; 997; 1020; 1030; 1031; 1033; 1050; 1054; 1063; 1072; 1111; 1113; 1196; 1230; 1263; 1277; 1281; 1284; 1289; 1290; 1293; 129…	BUB1B; PRKAG1; INVS; HIST1H4H; SCG2; GPM6B; PDCD10; SEMA4C; SEMA4F; UBE2J1; CDC73; DERL2; TMEM59; NPR2; ARHGEF15; IFNG; CAPZA1; FXR1; STK4; CXCL10; CXCL13; GATA3; PTRH2; COL7A1; LST1; CCND1; CCND2; BAK1; ANGPTL4; ENC1; PROCR; TSG101; CAPZB; ATP2A2; TNFSF14; ITGA5; HSP90B1; GPR18; RC3H2; RAD1; COL3A1; ARNTL; CSK; SOX17; TTK; TNFRSF4; SEMA4G; GDF11; PPARG; COL4A2; HCK; THBD; BNIP1; RPS6KA3; GZMA; V…	5219	5201
1.99117e-15	1.84325e-13	GO:0043312	b	4	neutrophil degranulation	240; 391; 718; 929; 948; 960; 961; 963; 965; 1315; 1476; 1520; 1536; 5719; 1604; 1675; 1727; 1774; 1794; 2207; 2219; 2268; 2717; 2919; 2950; 2992; 3043; 3071; 3101; 3614; 3683; 3685; 3689; 4057; 4069; 4125; 4893; 5049; 5199; 5473; 5547; 5611; 5686; 5695; 5701; 5707; 5708; 5713; 5777; 5788; 5806; 5836; 5869; 5873; 5912; 6282; 6386; 6515; 6616; 6727; 6793; 6993; 7133; 7305; 7415; 23191; 8560; 8655;…	DYNLL1; MAN2B1; STK10; CD36; HBB; S100A11; RAB4B; COMMD9; TYROBP; COMMD3; DYNLT1; FGR; HEBP2; PYGL; RAB5B; HK3; ALOX5; CTSS; PAFAH1B2; CXCL1; SNAP25; SLC2A3; SNAP29; RAB27A; COPB1; CD300A; ATP6V1D; CYB5R3; DOCK2; CCT8; LILRB2; CCT2; PLAC8; QPCT; NPC2; SRP14; FCN1; DNASE1L1; ARPC5; RHOG; PTPN6; VCP; TNFRSF1B; PSMD14; ITGAV; DNAJC3; TCIRG1; CD14; ITGAL; TMC6; GLA; SDCBP; LYZ; KCMF1; FCER1G; GMFG; P…	490	488
2.37374e-15	2.05091e-13	GO:0043412	b	4	macromolecule modification	134; 135; 154; 187; 301; 378; 406; 408; 432; 65992; 66008; 558; 578; 581; 595; 624; 627; 633; 648; 650; 677; 695; 701; 718; 813; 864; 865; 890; 891; 894; 898; 902; 920; 948; 960; 983; 990; 991; 996; 997; 1020; 1030; 1031; 1033; 1050; 1062; 1072; 1111; 1164; 1196; 1230; 1263; 1281; 1363; 11153; 1407; 1436; 1445; 1455; 1464; 1475; 1524; 11177; 5719; 1603; 1605; 1613; 1647; 1652; 55704; 1716; 1786; …	MFGE8; BUB1B; PRKAG1; STK10; CPE; FKBP3; PMM2; SEMA4C; ALG13; SDF2; CDC73; FKBP11; N6AMT1; RMND5B; TMEM59; IRAK4; B3GALT4; NPR2; WDR4; IFNG; SCG2; STK4; BGN; CXCL10; GATA3; CCND1; CCND2; PARP12; BAK1; ENC1; LAT; STK38L; TSG101; DTL; NOP2; UBE2D2; ITGA5; HSP90B1; PDCD10; RC3H2; COL3A1; TMEM132A; ARNTL; LILRB2; TTK; WSB2; TNFRSF4; GDF11; ALPK3; SENP5; VEGFC; HCK; ING3; ZDHHC3; RPS6KA3; PSMD14; PSMD…	4303	4295
2.37851e-15	1.50797e-13	GO:0007166	b	3	cell surface receptor signaling pathway	100; 134; 135; 154; 240; 301; 378; 406; 408; 558; 578; 581; 595; 624; 627; 637; 650; 695; 718; 784; 819; 829; 834; 865; 898; 914; 919; 920; 929; 948; 949; 951; 952; 960; 961; 963; 977; 1020; 1030; 1050; 1072; 1230; 1277; 1278; 1281; 1282; 1284; 1307; 1311; 1363; 1436; 1445; 1455; 1464; 1501; 1524; 1536; 1604; 1613; 1649; 1759; 1796; 1893; 1947; 1948; 1949; 1967; 1969; 2013; 2116; 2200; 2201; 2207…	CPE; IFNAR2; IFNAR1; NDP; PDCD10; SEMA4C; SEMA4F; SEMA4G; CDC73; TYROBP; IRAK4; NPR2; IFNG; CAPZA1; SCG2; STK4; CXCL10; CXCL13; GATA3; CCND1; DDX47; BAK1; LAT; TSG101; ATP6V1D; TNFSF14; ITGA4; ITGA5; HSP90B1; ITGA7; ARF4; RC3H2; COL3A1; ARNTL; LILRB2; SOX17; TTK; GMDS; TNFRSF4; GDF11; PPARG; COL4A2; COL4A1; HCK; ITGAV; TCIRG1; CD14; ITGAL; FLNA; ITGAE; TLE3; SMAD6; KIAA0586; DYRK2; PLP2; ASPN; CD…	3008	2998
4.54577e-15	2.62001e-13	GO:0050794	b	3	regulation of cellular process	59; 70; 87; 100; 133; 134; 135; 154; 187; 240; 286; 291; 301; 308; 309; 378; 391; 393; 406; 408; 440; 65992; 66008; 477; 483; 488; 558; 578; 581; 595; 602; 624; 627; 637; 648; 650; 662; 677; 695; 701; 718; 775; 784; 819; 827; 829; 832; 834; 11065; 862; 864; 865; 871; 890; 891; 894; 898; 902; 908; 912; 914; 919; 920; 929; 948; 949; 951; 952; 960; 961; 963; 965; 977; 983; 990; 991; 996; 997; 1009; …	MTCH1; MFGE8; BUB1B; PRKAG1; TMCO1; SCG5; HIST1H4H; CPE; RASGRP2; IFNAR2; IFNAR1; CSRNP2; GPM6B; PDCD10; DBN1; SEMA4C; SAR1B; SEMA4F; UBE2J1; CYP26B1; CDC73; TYROBP; UCHL1; DERL2; PTGER2; ATRNL1; N6AMT1; CSDC2; MANF; TMEM59; CAMTA2; HEBP2; STK10; IRAK4; STK17A; NPR2; TWIST1; CTNNAL1; ARHGEF15; WDR1; IFNG; CAPZA1; SCG2; PIK3C2B; STK4; CXCL10; CXCL13; ATF7IP; GATA3; RUSC1; RFTN1; COL15A1; BET1L; CO…	10850	10810
5.61763e-15	9.10057e-14	GO:0043228	c	2	non-membrane-bounded organelle	59; 70; 87; 135; 286; 301; 311; 393; 406; 408; 65992; 631; 677; 701; 705; 775; 827; 829; 832; 864; 891; 894; 898; 908; 983; 990; 991; 996; 1020; 1050; 1058; 1062; 1063; 1072; 1104; 1111; 1263; 1352; 54840; 1476; 1605; 1613; 1627; 1676; 55704; 1727; 1759; 1780; 1786; 1794; 1809; 1894; 1965; 2037; 2067; 2074; 2146; 2167; 55720; 2268; 2274; 2281; 2316; 2339; 2597; 2620; 2625; 2633; 2634; 2669; 2764;…	TAP1; BUB1B; HIST1H4H; DBN1; BYSL; CDC73; CCDC86; POLG2; CTNNAL1; WDR1; TAF1A; FXR1; MTUS2; IQCG; GATA3; SHCBP1; SNAP25; CCND2; SNAP29; DDX47; CEP76; POP7; ENC1; POP5; POP4; PROCR; TBCE; ACTA2; CAPZB; APOBEC3F; HMGN3; HMGN1; DTL; NOP2; RC3H2; RAD1; CRIPT; PHLDA1; ARNTL; CCT8; MYBPH; CCT2; CCT3; CCT4; TTK; SNTG2; MAP1LC3C; HMMR; PDLIM7; PDLIM1; PDLIM2; PDLIM3; SENP5; PPP1R7; HCK; ING3; POLR2G; MCM…	4260	4242
5.70513e-15	1.46907e-13	GO:0043232	c	3	intracellular non-membrane-bounded organelle	59; 70; 87; 135; 286; 301; 311; 393; 406; 408; 65992; 631; 677; 701; 705; 775; 827; 829; 832; 864; 103910; 891; 894; 898; 908; 983; 990; 991; 996; 1020; 1050; 1058; 1062; 1063; 1072; 1104; 1111; 1263; 1352; 54840; 1476; 1605; 1613; 1627; 1676; 55704; 1727; 1759; 1780; 1786; 1794; 1809; 1894; 1965; 2037; 2067; 2074; 2146; 2167; 55720; 2268; 2274; 2281; 2316; 2339; 2597; 2620; 2625; 2633; 2634; 266…	TAP1; BUB1B; HIST1H4H; DBN1; BYSL; CDC73; CCDC86; POLG2; CTNNAL1; WDR1; TAF1A; FXR1; MTUS2; IQCG; GATA3; SHCBP1; SNAP25; CCND2; SNAP29; DDX47; CEP76; POP7; ENC1; POP5; POP4; PROCR; TBCE; ACTA2; CAPZB; APOBEC3F; HMGN3; HMGN1; DTL; NOP2; RC3H2; RAD1; CRIPT; PHLDA1; ARNTL; CCT8; MYBPH; CCT2; CCT3; CCT4; TTK; SNTG2; MAP1LC3C; HMMR; PDLIM7; PDLIM1; PDLIM2; PDLIM3; SENP5; PPP1R7; HCK; ING3; POLR2G; MCM…	4250	4232
6.62349e-15	5.36503e-13	GO:0048523	b	4	negative regulation of cellular process	70; 87; 100; 133; 134; 135; 154; 187; 291; 301; 308; 309; 378; 393; 406; 408; 440; 65992; 66008; 477; 558; 578; 581; 595; 602; 624; 627; 637; 648; 650; 662; 677; 695; 701; 718; 775; 829; 832; 862; 864; 865; 871; 891; 894; 898; 929; 948; 952; 960; 961; 983; 990; 991; 997; 1020; 1030; 1031; 1033; 1050; 1063; 1072; 1111; 1113; 1196; 1263; 1277; 1281; 1289; 1290; 1293; 1294; 1311; 1312; 1390; 1407; 1…	BUB1B; PRKAG1; HIST1H4H; SCG2; PDCD10; SEMA4C; SEMA4F; UBE2J1; CDC73; DERL2; TMEM59; NPR2; ARHGEF15; IFNG; CAPZA1; FXR1; STK4; CXCL10; CXCL13; GATA3; PTRH2; COL7A1; LST1; CCND1; CCND2; BAK1; ANGPTL4; ENC1; TSG101; CAPZB; TNFSF14; ITGA5; HSP90B1; GPR18; RC3H2; RAD1; COL3A1; ARNTL; CSK; SOX17; TTK; TNFRSF4; SEMA4G; GDF11; PPARG; HCK; THBD; BNIP1; RPS6KA3; GZMA; VASH1; HLX; DNAJC1; ITGAV; DNAJC3; CD…	4670	4652
1.61621e-14	3.8991e-13	GO:0051716	b	2	cellular response to stimulus	100; 133; 134; 135; 154; 187; 240; 286; 301; 308; 309; 318; 378; 391; 393; 406; 408; 432; 440; 65992; 471; 477; 488; 550; 558; 578; 581; 595; 602; 624; 627; 637; 677; 695; 718; 775; 784; 819; 829; 834; 840; 865; 874; 890; 891; 898; 902; 914; 919; 920; 929; 948; 949; 951; 952; 960; 961; 963; 965; 977; 983; 990; 997; 1020; 1030; 1036; 1050; 1054; 1072; 1111; 1113; 1192; 1230; 1263; 1277; 1278; 1281…	MTCH1; MCM10; PRKAG1; TMCO1; SCG5; HIST1H4H; CPE; IFNAR2; IFNAR1; PDCD10; DYNLL1; SEMA4C; SEMA4F; UBE2J1; CYP26B1; SDF2; CDC73; TYROBP; UCHL1; PTGER2; ATRNL1; N6AMT1; FSCN1; MANF; STK10; IRAK4; VASH1; NPR2; TWIST1; CTNNAL1; ARHGEF15; IFNG; CAPZA1; SCG2; PIK3C2B; STK4; CXCL10; CXCL13; RSU1; GATA3; RUSC1; RFTN1; COL15A1; CCND1; LITAF; DDX47; BAK1; SQSTM1; COLEC12; LAT; LMO2; RASGRP2; ATP6V1D; HMGN3…	7471	7448
1.95916e-14	3.90101e-13	GO:0050789	b	2	regulation of biological process	59; 70; 87; 100; 133; 134; 135; 154; 187; 211; 240; 286; 291; 301; 308; 309; 378; 391; 393; 406; 408; 440; 65992; 66008; 477; 483; 488; 558; 578; 581; 595; 602; 624; 627; 637; 648; 662; 677; 695; 701; 715; 718; 775; 784; 819; 827; 829; 832; 834; 11065; 862; 864; 865; 871; 890; 891; 894; 898; 902; 908; 912; 914; 919; 920; 929; 948; 949; 951; 952; 960; 961; 962; 963; 965; 977; 983; 990; 991; 996; 9…	MTCH1; MFGE8; BUB1B; PRKAG1; TMCO1; SCG5; HIST1H4H; CPE; RASGRP2; IFNAR2; IFNAR1; CSRNP2; GPM6B; PDCD10; DBN1; SEMA4C; SAR1B; SEMA4F; UBE2J1; CYP26B1; CDC73; TYROBP; UCHL1; SPR; FIG4; PTGER2; ATRNL1; N6AMT1; PPRC1; CSDC2; MANF; TMEM59; FAM129A; HEBP2; STK10; IRAK4; NGRN; STK17A; NPR2; TWIST1; CTNNAL1; ARHGEF15; WDR1; IFNG; CAPZA1; SCG2; PIK3C2B; STK4; PRDX4; CXCL10; CXCL13; ATF7IP; GATA3; RUSC1; …	11539	11499
1.97366e-14	1.50463e-12	GO:0071310	b	4	cellular response to organic substance	154; 240; 301; 308; 406; 408; 440; 65992; 471; 477; 558; 578; 581; 595; 627; 650; 677; 695; 829; 834; 840; 865; 890; 891; 898; 920; 929; 948; 949; 960; 961; 965; 990; 997; 1020; 1030; 1050; 1072; 1230; 1277; 1278; 1281; 1282; 1284; 1290; 1307; 1311; 11153; 1407; 1436; 1445; 1520; 1524; 1536; 1604; 1605; 1613; 1649; 1786; 1796; 1809; 1841; 1893; 1960; 1965; 2116; 2135; 2137; 2146; 2167; 2200; 2201…	FKBP14; DYNLL1; TIMP1; CRLF1; CD36; CCRL2; IFNAR2; CDC37; IFNAR1; IKBKE; PDCD10; BDNF; SDF2L1; AXL; SDF2; DKK3; CDC73; FAM89B; DNMT1; ARHGEF2; DERL2; PTGER2; STRAP; OAS1; PYCARD; CBFB; PTP4A3; FADD; LYN; TRPM4; KIF18A; IRAK4; CDKN2B; KCNMB1; NPR2; DDIT3; FNTA; VRK2; HK2; EXTL2; EXTL3; RAMP1; IL2RB; IFI30; TNIP2; POSTN; BAMBI; DNAJA1; SLC2A8; YIF1A; LY96; CXCL10; CXCL13; CTSS; GATA3; NME1; CXCL1; …	2601	2596
2.02125e-14	3.90101e-13	GO:0008219	b	2	cell death	70; 87; 100; 133; 134; 135; 291; 301; 308; 309; 318; 378; 408; 440; 65992; 558; 578; 581; 602; 624; 627; 637; 662; 677; 695; 701; 834; 840; 894; 914; 929; 948; 952; 960; 983; 997; 1020; 1072; 1111; 1113; 1178; 1263; 1311; 1396; 1436; 1475; 1524; 1603; 1613; 1647; 1649; 1676; 1777; 1786; 1871; 1894; 1948; 1960; 1965; 1969; 2012; 2013; 2014; 2074; 2122; 2207; 2213; 2274; 2316; 2395; 2597; 2620; 262…	CD38; TM2D1; ANGPTL4; PMAIP1; TIMP1; BUB1B; PLK3; PLK2; JAG2; SCG2; CD36; HBB; PTPN6; CSRNP2; IKBKE; PDCD10; DYNLL1; BDNF; UBE2V2; AXL; UXT; QARS; TP53; PEA15; ARHGEF6; GADD45A; DNMT1; ARHGEF2; ARHGEF3; THOC6; MICAL1; FADD; LYN; STK17A; PYGL; NOL12; TMEM14A; DDIT3; SHC1; CSF1R; HK2; P4HB; AMIGO2; LCMT1; DFFA; MTCH1; SLC25A4; TNIP2; TNFRSF4; TNFRSF21; TNFAIP8; RPL10; GLRX2; PYCARD; LY96; GATA3; TM…	2202	2191
2.27819e-14	1.20364e-12	GO:0002443	b	3	leukocyte mediated immunity	240; 391; 602; 695; 715; 718; 912; 929; 948; 960; 961; 963; 965; 1054; 1113; 1178; 1315; 1476; 1520; 1536; 5719; 1604; 1675; 1727; 1774; 1794; 2013; 2067; 2207; 2213; 2219; 2268; 2625; 2717; 2794; 2919; 2950; 2992; 3002; 3043; 3071; 3101; 3105; 3134; 3135; 3251; 3553; 3614; 3635; 3683; 3685; 3689; 4057; 4067; 4069; 4125; 4277; 4292; 4893; 5049; 5199; 5473; 5547; 5611; 5686; 5695; 5701; 5707; 5708…	DYNLL1; MAN2B1; STK10; CD36; HBB; S100A11; RAB4B; S100A13; MICB; MICA; GNL1; COMMD9; TYROBP; COMMD3; LAT2; DYNLT1; FGR; FADD; LYN; PYGL; IRAK4; WDR1; RAB5B; HK3; ALOX5; NOD2; CTSS; GATA3; PAFAH1B2; CXCL1; SNAP25; INPP5D; CXCL6; SLC2A3; SNAP29; ULBP2; RAB27A; COPB1; TLR8; CD300A; ATP6V1D; CD1D; CYB5R3; DOCK2; HLA-A; HLA-G; HLA-F; TRDC; CCT8; LILRB2; CCT2; PLAC8; QPCT; NPC2; SRP14; TRPM4; FCN1; KCM…	901	899
2.57726e-14	1.25691e-12	GO:0000278	b	3	mitotic cell cycle	301; 440; 581; 586; 595; 637; 677; 701; 11065; 890; 891; 894; 898; 983; 990; 991; 996; 997; 1030; 1031; 1033; 1058; 1062; 1063; 1072; 1104; 1111; 1164; 1263; 1613; 1647; 1894; 2029; 2146; 2305; 2316; 2669; 2770; 2935; 3064; 3161; 3364; 3553; 3796; 3832; 4000; 55781; 4212; 4288; 4927; 5155; 5159; 5427; 5537; 5579; 5777; 5888; 5889; 6241; 6347; 6386; 6491; 6659; 6790; 6881; 6905; 6990; 6993; 7124; …	DYNLL1; CRLF3; BUB1B; PLK3; PLK2; KIF2A; USP22; CDK2AP2; TTK; TPX2; ADAMTS1; CDC73; GADD45A; DYNLT1; ANAPC10; DYNLT3; ENSA; DLGAP5; CDKN2B; ZNF207; CENPF; CENPE; BCAT1; PSRC1; CCND1; CCND2; H2AFY; KIF23; CEP76; NCAPG; RBX1; TOP2A; TTC19; SPC25; NUP88; DTL; ZWINT; TRIM36; MCM10; MIS12; PHLDA1; STIL; CCNE2; TUBA1B; TUBA1A; CCNE1; MEIS2; TRIAP1; RAB11A; PPP6C; KIF2C; DONSON; GEM; CHEK1; HMMR; GSPT1;…	935	934
2.57782e-14	4.52291e-13	GO:0051234	b	2	establishment of localization	87; 100; 133; 134; 135; 154; 187; 240; 286; 291; 301; 308; 309; 311; 378; 391; 406; 408; 432; 66008; 477; 483; 488; 550; 558; 578; 581; 595; 602; 624; 637; 662; 677; 695; 718; 757; 775; 784; 829; 832; 834; 891; 908; 914; 919; 920; 929; 948; 949; 952; 960; 961; 963; 965; 977; 983; 1020; 1036; 1058; 1062; 1063; 1113; 1182; 1192; 1203; 1230; 1263; 1277; 1294; 1311; 1312; 1315; 1340; 1347; 1352; 1363…	TAP1; MFGE8; HSPA4; PRKAG1; NIPA2; SCG5; CPE; PCSK5; FKBP15; GPM6B; PMM2; DYNLL1; UBE2J1; COMMD9; TYROBP; SLC43A3; MANF; TMCO1; HEBP2; STK10; WDR1; KCNJ2; IFNG; HTR2B; CAPZA1; SCG2; MFSD1; CXCL10; GATA3; SNAP25; COL7A1; CCND1; TRAPPC2; SNAP29; BAK1; VPS8; COLEC12; LAT; EIF5A2; TSG101; CAPZB; HMGN3; ATP2A2; ITGA4; ANO1; HSP90B1; PDCD10; SFXN3; CRIPT; ARNTL; CCT8; LILRB2; CCT2; CCT3; CCT4; KIF2C; T…	5233	5224
3.34769e-14	5.3842e-13	GO:0002252	b	2	immune effector process	100; 240; 301; 391; 602; 695; 715; 718; 912; 919; 929; 948; 960; 961; 963; 965; 1054; 1113; 1178; 1315; 1476; 1520; 1536; 5719; 1604; 1675; 1727; 1774; 1794; 2013; 2067; 2074; 2207; 2213; 2219; 2268; 2316; 2625; 2633; 2717; 2794; 2919; 2950; 2992; 3002; 3043; 3055; 3071; 3098; 3101; 3105; 3134; 3135; 3142; 3251; 3455; 3458; 3553; 3588; 3600; 3614; 3627; 3635; 3659; 3683; 3685; 3689; 3955; 3956; 4…	PMAIP1; MAN2B1; STK10; CD36; HBB; IFNAR2; POLR3B; NOD2; S100A11; DYNLL1; S100A13; MICB; MICA; GNL1; COMMD9; TYROBP; COMMD3; LAT2; DYNLT1; FGR; OAS1; FADD; RELB; LYN; PYGL; IRAK4; WDR1; RAB5B; IFNG; HK3; ALOX5; HK1; TRPM4; TSPAN6; CXCL10; CTSS; GATA3; PAFAH1B2; CXCL1; RAB27A; INPP5D; CXCL6; DDX41; ARPC1B; SLC2A3; SNAP29; ULBP2; TLR7; COPB1; TLR8; CD300A; ATP6V1D; CD1D; TRIM38; CYB5R3; IL10RB; DOCK…	1287	1284
4.93243e-14	1.12898e-12	GO:0044433	c	3	cytoplasmic vesicle part	87; 100; 154; 240; 301; 309; 391; 408; 718; 912; 920; 929; 948; 949; 952; 960; 961; 963; 965; 1113; 1182; 1315; 1363; 1476; 1520; 1536; 5719; 1604; 1675; 1727; 1774; 1794; 1893; 2207; 2219; 2268; 2335; 2717; 2841; 2919; 2950; 2992; 3040; 3043; 3064; 3071; 3101; 3105; 3134; 3135; 3614; 3674; 3683; 3685; 3689; 3801; 4012; 4043; 4057; 4069; 4125; 4846; 4615; 4893; 5049; 5066; 5147; 5155; 5196; 5199;…	CD38; TAP1; DYNLL1; TIMP1; MAN2B1; STK10; CPE; CD36; HBB; VPS8; IKBKE; S100A11; RAB4B; AHNAK2; PAM; COMMD9; SMAGP; TYROBP; COMMD3; DYNLT1; FGR; TMEM59; HEBP2; PYGL; MTMR2; IRAK4; ENTPD7; SCAMP3; RAB5B; CLCN3; HK3; ALOX5; SEC24D; AP3M2; PYCARD; LY96; CTSS; KIFC3; PAFAH1B2; CXCL1; RAB27A; INPP5F; FN1; SLC2A8; SCARB1; LITAF; SLC2A3; SNAP29; TLR1; COLEC12; TLR7; COPB1; TLR8; COPB2; SNX3; ATP6V1D; CD1…	1498	1496
7.05919e-14	3.19681e-12	GO:0012501	b	3	programmed cell death	70; 87; 100; 133; 134; 135; 291; 301; 308; 309; 318; 378; 408; 440; 65992; 558; 578; 581; 602; 624; 627; 637; 650; 662; 677; 695; 701; 834; 840; 894; 914; 929; 952; 960; 983; 997; 1020; 1072; 1111; 1178; 1263; 1311; 1396; 1436; 1475; 1524; 1603; 1613; 1647; 1649; 1676; 1777; 1786; 1871; 1894; 1960; 1965; 1969; 2074; 2122; 2207; 2274; 2316; 2395; 2597; 2620; 2625; 2908; 2932; 2950; 2999; 3001; 300…	CD38; TM2D1; ANGPTL4; PMAIP1; TIMP1; BUB1B; PLK3; PLK2; JAG2; SCG2; GLRX2; PTPN6; CSRNP2; IKBKE; PDCD10; DYNLL1; BDNF; UBE2V2; AXL; UXT; QARS; TP53; PEA15; ARHGEF6; GADD45A; DNMT1; ARHGEF2; ARHGEF3; THOC6; MICAL1; FADD; LYN; STK17A; PYGL; NOL12; TMEM14A; DDIT3; SHC1; CSF1R; HK2; P4HB; AMIGO2; DFFA; MTCH1; SLC25A4; TNIP2; TNFRSF4; TNFRSF21; TNFAIP8; RPL10; PYCARD; LY96; GATA3; NME1; PTRH2; DNAJA1;…	2070	2060
7.1254e-14	7.76669e-12	GO:0099503	c	5	secretory vesicle	87; 240; 311; 391; 627; 718; 929; 948; 952; 960; 961; 963; 965; 1102; 1113; 1182; 1277; 1315; 1363; 1476; 1520; 1536; 5719; 1604; 1675; 1727; 1759; 1774; 1794; 1809; 1893; 2207; 2219; 2268; 10987; 2335; 2617; 2717; 2919; 2950; 2992; 3002; 3043; 3071; 3101; 3553; 3614; 3674; 3683; 3685; 3689; 4057; 4069; 4125; 4644; 4688; 4851; 4893; 5049; 5066; 5125; 5127; 5155; 5196; 5199; 5274; 5413; 5414; 5473…	CD38; DYNLL1; TIMP1; MAN2B1; CDK16; SCG5; CPE; CD36; PCSK5; RCBTB2; S100A11; RAB4B; BDNF; SEMA4C; PAM; COMMD9; TYROBP; PPT1; DYNLT1; FGR; HBB; HEBP2; PYGL; STK10; RAB5B; CLCN3; HK3; ALOX5; SCG2; PYCARD; CTSS; PAFAH1B2; CXCL1; RAB27A; FN1; SLC2A8; SLC2A3; SNAP29; COPB1; MYO5A; CD300A; ATP6V1D; CYB5R3; DOCK2; TRIM36; COPS5; DNM1; SEPT5; SEPT4; STX6; VDAC1; CCT8; LILRB2; CCT2; PLAC8; THBS2; QPCT; NP…	991	988
8.49247e-14	3.58948e-12	GO:1903047	b	3	mitotic cell cycle process	301; 581; 586; 595; 637; 677; 701; 11065; 890; 891; 894; 898; 983; 990; 991; 996; 997; 1030; 1031; 1033; 1058; 1062; 1063; 1072; 1104; 1111; 1164; 1263; 1613; 1647; 1894; 2029; 2146; 2305; 2316; 2770; 2935; 3064; 3161; 3364; 3553; 3796; 3832; 4000; 55781; 4288; 5155; 5159; 5427; 5537; 5579; 5777; 5888; 5889; 6241; 6347; 6491; 6659; 6790; 6881; 6905; 6993; 7153; 7157; 7272; 7277; 7283; 7298; 7415;…	DYNLL1; CRLF3; BUB1B; PLK3; PLK2; KIF2A; CDK2AP2; TTK; TPX2; ADAMTS1; CDC73; GADD45A; DYNLT1; ANAPC10; ENSA; DLGAP5; CDKN2B; ZNF207; CENPF; CENPE; BCAT1; PSRC1; CCND1; CCND2; H2AFY; KIF23; CEP76; NCAPG; RBX1; TOP2A; TTC19; SPC25; CCL2; DTL; ZWINT; TRIM36; MIS12; PHLDA1; STIL; CCNE2; TUBA1A; CCNE1; TRIAP1; RAB11A; PPP6C; KIF2C; DONSON; CHEK1; HMMR; GSPT1; PTPN6; TP53; NAA10; RNASEH2B; CDC27; UBE2C…	789	788
1.48169e-13	5.87121e-12	GO:0070887	b	3	cellular response to chemical stimulus	154; 240; 301; 308; 318; 391; 406; 408; 440; 65992; 471; 477; 488; 558; 578; 581; 595; 627; 650; 677; 695; 784; 829; 834; 840; 865; 874; 890; 891; 898; 920; 929; 948; 949; 960; 961; 965; 983; 990; 997; 1020; 1030; 1036; 1050; 1072; 1113; 1230; 1263; 1277; 1278; 1281; 1282; 1284; 1290; 1307; 1311; 11153; 1396; 1407; 1436; 1445; 1520; 1524; 1536; 1604; 1605; 1613; 1649; 1652; 1786; 1796; 1809; 1841…	SCG2; IFNAR2; IFNAR1; PDCD10; DYNLL1; SDF2; CDC73; PTGER2; N6AMT1; IRAK4; NPR2; IFNG; IL2RB; CXCL10; CXCL13; GATA3; CCND1; LITAF; BAK1; COLEC12; RASGRP2; ATP6V1D; HMGN3; ATP2A2; TNFSF14; ITGA4; ITGA5; HSP90B1; GPR18; MGST2; MGST3; COL3A1; ARNTL; LILRB2; SOX17; TNFRSF4; PPARG; COL4A2; COL4A1; HCK; KCNH2; DNAJC3; TCIRG1; CD14; FLOT1; GFPT1; CRIP1; ATXN3; SMAD6; VAPB; PLP2; CDC6; SPI1; ASPN; CDC34; …	3148	3141
1.57819e-13	1.1363e-11	GO:0032880	b	4	regulation of protein localization	135; 291; 301; 308; 391; 406; 408; 65992; 627; 637; 775; 784; 834; 898; 908; 914; 919; 929; 948; 952; 965; 983; 1020; 1113; 1263; 1436; 1445; 1605; 55704; 1894; 1969; 2029; 2037; 2207; 2213; 2219; 2268; 2281; 2316; 2335; 2597; 2615; 2625; 2633; 2702; 2770; 2824; 2932; 3002; 3059; 3098; 3301; 3357; 3458; 3553; 3689; 3790; 4000; 55781; 4067; 4478; 4804; 4947; 5066; 5127; 5366; 5481; 5764; 5880; 598…	CD38; PMAIP1; UBE2J1; PLK3; CD36; SIDT2; NOD2; GPM6B; PDCD10; DYNLL1; BDNF; PAM; TYROBP; CCDC88A; CACNA1C; FGR; ENSA; PTP4A3; TMEM59; LYN; IFNG; HK1; SH3GLB1; SLC25A4; HCLS1; TNFRSF21; GATA3; SNAP25; DNAJA1; FN1; H2AFY; GSK3B; TLR1; FKBP1B; TLR8; SNX3; HMGN3; CCL5; DCLK1; GAPDH; B3GAT3; ANXA5; ARNTL; ADORA2A; CCT8; CCNE2; CCT3; CCNE1; CCT4; RAB11A; DERL2; SYT11; HTR2B; TNFRSF4; RHOQ; FCN1; CSK; E…	965	963
3.13617e-13	1.16961e-11	GO:0043170	b	3	macromolecule metabolic process	59; 70; 87; 133; 134; 135; 154; 187; 301; 313; 378; 391; 406; 408; 432; 65992; 66008; 550; 558; 578; 581; 595; 602; 624; 627; 633; 637; 648; 650; 677; 695; 701; 705; 715; 718; 813; 819; 827; 834; 840; 11065; 862; 864; 865; 871; 890; 891; 894; 898; 902; 908; 920; 948; 952; 960; 983; 990; 991; 996; 997; 1020; 1030; 1031; 1033; 1050; 1054; 1062; 1063; 1072; 1111; 1164; 1196; 1203; 1230; 1263; 1277; …	MTCH1; MFGE8; BUB1B; PRKAG1; SCG5; HIST1H4H; CPE; PCSK5; FKBP3; PMM2; SEMA4C; UBE2J1; CYP26B1; BYSL; ALG13; SDF2; CDC73; UCHL1; FKBP11; EBNA1BP2; DNAJC2; RMND5B; TMEM59; CAMTA2; STK10; IRAK4; NGRN; B3GALT4; VASH1; NPR2; POLG2; WDR3; IFNG; NRIP2; TAF1A; PAPPA; FXR1; STK4; BGN; CXCL10; GATA3; SNAP25; COL7A1; CCND1; CCND2; PARP12; GINS2; DDX47; BAK1; TCF15; SCNM1; POP7; ENC1; POP5; POP4; LAT; EIF5A2…	9445	9411
4.22806e-13	1.02319e-10	GO:0019899	m	3	enzyme binding	59; 135; 154; 286; 308; 309; 378; 391; 393; 408; 65992; 66008; 483; 488; 595; 624; 637; 784; 834; 11065; 890; 891; 894; 898; 914; 919; 920; 990; 991; 996; 1020; 1030; 1031; 1050; 1102; 1104; 1164; 1277; 1278; 1281; 1311; 1407; 1436; 1445; 1464; 1475; 1476; 1613; 1647; 55704; 1759; 1794; 1893; 1894; 1967; 2013; 2029; 2113; 2268; 2305; 2316; 2335; 2339; 2633; 2908; 2932; 2950; 3059; 3064; 3071; 309…	FBXL2; DYNLL1; UBE2J1; TIMP1; PDGFRB; PRKAG1; PUS7; TSG101; GLRX3; IFNAR2; CDC37; RCBTB2; IKBKE; PDCD10; PITPNM1; MICAL1; PAM; TPX2; PPP1R3C; HDAC7; CDC73; ARHGEF6; GADD45A; ARHGEF2; ARHGEF3; FGR; HDAC9; ENSA; MTMR9; RABIF; RELB; LYN; CARHSP1; EIF2B4; CDKN2B; CDKN2C; SCNM1; FNTA; SHC2; VRK2; P4HB; NOD2; ATP1B3; DNAJC3; TNIP2; YWHAB; NR2C1; PMS1; SDF2L1; NME1; STXBP1; DNAJA1; CSPG4; FN1; CCND1; AD…	2277	2274
5.15706e-13	1.81643e-11	GO:0032879	b	3	regulation of localization	87; 100; 134; 135; 154; 187; 291; 301; 308; 309; 391; 393; 406; 408; 65992; 477; 483; 488; 558; 578; 581; 627; 637; 650; 677; 718; 775; 784; 834; 898; 908; 914; 919; 920; 929; 948; 949; 952; 961; 965; 977; 983; 1020; 1113; 1192; 1230; 1263; 1277; 1281; 1312; 1407; 1436; 1445; 1520; 1524; 1536; 1605; 1613; 1627; 1649; 1652; 55704; 1759; 1794; 1809; 1893; 1894; 1948; 1969; 2013; 2029; 2037; 2113; 2…	CD38; FXYD5; PMAIP1; UBE2J1; MFGE8; RHBDF2; PLK3; PLK2; CD36; SIDT2; PDPN; GPM6B; PDCD10; DBN1; BDNF; SEMA4C; KIF2A; PAM; AXL; PRR5L; TSPAN13; ADAMTS1; TIMP1; PEA15; TYROBP; CCDC88A; CACNA1C; ARHGEF2; FGR; STRAP; PLA2G7; ENSA; CLIC3; FADD; LYN; SCG5; TMEM14A; VASH1; DDIT3; SEMA4G; WDR1; RAB5B; HK2; HK1; ATP1B3; NOD2; SLC25A4; YWHAB; TNFRSF21; KCNN2; PYCARD; CXCL10; CXCL13; CTSS; GATA3; ABHD5; KCN…	2663	2659
1.08431e-12	4.49988e-10	GO:0051246	b	5	regulation of protein metabolic process	134; 135; 154; 187; 406; 408; 65992; 578; 581; 595; 602; 624; 627; 637; 648; 650; 677; 715; 718; 834; 871; 890; 891; 894; 898; 902; 920; 948; 960; 983; 990; 991; 1020; 1030; 1031; 1033; 1050; 1054; 1062; 1111; 1164; 1230; 1263; 1293; 1294; 1407; 1436; 1445; 1464; 1469; 1474; 1475; 1476; 1524; 1536; 1604; 1605; 1613; 1647; 1652; 55704; 1786; 1846; 1893; 1894; 1965; 1969; 2013; 2029; 2074; 2122; 21…	PRKAG1; STK10; PDCD10; SEMA4C; TMEM59; IFNG; FN1; FXR1; STK4; CXCL10; GATA3; COL7A1; CCND1; CCND2; BAK1; ENC1; LAT; EIF5A2; TSG101; TNFSF14; ITGA5; HSP90B1; ARNTL; LILRB2; SOX17; TTK; TNFRSF4; GDF11; PPARG; VEGFC; RPS6KA3; PSMD14; DNAJC1; ITGAV; DNAJC3; FLOT1; FLNA; ATXN3; SMAD6; TNFRSF10B; FOXM1; CDC123; CDC6; NEDD8; SPI1; PTX3; CDC37; TFPI; MVP; LTB; LTF; UBE2V2; BDKRB2; ABCA7; MMD; SPHK1; NCKA…	2809	2803
1.11793e-12	3.73035e-11	GO:0044260	b	3	cellular macromolecule metabolic process	59; 133; 134; 135; 154; 187; 301; 313; 378; 391; 406; 408; 432; 65992; 66008; 550; 558; 578; 581; 595; 602; 624; 627; 633; 637; 648; 650; 677; 695; 701; 718; 813; 819; 834; 11065; 862; 864; 865; 871; 890; 891; 894; 898; 902; 908; 920; 948; 952; 960; 983; 990; 991; 996; 997; 1020; 1030; 1031; 1033; 1050; 1054; 1062; 1063; 1072; 1111; 1164; 1196; 1203; 1230; 1263; 1277; 1281; 1284; 1293; 1294; 1311…	MTCH1; MFGE8; BUB1B; PRKAG1; STK10; HIST1H4H; CPE; PCSK5; FKBP3; PMM2; SEMA4C; UBE2J1; ALG13; SDF2; CDC73; UCHL1; FKBP11; DNAJC2; RMND5B; TMEM59; CAMTA2; IRAK4; NGRN; B3GALT4; NPR2; POLG2; IFNG; TAF1A; PAPPA; FXR1; STK4; BGN; CXCL10; GATA3; SNAP25; COL7A1; CCND1; CCND2; PARP12; GINS2; BAK1; TCF15; ENC1; LAT; EIF5A2; STK38L; ZSCAN16; ACTA2; ZNF197; HMGN3; HMGN1; TNFSF14; C1GALT1C1; NOP2; UBE2D2; I…	8256	8225
1.53967e-12	4.88074e-11	GO:0006810	b	3	transport	87; 100; 133; 134; 135; 154; 187; 240; 286; 291; 301; 308; 309; 311; 378; 391; 406; 408; 432; 66008; 477; 483; 488; 550; 558; 578; 581; 595; 602; 624; 637; 662; 677; 695; 718; 757; 775; 784; 829; 832; 834; 914; 919; 920; 929; 948; 949; 952; 960; 961; 963; 965; 977; 983; 1020; 1036; 1062; 1063; 1113; 1182; 1192; 1203; 1230; 1263; 1277; 1294; 1311; 1312; 1315; 1340; 1347; 1352; 1363; 1407; 1436; 14…	TAP1; MFGE8; HSPA4; PRKAG1; NIPA2; SCG5; CPE; PCSK5; FKBP15; GPM6B; PMM2; DYNLL1; UBE2J1; COMMD9; TYROBP; SLC43A3; MANF; TMCO1; HEBP2; STK10; WDR1; KCNJ2; IFNG; HTR2B; CAPZA1; SCG2; MFSD1; CXCL10; GATA3; SNAP25; COL7A1; CCND1; TRAPPC2; SNAP29; BAK1; VPS8; COLEC12; LAT; EIF5A2; TSG101; CAPZB; HMGN3; ATP2A2; ITGA4; ANO1; HSP90B1; PDCD10; SFXN3; ARNTL; CCT8; LILRB2; CCT2; CCT3; CCT4; KIF2C; TNFRSF4;…	5116	5107
1.62742e-12	2.24885e-11	GO:0065009	b	2	regulation of molecular function	133; 134; 135; 154; 301; 308; 378; 391; 393; 408; 65992; 477; 483; 550; 578; 581; 595; 602; 627; 637; 648; 695; 718; 775; 784; 834; 11065; 871; 890; 891; 894; 898; 902; 920; 948; 949; 960; 983; 990; 991; 1020; 1030; 1031; 1033; 1050; 1054; 1062; 1164; 1203; 1293; 1294; 11153; 1436; 1445; 1464; 1469; 1474; 1475; 1476; 1520; 1524; 1605; 1647; 1649; 1676; 55704; 1794; 1846; 1890; 1893; 1894; 1965; 1…	PRKAG1; SCG5; SCG2; PCSK5; PDCD10; DYNLL1; SPR; MANF; STK10; IRAK4; ARHGEF15; IFNG; CRTAC1; MTCH1; STK4; CXCL10; CXCL13; RSU1; GATA3; COL7A1; CCND1; CCND2; BAK1; ANGPTL4; LAT; TSG101; HMGN1; TNFSF14; ITGA4; HSP90B1; MGST2; ARF4; PHLDA2; CSK; CCT2; CCT4; AHSA1; TNFRSF4; GDF11; PPARG; VEGFC; RAP1GDS1; HCK; RPS6KA3; GZMA; PSMD14; DNAJC1; DNAJC2; DNAJC3; FLOT1; PDE6D; FLNA; LRPAP1; GLA; TAF12; TAF10;…	3198	3193
1.63129e-12	2.24885e-11	GO:0007049	b	2	cell cycle	301; 311; 406; 440; 65992; 578; 581; 586; 595; 637; 648; 677; 701; 11065; 864; 890; 891; 894; 898; 902; 983; 990; 991; 996; 997; 1020; 1030; 1031; 1033; 1050; 1058; 1062; 1063; 1072; 1104; 1111; 1164; 1192; 1263; 1407; 5719; 1613; 1647; 1649; 1871; 1894; 2029; 2037; 2067; 2122; 2146; 2305; 2316; 2620; 2625; 2669; 2770; 2908; 2935; 3064; 3087; 3135; 3161; 3364; 3458; 3553; 3659; 3796; 3832; 650; 3…	DYNLL1; CRLF3; BUB1B; PRKAG1; PLK3; PLK2; KIF4A; RCBTB1; KIF2A; CDK2AP1; CDK2AP2; RAB11A; UXT; ADAMTS1; CDC73; GADD45A; DYNLT1; ANAPC10; DYNLT3; APEX2; ENSA; LIG3; MIS12; STK10; CDKN2B; CDKN2C; NPR2; DDIT3; OIP5; IFNG; CENPF; CENPE; TRIM21; BCAT1; RACGAP1; GATA3; PSRC1; BMP2; MUS81; CCND1; PPP2CA; CCND2; H2AFY; KIF23; BAK1; RUNX3; CEP76; TPX2; NCAPG; RBX1; TOP2A; CCNH; CINP; TSG101; NUP88; METTL3…	1792	1782
1.65932e-12	5.00955e-11	GO:0050790	b	3	regulation of catalytic activity	134; 135; 154; 301; 308; 378; 391; 393; 408; 65992; 483; 550; 578; 581; 595; 627; 637; 648; 650; 718; 775; 834; 11065; 871; 890; 891; 894; 898; 902; 920; 949; 960; 983; 990; 991; 1020; 1030; 1031; 1033; 1050; 1062; 1164; 1293; 1294; 11153; 1436; 1445; 1464; 1469; 1474; 1475; 1476; 1605; 1647; 1676; 55704; 1794; 1846; 1893; 1894; 1969; 2013; 2029; 2074; 2146; 2167; 2268; 2281; 2335; 2339; 2395; 25…	FKBP15; PMAIP1; TIMP1; PDGFRB; PRKAG1; PPP2R3C; SCG5; PCSK5; P2RY13; MYL4; DNAJC1; CCT4; RLN2; PDCD10; S100A10; BDNF; ARAP3; PPP1R7; PPP1R3C; ARHGEF6; GADD45A; SPR; CACNA1C; FGR; OAS1; MICAL1; RFC4; ENSA; MTMR9; GLA; LYN; ABHD5; STK10; CDKN2B; CDKN2C; AUP1; PRPSAP1; FNTA; SHC2; IFNG; CENPE; TRIM27; DFFA; STK4; PYCARD; CXCL10; CXCL13; RSU1; NHEJ1; BMP2; CXCL1; LAX1; STMN3; DNAJA1; COL7A1; FN1; MTC…	2294	2290
2.19194e-12	1.49514e-10	GO:0009966	b	4	regulation of signal transduction	100; 133; 134; 135; 154; 187; 391; 393; 406; 408; 65992; 558; 578; 581; 602; 624; 627; 637; 650; 718; 784; 834; 865; 920; 929; 948; 960; 961; 983; 997; 1020; 1030; 1111; 1113; 1230; 1263; 1277; 1281; 11153; 1407; 1436; 1445; 1455; 1464; 1501; 1524; 1604; 1605; 1613; 1647; 1649; 1652; 1759; 1796; 1846; 1890; 1893; 1894; 1969; 2013; 2074; 2122; 2146; 2200; 2201; 2213; 2268; 2274; 10987; 2281; 2305;…	SCG2; IFNAR2; PDCD10; SEMA4C; CDC73; MANF; IRAK4; NPR2; ARHGEF15; IFNG; MTCH1; STK4; CXCL10; CXCL13; GATA3; LITAF; BAK1; ARHGAP15; LAT; TSG101; TNFSF14; NOP2; ITGA5; GPR18; RC3H2; COL3A1; PHLDA2; ARNTL; SOX17; TTK; TNFRSF4; GDF11; PPARG; VEGFC; GZMB; ITGAV; CD14; FLOT1; FLNA; TLE3; SMAD6; TNFRSF10B; TAF10; FOXM1; MIOS; HINT1; PLEK; ASPN; CDC34; CDC37; FICD; ELL3; S100A4; LTB; LTF; BDKRB2; ABCA7; …	3144	3139
2.26739e-12	2.91737e-11	GO:0007154	b	2	cell communication	100; 133; 134; 135; 154; 187; 240; 286; 291; 301; 308; 309; 378; 391; 393; 406; 408; 432; 440; 65992; 477; 488; 558; 578; 581; 595; 602; 624; 627; 637; 677; 695; 718; 775; 784; 819; 829; 834; 865; 890; 891; 898; 914; 919; 920; 929; 948; 949; 951; 952; 960; 961; 963; 977; 983; 991; 997; 1009; 1020; 1030; 1050; 1072; 1111; 1113; 1192; 1230; 1263; 1277; 1278; 1281; 1282; 1284; 1306; 1307; 1311; 1312…	MTCH1; PRKAG1; TMCO1; SCG5; CPE; PCSK5; IFNAR2; IFNAR1; PDCD10; DBN1; SEMA4C; SEMA4F; SEMA4G; CYP26B1; CDC73; TYROBP; PTGER2; ATRNL1; MANF; STK10; IRAK4; NPR2; TWIST1; CTNNAL1; ARHGEF15; IFNG; CAPZA1; SCG2; PIK3C2B; STK4; CXCL10; CXCL13; RSU1; GATA3; RUSC1; RFTN1; COL15A1; CCND1; LITAF; SNAP29; DDX47; BAK1; ARHGAP15; COLEC12; LAT; STK38L; RASGRP2; ATP6V1D; HMGN3; ATP2A2; TNFSF14; NOP2; ITGA4; ITG…	6554	6538
3.13338e-12	9.02982e-11	GO:0006793	b	3	phosphorus metabolic process	97; 98; 100; 133; 134; 135; 154; 158; 187; 203; 391; 408; 65992; 471; 477; 558; 578; 581; 595; 624; 627; 637; 650; 669; 677; 695; 701; 718; 864; 890; 891; 894; 898; 902; 920; 948; 949; 952; 960; 983; 990; 1020; 1030; 1031; 1033; 1050; 1062; 1072; 1111; 1164; 1196; 1230; 1263; 1347; 1352; 54840; 1407; 1436; 1445; 1455; 1464; 1524; 1605; 1606; 1613; 1647; 1652; 55704; 1716; 1841; 1846; 1894; 1947; …	BUB1B; PRKAG1; STK10; SCG2; BMP2; PDCD10; SEMA4C; NT5DC2; FIG4; IRAK4; NPR2; IFNG; PIK3C2B; STK4; CXCL10; CCND1; CCND2; BAK1; LAT; STK38L; TSG101; PGLS; ITGA5; HSP90B1; IL15; PANK2; LILRB2; TTK; GMDS; TNFRSF4; GDF11; ALPK3; UCK2; TP53I3; VEGFC; HCK; GART; GARS; CSGALNACT1; RPS6KA3; ITGAV; DNAJC3; FLOT1; GFPT1; SMAD6; TNFRSF10B; DYRK2; FOXM1; POLB; HINT1; CDC6; CDIPT; PLEK; CDC37; MVP; LTF; RIOK2;…	3235	3228
3.55306e-12	1.10589e-09	GO:0032268	b	5	regulation of cellular protein metabolic process	134; 135; 154; 187; 406; 408; 65992; 578; 581; 595; 602; 624; 627; 637; 648; 650; 677; 718; 834; 871; 890; 891; 894; 898; 902; 920; 948; 960; 983; 990; 991; 1020; 1030; 1031; 1033; 1050; 1062; 1111; 1164; 1230; 1263; 1293; 1294; 1407; 1436; 1445; 1464; 1469; 1474; 1475; 1476; 1524; 1604; 1605; 1613; 1647; 1652; 55704; 1786; 1846; 1893; 1894; 1965; 1969; 2013; 2029; 2074; 2122; 2146; 2167; 2213; 2…	CDK12; PMAIP1; UBE2J1; TIMP1; CRLF1; PRKAG1; PPP2R3C; PLK3; PLK2; CD36; BMP2; CDC37; DNAJC1; NOD2; PUS7; PDCD10; BDNF; SEMA4C; CDK2AP1; PPP1R7; EIF3K; PPP1R3C; TP53; GADD45A; DNMT1; ARHGEF2; FGR; STRAP; PYCARD; ENSA; FADD; LYN; STK10; CLN8; CDKN2B; CDKN2C; AIDA; FNTA; SHC2; VRK2; IFNG; CENPE; TRIM27; RAMP1; TRIM21; MTCH1; YWHAB; RPL10; TLR7; CXCL10; DUSP10; NXN; GATA3; COL7A1; INPP5F; LAX1; PSRC1…	2556	2550
4.70302e-12	3.04756e-10	GO:0007010	b	4	cytoskeleton organization	70; 87; 286; 301; 391; 393; 408; 631; 827; 829; 832; 891; 961; 983; 991; 1020; 1058; 1062; 1072; 1104; 1111; 1263; 1436; 1605; 1613; 1627; 1647; 55704; 1794; 1809; 1894; 2013; 2037; 2316; 2597; 2764; 2770; 2824; 2919; 2932; 3055; 3059; 3064; 3071; 3267; 3636; 3796; 3832; 3872; 4000; 4131; 4205; 4208; 4287; 4292; 4478; 4682; 4741; 5066; 5159; 5341; 5880; 5910; 5987; 5999; 6281; 6347; 6386; 6464; 6…	TMOD1; PPP2R3C; PLK3; PLK2; KIF4A; GPM6B; PDCD10; DBN1; KIF2A; PAM; ZYX; RAB11A; TUBA3C; GADD45A; KIF2C; DYNLT1; CAPN6; MKKS; ARHGAP28; AURKA; ZNF207; ZMYM6; SHC1; WDR1; CENPE; TRIM27; CENPA; FCHSD2; IQCG; GMFB; CXCL1; PSRC1; TWF2; ARPC1B; KIF23; GSK3B; CEP76; TPX2; SPC25; CCL2; CAPZB; MICALL2; STMN3; DOCK2; CCDC69; GAPDH; HSP90B1; LRRC49; S100A10; ARHGAP4; CRIPT; PFDN2; VIM; ARHGEF10L; STIL; TUB…	1328	1326
4.89032e-12	1.0074e-10	GO:0000502	c	3	proteasome complex	5719; 3416; 5684; 5686; 5687; 5688; 5690; 5692; 5693; 5695; 5696; 5698; 5699; 5701; 5704; 5707; 5708; 5713; 7415; 9352; 9861; 10197; 10213; 11047; 9097; 23198	PSMB10; PSMD7; PSMD6; PSMD1; PSMD2; IDE; PSMA3; PSMA6; PSMA7; PSMA5; PSMC2; PSMC4; PSME4; TXNL1; ADRM1; PSME3; VCP; USP14; PSMD14; PSMD13; PSMB9; PSMB8; PSMB7; PSMB5; PSMB4; PSMB2	64	64
6.60999e-12	7.97331e-11	GO:0006807	b	2	nitrogen compound metabolic process	59; 87; 100; 133; 134; 135; 154; 158; 187; 203; 211; 301; 318; 378; 391; 406; 408; 412; 432; 440; 65992; 471; 66008; 477; 550; 558; 578; 581; 586; 595; 602; 624; 627; 633; 637; 648; 669; 677; 695; 701; 705; 715; 718; 813; 827; 834; 840; 11065; 862; 864; 865; 871; 890; 891; 894; 898; 902; 908; 920; 948; 949; 952; 960; 961; 983; 990; 991; 996; 997; 1020; 1030; 1031; 1033; 1036; 1050; 1054; 1062; 10…	MTCH1; MFGE8; BUB1B; PRKAG1; SCG5; HIST1H4H; CPE; PCSK5; H2AFY2; FKBP3; PMM2; SEMA4C; CRLF3; BYSL; ALG13; SDF2; CDC73; UCHL1; SPR; FKBP11; DERL2; EBNA1BP2; DNAJC2; PPRC1; RMND5B; TMEM59; FAM129A; STK10; IRAK4; NGRN; B3GALT4; VASH1; NPR2; POLG2; WDR3; IFNG; NRIP2; TAF1A; BCAT1; PAPPA; FXR1; STK4; BGN; CXCL10; GATA3; COL7A1; CCND1; CCND2; PARP12; GINS2; DDX47; BAK1; TCF15; SCNM1; POP7; ENC1; POP5; …	10174	10136
6.95677e-12	1.73224e-09	GO:0051130	b	5	positive regulation of cellular component organization	154; 286; 301; 408; 558; 578; 581; 627; 637; 718; 891; 908; 929; 948; 961; 963; 977; 991; 997; 1020; 1072; 1307; 1605; 1627; 55704; 1759; 1786; 1794; 1809; 1969; 2067; 2146; 2207; 2213; 2281; 2316; 2335; 2625; 2764; 2932; 2968; 3002; 3055; 3059; 3064; 3071; 3099; 3416; 3458; 3553; 3560; 3600; 3685; 4000; 4067; 4131; 4240; 4312; 4314; 4478; 4487; 4804; 4830; 5155; 5159; 5274; 5341; 5362; 5366; 546…	PMAIP1; MFGE8; TSG101; CD36; ATF7IP; PDPN; DBN1; BDNF; AXL; TYROBP; CCDC88A; DNMT1; PYCARD; SRPX2; DLGAP5; LYN; ARHGEF15; WDR1; IFNG; TRIM27; SH3GLB1; YWHAB; MSX1; CXCL13; GATA3; RAB27A; PSRC1; TWF2; NME1; FN1; PSMC4; H2AFY; GSK3B; FKBP1B; ENC1; ARPC1B; RBX1; EIF5A2; CCL2; ARPC5L; TNFSF14; DOCK2; FAM98A; CD151; DNM1; S100A10; EED; BAK1; TNFRSF12A; ARHGEF10L; DYNLL1; PTN; CCT8; SUB1; CCT2; CCT3; T…	1233	1232
7.48103e-12	4.52602e-10	GO:1905369	c	4	endopeptidase complex	5719; 3416; 5684; 5686; 5687; 5688; 5690; 5692; 5693; 5695; 5696; 5698; 5699; 5701; 5704; 5707; 5708; 5713; 7415; 9352; 9861; 10197; 10213; 11047; 9097; 23198	PSMB10; PSMD7; PSMD6; PSMD1; PSMD2; IDE; PSMA3; PSMA6; PSMA7; PSMA5; PSMC2; PSMC4; PSME4; TXNL1; ADRM1; PSME3; VCP; USP14; PSMD14; PSMD13; PSMB9; PSMB8; PSMB7; PSMB5; PSMB4; PSMB2	65	65
9.87554e-12	1.12116e-10	GO:0044085	b	2	cellular component biogenesis	70; 87; 154; 158; 308; 309; 391; 408; 581; 627; 637; 705; 829; 832; 11065; 865; 891; 902; 919; 948; 961; 977; 983; 991; 997; 1009; 1010; 1020; 1058; 1062; 1063; 1104; 1113; 1277; 1278; 1294; 1307; 1347; 1352; 1501; 5719; 1605; 1613; 1649; 55704; 1809; 1810; 1894; 1948; 1965; 1969; 2012; 2013; 2014; 2067; 55720; 2207; 2316; 2335; 2395; 2633; 2701; 2702; 2743; 2764; 2817; 2824; 2932; 2968; 3040; 30…	HSPA4; HIST1H4H; GPM6B; PDCD10; DYNLL1; UBE2V2; BYSL; CDC73; WDR3; ARHGEF15; WDR1; IFNG; CAPZA1; RRP7A; IQCG; CXCL13; SNAP25; COL7A1; TRAPPC2; SNAP29; DDX47; CEP76; ANGPTL4; COLEC12; POP5; POP4; TSG101; CAPZB; LMO4; NOP2; ITGA5; HSP90B1; CCT8; CCT2; CCT3; MAP1LC3C; RAP1GDS1; HCK; PSMD13; FLOT1; KRT10; FLNA; TLE3; SMAD6; KIAA0586; TAF10; NDUFAF1; NDUFAF3; DCTN2; DCTN3; CDC123; COL16A1; EXOSC10; PL…	3294	3285
1.11721e-11	3.07961e-10	GO:0008104	b	3	protein localization	134; 135; 286; 291; 301; 308; 378; 391; 406; 408; 65992; 66008; 483; 550; 581; 602; 627; 637; 701; 775; 784; 834; 898; 908; 914; 919; 920; 929; 948; 952; 965; 983; 1020; 1058; 1063; 1113; 1263; 1277; 1311; 1315; 1363; 1436; 1445; 1605; 1627; 1649; 55704; 1894; 1969; 2013; 2029; 2037; 2119; 2146; 2200; 2201; 2207; 2213; 2219; 2268; 2281; 2316; 2335; 2339; 2597; 2615; 2625; 2633; 2634; 2702; 2743; …	CD38; TAP1; TOMM40; PMAIP1; UBE2J1; BUB1B; B3GAT3; RHBDF2; PLK3; YIF1A; ZDHHC18; CPE; CD36; PCSK5; CDC37; VPS8; NOD2; SEC24D; GPM6B; PMM2; DBN1; BDNF; PAM; RAB11A; TP53; ATG3; TYROBP; CCDC88A; CACNA1C; DYNLT1; SRP14; FGR; THOC6; PYCARD; ENSA; PTP4A3; RABIF; LYN; KIF18A; SCG5; MTX2; BBS7; DDIT3; FNTA; RAB5B; HK2; CENPF; HK1; RAMP1; ATP1B3; CENPA; SLC25A4; YWHAB; TNFRSF21; TWF2; GUK1; AP3M2; TRAF3I…	2708	2703
1.35143e-11	8.04795e-10	GO:0042127	b	4	regulation of cell proliferation	100; 133; 134; 135; 187; 301; 391; 408; 65992; 578; 581; 595; 637; 648; 650; 677; 695; 864; 890; 891; 894; 898; 912; 920; 952; 961; 983; 990; 991; 1030; 1031; 1033; 1050; 1178; 1311; 1312; 1436; 1445; 1524; 1604; 55704; 1786; 1871; 1893; 1947; 1948; 1960; 2013; 2014; 2113; 2119; 2146; 2213; 2305; 2316; 2335; 2395; 2615; 2625; 2787; 2919; 2950; 3055; 3059; 3071; 3135; 3142; 3150; 3357; 3458; 3489;…	CD38; TIMP1; CRLF1; TSG101; SCG2; MEIS2; S100A11; S100A13; ADAMTS1; TP53; CDC73; CCDC88A; DNMT1; ARHGEF2; PTGER2; STRAP; CLEC11A; FADD; LYN; IRAK4; NOL12; CDKN2B; CDKN2C; SHC1; IFNG; NOD2; PPARG; JAG2; BAMBI; STK4; PYCARD; CXCL10; GATA3; NME1; CXCL1; INPP5D; BMP2; FN1; CCND1; CCND2; SPRY1; BAK1; EGFL7; RUNX3; GNG5; TNFRSF21; B4GALT7; LDLRAP1; EIF5A2; CD300A; TNF; CCL2; CD1D; HMGN1; CCL5; ADORA1; …	1601	1592
1.36616e-11	8.04795e-10	GO:0006796	b	4	phosphate-containing compound metabolic process	97; 98; 100; 133; 134; 135; 154; 158; 187; 203; 391; 408; 65992; 471; 477; 558; 578; 581; 595; 624; 627; 637; 650; 669; 677; 695; 701; 718; 864; 890; 891; 894; 898; 902; 920; 948; 949; 952; 960; 983; 990; 1020; 1030; 1031; 1033; 1050; 1062; 1072; 1111; 1164; 1196; 1230; 1263; 1347; 1352; 1407; 1436; 1445; 1455; 1464; 1524; 1605; 1606; 1613; 1647; 1652; 55704; 1716; 1841; 1846; 1894; 1947; 1948; 1…	BUB1B; PRKAG1; STK10; SCG2; BMP2; PDCD10; SEMA4C; NT5DC2; FIG4; IRAK4; NPR2; IFNG; PIK3C2B; STK4; CXCL10; CCND1; CCND2; BAK1; LAT; STK38L; TSG101; PGLS; ITGA5; HSP90B1; RARRES3; PANK2; LILRB2; TTK; TNFRSF4; GDF11; ALPK3; UCK2; TP53I3; VEGFC; HCK; GART; GARS; RPS6KA3; ITGAV; DNAJC3; FLOT1; GFPT1; SMAD6; TNFRSF10B; DYRK2; FOXM1; POLB; HINT1; CDC6; CDIPT; PLEK; CDC37; MVP; LTF; RIOK2; IL2RB; BDKRB2;…	3208	3201
1.39715e-11	1.69055e-09	GO:0008092	m	3	cytoskeletal protein binding	70; 87; 135; 286; 309; 66008; 558; 775; 827; 829; 832; 1009; 1010; 1020; 1062; 1072; 1605; 1627; 55704; 1759; 1780; 1809; 2037; 2316; 2339; 2597; 2620; 2633; 2764; 2932; 3059; 3064; 3636; 3781; 3796; 3801; 3832; 4046; 4067; 4131; 4478; 4542; 4635; 4643; 4644; 4650; 4741; 4830; 4846; 5423; 5468; 5515; 5788; 5873; 6275; 6386; 6622; 6624; 6876; 6902; 7111; 7168; 7171; 7225; 7411; 7456; 7461; 7756; 7…	FXYD5; TMOD1; MYL4; FKBP15; DBN1; KIF2A; AXL; UXT; CCDC88A; CACNA1C; ARHGEF2; CAPN6; MYO1F; LYN; ZNF207; CTNNAL1; FNTA; WDR1; CENPE; SNTG2; MTUS2; KCNN2; KIFC3; RAB27A; PSRC1; TWF2; NME1; PPP2CA; ARPC1B; KIF1C; KIF23; GSK3B; ENC1; MYO5A; LRP8; POLB; CAPZB; SYNM; STMN3; TRAK2; ENAH; CCDC69; GAPDH; DNM1; CRIPT; ARL4C; ADORA2A; PDLIM3; CAP2; RAB11A; SYT11; KIF2C; MAP1LC3C; CDK5; PDLIM4; MAP1B; FARP2…	958	957
1.54924e-11	3.21468e-09	GO:0033043	b	5	regulation of organelle organization	154; 286; 301; 391; 408; 578; 581; 595; 637; 701; 827; 829; 832; 890; 891; 894; 898; 908; 961; 990; 991; 996; 1020; 1062; 1063; 1072; 1104; 1111; 1436; 1613; 55704; 1786; 1894; 2067; 2316; 2395; 2625; 2764; 2770; 2824; 2932; 3002; 3055; 3059; 3064; 3071; 3099; 3553; 3832; 3980; 4000; 55781; 4131; 4208; 4288; 4478; 4487; 4644; 4682; 5066; 5155; 5159; 5341; 5366; 5394; 5604; 5810; 5880; 5927; 5987;…	PMAIP1; BUB1B; PLK2; ATF7IP; GPM6B; S100A10; PAM; CDK2AP2; TPX2; CCDC88A; DNMT1; ARHGEF2; TBC1D22A; CAPN6; LIG3; MKKS; ARHGAP28; ZNF207; ARHGEF15; WDR1; HK2; CENPF; CENPE; TRIM27; SH3GLB1; YWHAB; FCHSD2; PYCARD; GATA3; PSRC1; TWF2; CCND1; DAPK3; CCND2; H2AFY; TMOD1; GSK3B; CEP76; ARPC1B; MYO5A; TOP2A; KDM5A; ARPC5L; TSG101; CAPZB; MICALL2; STMN3; TRIM36; RAD1; EED; BAK1; VDAC1; DYNLL1; STIL; LILR…	1282	1280
1.56865e-11	1.68194e-10	GO:0007165	b	2	signal transduction	100; 133; 134; 135; 154; 187; 240; 286; 301; 308; 309; 378; 391; 393; 406; 408; 440; 65992; 477; 488; 558; 578; 581; 595; 602; 624; 627; 637; 677; 695; 718; 775; 784; 819; 829; 834; 865; 890; 891; 898; 914; 919; 920; 929; 948; 949; 951; 952; 960; 961; 963; 977; 983; 997; 1020; 1030; 1050; 1072; 1111; 1113; 1192; 1230; 1263; 1277; 1278; 1281; 1282; 1284; 1306; 1307; 1311; 1363; 11153; 1390; 1396; …	MTCH1; PRKAG1; TMCO1; SCG5; CPE; IFNAR2; IFNAR1; PDCD10; RAB4B; SEMA4C; SEMA4F; SEMA4G; CYP26B1; CDC73; TYROBP; PTGER2; ATRNL1; MANF; STK10; IRAK4; NPR2; CTNNAL1; ARHGEF15; IFNG; CAPZA1; SCG2; PIK3C2B; STK4; CXCL10; CXCL13; RSU1; GATA3; RUSC1; RFTN1; COL15A1; CCND1; LITAF; DDX47; BAK1; ARHGAP15; COLEC12; LAT; STK38L; RASGRP2; ATP6V1D; ATP2A2; TNFSF14; NOP2; ITGA4; ITGA5; RIT1; GPR18; RC3H2; COL3A…	6053	6037
1.60428e-11	7.7647e-10	GO:0060205	c	4	cytoplasmic vesicle lumen	87; 100; 240; 718; 1476; 5719; 1675; 1727; 1774; 1794; 1893; 2219; 2268; 2335; 2717; 2919; 2950; 2992; 3040; 3043; 3101; 3614; 4057; 4069; 4125; 5049; 5155; 5196; 5199; 5274; 5473; 5611; 5686; 5695; 5701; 5707; 5708; 5713; 5777; 5806; 5836; 5873; 6282; 6386; 6678; 6727; 6993; 7076; 7184; 7415; 7424; 23191; 139322; 9535; 9861; 9961; 10092; 10213; 10549; 10576; 10577; 10578; 10694; 23593; 3699; 513…	MVP; CYB5R3; SRP14; MAN2B1; DOCK2; GLA; PSMD7; PSMD6; PSMD1; PDGFB; ECM1; HBB; HEBP2; PSMD2; LYZ; S100A11; CYFIP1; ITIH3; GYG1; CCT8; APOOL; TIMP1; CCT2; GMFG; PTX3; DYNLT1; IMPDH1; FGR; NPC2; PPBP; DNASE1L1; C3; SERPINI1; PSMC2; PYGL; GNLY; SDCBP; FCN1; PRDX4; CSTB; HK3; ALOX5; PSMA5; PYCARD; ARPC5; QPCT; VCP; COMMD9; LTF; VEGFC; ADA; HBA2; PTPN6; PAFAH1B2; CXCL1; RAB27A; ACTN1; FN1; HSP90B1; CF…	339	339
1.60709e-11	9.05562e-10	GO:0010646	b	4	regulation of cell communication	100; 133; 134; 135; 154; 187; 291; 301; 308; 391; 393; 406; 408; 65992; 477; 488; 558; 578; 581; 602; 624; 627; 637; 650; 718; 775; 784; 834; 865; 920; 929; 948; 952; 960; 961; 983; 991; 997; 1009; 1020; 1030; 1111; 1113; 1230; 1263; 1277; 1281; 11153; 1407; 1436; 1445; 1455; 1464; 1501; 1524; 1604; 1605; 1613; 1627; 1647; 1649; 1652; 1759; 1796; 1846; 1890; 1893; 1894; 1949; 1969; 2013; 2029; 20…	SCG5; SCG2; IFNAR2; PDCD10; DBN1; SEMA4C; CYP26B1; CDC73; MANF; IRAK4; NPR2; ARHGEF15; IFNG; MTCH1; STK4; CXCL10; CXCL13; GATA3; SNAP25; LITAF; BAK1; ARHGAP15; LAT; TSG101; HMGN3; ATP2A2; TNFSF14; NOP2; ITGA5; GPR18; RC3H2; COL3A1; PHLDA2; ARNTL; LILRB2; SOX17; TTK; TNFRSF4; GDF11; PPARG; VEGFC; GZMB; ITGAV; CD14; FLOT1; FLNA; TLE3; SMAD6; TAF12; TAF10; FOXM1; MIOS; HINT1; PLEK; ASPN; CDC34; CDC3…	3496	3491
1.62724e-11	3.04737e-10	GO:0044428	c	3	nuclear part	211; 240; 301; 311; 406; 408; 65992; 488; 581; 595; 602; 627; 648; 662; 701; 705; 840; 11065; 862; 864; 865; 874; 890; 891; 894; 898; 902; 983; 990; 991; 996; 997; 1020; 1050; 1054; 1058; 1062; 1063; 1072; 1104; 1111; 1192; 1196; 1263; 1352; 54840; 1436; 1476; 1478; 1524; 1536; 5719; 1605; 1613; 1647; 1649; 1676; 1759; 1786; 1810; 1846; 1871; 2000; 2004; 2029; 2037; 2067; 2074; 2113; 2119; 2122; …	BUB1B; PRKAG1; HIST1H4H; NOL7; BYSL; CDC73; RAD51C; SPR; BTAF1; CCDC86; WDR4; WDR3; PIK3C2B; STK4; OSBPL3; GATA3; CCND1; CCND2; SNAP29; DDX47; TCF15; SCNM1; POP7; ENC1; POP5; POP4; LAT; EIF5A2; TSG101; HMGN3; ATP2A2; DTL; NOP2; UBE2D2; CELF1; MGST2; MGST3; RAD1; UROD; CRIPT; PHLDA1; ARNTL; CCT8; CCT4; SOX17; DDX41; GDF11; HOXB2; SENP5; PPARG; HCK; DSE; BNIP1; SLC39A7; RPS6KA3; PSMD14; POLR2G; PSM…	4521	4502
1.84595e-11	3.16888e-10	GO:0031983	c	3	vesicle lumen	87; 100; 240; 718; 1476; 5719; 1675; 1727; 1774; 1794; 1893; 2219; 2268; 2335; 2717; 2919; 2950; 2992; 3040; 3043; 3101; 3614; 4057; 4069; 4125; 5049; 5155; 5196; 5199; 5274; 5473; 5611; 5686; 5695; 5701; 5707; 5708; 5713; 5777; 5806; 5836; 5873; 6282; 6386; 6678; 6727; 6993; 7076; 7184; 7415; 7424; 23191; 139322; 9535; 9861; 9961; 10092; 10213; 10549; 10576; 10577; 10578; 10694; 23593; 3699; 513…	MVP; CYB5R3; SRP14; MAN2B1; DOCK2; GLA; PSMD7; PSMD6; PSMD1; PDGFB; ECM1; HBB; HEBP2; PSMD2; LYZ; S100A11; CYFIP1; ITIH3; GYG1; CCT8; APOOL; TIMP1; CCT2; GMFG; PTX3; DYNLT1; IMPDH1; FGR; NPC2; PPBP; DNASE1L1; C3; SERPINI1; PSMC2; PYGL; GNLY; SDCBP; FCN1; PRDX4; CSTB; HK3; ALOX5; PSMA5; PYCARD; ARPC5; QPCT; VCP; COMMD9; LTF; VEGFC; ADA; HBA2; PTPN6; PAFAH1B2; CXCL1; RAB27A; ACTN1; FN1; HSP90B1; CF…	340	340
2.1457e-11	3.16004e-10	GO:0099081	c	2	supramolecular polymer	59; 70; 87; 135; 286; 301; 393; 631; 775; 827; 832; 908; 983; 996; 1020; 1062; 1277; 1278; 1281; 1282; 1284; 1289; 1290; 1293; 1605; 1613; 1759; 1780; 1809; 2200; 2201; 2274; 2281; 2316; 2620; 3055; 3620; 3781; 3796; 3801; 3832; 3858; 3872; 4000; 4001; 4052; 4131; 4313; 4635; 4644; 4650; 4741; 4830; 5423; 5664; 5687; 5880; 6509; 6622; 6902; 6905; 1155; 6990; 6993; 7111; 7168; 7171; 7203; 7277; 72…	FKBP15; TMOD1; GLRX3; MYL4; LRRC49; DYNLL1; KIF2A; CDK2AP2; TUBA3C; TCP11L1; CACNA1C; DYNLT1; DYNLT3; CAPN6; ZNF207; WDR1; CENPE; FXR1; MTUS2; KCNN2; KIFC3; PSRC1; TWF2; NME1; DAPK3; KIF23; VIM; TPX2; FKBP1B; MYO5A; POLB; ACTA2; CAPZB; SYNM; HABP4; DNM1; DCTN3; ARHGAP4; COL3A1; PDLIM1; ADORA2A; CCT8; PDE4DIP; CCT2; CCT3; TUBA1A; TUBA1C; INVS; CCT4; RAB11A; KIF2C; MAP1LC3C; CDK5; PDLIM4; SRPRB; MA…	948	945
2.37652e-11	6.27797e-10	GO:0006996	b	3	organelle organization	70; 87; 154; 211; 286; 291; 301; 391; 393; 408; 66008; 488; 578; 581; 595; 631; 637; 648; 662; 701; 827; 829; 832; 11065; 890; 891; 894; 898; 908; 961; 983; 990; 991; 996; 1020; 1050; 1058; 1062; 1063; 1072; 1104; 1111; 1113; 1164; 1182; 1203; 1263; 1294; 1347; 1352; 1436; 5719; 1605; 1613; 1627; 1647; 55704; 1759; 1786; 1794; 1809; 1810; 1890; 1894; 1965; 2013; 2037; 2067; 2074; 2113; 2122; 2146…	TAP1; BUB1B; POLG2; VPS8; GPM6B; PDCD10; DBN1; CYP26B1; CDC73; HSPA4; HEBP2; HIST1H4H; ZMYM6; ARHGEF15; WDR1; RRP7A; PIK3C2B; IQCG; GATA3; SNAP25; COL7A1; CCND1; CCND2; SNAP29; BAK1; CEP76; TSG101; CAPZB; HMGN3; ATP2A2; NOP2; UBE2D2; HSP90B1; RAD1; CRIPT; CCT8; PANK2; LILRB2; CCT2; APOO; CCT4; TTK; CDK2AP2; PDLIM4; PDLIM7; PDLIM3; RAP1GDS1; HCK; BNIP1; ING3; GZMB; PSMD13; KRT17; FLNA; ATXN3; VAPB…	3859	3852
2.89136e-11	7.33248e-10	GO:0023051	b	3	regulation of signaling	100; 133; 134; 135; 154; 187; 291; 301; 308; 391; 393; 406; 408; 65992; 477; 488; 558; 578; 581; 602; 624; 627; 637; 650; 718; 775; 784; 819; 834; 865; 920; 929; 948; 952; 960; 961; 983; 991; 997; 1009; 1020; 1030; 1111; 1113; 1230; 1263; 1277; 1281; 11153; 1407; 1436; 1445; 1455; 1464; 1501; 1524; 1604; 1605; 1613; 1627; 1647; 1649; 1652; 1759; 1796; 1846; 1890; 1893; 1894; 1949; 1969; 2013; 202…	SCG5; SCG2; IFNAR2; PDCD10; DBN1; SEMA4C; CYP26B1; CDC73; MANF; IRAK4; NPR2; ARHGEF15; IFNG; MTCH1; STK4; CXCL10; CXCL13; GATA3; SNAP25; LITAF; BAK1; ARHGAP15; LAT; TSG101; HMGN3; ATP2A2; TNFSF14; NOP2; ITGA5; GPR18; RC3H2; COL3A1; PHLDA2; ARNTL; LILRB2; SOX17; TTK; TNFRSF4; GDF11; PPARG; VEGFC; GZMB; ITGAV; CD14; FLOT1; FLNA; TLE3; SMAD6; TAF12; TAF10; FOXM1; MIOS; HINT1; PLEK; ASPN; CDC34; CDC3…	3531	3526
2.99904e-11	3.0464e-10	GO:0065008	b	2	regulation of biological quality	59; 87; 100; 133; 134; 135; 154; 187; 291; 301; 308; 309; 378; 391; 393; 406; 408; 477; 483; 488; 558; 578; 581; 595; 602; 624; 627; 637; 669; 677; 695; 718; 775; 784; 829; 832; 11065; 898; 902; 908; 920; 948; 949; 952; 961; 991; 1020; 1036; 1043; 1050; 1054; 1072; 1113; 1182; 1192; 1203; 1230; 1277; 1278; 1281; 1311; 1312; 54840; 1363; 1407; 1436; 1445; 1524; 1604; 1605; 1606; 1613; 1627; 1649; …	TMCO1; SCG5; HIST1H4H; PCSK7; PCSK5; GPM6B; PDCD10; DBN1; SEMA4C; SEMA4F; SEMA4G; CYP26B1; COMMD9; CDC73; TYROBP; SPR; PTGER2; HEBP2; NPR2; ARHGEF15; WDR1; IFNG; CPE; FXR1; STK4; CXCL10; CXCL13; GATA3; SNAP25; LST1; CCND1; SNAP29; BAK1; ANGPTL4; LAT; EIF5A2; ACTA2; CAPZB; HMGN3; ATP2A2; TNFSF14; ANO1; HSP90B1; GPR18; ARF4; RC3H2; SFXN3; COL3A1; ARNTL; CCT8; PANK2; LILRB2; CCT2; CCT3; CCT4; SOX17;…	3912	3910
3.05306e-11	9.61714e-10	GO:0097367	m	2	carbohydrate derivative binding	59; 70; 100; 134; 203; 308; 309; 318; 378; 391; 440; 477; 488; 558; 633; 695; 701; 11065; 864; 908; 929; 949; 960; 983; 990; 997; 1020; 1062; 1111; 1182; 1196; 1263; 1289; 1311; 11153; 1436; 1445; 1455; 1520; 1606; 1613; 1716; 1727; 1759; 1809; 1841; 1969; 2074; 2135; 55720; 2200; 2219; 2268; 2335; 2617; 2618; 2633; 2634; 2669; 2673; 2717; 2768; 2769; 2770; 2794; 2870; 2932; 2935; 2987; 3035; 305…	TAP1; ATP13A2; RAB4B; UBE2J1; BUB1B; PRKAG1; CDK16; PLK3; PLK2; BGN; POLR3B; KIF4A; PMS1; PSMC4; KIF2A; AXL; ADAMTS5; RAB11A; GNL1; MTPAP; ADAMTS1; BCS1L; GRK6; HSPA4; FGR; BTAF1; OAS1; SUSD5; MANF; GLA; LYN; PYGL; SCG5; IRAK4; ZNF207; NPR2; ATP13A1; CSF1R; HK2; HK3; EXTL2; HK1; CSNK1G2; PIK3C2B; TWF2; GUK1; LY96; CXCL10; CXCL13; CTSS; KIFC3; STK17A; RAB27A; DNAJA1; NME1; FN1; CXCL6; DDX41; DAPK3…	2236	2230
3.17955e-11	7.75322e-10	GO:0033554	b	3	cellular response to stress	133; 301; 318; 406; 440; 65992; 488; 550; 558; 578; 581; 595; 602; 624; 637; 650; 677; 695; 890; 891; 902; 948; 960; 983; 1030; 1054; 1111; 1263; 1312; 54840; 11153; 1396; 1407; 1536; 1605; 1647; 1649; 1894; 1965; 1969; 2067; 2074; 2113; 2119; 2122; 2135; 2137; 2146; 2213; 2281; 2305; 2395; 2673; 2794; 2932; 2950; 2968; 3093; 3099; 3135; 3150; 3301; 3364; 3484; 3553; 3627; 3777; 3779; 3980; 3992;…	PLK2; FKBP14; PMAIP1; UBE2J1; MCM10; TMCO1; PLK3; HIST1H4H; MUS81; UFC1; CD36; DCTPP1; REXO4; PMS1; PDCD10; SEMA4C; SDF2L1; AXL; GNL1; QARS; SDF2; ARHGEF6; GADD45A; ARHGEF2; PYCARD; DNAJC15; MANF; LIG3; RELB; LYN; STK10; IRAK4; CDKN2B; DDIT3; RWDD1; SHC1; FBXO22; VRK2; HK2; P4HB; EXTL3; SH3GLB1; VAPB; TNIP2; PIK3C2B; STK4; GLRX2; YIF1A; CXCL10; NHEJ1; KCNMB1; DNAJA1; BMP2; INPP5F; TNFRSF10B; CCND…	1936	1930
3.39565e-11	1.36958e-09	GO:0005783	c	4	endoplasmic reticulum	134; 286; 391; 412; 65992; 488; 550; 578; 581; 662; 718; 757; 813; 819; 871; 912; 920; 983; 1203; 1277; 1278; 1281; 1282; 1284; 1289; 1290; 1293; 1294; 1306; 1307; 1315; 11153; 1536; 1603; 1605; 55704; 1727; 1774; 2131; 2135; 2137; 2200; 2281; 2335; 60481; 2589; 2677; 2826; 3064; 3099; 3105; 3134; 3135; 3140; 3301; 3484; 3490; 3678; 3759; 3915; 3956; 3992; 3995; 4017; 4043; 4052; 4240; 4258; 4259…	TAP1; RPN2; UBE2J1; MFGE8; TMCO1; ERGIC2; SCG2; ORMDL2; DNAJC1; ALG8; S100A10; FADS3; SEMA4F; ADAMTS5; CYB561D2; ALG13; SDF2; AHSA1; CCDC88A; TIMP1; MR1; OAS1; CLN5; CNPY2; MANF; CLN8; B3GALT4; AUP1; TBXAS1; EXT1; DEGS1; HK2; CCR10; EXTL3; ZDHHC18; PIK3C2B; RPL10; YIF1A; OSBPL3; NUCB2; PCYT1A; COL15A1; DNAJA1; P4HB; COL7A1; FN1; DDX41; TRAPPC2; BAK1; ATP8B2; FKBP1B; TLR7; PIGO; PRSS23; COPB1; KDE…	1917	1912
4.06695e-11	9.5498e-10	GO:0051239	b	3	regulation of multicellular organismal process	100; 133; 134; 135; 154; 187; 301; 308; 309; 393; 406; 408; 66008; 477; 488; 558; 581; 595; 602; 624; 627; 650; 677; 695; 718; 775; 784; 834; 864; 865; 891; 914; 920; 929; 948; 949; 952; 961; 965; 983; 991; 1020; 1050; 1054; 1063; 1072; 1113; 1178; 1192; 1230; 1277; 1281; 1284; 1289; 1290; 1311; 1312; 1407; 1436; 1445; 1524; 1536; 1605; 1613; 1627; 1649; 1652; 55704; 1716; 1786; 1809; 1890; 1893;…	HIST1H4H; GPM6B; PDCD10; DBN1; SEMA4C; SEMA4F; SEMA4G; RAB11A; CDC73; TYROBP; PTGER2; NPR2; ARHGEF15; WDR1; IFNG; STK4; CXCL10; CXCL13; GATA3; SNAP25; CCND1; LITAF; ANGPTL4; ENC1; ATP2A2; ITGA5; GPR18; RC3H2; COL3A1; PHLDA2; ARNTL; CSK; SOX17; LILRB2; TNFRSF4; GDF11; PDLIM7; KCNK15; PPARG; COL4A2; VEGFC; THBD; VASH1; HLX; ITGAV; CD14; FLOT1; FLNA; CACNA1C; TLE3; SMAD6; SPI1; ASPN; SPARC; TFPI; EL…	2989	2983
4.10815e-11	3.96437e-10	GO:0071704	b	2	organic substance metabolic process	59; 70; 87; 100; 133; 134; 135; 154; 158; 187; 203; 211; 240; 301; 313; 318; 378; 391; 406; 408; 412; 432; 440; 65992; 471; 66008; 477; 550; 558; 578; 581; 586; 595; 602; 624; 627; 633; 637; 648; 669; 677; 695; 701; 705; 715; 718; 813; 819; 827; 834; 840; 11065; 862; 864; 865; 871; 874; 890; 891; 894; 898; 902; 908; 920; 948; 949; 952; 960; 983; 990; 991; 996; 997; 1020; 1030; 1031; 1033; 1036; 1…	MTCH1; MFGE8; BUB1B; PRKAG1; SCG5; HIST1H4H; CPE; PCSK5; H2AFY2; FKBP3; PMM2; SEMA4C; CRLF3; CYP26B1; BYSL; ALG13; SDF2; CDC73; UCHL1; SPR; FKBP11; FIG4; EBNA1BP2; DNAJC2; PPRC1; RMND5B; TMEM59; FAM129A; STK10; IRAK4; NGRN; B3GALT4; VASH1; NPR2; POLG2; WDR3; IFNG; NRIP2; TAF1A; BCAT1; PAPPA; PIK3C2B; STK4; BGN; CXCL10; GATA3; SNAP25; COL7A1; CCND1; CCND2; PARP12; GINS2; DDX47; BAK1; TCF15; SCNM1;…	11025	10986
4.36218e-11	6.91238e-10	GO:1905368	c	3	peptidase complex	5719; 3416; 5684; 5686; 5687; 5688; 5690; 5692; 5693; 5695; 5696; 5698; 5699; 5701; 5704; 5707; 5708; 5713; 6883; 7415; 9352; 9861; 10197; 10213; 11047; 9097; 23198; 23326; 23478; 60559	PSMB10; PSMD7; PSMD6; PSMD1; PSMD2; TAF12; IDE; USP22; SPCS3; PSMA3; PSMA6; PSMA7; PSMA5; PSMC2; PSMC4; PSME4; TXNL1; ADRM1; PSME3; VCP; USP14; SEC11A; PSMD14; PSMD13; PSMB9; PSMB8; PSMB7; PSMB5; PSMB4; PSMB2	90	90
4.84695e-11	7.13194e-10	GO:0099512	c	3	supramolecular fiber	59; 70; 87; 135; 286; 301; 393; 631; 775; 827; 832; 908; 983; 996; 1020; 1062; 1277; 1278; 1281; 1289; 1290; 1293; 1605; 1613; 1759; 1780; 1809; 2200; 2201; 2274; 2281; 2316; 2620; 3055; 3620; 3781; 3796; 3801; 3832; 3858; 3872; 4000; 4001; 4052; 4131; 4313; 4635; 4644; 4650; 4741; 4830; 5423; 5664; 5687; 5880; 6509; 6622; 6790; 6902; 6905; 1155; 6990; 6993; 7111; 7168; 7171; 7203; 7277; 7278; 72…	FKBP15; TMOD1; GLRX3; MYL4; LRRC49; DYNLL1; KIF2A; CDK2AP2; TUBA3C; TCP11L1; CACNA1C; DYNLT1; DYNLT3; CAPN6; ZNF207; WDR1; CENPE; FXR1; MTUS2; KCNN2; KIFC3; PSRC1; TWF2; NME1; DAPK3; KIF23; VIM; TPX2; FKBP1B; MYO5A; POLB; ACTA2; CAPZB; SYNM; HABP4; DNM1; DCTN3; ARHGAP4; COL3A1; PDLIM1; ADORA2A; CCT8; PDE4DIP; CCT2; CCT3; TUBA1A; TUBA1C; INVS; CCT4; RAB11A; KIF2C; MAP1LC3C; CDK5; PDLIM4; MAP1B; DP…	941	938
5.91791e-11	1.33998e-09	GO:0071216	b	3	cellular response to biotic stimulus	558; 695; 834; 929; 948; 949; 1524; 1604; 1649; 2213; 2919; 2921; 2932; 2950; 3055; 3553; 3627; 4057; 4067; 4208; 4846; 5196; 5473; 6347; 6352; 6372; 6374; 7035; 7096; 7124; 7133; 7157; 7431; 7494; 57048; 9450; 9516; 10014; 10417; 10563; 79155; 79577; 80198; 148022; 9373; 85363; 54499; 23643; 26191; 10288; 29108; 64127	CCL2; LITAF; HDAC5; CD55; TMCO1; CD36; MUS81; NOS3; PF4; HCK; IL1B; VIM; PLAA; AXL; XBP1; PTPN22; TICAM1; TNFRSF1B; CDC73; CCL5; CD14; PPBP; TFPI; PYCARD; LYN; LY86; SPON2; DDIT3; NOD2; FCGR2B; TNIP2; TNF; LTF; LY96; CXCL10; CXCL13; LILRB2; CXCL1; CXCL3; CXCL5; PLSCR3; CX3CR1; CASP1; SCARB1; CXCL6; GSK3B; MEF2C; GSTP1; TLR1; TP53; TRIM5; BTK	227	227
6.44411e-11	1.14613e-08	GO:0070201	b	5	regulation of establishment of protein localization	135; 291; 301; 308; 406; 408; 637; 775; 784; 834; 908; 914; 929; 948; 952; 965; 983; 1020; 1113; 1263; 1436; 1445; 1894; 2029; 2213; 2219; 2268; 2281; 2316; 2335; 2597; 2615; 2625; 2633; 2702; 2932; 3002; 3059; 3098; 3301; 3357; 3458; 3553; 3689; 3790; 55781; 4067; 4947; 5066; 5127; 5366; 5481; 5880; 5987; 6352; 6616; 6659; 7096; 7124; 7133; 7157; 7203; 7291; 7293; 7351; 7424; 7494; 7529; 23208; …	CD38; PMAIP1; UBE2J1; PLK3; CD36; SIDT2; NOD2; PDCD10; DYNLL1; PAM; CACNA1C; FGR; ENSA; PTP4A3; LYN; IFNG; HK1; SH3GLB1; SLC25A4; HCLS1; TNFRSF21; GATA3; SNAP25; DNAJA1; FN1; GSK3B; TLR1; FKBP1B; TLR8; SNX3; MICALL2; HMGN3; CCL5; GAPDH; B3GAT3; ANXA5; ARNTL; ADORA2A; CCT8; CCT2; CCT3; CCT4; RAB11A; DERL2; SYT11; HTR2B; TNFRSF4; FCN1; CSK; ERP29; GBP1; VEGFC; TNFRSF1B; GJA5; GZMB; DNAJC1; RHBDF1; …	710	709
6.57198e-11	3.54887e-09	GO:0001944	b	4	vasculature development	59; 133; 187; 301; 578; 581; 677; 718; 1277; 1278; 1281; 1282; 1284; 1289; 1306; 1311; 1464; 1524; 1536; 1605; 1649; 1786; 1890; 1893; 1948; 1960; 1969; 2004; 2013; 2113; 2116; 2335; 2701; 2702; 3087; 3099; 3135; 3198; 3553; 3627; 3678; 3685; 3689; 3964; 4017; 4052; 4066; 4091; 4162; 4208; 4240; 4313; 4643; 4693; 4772; 4804; 4846; 4851; 4854; 5125; 5155; 5159; 5196; 5228; 5468; 5547; 5579; 5604; …	MFGE8; NAA15; PLK2; SCG2; PCSK5; RLN2; PDCD10; DNMT1; SRPX2; MYO1E; DDIT3; SHC1; HK2; APLNR; RAMP1; STK4; CXCL10; CXCL13; HTATIP2; COL15A1; ARHGEF15; CSPG4; FN1; BAK1; EGFL7; ELK3; ANGPTL4; ACTA2; NFATC1; HLA-G; ITGA5; RRAS; NOS3; COL3A1; TNFRSF12A; SOX18; PTN; EGR3; THBS2; CX3CR1; PDPN; SOX17; COL1A2; RIC8A; PPARG; COL4A2; VEGFC; ETV2; GJA4; GJA5; VASH1; ITGAV; MEF2C; DAG1; EFNB2; PDGFRB; HDAC5;…	684	684
6.94211e-11	3.59879e-09	GO:0072358	b	4	cardiovascular system development	59; 133; 187; 301; 578; 581; 677; 718; 1277; 1278; 1281; 1282; 1284; 1289; 1306; 1311; 1464; 1524; 1536; 1605; 1649; 1786; 1890; 1893; 1948; 1960; 1969; 2004; 2013; 2113; 2116; 2335; 2701; 2702; 3087; 3099; 3135; 3198; 3553; 3627; 3678; 3685; 3689; 3964; 4017; 4052; 4066; 4091; 4162; 4208; 4240; 4313; 4643; 4693; 4772; 4804; 4846; 4851; 4854; 5125; 5155; 5159; 5196; 5228; 5468; 5547; 5579; 5604; …	MFGE8; NAA15; PLK2; SCG2; PCSK5; RLN2; PDCD10; DNMT1; SRPX2; MYO1E; DDIT3; SHC1; HK2; APLNR; RAMP1; STK4; CXCL10; CXCL13; NXN; HTATIP2; COL15A1; ARHGEF15; CSPG4; FN1; BAK1; EGFL7; ELK3; ANGPTL4; ACTA2; NFATC1; HLA-G; ITGA5; RRAS; NOS3; COL3A1; TNFRSF12A; SOX18; PTN; EGR3; THBS2; CX3CR1; PDPN; SOX17; COL1A2; RIC8A; PPARG; COL4A2; VEGFC; ETV2; GJA4; GJA5; VASH1; ITGAV; MEF2C; DAG1; EFNB2; PDGFRB; H…	693	693
7.19746e-11	2.48826e-09	GO:0005794	c	4	Golgi apparatus	135; 378; 393; 408; 412; 633; 757; 813; 929; 948; 960; 1182; 1203; 1263; 1277; 1294; 1315; 1363; 1464; 1536; 1604; 1605; 55704; 1759; 11237; 2013; 2131; 2137; 2523; 2589; 2633; 2634; 2717; 2817; 3055; 3064; 3105; 3134; 3135; 3484; 3489; 3600; 3636; 3678; 3759; 3790; 3801; 3955; 4043; 4067; 4091; 4242; 4644; 4756; 4794; 4846; 4851; 4854; 4893; 4925; 5066; 5125; 5155; 5159; 5321; 5537; 5538; 5549; …	HS3ST3A1; PLK3; ZDHHC18; CPE; BGN; PCSK5; NOD2; PDCD10; HDAC5; PAM; COMMD9; PPP2R3C; YIPF3; CCDC88A; DYNLT1; CLN5; TMEM59; LYN; LYPLA2; B3GALT4; JAKMIP2; SCAMP3; EXT1; RAB27A; CLCN3; ERGIC2; EXTL3; SH3GLB1; PCSK7; SEC24D; TMCO1; CD36; YIF1A; KIFC3; NUCB2; SNAP25; COL7A1; CSPG4; TRAPPC2; SNAP29; ATP8B2; TLR1; TLR7; RAB31; COPB1; KDELR3; MYO5A; COPB2; TMEM43; SNX1; LITAF; STMN3; CRELD2; HLA-A; RASS…	1576	1564
8.40363e-11	2.5421e-09	GO:0031981	c	4	nuclear lumen	211; 240; 301; 311; 406; 408; 65992; 488; 595; 602; 627; 648; 701; 705; 840; 862; 864; 865; 874; 890; 891; 894; 898; 902; 983; 990; 991; 996; 997; 1020; 1050; 1054; 1058; 1062; 1063; 1072; 1104; 1111; 1196; 1263; 1352; 1436; 1476; 1478; 1524; 11177; 5719; 1605; 1613; 1647; 1649; 1676; 1759; 1786; 1810; 1846; 1871; 2000; 2004; 2029; 2037; 2067; 2074; 2113; 2119; 2122; 2146; 55720; 2274; 10987; 230…	BUB1B; PRKAG1; HIST1H4H; UBE2V2; BYSL; CDC73; RAD51C; SPR; BTAF1; CCDC86; WDR4; WDR3; PIK3C2B; STK4; GATA3; CCND1; CCND2; SNAP29; DDX47; SCNM1; POP7; ENC1; POP5; POP4; TSG101; HMGN3; ATP2A2; DTL; NOP2; UBE2D2; CELF1; RAD1; UROD; CRIPT; PHLDA1; ARNTL; CCT8; CCT4; SOX17; GDF11; HOXB2; SENP5; PPARG; HCK; DSE; SLC39A7; RPS6KA3; PSMD14; HIST1H2BF; PSMD13; FLNA; ATXN3; TLE3; SMAD6; TAF12; TAF10; FOXM1;…	4134	4115
1.21716e-10	1.11863e-09	GO:0051641	b	2	cellular localization	134; 135; 154; 187; 286; 378; 391; 406; 408; 65992; 66008; 477; 483; 488; 550; 578; 581; 602; 627; 637; 677; 695; 701; 757; 775; 784; 829; 832; 891; 898; 908; 914; 919; 920; 948; 983; 1020; 1058; 1062; 1063; 1113; 1182; 1203; 1263; 1277; 1294; 1315; 1363; 1445; 1604; 1605; 1627; 1649; 55704; 1759; 1780; 1794; 1894; 1948; 1969; 2013; 2037; 2119; 2146; 2207; 2219; 2268; 2281; 2316; 2339; 2633; 2634…	TAP1; TOMM40; PMAIP1; UBE2J1; BUB1B; PRKAG1; PLK3; ZDHHC18; CPE; CD36; SIDT2; CDC37; KIF4A; GPM6B; PMM2; DBN1; BDNF; KIF2C; RAB11A; UXT; TP53; ATG3; TYROBP; CCDC88A; CACNA1C; DYNLT1; SRP14; FGR; HTATIP2; TBC1D22A; CLN5; DNAJC15; TMEM59; LYN; SCG5; DDIT3; FNTA; FBXO22; RAB5B; CLCN3; CENPF; CENPE; HK1; RAMP1; ATP1B3; CENPA; VAPB; YWHAB; TWF2; RPL10; YIF1A; CXCL10; B3GAT3; CEP55; THOC6; RAB27A; PSRC…	2871	2867
1.23019e-10	6.13203e-09	GO:0010941	b	4	regulation of cell death	70; 87; 100; 133; 134; 135; 291; 301; 308; 378; 408; 440; 65992; 558; 578; 581; 602; 624; 627; 637; 650; 662; 677; 695; 834; 894; 948; 952; 960; 983; 997; 1020; 1072; 1113; 1263; 1311; 1436; 1524; 1603; 1613; 1647; 1649; 1676; 1786; 1871; 1894; 1948; 1960; 1965; 2122; 2207; 2213; 2274; 10987; 2316; 2395; 2597; 2625; 2932; 2950; 3001; 3002; 3040; 3043; 3055; 3059; 3064; 3071; 3135; 3301; 3357; 345…	CD38; LCMT1; PMAIP1; TIMP1; CRLF1; PLK3; PLK2; SCG2; CD36; HBB; NOD2; PDCD10; BDNF; UBE2V2; AXL; QARS; ARHGEF6; GADD45A; DNMT1; ARHGEF2; ARHGEF3; THOC6; MICAL1; FADD; LYN; STK17A; NOL12; DDIT3; SHC1; CSF1R; IFNG; P4HB; AMIGO2; DFFA; MTCH1; SLC25A4; TNIP2; YWHAB; RPL10; PYCARD; GATA3; NME1; PTRH2; DNAJA1; INPP5D; BMP2; CX3CR1; TNFRSF10B; CCND2; GSK3B; ANGPTL4; TNF; CCL2; CCL5; ADORA1; RASSF2; HLA-…	1651	1649
1.24847e-10	3.357e-09	GO:0005654	c	4	nucleoplasm	211; 240; 301; 311; 406; 408; 488; 595; 602; 627; 648; 705; 840; 862; 864; 865; 874; 890; 891; 894; 898; 902; 983; 990; 991; 996; 997; 1020; 1050; 1054; 1058; 1062; 1063; 1104; 1111; 1196; 1263; 1436; 1478; 1524; 5719; 1605; 1613; 1647; 1649; 1676; 1759; 1786; 1810; 1846; 1871; 2000; 2004; 2029; 2037; 2067; 2074; 2113; 2119; 2122; 2146; 55720; 2274; 10987; 2305; 2615; 2625; 2634; 2817; 2908; 2932…	PRKAG1; HIST1H4H; BYSL; CDC73; RAD51C; SPR; WDR4; WDR3; PIK3C2B; STK4; GATA3; CCND1; CCND2; SNAP29; DDX47; SCNM1; POP7; ENC1; POP5; POP4; NSL1; HMGN3; ATP2A2; DTL; NOP2; UBE2D2; CELF1; RAD1; UROD; ARNTL; CCT8; CCT4; SOX17; GDF11; HOXB2; SENP5; PPARG; HCK; DSE; SLC39A7; RPS6KA3; PSMD14; POLR2G; PSMD13; ATXN3; TLE3; SMAD6; MUS81; DYRK2; FOXM1; POLB; MIOS; HINT1; CDC6; EXOSC10; SPI1; CDC34; ALAS1; E…	3520	3501
1.35654e-10	6.51138e-09	GO:0042110	b	4	T cell activation	100; 135; 301; 581; 602; 677; 864; 865; 912; 914; 920; 961; 977; 1178; 1445; 1604; 1794; 1947; 1948; 1949; 1960; 2000; 2207; 2213; 2281; 2615; 2625; 2841; 3071; 3135; 3142; 3458; 3553; 3600; 3620; 3659; 3683; 3702; 3714; 3932; 3955; 3956; 4067; 4277; 4478; 5699; 5777; 5788; 5873; 5880; 5896; 5971; 6347; 6352; 6659; 7133; 7293; 7409; 7494; 729230; 8740; 8772; 10385; 11119; 11151; 11221; 11314; 100…	EFNB2; EFNB3; CD1D; EFNB1; APBB1IP; CD55; DOCK2; CCR2; CYP26B1; HLA-G; CRTAM; BAX; GPR18; CD4; CD151; PTPN6; NCKAP1L; CCL2; CD2; BTN2A2; IL1B; TNFSF14; ELF4; SOX4; XBP1; PTPN22; ADORA2A; FCER1G; LILRB2; IDO1; EGR3; PSMB10; CCL5; BTN3A1; MICB; RC3H2; PYCARD; CBFB; LAX1; MICA; PTPRC; JAG2; ITGAL; LYN; LFNG; NOD2; ANXA1; NHEJ1; RAC2; RELB; CSK; IFNG; CD47; FADD; FCGR2B; ZFP36L1; CLC; MSN; TNFRSF4; T…	456	455
1.42139e-10	6.57899e-09	GO:0016477	b	4	cell migration	100; 134; 301; 309; 378; 391; 393; 65992; 483; 558; 581; 650; 914; 949; 960; 961; 962; 965; 977; 983; 1020; 1072; 1113; 1230; 1277; 1278; 1281; 1289; 1436; 1464; 1524; 1605; 1613; 1652; 55704; 1809; 1893; 1947; 1948; 1960; 1969; 2013; 2113; 2207; 2268; 2316; 2335; 2625; 2768; 2817; 2826; 2841; 2919; 2921; 2950; 3055; 3071; 3357; 3458; 3553; 3627; 3635; 3674; 3676; 3678; 3683; 3685; 3689; 3796; 39…	TIMP1; STK10; PLK2; SCG2; CCRL2; PDPN; PDCD10; SEMA4C; KIF2A; AXL; SEMA4G; ADAMTS1; HDAC7; CCDC88A; ARHGEF2; FGR; STRAP; PLA2G7; PTP4A3; FADD; LYN; IRAK4; SHC1; WDR1; IFNG; CCR10; ATP1B3; PIK3C2B; BAMBI; PYCARD; CXCL10; CXCL13; GATA3; BMP2; CXCL1; CXCL3; INPP5D; FN1; CX3CR1; CXCL6; SCARB1; CD300A; CH25H; CCL2; CCL4; CCL5; ADORA1; CCL8; ITGA4; ITGA5; GPR18; RRAS; CD151; MATN2; ARHGAP4; COL3A1; TNF…	1468	1463
1.76568e-10	1.54898e-09	GO:0009653	b	2	anatomical structure morphogenesis	59; 70; 87; 100; 133; 135; 187; 301; 309; 391; 393; 66008; 558; 578; 581; 602; 627; 677; 705; 718; 775; 832; 871; 948; 960; 963; 977; 1009; 1010; 1020; 1072; 1277; 1278; 1281; 1282; 1284; 1289; 1290; 1293; 1294; 1306; 1311; 1363; 1396; 1436; 1464; 1474; 1501; 1524; 1536; 1605; 1613; 1627; 1796; 1890; 1893; 1894; 1947; 1948; 1949; 1960; 1969; 2004; 2013; 2067; 2113; 2116; 2119; 2131; 2200; 2201; 2…	NAA15; TMOD1; MFGE8; PDGFRB; TIMELESS; LYPLA2; POLG2; CPE; CD36; BMP2; EGFL7; CAP2; RLN2; NDP; PDCD10; DBN1; BDNF; SEMA4C; PAM; AXL; FJX1; ADAMTS5; CYP26B1; BYSL; ADAMTS1; CDC73; TYROBP; CACNA1C; ARHGEF2; FGR; HTATIP2; AGGF1; HDAC9; DOK1; SRPX2; MKKS; MYO1E; ARHGAP15; PLK2; ZMYM6; SHC1; EXT1; HK2; RAMP1; SCG2; POSTN; BAMBI; STK4; HDAC5; HOPX; CXCL10; CXCL13; PCSK5; GATA3; COL7A1; COL15A1; TWF2; F…	2560	2554
1.85729e-10	4.06042e-09	GO:0002682	b	3	regulation of immune system process	100; 134; 135; 301; 558; 581; 677; 695; 715; 718; 784; 864; 865; 912; 914; 919; 920; 929; 948; 952; 961; 962; 1050; 1178; 1230; 1277; 1278; 1281; 1445; 1520; 1524; 1604; 1652; 1675; 1777; 1893; 1947; 1948; 1949; 1960; 1967; 2074; 2113; 2200; 2207; 2213; 2219; 2268; 2359; 2615; 2625; 2633; 2841; 3055; 3059; 3071; 3093; 3098; 3105; 3134; 3135; 3142; 3384; 3386; 3455; 3458; 3553; 3600; 3620; 3627; 3…	CD38; CLEC10A; RC3H2; TRIM5; PPP2R3C; STK10; HIST1H4H; CD36; IFNAR2; NPDC1; POLR3B; IKBKE; CIB1; MICB; AXL; CDC73; TYROBP; LAT2; FGR; PLA2G7; CBFB; FADD; RELB; LYN; IRAK4; SHC1; IFNG; HK1; TNIP2; TRPM4; TNFRSF21; SASH3; TSPAN6; LY96; CXCL10; CXCL13; CTSS; GATA3; STXBP1; INPP5D; NME1; CX3CR1; CXCL6; ARPC1B; RUNX3; TLR1; COLEC12; TLR7; LAT; TLR8; CD300A; LRRC32; CCL2; NFATC1; CD1D; TRIM38; CCL4; CC…	1593	1590
2.00195e-10	1.67989e-09	GO:0001816	b	2	cytokine production	301; 408; 558; 602; 695; 718; 834; 914; 919; 920; 929; 948; 961; 965; 1054; 1113; 1178; 1436; 1445; 1524; 1536; 1604; 1649; 1652; 1969; 2167; 2207; 2213; 2219; 2268; 2335; 2597; 2615; 2625; 2633; 2841; 2950; 3071; 3098; 3135; 3140; 3357; 3458; 3553; 3600; 3620; 3635; 3659; 3685; 3702; 4050; 4052; 4057; 4067; 4772; 4851; 4615; 5125; 5196; 5777; 5788; 5971; 5987; 6284; 6372; 6737; 7072; 7096; 7105;…	UBE2J1; CD36; PCSK5; POLR3B; IKBKE; S100A13; AXL; ARHGEF2; MR1; FGR; FADD; RELB; LYN; IRAK4; DDIT3; IFNG; HK1; TRIM21; POSTN; TNFRSF21; TSPAN6; LY96; GATA3; INPP5D; CX3CR1; FN1; CXCL6; DDX41; LITAF; CCR2; TLR1; TLR7; TLR8; NFATC1; TRIM38; HLA-G; GAPDH; GPR18; TRIB2; NDRG2; LILRB2; SYT11; HTR2B; TNFRSF4; MYD88; FCN1; CSK; GBP1; DDT; PTPN6; IRF1; TNFRSF1B; ITGAV; CD14; FLOT1; RNF125; BTK; HDAC7; BT…	723	722
2.11512e-10	3.29166e-08	GO:0010498	b	5	proteasomal protein catabolic process	406; 408; 65992; 550; 701; 891; 983; 991; 996; 997; 1050; 1263; 1649; 2768; 2932; 3093; 4287; 5366; 5684; 5686; 5687; 5688; 5690; 5692; 5693; 5695; 5696; 5698; 5699; 5701; 5704; 5707; 5708; 5713; 6386; 6388; 7126; 7184; 7319; 7320; 7329; 7336; 7345; 7415; 7874; 6790; 7993; 8507; 9212; 9532; 9616; 9861; 9978; 10197; 10213; 10475; 10616; 10769; 11065; 79016; 51465; 79654; 114088; 51009; 51136; 9373…	BAG2; HECTD3; TRIM38; PMAIP1; UBE2J1; BUB1B; ARIH1; PLK3; PSMD6; PSMD1; HSP90B1; PSMD2; PLAA; DDIT3; BBS7; TRIB2; ARRB1; GSK3B; UBE2A; ARNTL; CEBPA; SMURF2; USP7; SDF2; FBXO22; PSMB10; CDC34; ANAPC10; FBXL2; PSMA3; DERL2; PSMA6; PSMA7; AURKB; PSMA5; UBXN8; PSMC2; RHBDF1; PSMC4; PSMD7; AURKA; AUP1; RBCK1; PLK2; PSME4; PSMB8; UBE2K; PSME3; VCP; UGGT2; USP14; RBX1; UBE2V2; SDCBP; UCHL1; SDF2L1; PBK;…	461	459
2.47448e-10	1.34859e-08	GO:0034774	c	5	secretory granule lumen	87; 240; 718; 1476; 5719; 1675; 1727; 1774; 1794; 1893; 2219; 2268; 2335; 2717; 2919; 2950; 2992; 3101; 3614; 4057; 4069; 4125; 5049; 5155; 5196; 5199; 5274; 5473; 5611; 5686; 5695; 5701; 5707; 5708; 5713; 5777; 5806; 5836; 5873; 6282; 6386; 6678; 6727; 6993; 7076; 7415; 7424; 23191; 139322; 9535; 9861; 9961; 10092; 10213; 10549; 10576; 10577; 10694; 23593; 3699; 51316; 25797; 29099; 29108	CYB5R3; SRP14; MAN2B1; DOCK2; GLA; PSMD7; PSMD6; PSMD1; PDGFB; ECM1; PSMD2; HEBP2; FGR; S100A11; CYFIP1; ITIH3; GYG1; CCT8; APOOL; TIMP1; CCT2; GMFG; PTX3; DYNLT1; IMPDH1; LYZ; NPC2; PPBP; DNASE1L1; C3; SERPINI1; PSMC2; PYGL; MVP; FCN1; PRDX4; CSTB; HK3; ALOX5; PSMA5; ARPC5; QPCT; VCP; COMMD9; LTF; VEGFC; PYCARD; SDCBP; PTPN6; PAFAH1B2; CXCL1; RAB27A; ACTN1; FN1; PSMD14; CFD; SPARC; PSMD13; DNAJC…	322	322
2.68265e-10	2.16401e-08	GO:0042802	m	3	identical protein binding	87; 98; 135; 154; 211; 301; 309; 432; 440; 471; 578; 581; 586; 695; 834; 914; 919; 920; 949; 952; 1009; 1010; 1050; 1054; 1063; 1178; 1182; 1196; 1277; 1278; 11153; 1436; 1445; 1613; 1647; 1649; 55704; 1759; 1890; 1894; 1967; 2027; 2113; 2131; 2200; 2207; 2274; 2316; 2335; 2597; 2617; 2633; 2634; 2717; 2762; 2992; 3001; 3035; 3064; 3087; 3098; 3135; 3198; 3251; 3295; 3416; 3674; 3704; 3757; 3759;…	CD38; TAP1; ANGPTL4; DYNLL1; CRLF3; STK10; POLG2; GLRX3; DCTPP1; GGPS1; S100A11; S100A10; S100A13; MTPAP; TYROBP; GADD45A; DYNLT1; UPK1A; LYZ; SYT11; SRPX2; FADD; RELB; PYGL; MTMR2; NPR2; DDIT3; PRPSAP1; OIP5; EXT1; CLCN3; CENPF; HK1; TRIM21; BCAT1; FXR1; MTUS2; NR2C1; STK4; KCNN2; SDCBP; INPP5F; PAFAH1B2; PCYT1A; STXBP1; ATIC; CXCL5; NME1; FN1; HSD17B4; SCARB1; BAK1; MICALL1; TLR1; MYO5A; XPNPEP…	1733	1730
2.83016e-10	1.26479e-08	GO:0007159	b	4	leukocyte cell-cell adhesion	100; 135; 301; 864; 865; 912; 920; 960; 961; 1445; 1524; 1604; 1947; 1948; 1949; 1960; 2113; 2213; 2615; 2625; 3071; 3135; 3142; 3458; 3553; 3600; 3620; 3659; 3676; 3678; 3683; 3689; 3932; 3956; 4067; 4478; 4907; 5777; 5788; 5880; 5896; 6347; 6352; 6401; 6793; 7124; 7264; 7409; 7494; 729230; 8740; 8772; 10385; 11151; 11221; 11314; 54440; 54542; 54900; 26191; 27242; 10288; 29108; 64127	EFNB2; EFNB3; CD1D; EFNB1; RC3H2; CD55; STK10; HLA-G; ITGA5; CD4; MSN; CCR2; NCKAP1L; CCL2; DUSP10; BTN2A2; IL1B; TNFSF14; ETS1; XBP1; PTPN22; ADORA2A; LILRB2; IDO1; EGR3; CCL5; NT5E; VAV1; PTPN6; PYCARD; CBFB; FADD; PTPRC; LYN; ANXA1; ITGB2; RAC2; CSK; IFNG; CD44; CD47; NOD2; FCGR2B; TNFRSF21; RAG1; ADA; LGALS1; GATA3; LAX1; IRF1; CX3CR1; HLX; TSTA3; SELE; LRRC32; CORO1A; IL15; RUNX3; ITGA4; TNF…	324	323
3.17555e-10	1.37184e-08	GO:0046649	b	4	lymphocyte activation	100; 135; 301; 558; 578; 581; 602; 677; 695; 864; 865; 912; 914; 920; 952; 961; 977; 1054; 1178; 1445; 1604; 1794; 1947; 1948; 1949; 1960; 2000; 2067; 2207; 2213; 2281; 2615; 2625; 2841; 3071; 3087; 3135; 3142; 3251; 3458; 3553; 3600; 3614; 3620; 3635; 3659; 3676; 3683; 3689; 3702; 3714; 3932; 3955; 3956; 4066; 4067; 4208; 4242; 4277; 4292; 4478; 5579; 5699; 5777; 5788; 5873; 5880; 5896; 5971; 63…	CD38; LAT2; PPP2R3C; TRDC; HDAC5; MICB; AXL; TYROBP; BTN3A1; NHEJ1; CBFB; FADD; RELB; LYN; IFNG; TNIP2; TNFRSF21; GATA3; RAB27A; INPP5D; LST1; BAK1; RUNX3; FKBP1B; LAT; CD300A; CCL2; CD1D; METTL3; APBB1IP; TNFSF14; DOCK2; HLA-G; GPR18; CD151; RC3H2; ADORA2A; CSK; EGR3; CYP26B1; MICA; TNFRSF4; ULBP2; TCF3; RAG1; PTPN6; IRF1; TNFRSF1B; HLX; VAV1; MEF2C; ITGAL; LCK; BTK; EFNB2; EFNB3; EFNB1; MFNG; P…	737	736
3.45527e-10	4.46069e-08	GO:0071345	b	5	cellular response to cytokine stimulus	240; 301; 471; 558; 595; 677; 695; 829; 834; 865; 920; 948; 960; 961; 965; 997; 1050; 1072; 1230; 1277; 1278; 1436; 1524; 1613; 1796; 1809; 1893; 2167; 2207; 2335; 2597; 2625; 2633; 2634; 2826; 2919; 2921; 2932; 2950; 3055; 3059; 3093; 3099; 3105; 3134; 3135; 3454; 3455; 3458; 3553; 3560; 3587; 3588; 3600; 3627; 3635; 3636; 3659; 3676; 3689; 4001; 4050; 4312; 4313; 4314; 4478; 4615; 4882; 4938; 4…	TIMP1; CRLF1; CD36; CCRL2; IFNAR2; IFNAR1; IKBKE; PDCD10; AXL; ARHGEF2; OAS1; CBFB; PTP4A3; FADD; MKKS; IRAK4; NPR2; SHC1; VRK2; IFNG; P4HB; CAPZA1; IFI30; TNIP2; POSTN; TNFRSF21; CXCL10; CXCL13; GATA3; CXCL1; STXBP1; CXCL3; ATIC; INPP5D; CX3CR1; FN1; CXCL6; CCND1; CCR2; GSK3B; DDX41; RBX1; CCL2; TRIM38; IL10RA; IL10RB; CCL5; HLA-A; HLA-G; GAPDH; HSP90B1; EED; VIM; TNFRSF12A; PLP2; TRIM5; TUBA1B;…	1046	1045
3.54882e-10	2.85384e-09	GO:0044238	b	2	primary metabolic process	59; 87; 100; 133; 134; 135; 154; 158; 187; 203; 211; 240; 301; 313; 318; 378; 391; 406; 408; 412; 432; 440; 65992; 471; 66008; 477; 550; 558; 578; 581; 586; 595; 602; 624; 627; 633; 637; 648; 669; 677; 695; 701; 705; 715; 718; 813; 827; 834; 840; 11065; 862; 864; 865; 871; 890; 891; 894; 898; 902; 908; 920; 948; 949; 952; 960; 983; 990; 991; 996; 997; 1020; 1030; 1031; 1033; 1036; 1050; 1054; 106…	MTCH1; MFGE8; BUB1B; PRKAG1; SCG5; HIST1H4H; CPE; PCSK5; H2AFY2; FKBP3; PMM2; SEMA4C; CRLF3; CYP26B1; BYSL; ALG13; SDF2; CDC73; UCHL1; FKBP11; FIG4; EBNA1BP2; DNAJC2; PPRC1; RMND5B; TMEM59; FAM129A; STK10; IRAK4; NGRN; B3GALT4; VASH1; NPR2; POLG2; WDR3; IFNG; NRIP2; TAF1A; BCAT1; PAPPA; PIK3C2B; STK4; BGN; CXCL10; GATA3; COL7A1; CCND1; CCND2; PARP12; GINS2; DDX47; BAK1; TCF15; SCNM1; POP7; ENC1; …	10663	10624
3.58288e-10	4.46069e-08	GO:0043067	b	5	regulation of programmed cell death	70; 87; 100; 133; 134; 135; 291; 301; 308; 378; 408; 440; 65992; 558; 578; 581; 602; 624; 627; 637; 650; 662; 677; 695; 834; 894; 952; 960; 983; 997; 1020; 1072; 1263; 1311; 1436; 1524; 1603; 1613; 1647; 1649; 1676; 1786; 1871; 1894; 1960; 1965; 2122; 2207; 2274; 10987; 2316; 2395; 2597; 2625; 2932; 2950; 3001; 3002; 3055; 3059; 3064; 3071; 3135; 3301; 3357; 3458; 3553; 3560; 3620; 3635; 3676; 36…	CD38; PMAIP1; TIMP1; CRLF1; PLK3; PLK2; SCG2; PDCD10; BDNF; UBE2V2; AXL; QARS; ARHGEF6; GADD45A; DNMT1; ARHGEF2; ARHGEF3; THOC6; MICAL1; FADD; LYN; STK17A; NOL12; DDIT3; SHC1; CSF1R; IFNG; P4HB; AMIGO2; DFFA; MTCH1; SLC25A4; TNIP2; YWHAB; RPL10; PYCARD; GATA3; NME1; PTRH2; DNAJA1; INPP5D; BMP2; CX3CR1; TNFRSF10B; CCND2; GSK3B; ITGA4; ANGPTL4; TNF; CCL2; CCL5; ADORA1; RASSF2; HLA-G; GAPDH; HSP90B1…	1527	1526
3.72488e-10	2.87561e-09	GO:0033036	b	2	macromolecule localization	134; 135; 286; 291; 301; 308; 378; 391; 406; 408; 65992; 66008; 483; 550; 581; 602; 624; 627; 637; 677; 701; 718; 775; 784; 834; 898; 908; 914; 919; 920; 929; 948; 949; 952; 965; 983; 1020; 1058; 1063; 1113; 1263; 1277; 1311; 1315; 1363; 1407; 1436; 1445; 1605; 1627; 1649; 55704; 1894; 1969; 2013; 2029; 2037; 2119; 2146; 2167; 2200; 2201; 2207; 2213; 2219; 2268; 2281; 2316; 2335; 2339; 2597; 2615…	TAP1; BUB1B; SCG5; ZDHHC18; PCSK5; VPS8; GPM6B; PMM2; DBN1; TYROBP; HSPA4; TMEM59; IFNG; SRP14; CPE; OSBPL3; GATA3; SNAP25; SNAP29; EIF5A2; TSG101; ATP6V1D; HMGN3; ITGA4; ANO1; HSP90B1; PDCD10; CRIPT; ARNTL; CCT8; CCT2; CCT3; CCT4; TTK; TNFRSF4; PPARG; VEGFC; ZDHHC3; GZMB; SFT2D2; DNAJC1; ITGAV; TCIRG1; CD14; ITGAL; FLOT1; USE1; FLNA; ATXN3; AP3M2; KIAA0586; DCTN2; EXOSC10; PLEK; CDC37; TM9SF1; M…	3041	3036
4.08088e-10	4.61881e-08	GO:0016310	b	5	phosphorylation	134; 135; 154; 187; 203; 391; 408; 65992; 558; 578; 581; 595; 624; 627; 637; 650; 669; 677; 695; 701; 718; 864; 890; 891; 894; 898; 902; 920; 948; 960; 983; 990; 1020; 1030; 1031; 1033; 1050; 1062; 1072; 1111; 1164; 1196; 1230; 1263; 1347; 1352; 1407; 1436; 1445; 1455; 1464; 1524; 1605; 1606; 1613; 1647; 1652; 55704; 1716; 1841; 1846; 1894; 1947; 1948; 1949; 1965; 1969; 2013; 2026; 2027; 2074; 21…	CDK12; DYNLL1; BUB1B; PRKAG1; NDUFB6; PLK3; NDUFB4; NDUFB3; NDUFB2; CD36; NOD2; IKBKE; PDCD10; CIB1; BDNF; SEMA4C; CDK2AP1; AXL; NAGK; TPX2; PEA15; GRK6; GADD45A; CRLF1; ARHGEF2; FGR; STK38L; MICAL1; SRPX2; PPP2R3C; LYN; STK17A; STK10; IRAK4; NME1; CDKN2B; CDKN2C; NPR2; PLK2; SHC1; SHC2; VRK2; HK2; HK3; CENPE; HK1; SCG2; CSNK1G2; PIK3C2B; GUK1; CXCL10; DUSP10; INPP5F; BMP2; LAX1; PSRC1; DNAJA1; T…	2299	2294
4.09369e-10	1.71143e-08	GO:0051726	b	4	regulation of cell cycle	301; 406; 440; 65992; 578; 581; 595; 637; 648; 650; 677; 701; 864; 890; 891; 894; 898; 902; 983; 990; 991; 996; 1020; 1030; 1031; 1033; 1050; 1062; 1063; 1104; 1111; 1164; 1192; 1263; 1407; 1613; 1647; 1649; 1871; 1894; 2122; 2146; 10987; 2305; 2620; 2625; 2770; 3087; 3135; 3161; 3364; 3458; 3553; 3659; 3832; 3955; 55781; 4212; 4288; 4487; 4682; 4851; 4882; 5127; 5155; 5159; 5571; 5604; 5777; 578…	DYNLL1; CRLF3; BUB1B; PRKAG1; PLK3; PLK2; USP22; CDK2AP2; RAB11A; UXT; ADAMTS1; CDC73; GADD45A; ANAPC10; DYNLT3; DLGAP5; CDKN2B; CDKN2C; NPR2; DDIT3; IFNG; CENPF; CENPE; TRIM21; GATA3; PSRC1; BMP2; MUS81; CCND1; CCND2; H2AFY; KIF23; BAK1; RUNX3; CEP76; RBX1; TOP2A; CCNH; CCL2; METTL3; DTL; RRP8; ZWINT; HLA-G; TRIM36; COPS5; RAD1; EED; CDC123; ARNTL; STIL; CCNE2; TUBA1A; CCNE1; TIMELESS; MEIS2; TR…	1139	1129
4.95277e-10	1.04669e-08	GO:0035556	b	3	intracellular signal transduction	100; 133; 134; 135; 154; 187; 391; 393; 406; 408; 65992; 477; 488; 558; 578; 581; 602; 624; 637; 650; 677; 695; 775; 834; 890; 891; 920; 929; 948; 960; 983; 997; 1072; 1111; 1113; 1230; 1263; 1278; 1281; 1396; 1436; 1445; 1464; 1524; 1605; 1606; 1613; 1647; 1649; 1652; 55704; 1786; 1794; 1796; 1846; 1893; 1894; 1969; 2074; 2122; 2146; 2213; 2268; 2274; 2281; 2305; 2316; 2335; 2625; 2633; 2768; 27…	FBXL2; PMAIP1; CRLF3; SH2B3; CRLF1; PLK3; PLK2; SCG2; CD36; PTHLH; IFNAR2; IFNAR1; NOD2; PLEKHF1; IKBKE; PDCD10; CIB1; S100A13; SEMA4C; AXL; DOK2; TPX2; QARS; ASB6; TP53; TYROBP; GADD45A; DNMT1; ARHGEF2; ARHGEF3; FGR; PTP4A3; RABIF; RELB; LYN; ARHGAP28; STK10; IRAK4; STK17A; NPR2; DDIT3; CTNNAL1; SHC1; SHC2; RAB5B; IFNG; CCR10; CASP4; RAMP1; RACGAP1; TNIP2; PIK3C2B; STK4; PYCARD; LY96; CXCL10; AR…	2792	2789
4.98468e-10	2.01879e-08	GO:0034097	b	4	response to cytokine	240; 301; 471; 558; 595; 677; 695; 829; 834; 865; 920; 929; 948; 952; 960; 961; 965; 997; 1050; 1072; 1230; 1277; 1278; 1281; 1436; 1524; 1613; 1796; 1809; 1893; 2113; 2167; 2207; 2335; 2597; 2625; 2633; 2634; 2826; 2919; 2921; 2932; 2950; 3055; 3059; 3093; 3099; 3105; 3134; 3135; 3454; 3455; 3458; 3553; 3560; 3587; 3588; 3600; 3627; 3635; 3636; 3659; 3676; 3689; 4001; 4050; 4312; 4313; 4314; 447…	CD38; TIMP1; CRLF1; CD36; CCRL2; IFNAR2; IFNAR1; IKBKE; PDCD10; AXL; ARHGEF2; OAS1; CBFB; PTP4A3; FADD; RELB; MKKS; IRAK4; NPR2; SHC1; VRK2; IFNG; P4HB; CAPZA1; IFI30; TNIP2; POSTN; TNFRSF21; CXCL10; CXCL13; GATA3; CXCL1; STXBP1; CXCL3; ATIC; INPP5D; CX3CR1; FN1; CXCL6; CCND1; DOK1; CCR2; GSK3B; DDX41; RBX1; CCL2; TRIM38; IL10RA; IL10RB; CCL5; HLA-A; HLA-G; GAPDH; HSP90B1; COL3A1; VIM; TNFRSF12A;…	1133	1132
5.56723e-10	4.11162e-09	GO:0006928	b	2	movement of cell or subcellular component	70; 87; 100; 134; 301; 308; 309; 378; 391; 393; 65992; 66008; 477; 483; 558; 581; 627; 775; 914; 949; 960; 961; 962; 965; 977; 983; 1020; 1062; 1072; 1113; 1230; 1277; 1278; 1281; 1289; 1436; 1464; 1524; 1605; 1613; 1652; 55704; 1780; 1796; 1809; 1893; 1947; 1948; 1949; 1960; 1969; 2013; 2113; 2131; 2207; 2268; 2316; 2335; 2625; 2702; 2768; 2817; 2826; 2841; 2919; 2921; 2950; 3055; 3064; 3071; 33…	TMOD1; TIMP1; PDGFRB; STK10; PLK2; SCG2; CCRL2; MYL6; MYL4; PDPN; PDCD10; DYNLL1; BDNF; SEMA4C; KIF2A; AXL; SEMA4G; UXT; ADAMTS1; HDAC7; CCDC88A; KIF2C; CACNA1C; ARHGEF2; FGR; KIFC3; PLA2G7; DOK1; PTP4A3; FADD; LYN; KIF18A; LYPLA2; IRAK4; GTPBP4; SHC1; EXT1; STK39; IFNG; CENPE; ATP1B3; PIK3C2B; BAMBI; IQCG; KCNN2; PYCARD; CXCL10; CXCL13; GATA3; BMP2; CXCL1; CXCL3; DNAJA1; INPP5D; CX3CR1; FN1; CXC…	2079	2074
5.75201e-10	4.11162e-09	GO:0030029	b	2	actin filament-based process	70; 87; 134; 301; 391; 408; 477; 775; 829; 832; 961; 1020; 1072; 1436; 1613; 1627; 55704; 1794; 1809; 1894; 2013; 2037; 2316; 2702; 2764; 2824; 2919; 3055; 3059; 3071; 3636; 3757; 3759; 3781; 4205; 4208; 4287; 4635; 4637; 4643; 4644; 4650; 5066; 5159; 5341; 5880; 5910; 5987; 5999; 6281; 6386; 6401; 6464; 6624; 7111; 7124; 7126; 7168; 7171; 7184; 7431; 7456; 7791; 7827; 23191; 8195; 8477; 8522; 85…	TMOD1; MYL6; MYL4; PDPN; GPM6B; PDCD10; DBN1; PAM; ZYX; CCDC88A; CACNA1C; ARHGEF2; MICAL1; MKKS; ARHGAP28; SHC1; WDR1; DAAM2; TRIM27; FCHSD2; KCNN2; GMFB; CXCL1; TWF2; ARPC1B; KIF23; VIM; MYO5A; CAPZB; ARPC5L; ADORA1; HSP90B1; S100A10; ARHGEF10L; CAP2; TRPM4; CDC42EP1; CDK5; PDLIM4; PDLIM7; FARP2; DPYSL3; PDLIM3; ARPC2; RHOQ; MRAS; ARPC5; RUFY3; NPHS2; RAP1GDS1; HCK; PLEK; RHOD; GJA5; KCNH2; TNFA…	728	726
5.83713e-10	2.2924e-08	GO:0051241	b	4	negative regulation of multicellular organismal process	100; 133; 134; 154; 301; 308; 393; 406; 408; 66008; 477; 488; 558; 602; 650; 677; 695; 784; 864; 865; 952; 1020; 1230; 1281; 1284; 1289; 1290; 1312; 1407; 1445; 1524; 1649; 1716; 1786; 1809; 1893; 1948; 1949; 1969; 2200; 2213; 2281; 2335; 2395; 2615; 2625; 2633; 2702; 2841; 2932; 2950; 3071; 3087; 3135; 3142; 3458; 3553; 3600; 3620; 3627; 3635; 3659; 3955; 3956; 4000; 4012; 4017; 4043; 4057; 4067…	CD38; TIMP1; HIST1H4H; PTHLH; IKBKE; PDCD10; SEMA4C; AXL; SEMA4G; ADAMTS5; CDC73; DNMT1; DYNLT1; STRAP; TLE3; CBFB; RELB; LYN; MTMR2; NPR2; DDIT3; ARHGEF15; PLK2; IFNG; DAAM2; TRIM27; TRPM4; TNFRSF21; STK4; CXCL10; CXCL13; GLRX3; GATA3; NME1; INPP5F; INPP5D; BMP2; FN1; PPP2CA; GSK3B; RUNX3; FKBP1B; TLR8; PROCR; NFATC1; ATP2A2; ADORA1; TRAK2; HLA-G; GPR18; RC3H2; TRIB2; ARHGAP4; COL3A1; NDRG2; VIM…	1174	1171
6.78304e-10	1.38724e-08	GO:0043933	b	3	protein-containing complex subunit organization	154; 158; 308; 309; 581; 637; 829; 832; 11065; 871; 891; 902; 919; 948; 949; 983; 1058; 1062; 1063; 1072; 1104; 1277; 1278; 1281; 1289; 1290; 1294; 1307; 1311; 1347; 1352; 5719; 1613; 1649; 1809; 1810; 1894; 1965; 2067; 2207; 2335; 2633; 2702; 2743; 2764; 2932; 2935; 2968; 3040; 3043; 3045; 3055; 3059; 3071; 3093; 3135; 3251; 3308; 3416; 3458; 3560; 3750; 3759; 3790; 3796; 3858; 3915; 4017; 4091;…	ANGPTL4; PMAIP1; HSPA4; HBD; NDUFB4; NDUFB3; NDUFB2; CD36; HBB; DCTPP1; NOD2; IKBKE; LRRC49; S100A10; KIF2A; PAM; KIF2C; EIF3I; EIF3J; EIF3K; TMEM126B; BCS1L; CDC73; ARHGEF2; UPK1A; TRIM21; STRAP; PLA2G7; NDUFB6; MKKS; ARHGAP28; MTMR2; LUC7L3; ZNF207; CENPM; DDIT3; MRPL33; WDR1; TAF1B; IFNG; CENPF; CENPE; TRIM27; CAPZA1; CENPA; SH3GLB1; HIST1H4H; YWHAB; FCHSD2; RPL10; CXCL13; ATF7IP; MAP1LC3C; BR…	2221	2216
6.78406e-10	2.58593e-08	GO:1901137	b	4	carbohydrate derivative biosynthetic process	100; 133; 135; 158; 203; 432; 471; 66008; 633; 669; 1464; 1603; 1841; 1890; 2026; 2027; 2131; 2135; 2137; 60481; 2523; 2589; 2597; 2618; 2673; 2762; 2817; 2987; 3098; 3099; 3101; 3251; 3553; 3600; 3614; 3955; 4242; 4830; 4882; 4907; 5155; 5159; 5162; 5238; 5279; 5352; 5373; 5538; 5549; 5571; 5635; 79690; 5836; 6185; 6241; 6383; 6388; 6480; 6482; 6483; 6489; 6622; 7083; 7086; 7264; 7298; 7371; 741…	RPN2; UBE2J1; PRKAG1; BGN; PMM2; ALG13; SDF2; PPT1; PPT2; TMEM59; PYGL; B3GALT4; NPR2; PRPSAP1; EXT1; HK2; HK3; EXTL2; HK1; RAMP1; GUK1; ATIC; NME1; CSPG4; ELOVL1; ALG8; DPY19L1; KDELC1; TRAK2; GAPDH; ALG5; B3GAT3; PHLDA1; IL1B; ADORA2A; PANK2; NT5E; TKT; GMDS; PDHB; B4GALT5; B4GALT7; UCK2; PGM3; TK1; RFK; GART; DSE; GALNT1; CSGALNACT1; ST3GAL1; SDC2; ST8SIA4; ST8SIA1; ELOVL6; ELOVL5; DTYMK; SNCA…	729	728
1.02148e-09	2.0238e-08	GO:0001568	b	3	blood vessel development	59; 133; 187; 301; 578; 581; 677; 718; 1277; 1278; 1281; 1282; 1284; 1289; 1306; 1311; 1464; 1524; 1536; 1605; 1649; 1890; 1893; 1948; 1960; 1969; 2004; 2013; 2113; 2116; 2335; 2701; 2702; 3087; 3099; 3135; 3198; 3553; 3627; 3678; 3685; 3689; 4017; 4052; 4066; 4091; 4162; 4208; 4240; 4313; 4643; 4804; 4846; 4851; 4854; 5125; 5155; 5159; 5196; 5228; 5468; 5547; 5579; 5604; 5764; 6019; 6237; 6347; …	MFGE8; NAA15; PLK2; SCG2; PCSK5; RLN2; PDCD10; SRPX2; MYO1E; DDIT3; SHC1; HK2; RAMP1; STK4; CXCL10; CXCL13; HTATIP2; COL15A1; CSPG4; FN1; BAK1; EGFL7; ELK3; ANGPTL4; ACTA2; HLA-G; ITGA5; RRAS; NOS3; COL3A1; TNFRSF12A; SOX18; PTN; EGR3; THBS2; CX3CR1; SOX17; COL1A2; PPARG; COL4A2; VEGFC; ETV2; GJA4; GJA5; VASH1; ITGAV; MEF2C; DAG1; EFNB2; PDGFRB; HDAC5; COL4A1; HDAC7; HDAC9; SMAD6; EPHA2; TBX3; CC…	656	656
1.19395e-09	8.22971e-09	GO:0007155	b	2	cell adhesion	87; 100; 135; 301; 488; 558; 677; 705; 864; 865; 912; 914; 920; 948; 960; 961; 965; 977; 1009; 1010; 1020; 1192; 1230; 1277; 1281; 1289; 1293; 1294; 1306; 1307; 1311; 1445; 1475; 1501; 1524; 1604; 1605; 1613; 1947; 1948; 1949; 1960; 1969; 2013; 2113; 2200; 2213; 2316; 2335; 2615; 2625; 2633; 2824; 2932; 3043; 3055; 3071; 3135; 3142; 3384; 3386; 3458; 3490; 3553; 3600; 3620; 3636; 3659; 3674; 3676…	FXYD5; MFGE8; NT5E; STK10; CD36; HBB; JAM2; GPM6B; S100A11; S100A10; AXL; BYSL; GATA3; CBFB; SRPX2; FADD; LYN; CTNNAL1; SHC1; IFNG; CDC42EP1; POSTN; TNFRSF21; ATXN3; PYCARD; CXCL13; RSU1; KIFC3; COL7A1; COL15A1; BMP2; FN1; PPP2CA; ROBO3; GSK3B; EGFL7; RUNX3; ITGA4; CD300A; CCL2; CD1D; METTL3; APBB1IP; ATP2A2; CCL5; HLA-G; ITGA5; ITGA7; CD151; ITGA10; RC3H2; COL3A1; TNFRSF12A; ADORA2A; TRO; EGR3; …	1389	1387
1.21214e-09	4.48839e-08	GO:0060341	b	4	regulation of cellular localization	135; 187; 391; 408; 65992; 477; 488; 578; 581; 627; 637; 677; 775; 784; 898; 908; 919; 920; 948; 983; 1020; 1263; 1445; 1605; 1627; 55704; 1759; 1894; 1948; 1969; 2037; 2207; 2268; 2281; 2316; 2633; 2770; 2824; 2932; 3002; 3059; 3064; 3301; 3458; 3553; 3627; 3689; 4000; 55781; 4067; 4131; 4208; 4478; 4644; 4804; 4947; 5026; 5127; 5366; 5413; 5579; 5604; 5764; 5777; 5880; 6455; 6622; 6812; 7124; 7…	PMAIP1; UBE2J1; PLK3; CD36; SIDT2; GPM6B; PDCD10; DBN1; BDNF; TYROBP; CCDC88A; CACNA1C; FGR; TMEM59; LYN; MTMR2; IFNG; SH3GLB1; YWHAB; CXCL10; STXBP1; DNAJA1; INPP5F; H2AFY; GSK3B; FKBP1B; MYO5A; CD300A; SNX3; HMGN3; ATP2A2; DCLK1; ANO1; B3GAT3; DNM1; SEPT5; CRIPT; BAK1; DYNLL1; ADORA2A; CCT8; CCNE2; CCT3; CCNE1; CCT4; RAB11A; DERL2; SYT11; TRPM4; RHOQ; ATP1A2; MAP1B; CSK; GBP1; DAG1; RHOG; PTPN6…	886	884
1.2897e-09	4.64294e-08	GO:0071219	b	4	cellular response to molecule of bacterial origin	558; 834; 929; 948; 949; 1524; 1604; 2213; 2919; 2921; 2950; 3055; 3553; 3627; 4057; 4067; 4208; 4846; 5196; 5473; 6347; 6352; 6372; 6374; 7035; 7096; 7124; 7133; 7431; 7494; 57048; 9450; 9516; 10014; 10417; 10563; 79155; 79577; 148022; 9373; 85363; 23643; 26191; 10288; 29108; 64127	CCL2; LITAF; HDAC5; CD55; CD36; PF4; HCK; IL1B; PLAA; AXL; XBP1; PTPN22; TICAM1; TNFRSF1B; CDC73; CCL5; CD14; PPBP; TFPI; PYCARD; LYN; LY86; SPON2; NOS3; NOD2; FCGR2B; TNIP2; TNF; LTF; LY96; CXCL10; CXCL13; LILRB2; CXCL1; CXCL3; CXCL5; PLSCR3; CX3CR1; CASP1; SCARB1; CXCL6; VIM; MEF2C; GSTP1; TLR1; TRIM5	204	204
1.40203e-09	2.6936e-08	GO:0044770	b	3	cell cycle phase transition	301; 65992; 581; 586; 595; 637; 677; 701; 11065; 890; 891; 894; 898; 983; 990; 991; 996; 997; 1030; 1031; 1033; 1062; 1063; 1104; 1111; 1164; 1263; 1647; 2029; 2146; 2305; 2935; 3161; 3364; 55781; 5427; 5537; 5777; 5788; 5889; 6241; 6347; 6659; 6790; 6881; 7157; 7272; 7277; 7283; 7298; 7756; 7846; 8636; 8655; 8766; 8914; 9133; 9134; 9212; 9510; 9555; 9787; 9978; 10121; 10197; 10263; 10385; 10403;…	DYNLL1; CRLF3; BUB1B; PLK3; PLK2; CDK2AP2; TTK; TPX2; ADAMTS1; CDC73; GADD45A; ANAPC10; ENSA; DLGAP5; CDKN2B; ZNF207; CENPF; CENPE; BCAT1; CCND1; CCND2; H2AFY; CEP76; RBX1; CCL2; DTL; PHLDA1; CCNE2; TUBA1A; CCNE1; TIMELESS; TRIAP1; RAB11A; PPP6C; CHEK1; HMMR; GSPT1; PTPN6; TP53; RNASEH2B; CDC27; UBE2C; CDC20; MELK; POLE2; DDRGK1; LCMT1; TAF10; FOXM1; DCTN2; DCTN3; NDC80; CDC6; DONSON; ECD; TMEM14…	535	534
1.40791e-09	4.93149e-08	GO:0019221	b	4	cytokine-mediated signaling pathway	240; 301; 558; 595; 829; 834; 865; 920; 948; 960; 1050; 1072; 1230; 1278; 1436; 1524; 1796; 1893; 2207; 2335; 2625; 2633; 2634; 2826; 2919; 2921; 2950; 3055; 3093; 3105; 3134; 3135; 3454; 3455; 3458; 3553; 3560; 3587; 3588; 3600; 3627; 3635; 3636; 3659; 3689; 4001; 4050; 4312; 4313; 4314; 4478; 4615; 4938; 4982; 837; 5034; 5155; 5196; 5355; 5468; 5473; 5696; 5777; 5788; 6347; 6351; 6352; 6355; 63…	TIMP1; CRLF1; CD36; CCRL2; IFNAR2; IFNAR1; IKBKE; AXL; OAS1; CBFB; FADD; MKKS; IRAK4; SHC1; VRK2; IFNG; P4HB; TRIM21; IFI30; TNIP2; CXCL10; CXCL13; GATA3; CXCL1; CXCL3; INPP5D; FN1; CX3CR1; CXCL6; CCND1; VIM; RBX1; CCL2; TRIM38; IL10RA; IL10RB; CCL5; HLA-A; HLA-G; HLA-F; HSP90B1; TNFRSF12A; PLP2; TNFRSF4; MYD88; GBP2; GBP1; PPARG; HCK; PTPN6; IRF1; LMNB1; TNFRSF1B; VAV1; RBCK1; STK39; TRIM5; TNFR…	738	737
1.49381e-09	3.61502e-08	GO:0005856	c	4	cytoskeleton	59; 70; 87; 135; 286; 301; 311; 393; 631; 701; 827; 829; 832; 891; 898; 908; 983; 990; 991; 996; 1020; 1062; 1063; 1072; 1111; 1263; 1605; 1613; 1627; 55704; 1759; 1780; 1794; 1809; 1894; 2037; 2268; 2316; 2339; 2597; 2620; 2633; 2634; 2669; 2764; 2770; 2908; 2932; 3055; 3064; 3094; 3161; 3301; 3635; 3636; 3796; 3801; 3832; 3858; 3872; 3932; 4000; 4001; 4046; 4131; 4478; 4542; 4635; 4637; 4643; 4…	TAP1; TCTN1; TMOD1; BUB1B; PPP2R3C; PLK3; PLK2; TMSB15A; MYL6; MYL4; FKBP15; CCT4; LRRC49; DBN1; KIF2A; ZYX; RAB11A; TUBA3C; PEA15; CCDC88A; KIF2C; DYNLT1; FGR; STK38L; CAPN6; MICAL1; MYO1F; RELB; MKKS; ZNF207; CTNNAL1; FNTA; WDR1; CENPF; CENPE; SNTG2; TAF1A; MTUS2; TWF2; IQCG; ARPC5L; KIFC3; SHCBP1; SNAP25; PSRC1; DNAJA1; INPP5D; NME1; PPP2CA; DAPK3; KIF1C; SNAP29; KIF23; GSK3B; CEP76; TPX2; DYN…	2170	2164
1.53875e-09	5.24796e-08	GO:0044772	b	4	mitotic cell cycle phase transition	301; 581; 586; 595; 637; 677; 701; 890; 891; 894; 898; 983; 990; 991; 996; 997; 1030; 1031; 1033; 1062; 1063; 1104; 1164; 1263; 1647; 2029; 2146; 2305; 2935; 3161; 3364; 55781; 5427; 5537; 5777; 5889; 6241; 6347; 6659; 6881; 7157; 7272; 7277; 7283; 7298; 7756; 7846; 6790; 8636; 8655; 8766; 9133; 9134; 9212; 9510; 9587; 9787; 9978; 10121; 10197; 10263; 10385; 10403; 10460; 10540; 10769; 11065; 112…	CCL2; CDKN2B; CCNB2; DYNLL1; CRLF3; ZNF207; BUB1B; UBE2C; PLK3; CCNE2; BAX; ANAPC10; DTL; EZH2; FOXM1; RRM2; DCTN3; DCTN2; BTN2A2; E2F8; NDC80; CDC6; DONSON; RAB11A; TPX2; ECD; CCNA2; TMEM14B; TYMS; CDKN3; GADD45A; BID; CCNE1; CDC34; CDC27; LCMT1; TRIAP1; TTK; PPP6C; ENSA; AURKB; CKS2; CDK2AP2; AURKA; ANXA1; CDKN2C; GSPT1; PLK2; SSNA1; CENPF; CENPE; DLGAP5; HMMR; ZFP36L1; BCAT1; ADAMTS1; PHLDA1; …	495	494
1.66665e-09	5.5384e-08	GO:1902850	b	4	microtubule cytoskeleton organization involved in mitosis	891; 991; 1058; 1062; 1104; 2316; 2770; 3064; 3796; 3832; 6491; 6905; 6993; 7272; 7283; 7415; 7756; 6790; 8766; 9055; 9181; 9212; 9493; 10252; 10403; 10460; 10540; 10769; 22974; 57405; 51203; 84722; 24137; 29127; 29899	DYNLT1; PLK2; SPRY1; KIF11; DCTN2; PRC1; KIF2A; GNAI1; RAB11A; STIL; NUSAP1; RACGAP1; NDC80; ARHGEF2; KIF4A; TTK; AURKA; AURKB; ZNF207; CENPE; TPX2; CENPA; VCP; RCC1; CCNB1; PSRC1; TBCE; TACC3; KIF23; CDC20; TUBG1; HTT; FLNA; GPSM2; SPC25	133	133
1.79204e-09	3.34164e-08	GO:0050793	b	3	regulation of developmental process	100; 133; 154; 187; 301; 391; 393; 406; 66008; 558; 581; 595; 627; 650; 677; 695; 718; 832; 862; 864; 865; 891; 914; 920; 948; 952; 960; 963; 983; 991; 1020; 1050; 1063; 1072; 1178; 1192; 1230; 1277; 1281; 1284; 1289; 1290; 1311; 1436; 1524; 1536; 1605; 1613; 1627; 1649; 55704; 1716; 1786; 1809; 1890; 1893; 1894; 1948; 1949; 1960; 1969; 2013; 2113; 2116; 2119; 2146; 2200; 2201; 2213; 2268; 2281; …	CD38; RC3H2; TIMP1; PDGFRB; PPP2R3C; HIST1H4H; CD36; MEIS2; RLN2; GPM6B; PDCD10; DBN1; BDNF; SEMA4C; UBE2V2; AXL; SEMA4G; CYP26B1; PPP2CA; MKKS; CDC73; TYROBP; CCDC88A; DNMT1; DYNLT1; FGR; HTATIP2; AGGF1; CBFB; CCDC85B; SRPX2; FADD; LYN; MTMR2; NPR2; DDIT3; ZMYM6; ARHGEF15; WDR1; HK2; CENPF; DAAM2; POSTN; BAMBI; STK4; SERPINI1; CXCL10; CXCL13; GATA3; NME1; SNAP25; TWF2; INPP5D; BMP2; FN1; TBX3; C…	2503	2497
1.81112e-09	1.20533e-08	GO:0051301	b	2	cell division	311; 595; 701; 11065; 890; 891; 894; 898; 983; 990; 991; 1020; 1058; 1062; 1063; 1072; 1104; 1164; 1263; 1894; 2029; 2037; 2119; 2770; 2908; 3357; 3553; 3796; 3832; 3980; 4851; 5155; 5228; 5413; 5414; 5473; 5764; 6990; 6993; 7005; 7153; 7329; 7424; 7756; 7846; 6790; 8766; 8872; 8914; 205564; 9055; 9133; 9134; 9181; 9212; 9270; 9493; 10096; 10112; 10263; 10300; 10376; 10403; 10460; 10519; 10617; 1…	BUB1B; PLK3; KIF2A; CDK2AP2; TPX2; ARHGEF2; ANAPC10; DYNLT3; ENSA; LIG3; ZNF207; OIP5; CENPF; CENPE; SH3GLB1; CENPA; PSRC1; CCND1; CCND2; KIF23; NCAPG; TTC19; SPC25; TSG101; ZWINT; NR3C1; SEPT5; MIS12; CDC123; PTN; CCNE2; TUBA1B; TUBA1A; CCNE1; TIMELESS; SOX17; RAB11A; KIF2C; HTR2B; ANXA11; TOP2A; SENP5; VEGFC; UBE2I; ETV5; UBE2C; CDC20; CINP; ACTR3; NSL1; DYNLT1; STAMBP; KIF11; DCTN3; IL1B; NDC8…	596	595
2.06624e-09	2.83764e-08	GO:0044432	c	3	endoplasmic reticulum part	391; 412; 65992; 488; 550; 581; 662; 718; 757; 813; 871; 912; 920; 983; 1277; 1278; 1281; 1282; 1284; 1289; 1290; 1293; 1294; 1306; 1307; 1315; 11153; 1536; 1603; 1605; 1727; 2131; 2135; 2137; 2200; 2281; 2335; 60481; 2589; 2677; 3105; 3134; 3135; 3140; 3301; 3484; 3490; 3915; 3956; 3992; 3995; 4043; 4052; 4240; 4258; 4259; 4287; 4851; 4854; 837; 5034; 5130; 5155; 5199; 5279; 5321; 5352; 5355; 54…	TAP1; RPN2; UBE2J1; MFGE8; TMCO1; ERGIC2; SCG2; DNAJC1; ALG8; FADS3; ADAMTS5; CYB561D2; SDF2; TIMP1; MR1; MANF; CLN8; AUP1; TBXAS1; EXT1; VRK2; P4HB; EXTL3; SEC24D; YIF1A; OSBPL3; PCYT1A; COL15A1; DNAJA1; ORMDL2; COL7A1; FN1; ELOVL1; ATP8B2; FKBP1B; TLR7; PIGO; PRSS23; COPB1; KDELR3; TLR8; COPB2; TMEM43; CH25H; CD1D; GGCX; CYB5R3; ATP2A2; KDELC1; ALG3; HLA-A; HLA-G; HLA-F; HSP90B1; ALG5; MGST2; M…	1362	1359
2.11196e-09	3.82567e-08	GO:1901700	b	3	response to oxygen-containing compound	70; 100; 133; 154; 301; 308; 408; 440; 477; 488; 558; 578; 595; 677; 695; 834; 890; 891; 920; 929; 948; 949; 952; 983; 990; 1020; 1036; 1072; 1196; 1263; 1277; 1278; 1281; 1282; 1290; 1307; 1312; 54840; 1407; 1445; 1524; 1536; 1604; 1605; 1759; 1786; 1894; 1967; 2067; 2074; 2113; 2146; 2200; 2213; 2281; 2395; 2625; 2743; 2769; 2770; 2908; 2919; 2921; 2932; 2950; 3015; 3040; 3043; 3055; 3087; 3416…	CD38; DYNLL1; TIMP1; PLK3; CDO1; CD36; HBB; IFNAR1; PDCD10; MICB; AXL; CDC73; DNMT1; ARHGEF2; PTGER2; FADD; LYN; KCNMB1; SHC1; TNIP2; POSTN; GLRX2; VIM; LY96; CXCL10; CXCL13; SIDT2; GATA3; CXCL1; STXBP1; CXCL3; TWF2; CXCL5; NME1; CX3CR1; CXCL6; CCND1; ARPC1B; SCARB1; LITAF; H2AFZ; GSK3B; FKBP1B; RAB31; TRPC6; MYO5A; CCL2; ATP6V1D; HMGN3; IL10RA; ATP2A2; CCL5; ITGA4; PDGFB; HSP90B1; ASNS; MGST2; D…	1592	1587
2.90468e-09	9.41117e-08	GO:0030198	b	4	extracellular matrix organization	602; 633; 871; 960; 961; 1277; 1278; 1281; 1282; 1284; 1289; 1290; 1293; 1294; 1306; 1307; 1311; 1520; 1605; 2113; 2200; 2201; 2335; 2620; 2824; 3384; 3386; 3674; 3676; 3678; 3679; 3682; 3683; 3685; 3689; 3915; 4017; 4312; 4313; 4314; 4643; 4851; 4982; 5155; 5352; 5806; 6624; 6678; 6939; 7045; 7076; 7124; 7133; 23187; 8292; 8515; 10211; 10549; 10630; 10631; 11096; 11117; 55790; 58494; 60626	TNFRSF11B; TIMP1; MMP1; MYO1E; PRDX4; ITGA4; ITGA5; BGN; ITGA7; ITGA10; GPM6B; COL3A1; EMILIN1; COLQ; ADAMTS5; LOXL2; LAMC1; PLOD2; ITGA2B; PTX3; PDPN; SPARC; ETS1; ICAM2; COMP; ITGAL; PDGFB; ITGB2; JAM2; CD44; CD47; FBN2; FBN1; COL5A2; POSTN; COL5A1; COL4A2; COL4A1; PHLDB1; COL16A1; CTSS; COL6A3; FSCN1; CSGALNACT1; COL15A1; TNFRSF1B; COL7A1; FN1; RIC8A; ICAM4; NOTCH1; ITGAV; MMP3; TCF15; TNF; CO…	349	349
2.99878e-09	5.28118e-08	GO:0043062	b	3	extracellular structure organization	602; 633; 871; 948; 949; 960; 961; 1277; 1278; 1281; 1282; 1284; 1289; 1290; 1293; 1294; 1306; 1307; 1311; 1520; 1605; 2113; 2200; 2201; 2335; 2620; 2824; 3384; 3386; 3674; 3676; 3678; 3679; 3682; 3683; 3685; 3689; 3915; 4017; 4312; 4313; 4314; 4643; 4851; 4982; 5034; 5155; 5352; 5806; 6386; 6624; 6678; 6939; 7045; 7076; 7124; 7133; 7941; 23187; 8292; 8515; 10211; 10347; 10549; 10630; 10631; 1109…	TSG101; TNFRSF11B; TIMP1; MMP1; BGN; PRDX4; ITGA4; ITGA5; CD36; ITGA7; ITGA10; GPM6B; COL3A1; EMILIN1; COLQ; ADAMTS5; LOXL2; LAMC1; PLOD2; ITGA2B; PTX3; PDPN; PLA2G7; SPARC; ETS1; ICAM2; COMP; ITGAL; MYO1E; SDCBP; PDGFB; ITGB2; JAM2; CD44; CD47; FBN2; FBN1; COL5A2; POSTN; COL5A1; DAG1; COL4A1; PHLDB1; TNFRSF1B; COL16A1; CTSS; SERPINH1; FSCN1; CSGALNACT1; COL15A1; P4HB; COL7A1; FN1; RIC8A; ICAM4; …	404	404
3.11517e-09	9.84696e-08	GO:0016032	b	4	viral process	291; 432; 558; 581; 819; 890; 919; 920; 949; 983; 1050; 1058; 1072; 1104; 1315; 1524; 1604; 1605; 1794; 1948; 1949; 1969; 2213; 2219; 3055; 3416; 3560; 3678; 3685; 3836; 3838; 3932; 3956; 4057; 4067; 4277; 4312; 4851; 4927; 4938; 5034; 5125; 5479; 5481; 5684; 5688; 5690; 5692; 5693; 5695; 5696; 5698; 5699; 5806; 5987; 6046; 6347; 6351; 6352; 6355; 6464; 6737; 6890; 6993; 7124; 7153; 7157; 7293; 7…	TAP1; DYNLL1; TSG101; PCSK5; IKBKE; MICB; ZYX; DYNLT1; OAS1; FADD; LYN; SHC1; VRK2; P4HB; TRIM27; TRIM21; CENPA; SLC25A4; NMT2; ATF7IP; HTATIP2; BRD2; CX3CR1; SCARB1; FBXL2; CCDC86; VIM; ULBP2; KPNA2; KPNA1; COPB1; RBX1; CCL2; TRIM38; CCL4; CCL5; DOCK2; CCL8; ITGA5; VAPB; VDAC1; KIN; PILRA; AXL; TNFRSF4; TOP2A; FCN1; PSMB8; DAG1; HCK; SNX3; UBE2I; PPID; TP53; ITGAV; PPIB; RBCK1; TRIM5; LCK; EFNB2…	721	721
3.21087e-09	9.90784e-08	GO:0072359	b	4	circulatory system development	59; 70; 133; 187; 301; 578; 581; 650; 677; 718; 775; 891; 983; 1277; 1278; 1281; 1282; 1284; 1289; 1306; 1311; 1363; 1396; 1464; 1524; 1536; 1605; 1649; 1786; 1890; 1893; 1948; 1960; 1969; 2004; 2013; 2113; 2116; 2200; 2274; 2335; 2625; 2701; 2702; 2787; 3087; 3099; 3135; 3198; 3357; 3553; 3627; 3678; 3685; 3689; 3964; 4000; 4017; 4052; 4066; 4091; 4162; 4205; 4208; 4240; 4313; 4487; 4643; 4693; …	MFGE8; NAA15; PLK2; CPE; PCSK5; RLN2; PDCD10; PAM; ADAMTS1; DNMT1; HTATIP2; SRPX2; MKKS; MYO1E; DDIT3; SHC1; HK2; APLNR; RAMP1; SCG2; STK4; CXCL10; CXCL13; NXN; GATA3; BMP2; COL15A1; ARHGEF15; FN1; CX3CR1; SPRY1; BAK1; EGFL7; ELK3; GNG5; ACTA2; NFATC1; CRELD1; HLA-G; ITGA5; RRAS; NOS3; COL3A1; TNFRSF12A; SOX18; PTN; STIL; EGR3; THBS2; PDPN; SOX17; ANGPTL4; HTR2B; COL1A2; ALPK3; PDLIM3; PARP2; PPA…	1033	1033
3.34596e-09	1.00846e-07	GO:0045184	b	4	establishment of protein localization	134; 135; 291; 301; 308; 378; 406; 408; 66008; 550; 581; 602; 637; 775; 784; 834; 908; 914; 929; 948; 952; 965; 983; 1020; 1063; 1113; 1263; 1277; 1311; 1315; 1436; 1445; 1649; 1894; 2029; 2213; 2219; 2268; 2281; 2316; 2335; 2597; 2615; 2625; 2633; 2702; 2824; 2932; 2987; 3002; 3059; 3087; 3098; 3099; 3267; 3295; 3301; 3308; 3357; 3416; 3458; 3553; 3587; 3685; 3689; 3790; 3836; 3838; 4000; 55781;…	CD38; TAP1; TOMM40; PMAIP1; UBE2J1; HSPA4; RHBDF2; PLK3; ZDHHC18; SCG2; CD36; PCSK5; CDC37; VPS8; NOD2; SEC24D; GPM6B; PMM2; DYNLL1; S100A13; PAM; ATG3; PPT1; CACNA1C; DYNLT1; SRP14; FGR; THOC6; ENSA; PTP4A3; RABIF; LYN; KIF18A; SCG5; DDIT3; SCAMP3; RAB5B; IFNG; CENPF; HK1; RAMP1; SH3GLB1; SLC25A4; YWHAB; TNFRSF21; GUK1; YIF1A; SIDT2; CEP55; GATA3; RAB27A; DNAJA1; FN1; HSD17B4; SNAP29; GSK3B; TLR…	2077	2073
3.60575e-09	6.1785e-08	GO:0044403	b	3	symbiont process	291; 432; 558; 581; 819; 890; 919; 920; 948; 949; 983; 1050; 1058; 1072; 1104; 1315; 1524; 1604; 1605; 1794; 1948; 1949; 1969; 2213; 2219; 2335; 2597; 3055; 3416; 3560; 3678; 3685; 3836; 3838; 3932; 3956; 4057; 4067; 4277; 4312; 4851; 4927; 4938; 5034; 5125; 5196; 5479; 5481; 5684; 5688; 5690; 5692; 5693; 5695; 5696; 5698; 5699; 5806; 5987; 6046; 6347; 6351; 6352; 6355; 6372; 6464; 6737; 6890; 69…	TAP1; DYNLL1; TSG101; CD36; PCSK5; IKBKE; MICB; ZYX; DYNLT1; HTATIP2; OAS1; FADD; LYN; SHC1; VRK2; P4HB; TRIM27; TRIM21; CENPA; SLC25A4; NMT2; ATF7IP; THOC6; BRD2; CX3CR1; FN1; CXCL6; SCARB1; FBXL2; CCDC86; VIM; ULBP2; KPNA2; KPNA1; COPB1; RBX1; NUP88; TRIM38; CCL4; CCL5; DOCK2; CCL8; ITGA5; VAPB; KIN; NUP85; PILRA; AXL; TNFRSF4; LGALS1; TOP2A; FCN1; RAD50; DAG1; HCK; SNX3; UBE2I; PPID; TP53; ITG…	784	784
4.4288e-09	9.74336e-08	GO:1904813	c	4	ficolin-1-rich granule lumen	240; 1476; 1520; 5719; 1675; 2219; 2950; 2992; 3043; 3101; 3614; 5049; 5686; 5695; 5701; 5708; 5713; 5836; 6727; 6993; 7415; 9535; 9861; 9961; 10092; 10213; 10549; 10694; 80301; 23412; 56888; 25797; 29099	PSMD7; PSMD6; HBB; GYG1; KCMF1; CCT8; CTSS; GMFG; DYNLT1; IMPDH1; QPCT; SRP14; PSMC2; PYGL; MVP; FCN1; PRDX4; CSTB; HK3; ALOX5; PSMA5; ARPC5; VCP; COMMD9; PLEKHO2; PSMD2; PAFAH1B2; PSMD14; CFD; PSMD13; GSTP1; COMMD3; PSMB7	125	125
5.14814e-09	3.31197e-08	GO:0044419	b	2	interspecies interaction between organisms	291; 432; 558; 581; 819; 890; 919; 920; 948; 949; 983; 1050; 1058; 1072; 1104; 1113; 1315; 1524; 1604; 1605; 1794; 1948; 1949; 1969; 2213; 2219; 2335; 2597; 3055; 3416; 3458; 3560; 3678; 3685; 3836; 3838; 3932; 3956; 4057; 4067; 4069; 4277; 4312; 4851; 4927; 4938; 5034; 5125; 5196; 5479; 5481; 5684; 5688; 5690; 5692; 5693; 5695; 5696; 5698; 5699; 5806; 5987; 6046; 6347; 6351; 6352; 6355; 6372; 64…	TAP1; DYNLL1; TSG101; CD36; PCSK5; IKBKE; MICB; ZYX; DYNLT1; LYZ; HTATIP2; OAS1; FADD; LYN; SHC1; VRK2; IFNG; P4HB; TRIM27; TRIM21; CENPA; SLC25A4; NMT2; ATF7IP; THOC6; BRD2; CX3CR1; FN1; CXCL6; SCARB1; FBXL2; CCDC86; VIM; ULBP2; KPNA2; KPNA1; COPB1; RBX1; NUP88; TRIM38; CCL4; CCL5; DOCK2; CCL8; ITGA5; VAPB; KIN; NUP85; PILRA; AXL; TNFRSF4; LGALS1; TOP2A; FCN1; RAD50; DAG1; HCK; SNX3; HIST1H2BK; …	833	833
5.93554e-09	1.85189e-06	GO:0035639	m	4	purine ribonucleoside triphosphate binding	59; 70; 203; 309; 318; 378; 391; 440; 477; 488; 558; 695; 701; 864; 908; 983; 990; 997; 1020; 1062; 1111; 1182; 1196; 1263; 11153; 1436; 1445; 1455; 1606; 1613; 1716; 1759; 1841; 1969; 2074; 55720; 2268; 2617; 2618; 2633; 2634; 2669; 2768; 2769; 2770; 2794; 2870; 2932; 2935; 2987; 3035; 3055; 3093; 3098; 3099; 3101; 3301; 3308; 3416; 3702; 3796; 3801; 3832; 3932; 3980; 55781; 4067; 55303; 4141; 4…	TAP1; CDK12; RAB4B; UBE2J1; BUB1B; PRKAG1; CDK16; PLK3; PLK2; KIF4A; IKBKE; KIF2A; AXL; RAB11A; GNL1; MTPAP; BCS1L; GRK6; HSPA4; FGR; BTAF1; OAS1; LIG3; LYN; PYGL; SCG5; IRAK4; NPR2; ATP13A1; CSF1R; HK2; HK3; CENPE; HK1; CSNK1G2; PIK3C2B; TWF2; GUK1; PMS1; PSMC4; KIFC3; STK17A; RAB27A; DNAJA1; NME1; DDX41; DAPK3; KIF23; GSK3B; RUNX3; TPX2; MYO5A; TOP2A; STK38L; ACTA2; ATP2A2; YME1L1; UBE2D2; ALPK…	1835	1830
5.96713e-09	9.95209e-08	GO:0009611	b	3	response to wounding	87; 133; 135; 301; 308; 309; 378; 408; 558; 581; 677; 829; 832; 891; 948; 949; 960; 977; 983; 1020; 1192; 1230; 1277; 1278; 1281; 1289; 1311; 1524; 1605; 1606; 1809; 2004; 2027; 2113; 2146; 2207; 2281; 2316; 2335; 2625; 2677; 2768; 2769; 3043; 3045; 3087; 3484; 3659; 3674; 3678; 3932; 3956; 4067; 4147; 4162; 4778; 4815; 4846; 4851; 5026; 5155; 5159; 5196; 5341; 5547; 5579; 5604; 5777; 5873; 5889;…	TIMP1; HBD; CD36; HBB; PDCD10; ENO3; AXL; MICAL1; LYN; POSTN; GATA3; RAB27A; CX3CR1; FN1; SCARB1; TFPI2; ELK3; FKBP1B; CAPZB; GGCX; ITGA5; CD151; MATN2; COL3A1; TNFRSF12A; ADORA2A; PDPN; SYT11; NFE2; PROCR; DPYSL3; IGFBP1; DAG1; WFDC1; THBD; PLEK; PTPN6; IRF1; VASH1; VAV1; FLNA; LCK; PDGFRB; STXBP1; CCR1; CCR2; TRPC6; ARRB1; CCNB1; FCER1G; ITGA2B; TPM1; ARF4; HBEGF; SPARC; TFPI; RAP2B; HHEX; CLIC…	660	660
6.12195e-09	9.95209e-08	GO:1901135	b	3	carbohydrate derivative metabolic process	100; 133; 135; 158; 203; 313; 412; 432; 471; 66008; 477; 581; 633; 637; 650; 669; 891; 960; 983; 1347; 1352; 1390; 1464; 1603; 1716; 1841; 1890; 1969; 2026; 2027; 2131; 2135; 2137; 2395; 60481; 2523; 2589; 2597; 2618; 2673; 2717; 2762; 2817; 2987; 3094; 3098; 3099; 3101; 3161; 3251; 3295; 3423; 3458; 3553; 3600; 3614; 3704; 3955; 4125; 4242; 29925; 4668; 4695; 4701; 4702; 4708; 4709; 4710; 4712; …	RPN2; UBE2J1; MAN2B1; PRKAG1; NDUFB6; NDUFB4; NDUFB3; NDUFB2; BGN; IMPDH1; DCTPP1; PMM2; ALG13; SDF2; COX7A2; PPT1; PPT2; TKT; TMEM59; PYGL; B3GALT4; NPR2; PRPSAP1; EXT1; IFNG; HK3; EXTL2; HK1; RAMP1; EPHA2; GUK1; ACOT9; PDE8B; BMP2; DPY19L1; ATIC; NME1; CSPG4; ELOVL1; C1GALT1C1; ALG8; ST3GAL2; KDELC1; TRAK2; GAPDH; ALG5; B3GAT3; NGLY1; IL1B; ADORA2A; PANK2; ABCA7; NT5E; EXTL3; GMDS; DERL2; PDHB;…	1204	1200
6.37807e-09	3.84677e-08	GO:0048870	b	2	cell motility	100; 134; 301; 308; 309; 378; 391; 393; 65992; 483; 558; 581; 914; 949; 960; 961; 962; 965; 977; 983; 1020; 1072; 1113; 1230; 1277; 1278; 1281; 1289; 1436; 1464; 1524; 1605; 1613; 1652; 55704; 1809; 1893; 1947; 1948; 1960; 1969; 2013; 2113; 2207; 2268; 2316; 2335; 2625; 2768; 2817; 2826; 2841; 2919; 2921; 2950; 3055; 3071; 3301; 3357; 3458; 3553; 3627; 3635; 3674; 3676; 3678; 3683; 3685; 3689; 37…	TIMP1; STK10; PLK2; SCG2; CCRL2; PDPN; PDCD10; SEMA4C; KIF2A; AXL; SEMA4G; ADAMTS1; HDAC7; CCDC88A; ARHGEF2; FGR; STRAP; PLA2G7; PTP4A3; FADD; LYN; IRAK4; SHC1; WDR1; IFNG; CCR10; ATP1B3; PIK3C2B; BAMBI; IQCG; PYCARD; CXCL10; CXCL13; GATA3; CXCL1; CXCL3; DNAJA1; INPP5D; BMP2; FN1; CXCL6; SCARB1; CD300A; CH25H; CCL2; CCL4; CCL5; ADORA1; CCL8; ITGA4; ITGA5; GPR18; RRAS; CD151; MATN2; ARHGAP4; COL3A…	1623	1618
6.37807e-09	3.84677e-08	GO:0051674	b	2	localization of cell	100; 134; 301; 308; 309; 378; 391; 393; 65992; 483; 558; 581; 914; 949; 960; 961; 962; 965; 977; 983; 1020; 1072; 1113; 1230; 1277; 1278; 1281; 1289; 1436; 1464; 1524; 1605; 1613; 1652; 55704; 1809; 1893; 1947; 1948; 1960; 1969; 2013; 2113; 2207; 2268; 2316; 2335; 2625; 2768; 2817; 2826; 2841; 2919; 2921; 2950; 3055; 3071; 3301; 3357; 3458; 3553; 3627; 3635; 3674; 3676; 3678; 3683; 3685; 3689; 37…	TIMP1; STK10; PLK2; SCG2; CCRL2; PDPN; PDCD10; SEMA4C; KIF2A; AXL; SEMA4G; ADAMTS1; HDAC7; CCDC88A; ARHGEF2; FGR; STRAP; PLA2G7; PTP4A3; FADD; LYN; IRAK4; SHC1; WDR1; IFNG; CCR10; ATP1B3; PIK3C2B; BAMBI; IQCG; PYCARD; CXCL10; CXCL13; GATA3; CXCL1; CXCL3; DNAJA1; INPP5D; BMP2; FN1; CXCL6; SCARB1; CD300A; CH25H; CCL2; CCL4; CCL5; ADORA1; CCL8; ITGA4; ITGA5; GPR18; RRAS; CD151; MATN2; ARHGAP4; COL3A…	1623	1618
7.37361e-09	2.17186e-07	GO:0001817	b	4	regulation of cytokine production	301; 408; 558; 602; 695; 718; 834; 914; 920; 929; 948; 961; 965; 1054; 1178; 1436; 1445; 1524; 1536; 1649; 1652; 1969; 2207; 2213; 2219; 2268; 2335; 2597; 2615; 2625; 2633; 2841; 2950; 3071; 3098; 3135; 3357; 3458; 3553; 3600; 3620; 3635; 3659; 3685; 4050; 4052; 4057; 4067; 4615; 5196; 5777; 5788; 5971; 5987; 6372; 6737; 7072; 7096; 7105; 7124; 7133; 7291; 7293; 7494; 23208; 729230; 8772; 8877; 9…	UBE2J1; CD36; POLR3B; IKBKE; AXL; ARHGEF2; FGR; FADD; RELB; LYN; DDIT3; IFNG; HK1; TRIM21; POSTN; TNFRSF21; TSPAN6; LY96; GATA3; INPP5D; CX3CR1; FN1; CXCL6; DDX41; LITAF; TLR1; TLR7; TLR8; TRIM38; HLA-G; GAPDH; GPR18; TRIB2; NDRG2; LILRB2; SYT11; HTR2B; TNFRSF4; MYD88; FCN1; CSK; GBP1; DDT; PTPN6; IRF1; TNFRSF1B; ITGAV; CD14; FLOT1; RNF125; BTK; HDAC7; EPHA2; CD4; CCR2; IDO1; CD2; ARRB1; IL1B; TI…	654	654
7.87582e-09	1.65392e-07	GO:0044877	m	2	protein-containing complex binding	87; 134; 154; 309; 311; 408; 595; 829; 832; 871; 920; 948; 949; 960; 977; 991; 1058; 1062; 1063; 1072; 1104; 1281; 1289; 1307; 1311; 1520; 1759; 1794; 1965; 2013; 2067; 2074; 2146; 2200; 2207; 2213; 2268; 2316; 2335; 2764; 2768; 2769; 2770; 2961; 3015; 3059; 3071; 3150; 3384; 3386; 3553; 3674; 3678; 3683; 3685; 3689; 3932; 3964; 4067; 4240; 4292; 4635; 4643; 4644; 4702; 4830; 4893; 5034; 5082; 51…	RPN2; TMOD1; MFGE8; PLK2; CD36; SIDT2; MYL4; ADAMTS5; UXT; EIF3K; FGR; FADD; LYN; CTNNAL1; SHC1; WDR1; CENPF; P4HB; CENPA; YWHAB; CTSS; TWF2; NME1; FN1; CCND1; ARPC1B; SCARB1; H2AFY; H2AFZ; VIM; COLEC12; SAP30L; RBX1; MYO5A; TSG101; CAPZB; SNX1; SYNM; HMGN3; HMGN1; ADORA1; ITGA5; RRAS; CD151; ITGA10; DNM1; COL3A1; VDAC1; GTF2E2; LILRB2; TTK; ANXA11; SRP19; ARPC2; STRN4; ARPC5; MAP1S; COL16A1; EIF…	1094	1093
8.0829e-09	4.72727e-08	GO:0048646	b	2	anatomical structure formation involved in morphogenesis	70; 87; 100; 133; 187; 301; 602; 705; 718; 948; 963; 1020; 1072; 1277; 1282; 1284; 1289; 1290; 1294; 1306; 1464; 1524; 1536; 1605; 1890; 1893; 1948; 1960; 1969; 2004; 2013; 2067; 2113; 2116; 2201; 2274; 2335; 2625; 2702; 2787; 2817; 3087; 3099; 3135; 3198; 3207; 3267; 3553; 3627; 3676; 3678; 3679; 3685; 3689; 3955; 4017; 4071; 4162; 4205; 4208; 4240; 4242; 4313; 4487; 4804; 4846; 4851; 4854; 5159…	TMOD1; MFGE8; NAA15; PLK2; SCG2; CD36; THBS3; RLN2; PDCD10; HDAC5; SEMA4C; FJX1; BYSL; ADAMTS1; CDC73; TYROBP; HTATIP2; SRPX2; MTMR2; SHC1; WDR1; HK2; RAMP1; RRP7A; STK4; HOPX; CXCL10; CXCL13; GATA3; COL15A1; COL7A1; FN1; SPRY1; TCF15; ELK3; GNG5; DAG1; CCL2; TNFSF14; HLA-G; ITGA5; ITGA7; RRAS; NOS3; TNFRSF12A; SOX18; PTN; STIL; EGR3; TCTN1; THBS2; CX3CR1; PDPN; SOX17; FIG4; ANGPTL4; PPARG; COL4A…	1078	1075
8.42214e-09	2.42558e-07	GO:0034976	b	4	response to endoplasmic reticulum stress	440; 65992; 488; 550; 578; 581; 595; 11153; 1649; 1965; 2135; 2137; 2213; 10987; 2673; 2932; 3093; 3484; 4000; 4287; 837; 5034; 5366; 5611; 6347; 6388; 6464; 7157; 7184; 7415; 7494; 7873; 7993; 8795; 9217; 10130; 10211; 10897; 10961; 11015; 51569; 116496; 51009; 51136; 51506; 54499; 9097; 55033; 55757; 58477; 23753; 51465; 29982; 54431	CCL2; FKBP14; PMAIP1; UBE2J1; ATP2A2; UFM1; TMCO1; VAPB; BAX; COPS5; TNFRSF10B; DDIT3; GSK3B; EIF2S1; XBP1; SRPRB; SDF2; DNAJC10; DERL2; UBXN8; FICD; ERP29; FAM129A; SDF2L1; UGGT2; EXTL2; AUP1; SHC1; MANF; PDIA6; P4HB; EXTL3; FCGR2B; CASP4; DNAJC3; VCP; IGFBP1; HSP90B1; USP14; YIF1A; UFC1; LMNA; NRBF2; UBE2K; TP53; KDELR3; CCND1; ASNS; RNFT1; BAK1; FLOT1; DDRGK1; GFPT1; ATXN3	276	274
8.66846e-09	1.37395e-07	GO:0097435	b	3	supramolecular fiber organization	70; 87; 391; 408; 829; 832; 871; 948; 961; 1072; 1263; 1277; 1278; 1281; 1289; 1290; 1311; 1627; 55704; 1809; 2013; 2316; 2764; 3055; 3059; 3071; 3267; 3636; 3796; 4017; 4131; 4205; 4208; 4741; 5159; 5341; 5352; 5880; 5987; 5999; 6281; 6622; 6624; 7111; 7126; 7168; 7171; 7184; 7283; 7431; 7456; 7756; 7791; 23191; 8195; 8477; 8522; 8736; 8766; 51778; 9050; 9168; 9181; 9270; 9419; 9530; 9535; 9873;…	TMOD1; PLK3; CD36; PDCD10; DBN1; KIF2A; ZYX; CCDC88A; ARHGEF2; MICAL1; MKKS; ARHGAP28; ZNF207; ARHGEF15; WDR1; TRIM27; FCHSD2; PSRC1; TWF2; ARPC1B; VIM; CAPZB; ARPC5L; STMN3; HSP90B1; S100A10; COL3A1; ARHGEF10L; CAP2; RAB11A; KIF2C; EMP2; CD47; B4GALT7; MAP1B; DPYSL3; PDLIM3; ARPC2; RHOQ; ARPC5; RUFY3; MAP1S; HCK; PLEK; RHOD; TNFAIP1; MEF2C; MEF2A; SNCA; FLNA; ACTR3; GAS7; AGFG1; PDGFRB; MYOM1; B…	657	656
8.83791e-09	1.19312e-07	GO:0031090	c	2	organelle membrane	135; 154; 240; 291; 301; 309; 391; 408; 488; 578; 581; 637; 662; 757; 894; 912; 920; 929; 948; 949; 952; 960; 961; 963; 965; 1104; 1113; 1182; 1192; 1203; 1294; 1315; 1340; 1347; 1352; 1363; 1534; 1536; 1604; 1727; 11237; 58986; 2013; 2131; 2207; 2268; 2281; 2523; 2589; 2597; 2633; 2634; 2770; 2841; 3064; 3071; 3098; 3099; 3105; 3134; 3135; 3295; 3674; 3683; 3685; 3689; 3801; 3955; 4000; 4001; 40…	CD38; TAP1; RPN2; TOMM40; PMAIP1; MAN2B1; NDUFB6; STK10; NDUFB4; NDUFB3; CPE; CD36; PCSK5; TMEM126B; GLIPR1; IKBKE; PDCD10; DYNLL1; SLC25A14; PAM; CYP26B1; SMAGP; BCS1L; TYROBP; WDR41; DERL2; FGR; DNAJC2; CLN5; TMEM59; ENTPD7; LYN; NUCB2; MTMR2; IRAK4; CLN8; B3GALT4; MRPL35; WDR3; MRPL33; EXT1; RAB5B; HK2; ERGIC2; ALOX5; HK1; SH3GLB1; NDUFB2; SLC25A22; SEC24D; LITAF; TMCO1; AP3M2; YIF1A; LY96; AH…	2987	2974
9.4127e-09	1.45553e-07	GO:0022607	b	3	cellular component assembly	70; 87; 154; 158; 308; 309; 391; 408; 581; 627; 637; 829; 832; 11065; 865; 891; 902; 919; 948; 961; 977; 983; 991; 997; 1009; 1010; 1020; 1058; 1062; 1063; 1104; 1277; 1278; 1294; 1307; 1347; 1352; 1501; 5719; 1605; 1613; 1649; 55704; 1809; 1810; 1894; 1948; 1965; 1969; 2012; 2013; 2014; 2067; 2207; 2316; 2335; 2395; 2633; 2701; 2702; 2743; 2764; 2817; 2824; 2932; 2968; 3040; 3043; 3045; 3055; 30…	HSPA4; HIST1H4H; GPM6B; PDCD10; DYNLL1; UBE2V2; CDC73; ARHGEF15; WDR1; IFNG; IL2RB; RRP7A; IQCG; CXCL13; SNAP25; COL7A1; TRAPPC2; SNAP29; CEP76; ANGPTL4; COLEC12; TSG101; CAPZB; LMO4; NOP2; ITGA5; HSP90B1; CCT8; CCT2; CCT3; MAP1LC3C; RAP1GDS1; HCK; PSMD13; FLOT1; KRT10; FLNA; TLE3; SMAD6; KIAA0586; TAF10; NDUFAF1; NDUFAF3; DCTN2; DCTN3; CDC123; COL16A1; HIST1H2BH; CDC34; PCDHB13; HIST1H2BK; SAR1B…	3067	3058
1.02526e-08	1.54765e-07	GO:0006952	b	3	defense response	100; 134; 135; 240; 301; 558; 602; 624; 650; 695; 715; 718; 819; 829; 834; 912; 920; 929; 948; 960; 961; 962; 965; 1036; 1050; 1054; 1113; 1230; 1436; 1520; 1524; 1536; 1604; 1613; 1652; 1675; 1893; 1969; 2000; 2074; 2113; 2167; 2207; 2213; 2219; 2268; 2316; 2335; 2359; 2597; 2625; 2633; 2634; 2919; 2921; 2950; 3002; 3055; 3093; 3105; 3134; 3135; 3140; 3384; 3454; 3455; 3458; 3553; 3588; 3600; 36…	TAP1; PMAIP1; TIMP1; CDO1; CD36; CCRL2; IFNAR2; IFNAR1; POLR3B; NOD2; IKBKE; MICB; AXL; ADAMTS5; TYROBP; ARHGEF2; MR1; LYZ; OAS1; PLA2G7; FADD; RELB; LYN; IRAK4; SHC1; IFNG; ALOX5; FPR3; TRIM21; IFI30; SCG2; TNIP2; TSPAN6; LY96; CXCL10; CXCL13; CTSS; GATA3; CXCL1; RAB27A; CXCL3; TRIM27; BMP2; FN1; CXCL6; DDX41; CCR2; VIM; TLR1; COLEC12; TLR7; LAT; TLR8; CD300A; LRP8; POLB; CCL2; CD1D; TRIM38; IL1…	1714	1705
1.19403e-08	1.76051e-07	GO:0030155	b	3	regulation of cell adhesion	100; 135; 301; 650; 864; 865; 912; 920; 948; 960; 961; 1277; 1307; 1445; 1604; 1605; 1613; 1947; 1948; 1949; 1960; 1969; 2013; 2113; 2213; 2316; 2335; 2615; 2625; 2633; 2824; 2932; 3071; 3135; 3142; 3458; 3553; 3600; 3620; 3659; 3676; 3678; 3685; 3932; 3956; 4067; 4287; 4851; 5274; 5362; 5515; 5764; 5777; 5788; 5880; 5896; 6281; 6347; 6352; 7045; 7124; 7168; 7409; 7494; 729230; 8740; 8772; 9270; …	FXYD5; CD36; GPM6B; S100A10; CBFB; FADD; LYN; IFNG; POSTN; TNFRSF21; PYCARD; CXCL13; RSU1; GATA3; LAX1; BMP2; FN1; PPP2CA; GSK3B; RUNX3; CD300A; CCL2; CD1D; APBB1IP; TNFSF14; HLA-G; ITGA5; RC3H2; ADORA2A; JAM2; EGR3; PDPN; CSK; ARPC2; GBP1; RAG1; DAG1; COL16A1; PTPN6; RHOD; IRF1; HLX; VAV1; ITGAV; FLOT1; FLNA; ATXN3; EFNB2; EFNB3; EFNB1; BAG4; EPHA2; CD4; CCR2; IDO1; IL1B; CCL5; TPM1; SASH3; CIB1…	661	660
1.19724e-08	6.79612e-08	GO:0019882	b	2	antigen processing and presentation	829; 832; 912; 948; 1062; 1520; 1780; 2207; 2213; 3105; 3134; 3135; 3140; 3685; 3796; 3832; 4012; 5696; 5869; 5873; 5971; 6890; 6892; 8655; 9493; 9871; 10121; 10437; 10540; 10981; 11004; 11258; 51128; 81930; 23180; 24137; 10288; 29108; 29127; 64127	TAP1; CAPZB; CD1D; DYNLL1; KIF23; HLA-A; HLA-G; HLA-F; CD36; KIF11; DCTN2; DCTN3; KIF2A; KIF2C; FCER1G; RAB32; DYNC1I1; MR1; KIF4A; RFTN1; NOD2; RELB; RAB5B; KIF18A; CENPE; FCGR2B; IFI30; SEC24D; PYCARD; SAR1B; CTSS; LILRB2; RAB27A; CAPZA1; ITGAV; TAPBP; RACGAP1; ACTR1A; PSMB8; LNPEP	176	176
1.24407e-08	1.60174e-07	GO:0031984	c	3	organelle subcompartment	135; 391; 408; 412; 65992; 488; 550; 581; 662; 757; 813; 912; 920; 983; 1182; 1263; 1294; 1315; 11153; 1536; 1603; 1604; 1727; 11237; 2013; 2131; 2135; 2137; 2281; 60481; 2523; 2589; 2633; 2634; 2677; 3105; 3134; 3135; 3140; 3301; 3955; 3992; 3995; 4242; 4258; 4259; 4287; 4846; 4851; 4854; 4893; 837; 5066; 5125; 5130; 5155; 5279; 5321; 5352; 5355; 5537; 5664; 79690; 5871; 6155; 6185; 6386; 6388; …	TAP1; RPN2; UBE2J1; HS3ST3A1; PLK3; ERGIC2; PCSK7; PCSK5; DNAJC1; ALG8; PDCD10; PAM; CYP26B1; SDF2; MR1; TMEM59; UBXN8; LYPLA2; CLN8; B3GALT4; AUP1; TBXAS1; EXT1; STX8; CLCN3; EXTL2; EXTL3; SH3GLB1; SEC24D; LITAF; TMCO1; YIF1A; OSBPL3; PCYT1A; SNAP25; DNAJA1; ORMDL2; COL7A1; LST1; TRAPPC2; SNAP29; ELOVL1; ATP8B2; FKBP1B; TLR7; COPB1; KDELR3; TLR8; COPB2; ICMT; CH25H; CD1D; GGCX; CYB5R3; ATP2A2; A…	1711	1709
1.26899e-08	6.99755e-08	GO:0022402	b	2	cell cycle process	301; 311; 65992; 581; 586; 595; 637; 648; 677; 701; 11065; 890; 891; 894; 898; 983; 990; 991; 996; 997; 1020; 1030; 1031; 1033; 1058; 1062; 1063; 1072; 1104; 1111; 1164; 1263; 5719; 1613; 1647; 1649; 1894; 2029; 2067; 2146; 2305; 2316; 2620; 2669; 2770; 2935; 3064; 3135; 3161; 3364; 3458; 3553; 3659; 3796; 3832; 4000; 55781; 4288; 4292; 4487; 4682; 4851; 5155; 5159; 5413; 5414; 5427; 5537; 5571; …	DYNLL1; CRLF3; BUB1B; PRKAG1; PLK3; PLK2; KIF4A; KIF2A; CDK2AP2; RAB11A; UXT; ADAMTS1; CDC73; GADD45A; DYNLT1; ANAPC10; ENSA; DLGAP5; MIS12; CDKN2B; CDKN2C; DDIT3; IFNG; CENPF; CENPE; SH3GLB1; BCAT1; PSRC1; SLC2A8; CCND1; CCND2; H2AFY; KIF23; CEP76; NCAPG; RBX1; CHEK1; TTC19; SPC25; TSG101; CCL2; DTL; RRP8; ZWINT; HLA-G; TRIM36; RAD1; SEPT5; SEPT4; PHLDA1; CDC123; STIL; CCNE2; TUBA1A; CCNE1; TIME…	1326	1316
1.33333e-08	3.75652e-07	GO:0045785	b	4	positive regulation of cell adhesion	100; 301; 864; 865; 912; 920; 948; 960; 961; 1307; 1445; 1604; 1605; 1947; 1948; 1949; 1960; 2013; 2113; 2316; 2335; 2625; 2932; 3071; 3135; 3142; 3458; 3553; 3600; 3676; 3678; 3685; 3932; 3956; 4067; 5764; 5777; 5788; 5896; 6281; 6347; 6352; 7124; 7168; 7409; 7494; 729230; 8740; 8772; 9270; 9448; 9530; 10109; 10211; 10385; 10519; 10563; 10630; 11117; 11151; 11221; 79812; 29984; 54440; 54518; 625…	EFNB2; EFNB3; CD1D; EFNB1; APBB1IP; MAP4K4; BAG4; CD55; HLA-G; ITGA5; CD36; CD4; CCR2; NCKAP1L; CCL2; DUSP10; BTN2A2; S100A10; IL1B; TNFSF14; ETS1; XBP1; PTN; LILRB2; EGR3; CCL5; CIB1; TPM1; PTPN6; PYCARD; CBFB; FADD; PTPRC; LYN; LGALS1; ANXA1; CSK; IFNG; CD44; CD47; NOD2; PDPN; RAG1; CXCL13; DAG1; ADA; COL16A1; RSU1; GATA3; RHOD; ARPC2; EMILIN1; FN1; HLX; VAV1; ITGB1BP1; CORO1A; IL15; ITGAV; GSK…	395	394
1.44338e-08	3.98005e-07	GO:0050776	b	4	regulation of immune response	100; 301; 581; 695; 715; 718; 784; 865; 912; 919; 920; 929; 948; 952; 961; 962; 1178; 1277; 1278; 1281; 1445; 1520; 1604; 1675; 1777; 1893; 1967; 2207; 2213; 2219; 2268; 2359; 2625; 2633; 3055; 3071; 3093; 3098; 3105; 3134; 3135; 3142; 3384; 3386; 3455; 3458; 3553; 3600; 3620; 3635; 3659; 3676; 3683; 3689; 3702; 3904; 3932; 4057; 4067; 4208; 4277; 4292; 4772; 4615; 4893; 5199; 5468; 5579; 5602; 5…	CD38; LAT2; PPP2R3C; CD36; IFNAR2; POLR3B; IKBKE; MICB; MICA; TYROBP; FGR; CBFB; FADD; RELB; LYN; IRAK4; SHC1; IFNG; HK1; TNIP2; TNFRSF21; SASH3; TSPAN6; LY96; CXCL13; CTSS; GATA3; STXBP1; INPP5D; ARPC1B; TLR1; COLEC12; TLR7; LAT; TLR8; CD300A; NFATC1; CD1D; CCL5; HLA-A; HLA-G; HLA-F; HSP90B1; ITGB2; LAIR2; COL3A1; MARCO; LILRB2; PILRA; TRPM4; ULBP2; MYD88; FCN1; CSK; ARPC2; GBP1; ARPC5; PPARG; H…	1067	1066
1.50504e-08	2.34786e-06	GO:0019900	m	4	kinase binding	59; 308; 391; 408; 595; 784; 834; 890; 891; 894; 898; 914; 919; 920; 990; 1020; 1030; 1031; 1050; 1164; 1407; 1445; 1464; 1647; 55704; 1759; 2013; 2268; 2305; 2316; 2339; 2908; 2932; 2950; 3059; 3064; 3094; 3455; 3685; 3689; 3832; 3932; 4205; 4478; 4772; 5066; 5159; 5341; 5571; 5579; 5611; 5764; 5777; 5788; 5859; 5871; 5971; 6197; 6464; 6812; 6929; 7153; 7157; 7277; 7416; 6790; 8736; 8878; 9046; …	PRKAG1; GLRX3; IFNAR2; PDCD10; PAM; TPX2; GADD45A; FGR; MICAL1; RELB; CDKN2B; CDKN2C; SHC1; SHC2; VRK2; TNIP2; STXBP1; TWF2; CSPG4; CCND1; CCND2; H2AFY; GSK3B; LAT; ACTA2; NFATC1; DNM1; TRIB2; PTN; CSK; CCNE2; CCNE1; EMP2; TOP2A; TCF3; RHOQ; PLEK; PTPN6; RHOD; RPS6KA3; TP53; ITGAV; DNAJC3; RACGAP1; MEF2A; HTT; CCDC88A; FLNA; TRIM5; LCK; PDGFRB; MYOM1; HDAC5; HDAC7; HDAC9; CD4; FOXM1; KIF11; CD2; …	724	724
1.51405e-08	1.57082e-06	GO:0060548	b	5	negative regulation of cell death	70; 100; 134; 135; 291; 301; 308; 378; 408; 440; 65992; 558; 581; 602; 624; 627; 637; 662; 894; 952; 960; 983; 1020; 1072; 1113; 1263; 1311; 1436; 1524; 1603; 1676; 1786; 1960; 2122; 2207; 2274; 10987; 2316; 2395; 2625; 2932; 2950; 3055; 3059; 3064; 3071; 3301; 3357; 3553; 3560; 3620; 3678; 3685; 4000; 4043; 4057; 4091; 4208; 4487; 4804; 4846; 4851; 4615; 5159; 5196; 5538; 5611; 5859; 5896; 6134;…	CD38; TIMP1; CRLF1; PLK3; PLK2; SCG2; PDCD10; BDNF; AXL; PPT1; DNMT1; ARHGEF2; THOC6; MICAL1; FADD; NOL12; SHC1; DFFA; SLC25A4; TNIP2; RPL10; GATA3; CIAPIN1; PTRH2; DNAJA1; CX3CR1; TNFRSF10B; CCND2; GSK3B; ANGPTL4; CCL2; CCL5; ADORA1; ITGA5; HSP90B1; COPS5; ADORA2A; STIL; EGR3; PDPN; TRIAP1; HTR2B; TNFRSF4; MYD88; PARP2; RAG1; HCK; BNIP1; RPS6KA3; TP53; TNFAIP8; UBE2B; ITGAV; DNAJC3; MEF2C; FXN; …	977	975
1.65687e-08	2.3874e-07	GO:0044093	b	3	positive regulation of molecular function	134; 154; 378; 391; 393; 408; 65992; 483; 578; 581; 595; 627; 637; 648; 650; 695; 775; 784; 834; 11065; 891; 894; 920; 948; 949; 983; 990; 991; 1020; 1054; 1062; 1164; 1203; 1436; 1445; 1464; 1520; 1524; 1605; 1647; 1649; 55704; 1794; 1894; 1965; 1969; 2013; 2074; 2146; 2268; 2335; 2339; 2395; 2625; 2764; 2769; 2919; 2932; 2968; 3059; 3064; 3071; 3150; 3267; 3301; 3357; 3458; 3553; 3689; 3702; 39…	PMAIP1; PDGFRB; PRKAG1; PPP2R3C; STK10; PLK2; CD36; MYL4; NOD2; PDCD10; S100A10; BDNF; TPX2; RSU1; ARHGEF6; GADD45A; CACNA1C; ARHGEF2; FGR; NHEJ1; CLN5; MTMR9; RFC4; LYN; ABHD5; IRAK4; DDIT3; FNTA; SHC2; IFNG; CENPE; TRIM27; FN1; MTCH1; YWHAB; BAMBI; STK4; HDAC5; CXCL13; CTSS; GATA3; BMP2; CXCL1; PSRC1; DNAJA1; NME1; CX3CR1; TNFRSF10B; CCND1; SCARB1; CCND2; GSK3B; PPP2CA; ARHGAP15; LAT; TRPC6; CD…	1755	1754
1.67135e-08	4.51264e-07	GO:0022603	b	4	regulation of anatomical structure morphogenesis	100; 133; 187; 301; 391; 393; 66008; 581; 627; 650; 718; 832; 948; 960; 963; 1020; 1072; 1284; 1289; 1290; 1436; 1524; 1536; 1605; 1613; 1627; 1893; 1948; 1949; 1969; 2013; 2113; 2119; 2268; 2316; 2335; 2620; 2625; 2633; 2768; 2787; 2932; 3055; 3087; 3099; 3135; 3207; 3553; 3627; 3678; 3679; 3689; 3955; 4131; 4208; 4478; 4487; 4804; 4846; 4851; 4982; 5196; 5228; 5362; 5468; 5579; 5604; 5764; 6019…	PLK2; CD36; RLN2; PDCD10; DBN1; BDNF; SEMA4C; SEMA4F; SEMA4G; TYROBP; FGR; HTATIP2; SRPX2; ARHGAP15; ZMYM6; WDR1; HK2; APLNR; POSTN; BAMBI; CXCL10; CXCL13; GATA3; BMP2; TWF2; FN1; LST1; SPRY1; GSK3B; GNG5; CCL2; CAPZB; TNFSF14; TRAK2; HLA-G; ITGA5; ITGA7; RRAS; NOS3; S100A10; ARHGAP4; TNFRSF12A; S100A13; PTN; SMURF2; CHODL; THBS2; CX3CR1; PDPN; SOX17; RAB11A; PALMD; ANGPTL4; ATP10A; RUFY3; MAP1B;…	1005	1004
2.1255e-08	5.62173e-07	GO:0009057	b	4	macromolecule catabolic process	313; 406; 408; 65992; 550; 581; 633; 677; 701; 891; 960; 983; 991; 996; 997; 1020; 1050; 1203; 1263; 1464; 1520; 5719; 1649; 1676; 1774; 1777; 2316; 2768; 2817; 2932; 2935; 3001; 3093; 3161; 3416; 3423; 3458; 3553; 3836; 4012; 4287; 4292; 4478; 4738; 4615; 4947; 5366; 5393; 5394; 5433; 5436; 5515; 5538; 5549; 5611; 5684; 5686; 5687; 5688; 5690; 5692; 5693; 5695; 5696; 5698; 5699; 5701; 5704; 5707…	HECTD3; PMAIP1; UBE2J1; TIMP1; BUB1B; NTAN1; PLK3; PLK2; BGN; SIDT2; REXO4; CSDC2; SOX17; IGF2BP3; MTPAP; SDF2; LYPLA2; PPT1; ANAPC10; CLN5; RMND5B; PYGL; MTMR2; CLN8; DDIT3; DNAJC10; IFNG; DFFA; FXR1; RPL10; CTSS; FBXO22; CARHSP1; CSPG4; PPP2CA; ADRM1; FBXL2; GSK3B; ENC1; KPNA1; RBX1; FBXL6; SNX3; SNX1; TRIM38; YME1L1; UBE2D2; HSP90B1; EXOSC8; EXOSC9; TRIB2; VIM; NGLY1; EXOSC7; ARNTL; SMURF2; CD…	1376	1373
2.15448e-08	3.39331e-07	GO:0005201	m	2	extracellular matrix structural constituent	633; 920; 1277; 1278; 1281; 1282; 1284; 1289; 1290; 1293; 1294; 1306; 1307; 1311; 1893; 2200; 2201; 2335; 3490; 3915; 4052; 4147; 4240; 4256; 5549; 6678; 7045; 7058; 7980; 8483; 7059; 10631; 11117; 78987; 79812; 54829; 8292	MFGE8; CRELD1; BGN; COLQ; CD4; COL3A1; MMRN2; ASPN; THBS2; THBS3; SPARC; EMILIN1; PRELP; MATN2; LTBP1; COMP; FBN2; FBN1; COL5A2; POSTN; COL5A1; COL4A2; COL4A1; ECM1; COL16A1; LAMC1; COL15A1; COL7A1; FN1; TFPI2; CILP; MGP; COL1A2; COL1A1; TGFBI; COL6A3; IGFBP7	159	159
2.23011e-08	3.14198e-07	GO:0001525	b	3	angiogenesis	133; 187; 301; 718; 1282; 1284; 1306; 1464; 1524; 1536; 1605; 1890; 1893; 1948; 1960; 1969; 2004; 2013; 2113; 2335; 2702; 3087; 3099; 3135; 3553; 3627; 3678; 3685; 3689; 4017; 4162; 4240; 4313; 4804; 4846; 4851; 4854; 5159; 5196; 5228; 5468; 5547; 5579; 5764; 6019; 6237; 6347; 6464; 6678; 6789; 7045; 7058; 7291; 7424; 7494; 7857; 729230; 8877; 9270; 9734; 10014; 10267; 10519; 10563; 10769; 11117;…	EFNB2; PDGFRB; SPHK1; HDAC5; VEGFC; MFGE8; AGGF1; HDAC9; PLK2; HLA-G; EPHA2; ECM1; RRAS; CCR2; ITGB2; NGFR; RLN2; EGFL7; PDCD10; SCG2; IL1B; E2F8; ITGB1BP1; CXCL13; XBP1; PGF; PTN; LOXL2; HDAC7; TWIST1; EGR3; THBS2; NOS3; SOX17; VASH1; SPARC; ETS1; EMILIN1; SRPX2; C3; ANXA1; SOX18; HHEX; SHC1; HK2; PRKCB; RAMP1; FN1; MCAM; ITGA5; CYBB; PPARG; STK4; COL4A2; COL4A1; CIB1; CXCL10; CCL2; ADM; HTATIP2…	489	489
2.37709e-08	2.27652e-06	GO:0090087	b	5	regulation of peptide transport	134; 135; 291; 301; 308; 406; 408; 775; 784; 834; 914; 929; 948; 952; 965; 983; 1020; 1113; 1263; 1436; 1445; 1894; 2029; 2213; 2219; 2268; 2281; 2316; 2335; 2597; 2615; 2625; 2633; 2702; 2932; 3059; 3098; 3301; 3357; 3458; 3553; 3689; 3790; 55781; 4067; 4947; 5066; 5127; 5481; 5880; 5987; 6352; 6616; 6659; 7096; 7124; 7133; 7157; 7291; 7293; 7351; 7424; 7494; 23208; 8655; 8724; 8736; 8766; 9141;…	CD38; DYNLL1; UBE2J1; PLK3; CD36; SIDT2; NOD2; PDCD10; PAM; CACNA1C; FGR; ENSA; LYN; IFNG; HK1; SH3GLB1; SLC25A4; POSTN; TNFRSF21; GATA3; SNAP25; DNAJA1; FN1; GSK3B; TLR1; FKBP1B; TLR8; SNX3; HMGN3; CCL5; ADORA1; GAPDH; B3GAT3; ANXA5; ARNTL; ADORA2A; RAB11A; DERL2; SYT11; HTR2B; TNFRSF4; FCN1; CSK; ERP29; GBP1; VEGFC; TNFRSF1B; GJA5; DNAJC1; RHBDF1; RHBDF2; FLNA; TSG101; MYOM1; BAG4; CD2; ARRB1; …	696	695
2.38042e-08	6.17005e-07	GO:0002237	b	4	response to molecule of bacterial origin	133; 488; 558; 834; 929; 948; 949; 1312; 1524; 1604; 2213; 2919; 2921; 2950; 3055; 3454; 3553; 3587; 3620; 3627; 4057; 4067; 4208; 4258; 4846; 4851; 5196; 5473; 5732; 6197; 6347; 6352; 6372; 6374; 6401; 6622; 6678; 7035; 7056; 7096; 7124; 7133; 7431; 7494; 57048; 9450; 9516; 10014; 10417; 10563; 11221; 79155; 79577; 148022; 9373; 85363; 23643; 26191; 10288; 29108; 64127	CCL2; IDO1; HDAC5; IL10RA; ATP2A2; CD55; CD36; MGST2; IFNAR1; PF4; HCK; IL1B; CXCL13; AXL; XBP1; PTPN22; TICAM1; TNFRSF1B; CDC73; CCL5; CD14; PTGER2; PLAA; PPBP; TFPI; PYCARD; LYN; LY86; SPON2; NOS3; NOD2; FCGR2B; COMT; SPARC; TNF; LTF; LY96; CXCL10; THBD; ADM; DUSP10; LILRB2; CXCL1; TNIP2; CXCL3; RPS6KA3; CXCL5; PLSCR3; CX3CR1; CASP1; SELE; SCARB1; CXCL6; NOTCH1; LITAF; VIM; MEF2C; GSTP1; TLR1; …	336	336
2.39016e-08	3.29426e-07	GO:0048731	b	3	system development	59; 70; 87; 100; 133; 134; 135; 154; 187; 301; 309; 378; 393; 406; 408; 440; 65992; 471; 66008; 558; 578; 581; 595; 602; 627; 631; 648; 650; 669; 677; 695; 718; 775; 864; 865; 871; 890; 891; 912; 914; 920; 952; 960; 983; 991; 1009; 1020; 1030; 1031; 1036; 1050; 1054; 1063; 1072; 1178; 1203; 1230; 1277; 1278; 1281; 1282; 1284; 1289; 1290; 1293; 1294; 1306; 1311; 1340; 1363; 1396; 1436; 1445; 1464;…	MFGE8; HIST1H4H; CPE; PCSK5; GPM6B; PDCD10; DBN1; SEMA4C; SEMA4F; SEMA4G; CYP26B1; CDC73; TYROBP; MANF; NPR2; ARHGEF15; WDR1; IFNG; CRTAC1; MTCH1; SCG2; FXR1; STK4; CXCL10; CXCL13; GATA3; SNAP25; COL7A1; LST1; CCND1; TRAPPC2; BAK1; TCF15; ANGPTL4; ENC1; ACTA2; CD1D; HMGN1; ITGA4; ITGA5; GPR18; RC3H2; RAD1; COL3A1; PHLDA2; ARNTL; CSK; SOX17; GDF11; ALPK3; PDLIM7; PDLIM3; HOXB2; HOXB6; PPARG; COL4A…	4713	4699
2.45849e-08	4.95795e-07	GO:0099513	c	4	polymeric cytoskeletal fiber	70; 87; 135; 301; 393; 631; 827; 832; 908; 983; 996; 1020; 1062; 1613; 1759; 1780; 1809; 2316; 2620; 3055; 3796; 3801; 3832; 3858; 3872; 4000; 4001; 4131; 4644; 4650; 4741; 4830; 5423; 5880; 6509; 6902; 6905; 1155; 6990; 6993; 7111; 7168; 7171; 7203; 7277; 7278; 7280; 7283; 7431; 7456; 7461; 7756; 7846; 6790; 8522; 8572; 8655; 8766; 9050; 9055; 9181; 9212; 9493; 9532; 9948; 10059; 10112; 10263; 1…	FKBP15; TMOD1; LRRC49; DYNLL1; KIF2A; CDK2AP2; TUBA3C; TCP11L1; ARHGEF2; DYNLT3; CAPN6; ZNF207; WDR1; CENPE; MTUS2; KIFC3; PSRC1; TWF2; NME1; CCT6A; KIF23; VIM; TPX2; MYO5A; POLB; CAPZB; SYNM; DNM1; PSTPIP2; ARHGAP4; ADORA2A; CCT8; CCT2; CCT3; TUBA1A; TUBA1C; INVS; CCT4; RAB11A; KIF2C; MAP1LC3C; DYNLT1; PDLIM4; MAP1B; DPYSL3; TUBB6; RHOQ; TUBB3; MAP1S; HCK; TUBB2A; LMNB1; CDC27; KRT17; KRT10; FLN…	715	713
2.46637e-08	6.26749e-07	GO:0044089	b	4	positive regulation of cellular component biogenesis	581; 627; 637; 948; 961; 997; 1113; 1307; 1605; 55704; 1809; 1969; 2067; 2316; 2764; 2932; 2968; 3055; 3064; 3071; 3416; 3458; 55781; 4312; 4314; 4478; 5341; 5366; 5701; 5704; 5880; 5987; 6281; 6386; 6624; 51504; 7058; 7124; 7157; 7168; 7291; 7336; 7415; 7456; 23187; 23191; 8477; 8655; 9270; 9448; 9530; 9535; 9978; 10092; 10095; 10096; 10109; 10211; 10497; 10563; 11267; 10923; 11117; 11135; 11151…	TRMT112; TSG101; SNF8; NCKAP1L; PMAIP1; MAP4K4; BAG4; ARPC1B; CHGA; EPHA2; CD36; SDCBP; MSN; LMOD1; CORO1A; AMIGO2; PHLDB1; S100A10; BDNF; IDE; ITGB1BP1; UBE2V2; DYNLL1; STX18; CXCL13; THBS2; SUB1; TWIST1; CCDC88A; BID; DEF8; CDC34; TPM1; ARHGEF10L; CDC42EP3; SRPX2; ERCC1; PYCARD; PSMC2; PSMC4; CDC42EP1; RHOQ; RAC2; DPYSL3; HEATR1; IFNG; ARPC2; CD47; TRIM27; SH3GLB1; ARPC5; GTF2H4; VCP; TNF; UNC1…	533	532
2.46985e-08	3.07782e-07	GO:0005839	c	2	proteasome core complex	5684; 5686; 5687; 5688; 5690; 5692; 5693; 5695; 5696; 5698; 5699; 23198	PSMB10; PSME4; PSMB8; PSMA3; PSMA6; PSMA7; PSMB9; PSMA5; PSMB7; PSMB5; PSMB4; PSMB2	21	21
2.794e-08	6.86784e-07	GO:0051240	b	4	positive regulation of multicellular organismal process	100; 133; 135; 154; 187; 301; 406; 488; 558; 581; 595; 602; 627; 650; 677; 695; 718; 784; 834; 864; 865; 891; 914; 920; 929; 948; 949; 952; 965; 983; 991; 1050; 1054; 1113; 1192; 1230; 1277; 1436; 1524; 1536; 1605; 1627; 1649; 1652; 1809; 1893; 1894; 1948; 1960; 2113; 2119; 2146; 2167; 2201; 2207; 2219; 2268; 2281; 2316; 2335; 2597; 2625; 2702; 2817; 2824; 3059; 3071; 3098; 3099; 3135; 3142; 3207…	CD38; PPP2R3C; PLK2; CD36; POLR3B; RLN2; GPM6B; DBN1; BDNF; UBE2V2; AXL; CYP26B1; TYROBP; ARHGEF2; FGR; HDAC9; CBFB; SRPX2; FADD; LYN; DDIT3; IFNG; HK1; POSTN; BAMBI; TSPAN6; PYCARD; LY96; GATA3; NME1; TWF2; INPP5D; BMP2; FN1; CCND1; SCARB1; CCR2; RUNX3; TLR1; FKBP1B; ENC1; LDLRAP1; TLR8; SNX3; TPM1; ATP2A2; HLA-G; ITGA5; H2AFY; RRAS; NOS3; TNFRSF12A; ARNTL; ADORA2A; SMURF2; LILRB2; ABCA7; EGR3; …	1689	1687
2.81819e-08	6.86784e-07	GO:0048514	b	4	blood vessel morphogenesis	133; 187; 301; 578; 581; 677; 718; 1281; 1282; 1284; 1306; 1311; 1464; 1524; 1536; 1605; 1890; 1893; 1948; 1960; 1969; 2004; 2013; 2113; 2116; 2335; 2702; 3087; 3099; 3135; 3198; 3553; 3627; 3678; 3685; 3689; 4017; 4162; 4240; 4313; 4643; 4804; 4846; 4851; 4854; 5159; 5196; 5228; 5468; 5547; 5579; 5764; 6019; 6237; 6347; 6464; 6659; 6678; 6688; 6789; 7045; 7058; 7291; 7424; 7494; 7857; 729230; 88…	MFGE8; PLK2; SCG2; RLN2; PDCD10; SRPX2; SHC1; HK2; RAMP1; STK4; CXCL10; CXCL13; HTATIP2; COL15A1; CSPG4; FN1; BAK1; EGFL7; ELK3; ANGPTL4; CCL2; HLA-G; ITGA5; RRAS; NOS3; COL3A1; TNFRSF12A; SOX18; PTN; EGR3; THBS2; CX3CR1; SOX17; PPARG; COL4A2; VEGFC; NAA15; APLNR; GJA5; VASH1; ITGAV; DAG1; EFNB2; PDGFRB; HDAC5; COL4A1; HDAC7; HDAC9; MYO1E; EPHA2; CCR2; IL1B; SPI1; SPARC; CIB1; C3; HHEX; COMP; ZFP…	576	576
2.82446e-08	3.2683e-07	GO:0098805	c	2	whole membrane	154; 301; 309; 391; 408; 477; 483; 578; 581; 637; 695; 871; 912; 914; 920; 929; 948; 949; 952; 960; 961; 962; 963; 965; 1113; 1182; 1203; 1315; 1363; 1445; 1534; 1536; 1604; 1605; 1613; 1727; 1947; 58986; 2013; 2207; 2770; 2817; 2824; 3055; 3071; 3098; 3099; 3105; 3134; 3135; 3295; 3635; 3674; 3683; 3685; 3689; 3932; 4012; 4067; 4125; 4830; 4846; 4615; 4893; 4925; 5066; 5366; 5515; 5538; 5547; 57…	CD38; TAP1; RPN2; TOMM40; PMAIP1; MAN2B1; STK10; CPE; CD36; SIDT2; GPM6B; S100A10; SEMA4C; PAM; TYROBP; PPT1; LAT2; PRAF2; CLN5; FADD; LYN; MTMR2; IRAK4; ENTPD7; SCAMP3; RAB5B; HK2; HK1; ATP1B3; SEC24D; LY96; NUCB2; TM6SF1; SNAP25; INPP5D; NME1; INPP5F; SLC2A8; PPP2CA; HSD17B4; SCARB1; LITAF; SLC2A3; SNAP29; BAK1; SNN; TLR1; COLEC12; TLR7; RAB27A; COPB1; TLR8; COPB2; SYNGR3; SNX3; ATP6V1D; CD1D; …	1660	1658
2.8616e-08	6.86784e-07	GO:0032496	b	4	response to lipopolysaccharide	133; 488; 558; 834; 929; 948; 949; 1312; 1524; 1604; 2919; 2921; 2950; 3055; 3454; 3553; 3587; 3620; 3627; 4057; 4067; 4208; 4258; 4846; 4851; 5196; 5473; 5732; 6197; 6347; 6352; 6372; 6374; 6401; 6622; 6678; 7035; 7056; 7124; 7133; 7431; 7494; 57048; 9450; 9516; 10014; 10417; 10563; 11221; 79155; 79577; 148022; 9373; 85363; 23643; 26191; 10288; 29108; 64127	CCL2; IDO1; HDAC5; IL10RA; ATP2A2; CD55; CD36; MGST2; IFNAR1; PF4; HCK; IL1B; CXCL13; AXL; XBP1; PTPN22; TICAM1; TNFRSF1B; CDC73; CCL5; CD14; PTGER2; PLAA; PPBP; TFPI; PYCARD; LYN; LY86; SPON2; NOS3; NOD2; COMT; SPARC; TNF; LTF; LY96; CXCL10; THBD; ADM; DUSP10; LILRB2; CXCL1; TNIP2; CXCL3; RPS6KA3; CXCL5; PLSCR3; CX3CR1; CASP1; SELE; SCARB1; CXCL6; NOTCH1; LITAF; VIM; MEF2C; GSTP1; SNCA; TRIM5	322	322
2.99569e-08	4.04099e-07	GO:0030036	b	3	actin cytoskeleton organization	70; 87; 301; 391; 408; 829; 832; 961; 1020; 1072; 1436; 1613; 1627; 55704; 1794; 1809; 1894; 2013; 2037; 2316; 2764; 2824; 2919; 3055; 3059; 3071; 3636; 4205; 4208; 4287; 5066; 5159; 5341; 5880; 5910; 5987; 5999; 6281; 6386; 6464; 6624; 7111; 7124; 7126; 7168; 7171; 7184; 7456; 7791; 7827; 23191; 8195; 8477; 8522; 8572; 8736; 51778; 9050; 9168; 9181; 9260; 9266; 9270; 9493; 9530; 9535; 9855; 9873…	TMOD1; GPM6B; PDCD10; DBN1; PAM; ZYX; CCDC88A; ARHGEF2; MICAL1; MKKS; ARHGAP28; SHC1; WDR1; DAAM2; TRIM27; FCHSD2; GMFB; CXCL1; TWF2; ARPC1B; KIF23; CAPZB; ARPC5L; DOCK2; HSP90B1; S100A10; ARHGEF10L; CAP2; CD47; PDLIM4; PDLIM7; FARP2; DPYSL3; PDLIM3; ARPC2; RHOQ; MRAS; ARPC5; RUFY3; NPHS2; RAP1GDS1; HCK; PLEK; RHOD; TNFAIP1; MEF2C; MEF2A; GMFG; FLNA; ACTR3; ATXN3; GAS7; PDGFRB; MYOM1; BAG4; ACTC1…	639	637
3.06676e-08	7.22641e-07	GO:0065003	b	4	protein-containing complex assembly	154; 158; 308; 309; 581; 637; 829; 832; 891; 902; 919; 948; 983; 1058; 1062; 1063; 1104; 1277; 1278; 1294; 1307; 1347; 1352; 5719; 1649; 1809; 1810; 1894; 1965; 2067; 2207; 2335; 2633; 2702; 2743; 2764; 2932; 2968; 3040; 3043; 3045; 3055; 3059; 3071; 3093; 3135; 3251; 3308; 3416; 3458; 3560; 3750; 3759; 3790; 3858; 3915; 4091; 4312; 4314; 4478; 4695; 4701; 4702; 4708; 4709; 4710; 4712; 4839; 5034…	ANGPTL4; PMAIP1; HSPA4; HBD; NDUFB4; NDUFB3; NDUFB2; CD36; HBB; DCTPP1; NOD2; IKBKE; LRRC49; S100A10; PAM; EIF3I; EIF3J; EIF3K; TMEM126B; BCS1L; CDC73; ARHGEF2; UPK1A; TRIM21; STRAP; NDUFB6; MKKS; ARHGAP28; MTMR2; LUC7L3; ZNF207; CENPM; DDIT3; TMSB15A; TAF1B; IFNG; CENPF; CENPE; TRIM27; CAPZA1; CENPA; SH3GLB1; HIST1H4H; YWHAB; FCHSD2; RPL10; CXCL13; ATF7IP; BRD2; SNAP25; PSRC1; TWF2; COL7A1; FN1;…	1910	1905
3.17321e-08	1.70119e-07	GO:0048856	b	2	anatomical structure development	59; 70; 87; 100; 133; 134; 135; 154; 187; 301; 309; 378; 391; 393; 406; 408; 412; 440; 65992; 471; 66008; 488; 558; 578; 581; 595; 602; 627; 631; 648; 669; 677; 695; 705; 718; 775; 832; 864; 865; 871; 890; 891; 912; 914; 920; 948; 952; 960; 963; 977; 983; 991; 1009; 1010; 1020; 1030; 1031; 1036; 1050; 1054; 1062; 1063; 1072; 1178; 1203; 1230; 1277; 1278; 1281; 1282; 1284; 1289; 1290; 1293; 1294; …	MFGE8; INVS; HIST1H4H; CPE; PCSK5; GPM6B; PDCD10; DBN1; SEMA4C; SEMA4F; SEMA4G; CYP26B1; BYSL; CDC73; TYROBP; MANF; NPR2; POLG2; ZMYM6; ARHGEF15; WDR1; IFNG; CDH12; MTCH1; SCG2; FXR1; STK4; CXCL10; CXCL13; GATA3; SNAP25; COL7A1; LST1; CCND1; TRAPPC2; BAK1; TCF15; ANGPTL4; ENC1; CSRP2; ACTA2; CAPZB; CD1D; ATP2A2; TNFSF14; C1GALT1C1; ITGA4; ITGA5; CELF1; GPR18; RC3H2; RAD1; COL3A1; PHLDA2; ARNTL; P…	5790	5773
3.39811e-08	7.86419e-07	GO:0002521	b	4	leukocyte differentiation	100; 301; 558; 578; 581; 602; 677; 695; 864; 865; 912; 914; 920; 1050; 1054; 1230; 1436; 1794; 1960; 1969; 2200; 2207; 2213; 2625; 2841; 3059; 3071; 3087; 3135; 3142; 3458; 3600; 3635; 3659; 3676; 3702; 3714; 3932; 3955; 3956; 4057; 4066; 4067; 4208; 4242; 4830; 5196; 5468; 5777; 5788; 5896; 5971; 6237; 6659; 6688; 6929; 7124; 7305; 7409; 7494; 8772; 9734; 9770; 9855; 10014; 10385; 10401; 11221; …	DHRS7B; CD1D; NCKAP1L; MFNG; DOCK2; PPP2R3C; RASSF2; HLA-G; EPHA2; BAX; GPR18; CD4; CCR1; RC3H2; PF4; CD2; BTN2A2; FARP2; TESC; DOCK10; AXL; XBP1; PTPN22; OSTM1; FCER1G; SPI1; CEBPG; LILRB2; PIAS3; TYROBP; EGR3; METTL3; CSF1R; PTPN6; CYP26B1; HDAC9; CBFB; SOX4; FADD; HCLS1; RELB; LYN; LFNG; NME1; ANXA1; HHEX; LYL1; TCF3; IFNG; ITGA4; PPARG; NHEJ1; FCGR2B; ZFP36L1; FBN1; JAG2; RAG1; LTF; HDAC5; AD…	504	502
3.51403e-08	7.94595e-07	GO:1904951	b	4	positive regulation of establishment of protein localization	135; 408; 637; 784; 834; 908; 914; 929; 952; 965; 983; 1020; 1263; 1436; 1894; 2219; 2268; 2316; 2597; 2625; 2932; 3002; 3059; 3098; 3357; 3458; 3553; 3689; 55781; 4947; 5366; 5481; 5880; 6659; 7096; 7124; 7157; 7203; 7291; 7293; 7424; 7494; 7529; 8655; 8736; 9141; 9270; 10059; 10497; 10519; 10575; 10576; 10631; 10694; 11156; 11235; 51100; 51128; 51311; 79778; 51744; 79899; 7251; 54795; 55107; 22…	CD38; TSG101; MYOM1; MICALL2; PMAIP1; PLK3; GAPDH; CD244; B3GAT3; CCT4; CD2; ARRB1; PDCD10; DYNLL1; IL1B; ITGB1BP1; SOX4; XBP1; PTPN22; ADORA2A; CCT8; NLRP1; ECT2; CACNB3; CCT3; BID; ATP13A2; CSF1R; PRR5L; FGR; YWHAB; TWIST1; CCT2; HTR2B; HCLS1; PYCARD; PDCD5; CCT6A; CD58; NOD2; FCN1; ITGB2; RAC2; PTP4A3; IFNG; POSTN; HK1; SH3GLB1; ANO1; RUFY3; TNFRSF4; TNF; UNC13B; VEGFC; DNM1L; SAR1B; GATA3; RI…	437	436
3.55606e-08	7.94595e-07	GO:0048534	b	4	hematopoietic or lymphoid organ development	87; 100; 301; 558; 578; 581; 602; 648; 669; 677; 695; 864; 865; 912; 914; 920; 1030; 1050; 1054; 1230; 1436; 1777; 1794; 1960; 1969; 2067; 2113; 2116; 2122; 2200; 2207; 2213; 2625; 2841; 3059; 3071; 3087; 3135; 3142; 3458; 3600; 3635; 3659; 3674; 3676; 3702; 3714; 3932; 3955; 3956; 4005; 4050; 4057; 4066; 4067; 4208; 4212; 4242; 4643; 4778; 4830; 4851; 5134; 5155; 5159; 5196; 5238; 5341; 5423; 54…	PPP2R3C; HIST1H4H; HDAC5; AXL; CDC73; TYROBP; CIAPIN1; NHEJ1; CBFB; FADD; RELB; LYN; CDKN2B; WDR1; IFNG; JAG2; STK4; GATA3; INPP5D; NME1; BAK1; RUNX3; DHRS7B; CD1D; DOCK2; RASSF2; HLA-G; GPR18; RRAS; RC3H2; LILRB2; EGR3; MEIS2; PDPN; CYP26B1; NFE2; TOP2A; FARP2; TCF3; PGM3; PPARG; RAG1; PLEK; PTPN6; IRF1; ETV2; HLX; VAV1; MEF2C; MELK; BATF3; LCK; BTK; PDGFRB; MFNG; HDAC9; MYO1E; EPHA2; CD4; CCR1;…	872	870
3.6105e-08	3.10395e-06	GO:0051174	b	5	regulation of phosphorus metabolic process	134; 135; 154; 187; 408; 65992; 578; 581; 595; 624; 627; 650; 718; 890; 891; 894; 898; 902; 920; 948; 949; 960; 983; 990; 1020; 1030; 1031; 1033; 1050; 1062; 1164; 1230; 1347; 1436; 1445; 1464; 1524; 1605; 1647; 1652; 55704; 1846; 1894; 1969; 2013; 2029; 2074; 2122; 2146; 2167; 2213; 2268; 10987; 2281; 2305; 2335; 2633; 2764; 2932; 2950; 3059; 3064; 3071; 3087; 3093; 3301; 3357; 3364; 3458; 3553;…	CDK12; DYNLL1; CRLF1; PRKAG1; PPP2R3C; STK10; CD36; FKBP15; NOD2; PDCD10; BDNF; SEMA4C; CDK2AP1; PPP1R7; PPP1R3C; GADD45A; ARHGEF2; FGR; STRAP; MICAL1; ENSA; MTMR9; LYN; MTMR2; CDKN2B; CDKN2C; AIDA; SHC1; SHC2; VRK2; IFNG; CENPE; TRIM27; YWHAB; STK4; CXCL10; INPP5F; BMP2; LAX1; PSRC1; DNAJA1; FN1; CX3CR1; TNFRSF10B; CCND1; SCARB1; CCND2; H2AFY; GSK3B; PPP2CA; FKBP1B; TLR7; LAT; MAPK10; TLR8; CD30…	1714	1712
3.67027e-08	1.91449e-07	GO:0002520	b	2	immune system development	87; 100; 301; 558; 578; 581; 602; 648; 669; 677; 695; 775; 864; 865; 912; 914; 920; 1030; 1050; 1054; 1178; 1230; 1436; 1777; 1794; 1960; 1969; 2067; 2113; 2116; 2122; 2200; 2207; 2213; 2625; 2841; 3059; 3071; 3087; 3135; 3142; 3458; 3600; 3620; 3635; 3659; 3674; 3676; 3702; 3932; 3955; 3956; 3980; 4005; 4050; 4057; 4066; 4067; 4208; 4212; 4242; 4292; 4643; 4778; 4830; 4851; 5134; 5155; 5159; 519…	PPP2R3C; HIST1H4H; HDAC5; AXL; CDC73; TYROBP; CACNA1C; CIAPIN1; NHEJ1; CBFB; LIG3; RELB; LYN; CDKN2B; WDR1; IFNG; JAG2; STK4; GATA3; INPP5D; NME1; BAK1; RUNX3; DHRS7B; CD1D; DOCK2; RASSF2; HLA-G; GPR18; RRAS; RC3H2; LILRB2; EGR3; MEIS2; PDPN; CYP26B1; NFE2; TOP2A; FARP2; TCF3; PGM3; PPARG; RAG1; PLEK; PTPN6; IRF1; ETV2; HLX; VAV1; MEF2C; MELK; BATF3; LCK; BTK; PDGFRB; MFNG; HDAC9; MYO1E; EPHA2; C…	928	925
3.69752e-08	8.12201e-07	GO:0030163	b	4	protein catabolic process	406; 408; 65992; 550; 701; 891; 983; 991; 996; 997; 1050; 1203; 1263; 1520; 5719; 1649; 2316; 2768; 2817; 2932; 3001; 3093; 3416; 3458; 3553; 4012; 4287; 4478; 4738; 4947; 5366; 5538; 5611; 5684; 5686; 5687; 5688; 5690; 5692; 5693; 5695; 5696; 5698; 5699; 5701; 5704; 5707; 5708; 5713; 6386; 6388; 6622; 6642; 7076; 7124; 7126; 7133; 7184; 7319; 7320; 7322; 7329; 7336; 7345; 7347; 7415; 7494; 7874;…	HECTD3; PMAIP1; UBE2J1; TIMP1; BUB1B; NTAN1; PLK3; PLK2; USP22; SDF2; PPT1; ANAPC10; CLN5; RMND5B; LYPLA2; CLN8; DDIT3; DNAJC10; IFNG; CTSS; ADRM1; FBXL2; GSK3B; ENC1; RBX1; SNX3; SNX1; TRIM38; YME1L1; UBE2D2; HSP90B1; TRIB2; FBXL6; NGLY1; ARNTL; SMURF2; CDK1; SOX17; DERL2; UBXN8; PJA1; SDF2L1; RNF7; NELL1; PBK; UBE2I; UBE2K; TNFRSF1B; GZMA; UBE2A; PSMD14; UBE2C; UBE2B; TNFAIP1; PSMD13; DNAJC3; T…	918	916
3.7397e-08	3.10395e-06	GO:0007346	b	5	regulation of mitotic cell cycle	301; 440; 581; 595; 637; 677; 701; 890; 891; 894; 898; 983; 990; 991; 996; 1030; 1062; 1063; 1104; 1111; 1164; 1263; 1613; 1647; 2146; 2770; 3161; 3364; 3553; 3832; 55781; 4212; 4288; 5155; 5159; 5777; 5889; 6347; 6386; 6659; 6990; 7124; 7153; 7157; 7272; 7277; 7283; 7756; 7846; 6790; 8260; 8636; 8655; 8766; 8877; 9133; 9134; 9212; 9510; 9555; 9587; 9787; 9978; 10121; 10197; 10263; 10385; 10403; …	DYNLL1; BUB1B; PLK3; PLK2; USP22; CDK2AP2; TTK; TPX2; ADAMTS1; CDC73; GADD45A; ANAPC10; DYNLT3; DLGAP5; CDKN2B; ZNF207; CENPF; CENPE; PSRC1; CCND1; CCND2; H2AFY; CEP76; RBX1; TOP2A; CCL2; DTL; ZWINT; CCNE2; TUBA1A; CCNE1; MEIS2; TRIAP1; RAB11A; DONSON; CHEK1; HMMR; PTPN6; TP53; NAA10; RNASEH2B; CDC27; UBE2C; CDC20; LCMT1; PDGFRB; SDCBP; MUS81; KIF11; DCTN2; DCTN3; IL1B; NDC80; CDC6; GNAI1; ECD; N…	589	588
4.42171e-08	1.01699e-05	GO:0019901	m	5	protein kinase binding	59; 308; 391; 408; 595; 784; 890; 891; 894; 898; 914; 919; 920; 1020; 1030; 1031; 1164; 1407; 1445; 1464; 55704; 1759; 2013; 2268; 2305; 2339; 2908; 2932; 2950; 3059; 3094; 3455; 3685; 3689; 3832; 3932; 4205; 4478; 4772; 5066; 5159; 5341; 5571; 5579; 5611; 5764; 5777; 5788; 5859; 5871; 5971; 6197; 6464; 6812; 6929; 7153; 7157; 7277; 7416; 6790; 8878; 9046; 9055; 9133; 9134; 9270; 9555; 9600; 9734…	PRKAG1; GLRX3; IFNAR2; PDCD10; PAM; TPX2; CCDC88A; FGR; MICAL1; RELB; CDKN2B; CDKN2C; SHC1; SHC2; VRK2; TNIP2; STXBP1; TWF2; CSPG4; CCND1; CCND2; H2AFY; GSK3B; LAT; ACTA2; NFATC1; DNM1; TRIB2; PTN; CSK; CCNE2; CCNE1; EMP2; TOP2A; TCF3; RHOQ; PLEK; PTPN6; RHOD; RPS6KA3; TP53; ITGAV; DNAJC3; RACGAP1; MEF2A; STK39; TRIM5; LCK; PDGFRB; HDAC5; HDAC7; HDAC9; CD4; FOXM1; KIF11; CD2; ARRB1; DCTN2; VDAC1;…	642	642
4.71625e-08	5.58764e-07	GO:0062023	c	3	collagen-containing extracellular matrix	301; 308; 309; 311; 633; 871; 977; 1178; 1277; 1278; 1281; 1282; 1284; 1289; 1290; 1293; 1294; 1306; 1307; 1311; 1464; 1476; 1520; 1605; 1893; 2200; 2201; 2219; 2335; 2817; 3490; 3915; 3956; 4017; 4052; 4147; 4240; 4256; 4313; 4693; 5155; 5196; 5199; 5549; 5764; 6281; 6383; 6678; 7045; 7058; 7076; 7184; 8292; 8483; 9510; 7059; 10631; 11096; 11117; 78987; 79812; 81029; 54829; 23452; 51162	MFGE8; CRELD1; PDGFB; BGN; COLQ; CD151; IGFBP7; PF4; FBN1; S100A10; COL3A1; LGALS1; ADAMTS5; PTN; LOXL2; LAMC1; ADAMTS1; TIMP1; MMRN2; ASPN; THBS2; THBS3; EGFL7; SPARC; EMILIN1; ANXA11; PRELP; ANXA1; FCN1; MATN2; ANXA5; LTBP1; ANXA6; CSTB; COMP; FBN2; FN1; CLC; COL5A2; GPC1; COL5A1; COL4A2; COL4A1; WNT5B; ECM1; NDP; COL16A1; CTSS; COL6A3; COL15A1; COL7A1; CSPG4; POSTN; SDC2; HSP90B1; CILP; MGP; C…	374	374
4.92988e-08	1.06485e-06	GO:1901566	b	4	organonitrogen compound biosynthetic process	100; 133; 135; 158; 203; 211; 432; 440; 471; 66008; 586; 602; 633; 669; 677; 920; 1036; 1050; 1352; 1455; 1464; 1603; 1613; 1716; 1841; 1890; 1965; 1967; 2026; 2027; 2131; 2135; 2137; 10987; 2395; 60481; 2523; 2589; 2597; 2617; 2618; 2625; 2673; 2817; 2935; 2950; 2987; 3035; 3098; 3099; 3101; 3145; 3251; 3553; 3600; 3614; 3620; 3635; 3685; 3955; 4141; 4242; 4258; 4259; 4701; 4830; 4846; 4882; 490…	RPN2; UBE2J1; PRKAG1; ZDHHC18; CDO1; BGN; PCSK5; HABP4; PMM2; EIF3I; EIF3J; QARS; SDF2; PPT1; SPR; CNPY2; TMEM59; ALG13; CLN8; B3GALT4; NPR2; MRPL35; PRPSAP1; MRPL33; EXT1; HK2; HK3; EXTL2; HK1; RAMP1; BCAT1; VAPB; CSNK1G2; FXR1; GUK1; NMT2; ORMDL2; GATA3; PCYT1A; DPY19L1; ATIC; INPP5D; NME1; CSPG4; EIF4G3; B4GALT5; RPL39L; VIM; TLR1; ENC1; TLR8; TNF; ALG8; METTL3; CCL5; KDELC1; TRAK2; GAPDH; CEL…	1821	1817
5.09475e-08	5.58764e-07	GO:0044430	c	3	cytoskeletal part	70; 87; 135; 301; 311; 393; 631; 701; 827; 829; 832; 103910; 891; 898; 908; 983; 990; 991; 996; 1020; 1062; 1063; 1072; 1111; 1263; 1613; 1627; 55704; 1759; 1780; 1809; 1894; 2037; 2316; 2339; 2620; 2669; 2764; 2770; 2908; 2932; 3055; 3064; 3161; 3796; 3801; 3832; 3858; 3872; 3932; 4000; 4001; 4131; 4542; 4635; 4637; 4643; 4644; 4650; 4682; 4741; 4830; 5413; 5414; 5423; 5515; 5604; 5664; 5693; 58…	TAP1; FKBP15; TMOD1; BUB1B; PPP2R3C; PLK3; PLK2; MYL6; MYL4; CCT4; LRRC49; DBN1; KIF2A; ZYX; RAB11A; TUBA3C; PEA15; CCDC88A; KIF2C; DYNLT1; DYNLT3; CAPN6; MYO1F; RELB; MKKS; ZNF207; FNTA; WDR1; CENPF; CENPE; MTUS2; IQCG; ARPC5L; KIFC3; SHCBP1; TXNDC9; PSRC1; TWF2; NME1; PPP2CA; DAPK3; SNAP29; KIF23; GSK3B; CEP76; TPX2; ARPC1B; MYO5A; CHEK1; TTC19; LRP8; POLB; TSG101; CAPZB; MICALL2; DTL; ATP6V1D;…	1656	1651
5.12375e-08	6.45593e-07	GO:0016740	m	2	transferase activity	203; 211; 391; 408; 471; 558; 586; 595; 695; 701; 11065; 890; 891; 894; 898; 902; 952; 983; 997; 1020; 1111; 1196; 1263; 1312; 1352; 11153; 1436; 1445; 1455; 1603; 1606; 1613; 1716; 1786; 1841; 11237; 1890; 1947; 1948; 1949; 1969; 2122; 2131; 2135; 2137; 2146; 2268; 2339; 60481; 2523; 2589; 2597; 2618; 2673; 2870; 2932; 2950; 2968; 2987; 2992; 3055; 3093; 3098; 3099; 3101; 3145; 3251; 3702; 3932;…	CD38; TRMT112; RPN2; FBXL2; UBE2J1; BUB1B; PRKAG1; HS3ST3A1; PLK3; POLG2; ZDHHC18; UFC1; POLR3B; QPCT; GGPS1; B3GAT3; EMG1; FTSJ1; POLR3K; AXL; SDF2; GRK6; DNMT1; CIAPIN1; FGR; OAS1; N6AMT1; RMND5B; IKBKE; QPCTL; LYN; ABHD5; PYGL; STK10; IRAK4; GLT8D2; B3GALT4; STK17A; NPR2; PLK2; PRPSAP1; FNTA; EXT1; VRK2; HK2; HK3; EXTL2; HK1; TRIM21; BCAT1; EIF2B3; CSNK1G2; PIK3C2B; GUK1; NMT2; MTPAP; FBXO22; …	2423	2418
5.15365e-08	5.58764e-07	GO:0098588	c	3	bounding membrane of organelle	135; 154; 301; 309; 391; 408; 488; 578; 581; 637; 757; 912; 920; 929; 948; 949; 952; 960; 961; 963; 965; 1113; 1182; 1203; 1294; 1315; 1363; 1534; 1536; 1604; 1727; 11237; 58986; 2013; 2131; 2207; 2281; 2523; 2589; 2633; 2634; 2770; 3071; 3098; 3099; 3105; 3134; 3135; 3295; 3674; 3683; 3685; 3689; 3955; 4012; 4125; 4242; 4830; 4846; 4851; 4854; 4615; 4893; 4925; 5066; 5125; 5155; 5352; 5366; 5537…	CD38; TAP1; RPN2; TOMM40; PMAIP1; MAN2B1; HS3ST3A1; STK10; ERGIC2; CPE; CD36; PCSK5; IKBKE; PDCD10; DYNLL1; SEMA4C; PAM; TYROBP; WDR41; DERL2; PRAF2; CLN5; TMEM59; ENTPD7; MTMR2; IRAK4; CLN8; B3GALT4; CHPF2; SCAMP3; EXT1; RAB5B; HK2; HK1; SH3GLB1; PCSK7; SEC24D; TMCO1; YIF1A; LY96; SIDT2; INPP5F; NUCB2; TM6SF1; RAB27A; BET1L; NME1; LST1; SLC2A8; SNN; SCARB1; TRAPPC2; SLC2A3; SNAP29; BAK1; TLR1; F…	2081	2076
5.30509e-08	7.00714e-07	GO:0051640	b	3	organelle localization	135; 66008; 488; 695; 891; 983; 1020; 1058; 1062; 1063; 1113; 1294; 1759; 1780; 2207; 2268; 2669; 2932; 3064; 3676; 55781; 4067; 4131; 4205; 4292; 4644; 4682; 4927; 5341; 5362; 5413; 5537; 5579; 5871; 5873; 5880; 6284; 6399; 6616; 6622; 6790; 6812; 6993; 7277; 7283; 7320; 7345; 7846; 23208; 8195; 8409; 8541; 8615; 8636; 8655; 8766; 9181; 9342; 9482; 9493; 9787; 9871; 10059; 10096; 10121; 10228; 1…	DYNLL1; LAT2; PDCD10; S100A13; KIF2C; UXT; DYNLT1; FGR; DLGAP5; LYN; RAB27A; CENPF; CENPE; CENPA; SEC24D; SNAP25; PSRC1; COL7A1; TRAPPC2; SNAP29; KIF23; GSK3B; CEP76; LAT; MYO5A; CD300A; NUP88; ATP2A2; TRAK2; ITGA4; FAM98A; DNM1; SEPT5; MIS12; ADORA2A; TCTN3; TUBA1A; TCTN1; RAB11A; SYT11; PPP6C; GEM; MAP1B; BET1; MAP1S; PLEK; UBE2B; TRIM9; MEF2A; NUBP1; PCDH17; SNCA; ACTR3; BTK; ARHGEF2; AP3M2; S…	698	697
5.46018e-08	4.09424e-06	GO:0010942	b	5	positive regulation of cell death	133; 134; 135; 301; 308; 408; 578; 581; 637; 650; 834; 948; 997; 1020; 1613; 1647; 1649; 1676; 1871; 1894; 1948; 1965; 2213; 2597; 2932; 3001; 3002; 3040; 3043; 3064; 3135; 3301; 3458; 3620; 3635; 3676; 3689; 3932; 4067; 4208; 4314; 4487; 4804; 4851; 837; 5134; 5159; 5366; 5414; 5468; 5481; 5764; 5788; 6347; 6352; 6622; 6659; 6789; 7072; 7124; 7133; 7153; 7157; 7351; 7409; 7415; 7529; 8301; 8682;…	PMAIP1; CD36; HBB; ARHGEF6; GADD45A; ARHGEF2; ARHGEF3; FADD; LYN; DDIT3; IFNG; DFFA; STK4; PYCARD; STK17A; PTRH2; DNAJA1; INPP5D; BMP2; MTCH1; GSK3B; CCL2; CCL5; ADORA1; RASSF2; HLA-G; GAPDH; DNMT3A; SEPT4; BAK1; TNFRSF12A; ADORA2A; TCTN3; TOP2A; MLLT11; PPARG; ING3; TNFRSF1B; GZMA; GZMB; VAV1; MEF2C; MELK; HTT; RBCK1; SNCA; LCK; EFNB2; PDGFRB; TNFRSF10B; ARRB1; NLRP1; CDC34; PDCD5; PDCD2; ITGA4;…	671	671
5.58918e-08	3.22652e-06	GO:1901265	m	3	nucleoside phosphate binding	59; 70; 203; 309; 318; 378; 391; 440; 477; 488; 558; 695; 701; 11065; 864; 874; 908; 983; 990; 997; 1020; 1062; 1111; 1182; 1196; 1263; 11153; 1407; 1436; 1445; 1455; 1536; 1606; 1613; 1716; 1727; 1759; 1786; 1841; 1969; 2074; 55720; 2268; 2281; 2597; 2617; 2618; 2633; 2634; 2669; 2671; 2762; 2768; 2769; 2770; 2794; 2870; 2932; 2935; 2987; 3035; 3055; 3093; 3094; 3098; 3099; 3101; 3251; 3301; 330…	TAP1; ATP13A2; RAB4B; UBE2J1; BUB1B; PRKAG1; CDK16; PLK3; PLK2; CRY1; DCTPP1; CBR3; IKBKE; KIF2A; AXL; RAB11A; GNL1; MTPAP; BCS1L; GRK6; SPR; DNMT1; FGR; BTAF1; OAS1; MICAL1; YARS; LIG3; LYN; PYGL; SCG5; IRAK4; NPR2; ATP13A1; CSF1R; HK2; HK3; CENPE; HK1; CSNK1G2; PIK3C2B; TWF2; GUK1; PMS1; PSMC4; KIFC3; STK17A; RAB27A; DNAJA1; NME1; DDX41; DAPK3; KIF23; GSK3B; RUNX3; TPX2; FKBP1B; MYO5A; CHEK1; S…	2154	2148
5.59053e-08	4.09424e-06	GO:1903037	b	5	regulation of leukocyte cell-cell adhesion	100; 135; 301; 864; 865; 912; 920; 960; 961; 1445; 1604; 1947; 1948; 1949; 1960; 2113; 2213; 2615; 2625; 3071; 3135; 3142; 3458; 3553; 3600; 3620; 3659; 3676; 3932; 3956; 4067; 5777; 5788; 5896; 6347; 6352; 7124; 7409; 7494; 729230; 8740; 8772; 10385; 11151; 11221; 11314; 54440; 54542; 54900; 26191; 27242; 10288; 29108; 64127	EFNB2; EFNB3; CD1D; EFNB1; RC3H2; CD55; HLA-G; CD4; CCR2; NCKAP1L; CCL2; DUSP10; BTN2A2; IL1B; TNFSF14; ETS1; XBP1; PTPN22; ADORA2A; LILRB2; IDO1; EGR3; CCL5; PTPN6; CBFB; FADD; PYCARD; LYN; ANXA1; CSK; IFNG; CD44; CD47; NOD2; FCGR2B; TNFRSF21; RAG1; ADA; LGALS1; GATA3; LAX1; IRF1; HLX; VAV1; LRRC32; CORO1A; IL15; RUNX3; ITGA4; TNF; PTPRC; SASH3; CD300A; LCK	290	289
5.64258e-08	5.42362e-06	GO:0017076	m	4	purine nucleotide binding	59; 70; 203; 309; 318; 378; 391; 440; 477; 488; 558; 695; 701; 864; 908; 983; 990; 997; 1020; 1062; 1111; 1182; 1196; 1263; 11153; 1436; 1445; 1455; 1606; 1613; 1716; 1727; 1759; 1841; 1969; 2074; 55720; 2268; 2617; 2618; 2633; 2634; 2669; 2768; 2769; 2770; 2794; 2870; 2932; 2935; 2987; 3035; 3055; 3093; 3098; 3099; 3101; 3301; 3308; 3416; 3702; 3796; 3801; 3832; 3932; 3980; 55781; 4067; 55303; 4…	TAP1; CDK12; RAB4B; UBE2J1; BUB1B; PRKAG1; CDK16; PLK3; PLK2; KIF4A; IKBKE; KIF2A; AXL; RAB11A; GNL1; MTPAP; BCS1L; GRK6; HSPA4; FGR; BTAF1; OAS1; LIG3; LYN; PYGL; SCG5; IRAK4; NPR2; ATP13A1; CSF1R; HK2; HK3; CENPE; HK1; CSNK1G2; PIK3C2B; TWF2; GUK1; PMS1; PSMC4; KIFC3; STK17A; RAB27A; DNAJA1; NME1; DDX41; DAPK3; KIF23; GSK3B; RUNX3; TPX2; MYO5A; TOP2A; STK38L; ACTA2; CYB5R3; ATP2A2; YME1L1; UBE2…	1915	1909
5.97469e-08	7.73051e-07	GO:0032989	b	3	cellular component morphogenesis	70; 87; 135; 301; 391; 393; 66008; 558; 581; 627; 832; 960; 1009; 1010; 1020; 1072; 1293; 1294; 1436; 1501; 1605; 1613; 1627; 1796; 1894; 1947; 1948; 1949; 1969; 2131; 2268; 2316; 2335; 2620; 2625; 2633; 2768; 2817; 2932; 3055; 3071; 3251; 3267; 3676; 3679; 3685; 3689; 3915; 4131; 4147; 4205; 4208; 4478; 4487; 4756; 4804; 4851; 5159; 5362; 5376; 5604; 5699; 5764; 5777; 5880; 6281; 6284; 6347; 638…	TMOD1; EFNB3; LYPLA2; POLG2; SIDT2; PDPN; S100A10; BDNF; SEMA4C; AXL; SEMA4G; ARHGEF2; FGR; NEO1; MTMR2; ZMYM6; SHC1; EXT1; POSTN; BAMBI; STK4; GATA3; TWF2; COL7A1; FN1; ROBO3; GSK3B; ARHGAP15; CCL2; CAPZB; SNX1; METTL3; TRAK2; ENAH; ITGA4; ITGA7; ITGB2; DBN1; ARHGAP4; TNFRSF12A; S100A13; ADORA2A; PANK2; CHODL; TCTN1; CAP2; SOX17; RAB11A; PALMD; FIG4; SEMA4F; ATP10A; B4GALT5; RUFY3; MAP1B; PDLIM7…	1119	1118
5.99977e-08	1.27471e-06	GO:0007052	b	4	mitotic spindle organization	891; 991; 1062; 1104; 2316; 2770; 3796; 3832; 6491; 6905; 7272; 7283; 7415; 7756; 6790; 8766; 9055; 9212; 9493; 10403; 10460; 10540; 10769; 22974; 57405; 84722; 24137; 29127; 29899	PLK2; KIF11; DCTN2; PRC1; NDC80; GNAI1; RAB11A; STIL; RACGAP1; KIF2A; KIF4A; TTK; AURKA; AURKB; ZNF207; CENPE; TPX2; VCP; RCC1; CCNB1; PSRC1; TBCE; TACC3; KIF23; CDC20; TUBG1; FLNA; GPSM2; SPC25	112	112
6.21167e-08	4.10828e-06	GO:0010564	b	5	regulation of cell cycle process	301; 65992; 581; 595; 637; 648; 677; 701; 890; 891; 894; 898; 983; 990; 991; 996; 1020; 1030; 1062; 1063; 1104; 1111; 1263; 1613; 1647; 1894; 2146; 2305; 2770; 3135; 3161; 3364; 3553; 3832; 55781; 4288; 4487; 4682; 5155; 5159; 5777; 5810; 5888; 5889; 6241; 6347; 6491; 6659; 7157; 7272; 7277; 7283; 7320; 7756; 7846; 6790; 8260; 8409; 8636; 8655; 8726; 8766; 9055; 9133; 9134; 9212; 9493; 9510; 9555…	DYNLL1; CRLF3; BUB1B; PLK3; PLK2; CDK2AP2; TTK; UXT; ADAMTS1; CDC73; GADD45A; ANAPC10; DLGAP5; CDKN2B; ZNF207; CENPF; CENPE; SH3GLB1; PSRC1; CCND1; CCND2; H2AFY; KIF23; CEP76; RBX1; CCL2; DTL; RRP8; HLA-G; RAD1; EED; STIL; CCNE2; TUBA1A; CCNE1; TRIAP1; RAB11A; DONSON; CHEK1; HMMR; TPX2; PSME3; PTPN6; TP53; NAA10; RNASEH2B; CDC27; UBE2C; UBE2B; CDC20; NUBP1; DDRGK1; LCMT1; PDGFRB; FOXM1; KIF11; DC…	718	708
6.26277e-08	1.30912e-06	GO:0046651	b	4	lymphocyte proliferation	100; 301; 581; 695; 912; 920; 952; 977; 1178; 1604; 1794; 1947; 2000; 2213; 2281; 2615; 3071; 3135; 3251; 3553; 3600; 3614; 3620; 3635; 3659; 4067; 4208; 4478; 5699; 5777; 5788; 5880; 6352; 7133; 7293; 7940; 729230; 8740; 8772; 10385; 11119; 11151; 11314; 148022; 54440; 54542; 56253; 26191; 27242; 10288; 29108	CD38; CD1D; EFNB1; RC3H2; CD55; DOCK2; HLA-G; BAX; CD4; CD151; CCR2; NCKAP1L; BTN2A2; IL1B; TNFSF14; ELF4; PTPN22; TICAM1; LILRB2; IDO1; HPRT1; PSMB10; CCL5; IMPDH1; BTN3A1; SASH3; PYCARD; FADD; TNFRSF4; PTPRC; LYN; ANXA1; RAC2; FCGR2B; CRTAM; CLC; TNFRSF21; ADA; TNFRSF1B; PTPN6; IRF1; INPP5D; LST1; MSN; LRRC32; IL15; MEF2C; CORO1A; FKBP1B; CD300A; BTK	268	267
6.28793e-08	4.10828e-06	GO:1903827	b	5	regulation of cellular protein localization	391; 65992; 627; 637; 784; 898; 908; 919; 948; 983; 1020; 1263; 1445; 1605; 55704; 1894; 1969; 2037; 2207; 2316; 2633; 2770; 2824; 2932; 3002; 3059; 3301; 3458; 3553; 3689; 4000; 55781; 4478; 4804; 4947; 5366; 5764; 5880; 7124; 7157; 7203; 7305; 7529; 23208; 8301; 8766; 8878; 9134; 9141; 9201; 9270; 9419; 9482; 9528; 9530; 9555; 10228; 10403; 10445; 10519; 10575; 10576; 10694; 11079; 11235; 51100…	TSG101; ATP13A2; PMAIP1; UBE2J1; BAG4; PLK3; CCNE2; DCLK1; EPHA2; CD36; MCRS1; MSN; LDLRAP1; CD247; NGFR; GPM6B; PDCD10; CCT3; BDNF; STX6; ITGB1BP1; IL1B; GNAI1; PTN; FCER1G; ECT2; LYPD1; CACNB3; CCDC88A; BID; CCNE1; CIB1; ITGB2; CCT4; RAB11A; DERL2; SYT11; TMEM59; HCLS1; PDCD5; CCT6A; SAR1B; EPB41L2; RAC2; CSK; STX8; IFNG; GBP1; CCT8; SH3GLB1; RUFY3; YWHAB; TYROBP; TNF; RER1; DAG1; LMNA; RHOG; T…	511	509
6.59964e-08	4.10828e-06	GO:0008284	b	5	positive regulation of cell proliferation	100; 133; 187; 301; 391; 408; 65992; 595; 648; 650; 890; 891; 894; 898; 912; 920; 952; 961; 983; 990; 991; 1311; 1436; 1524; 1604; 1786; 1871; 1893; 1947; 1948; 1960; 2013; 2113; 2119; 2146; 2305; 2316; 2335; 2395; 2787; 3055; 3059; 3071; 3142; 3357; 3458; 3553; 3600; 3627; 3676; 3685; 3915; 4057; 4067; 4208; 4212; 4313; 4830; 4839; 4851; 4854; 4893; 5134; 5155; 5159; 5228; 5324; 5744; 5764; 5777…	CD38; TIMP1; CRLF1; SCG2; PDCD10; S100A13; ADAMTS1; DNMT1; FADD; LYN; IRAK4; NOL12; SHC1; IFNG; TRPM4; BAMBI; CXCL10; BMP2; CXCL5; NME1; FN1; CCND1; CCND2; EGFL7; GNG5; EIF5A2; TNF; CD1D; CCL5; NOP2; ITGA4; CDC123; PTN; LILRB2; CX3CR1; CCNE2; EGR3; CCNE1; MEIS2; TTK; DERL2; HTR2B; TNFRSF4; FAM98A; VEGFC; HCK; LAMC1; RHOG; PTPN6; ETV5; HLX; UBE2A; ST8SIA1; CDC20; MEF2C; TSPAN31; DDRGK1; FLNA; EFNB…	917	916
6.77824e-08	3.44263e-07	GO:0050900	b	2	leukocyte migration	100; 134; 301; 483; 914; 960; 961; 962; 965; 1113; 1230; 1277; 1278; 1524; 1652; 1893; 2207; 2335; 2625; 2817; 2841; 2919; 2921; 3055; 3071; 3553; 3627; 3635; 3674; 3676; 3678; 3683; 3685; 3689; 3932; 4067; 4312; 4478; 5155; 5196; 5228; 5473; 5777; 5880; 6347; 6351; 6352; 6355; 6372; 6374; 6383; 6401; 6464; 6793; 7124; 7409; 7424; 7857; 7941; 729230; 8740; 8772; 8795; 9023; 9046; 9057; 9948; 1056…	CCL2; NCKAP1L; CCL4; CCL5; ADORA1; CHGA; CD58; ITGA4; ITGA5; ECM1; GPR18; CD244; CCR1; CCR2; CORO1A; PF4; CD2; CXCL10; SCG2; IL1B; SHC1; PGF; CXCL5; FCER1G; NUP85; ITGA2B; TNFSF14; PYCARD; PTPN6; DOK2; PLA2G7; PPBP; EMILIN1; FADD; TRPM4; ITGAL; LYN; CCL8; SLC7A6; ANXA1; PDGFB; ITGB2; RAC2; CD48; WDR1; CD44; CD47; TNFRSF10B; ATP1B3; DDT; GPC1; TNF; JAM2; VEGFC; ADA; HCK; CXCL13; CKLF; GATA3; CXCL1…	495	493
6.80669e-08	1.40023e-06	GO:0015031	b	4	protein transport	134; 135; 291; 301; 308; 378; 406; 408; 66008; 550; 602; 637; 775; 784; 834; 914; 929; 948; 952; 965; 983; 1020; 1063; 1113; 1263; 1277; 1311; 1315; 1436; 1445; 1894; 2029; 2213; 2219; 2268; 2281; 2316; 2335; 2597; 2615; 2625; 2633; 2702; 2824; 2932; 2987; 3059; 3087; 3098; 3267; 3295; 3301; 3308; 3357; 3416; 3458; 3553; 3587; 3685; 3689; 3790; 3836; 3838; 4000; 55781; 4067; 4644; 4804; 4851; 492…	CD38; TAP1; TOMM40; DYNLL1; UBE2J1; HSPA4; RHBDF2; PLK3; ZDHHC18; SCG2; CD36; PCSK5; CDC37; VPS8; NOD2; SEC24D; GPM6B; PMM2; CIB1; S100A13; PAM; PPT1; CACNA1C; DYNLT1; SRP14; FGR; THOC6; ENSA; RABIF; LYN; KIF18A; SCG5; AUP1; SCAMP3; RAB5B; IFNG; CENPF; HK1; RAMP1; SH3GLB1; SLC25A4; YWHAB; TNFRSF21; GUK1; YIF1A; SIDT2; GATA3; RAB27A; DNAJA1; FN1; SNAP29; GSK3B; TLR1; FKBP1B; KPNA2; KPNA1; COPB1; K…	1967	1963
6.95336e-08	5.42362e-06	GO:0032555	m	4	purine ribonucleotide binding	59; 70; 203; 309; 318; 378; 391; 440; 477; 488; 558; 695; 701; 864; 908; 983; 990; 997; 1020; 1062; 1111; 1182; 1196; 1263; 11153; 1436; 1445; 1455; 1606; 1613; 1716; 1727; 1759; 1841; 1969; 2074; 55720; 2268; 2617; 2618; 2633; 2634; 2669; 2768; 2769; 2770; 2794; 2870; 2932; 2935; 2987; 3035; 3055; 3093; 3098; 3099; 3101; 3301; 3308; 3416; 3702; 3796; 3801; 3832; 3932; 3980; 55781; 4067; 55303; 4…	TAP1; CDK12; RAB4B; UBE2J1; BUB1B; PRKAG1; CDK16; PLK3; PLK2; KIF4A; IKBKE; KIF2A; AXL; RAB11A; GNL1; MTPAP; BCS1L; GRK6; HSPA4; FGR; BTAF1; OAS1; LIG3; LYN; PYGL; SCG5; IRAK4; NPR2; ATP13A1; CSF1R; HK2; HK3; CENPE; HK1; CSNK1G2; PIK3C2B; TWF2; GUK1; PMS1; PSMC4; KIFC3; STK17A; RAB27A; DNAJA1; NME1; DDX41; DAPK3; KIF23; GSK3B; RUNX3; TPX2; MYO5A; TOP2A; STK38L; ACTA2; CYB5R3; ATP2A2; YME1L1; UBE2…	1900	1894
7.46206e-08	2.71122e-06	GO:0005874	c	5	microtubule	393; 827; 908; 983; 996; 1020; 1062; 1759; 1780; 3796; 3801; 3832; 4131; 4644; 5423; 6902; 6905; 1155; 6990; 6993; 7203; 7277; 7278; 7280; 7283; 7461; 7756; 7846; 6790; 8655; 8766; 9055; 9181; 9212; 9493; 9532; 10059; 10112; 10263; 10300; 10376; 10381; 10540; 10575; 10576; 10694; 10749; 11004; 11043; 11258; 22974; 79739; 440738; 80346; 81930; 51203; 84617; 84722; 84790; 54839; 55201; 55346; 58477…	BAG2; DYNLL1; ARHGEF2; KIF23; TTLL7; DCTN2; DNM1; POLB; ARHGAP4; DCTN3; PRC1; KIF2A; CDK2AP2; TCP11L1; INVS; TUBA3C; NUSAP1; LRRC49; CLIP2; DYNC1I1; CCT3; TUBA1A; TUBA1C; DYNLT1; DYNLT3; CCT4; RAB11A; CAPN6; RUSC1; AURKA; AURKB; MAP1LC3C; CCT6A; REEP4; ZNF207; MAP1B; CCT8; TUBB6; CENPE; CCT2; KIF18A; TUBB3; RACGAP1; MTUS2; MAP1S; FEZ1; MID2; TUBA4A; TUBB2A; KIFC3; PSRC1; KIF2C; KIF1C; CDC27; TBCE…	411	411
7.72171e-08	3.82126e-07	GO:0070661	b	2	leukocyte proliferation	100; 301; 581; 695; 912; 920; 952; 977; 1178; 1604; 1794; 1947; 2000; 2213; 2281; 2615; 2950; 3071; 3135; 3251; 3553; 3600; 3614; 3620; 3635; 3659; 4067; 4208; 4478; 5699; 5777; 5788; 5880; 6352; 6355; 7133; 7293; 7940; 729230; 8740; 8772; 10385; 11119; 11151; 11314; 148022; 54440; 54542; 56253; 26191; 27242; 10288; 29108	CD38; CD1D; EFNB1; RC3H2; CD55; DOCK2; CCL8; HLA-G; BAX; CD4; CD151; CCR2; NCKAP1L; BTN2A2; IL1B; TNFSF14; ELF4; PTPN22; TICAM1; LILRB2; IDO1; HPRT1; PSMB10; CCL5; IMPDH1; BTN3A1; SASH3; PYCARD; FADD; TNFRSF4; PTPRC; LYN; ANXA1; RAC2; FCGR2B; CRTAM; CLC; TNFRSF21; ADA; TNFRSF1B; PTPN6; IRF1; INPP5D; LST1; MSN; LRRC32; IL15; MEF2C; GSTP1; CORO1A; FKBP1B; CD300A; BTK	285	284
7.77192e-08	9.8548e-07	GO:0051656	b	3	establishment of organelle localization	135; 66008; 488; 695; 891; 1020; 1058; 1062; 1063; 1113; 1294; 1759; 1780; 2207; 2268; 2669; 2932; 3064; 3676; 55781; 4067; 4131; 4292; 4644; 4927; 5413; 5537; 5579; 5871; 5873; 5880; 6284; 6399; 6616; 6622; 6812; 6993; 7320; 7345; 23208; 8195; 8409; 8541; 8615; 8766; 9181; 9342; 9493; 9787; 9871; 10059; 10096; 10252; 10282; 10300; 10403; 10497; 10540; 10652; 10749; 10947; 11004; 11235; 11314; 51…	NUP88; MAP4K2; ATP2A2; TMED9; TRAK2; CEP55; ITGA4; AP3M2; STXBP1; DCTN2; SPRY1; DNM1; MLH1; MIS12; SEPT5; DLGAP5; S100A13; BET1; NDC80; KIF2C; UBE2B; ADORA2A; FCER1G; NUSAP1; PPFIA3; DYNC1I1; LAT2; DYNLT1; FGR; KATNB1; RAB11A; SYT11; PPP6C; PSRC1; CHGA; GPSM2; LYN; GEM; ARHGEF2; MARK1; MAP1B; RAC2; SNAP25; CENPF; CENPE; PRKCB; KIF18A; UXT; CENPA; SEC24D; MAP1S; USO1; YKT6; PDCD10; SAR1B; UCHL1; M…	503	503
8.02991e-08	9.86211e-07	GO:0032943	b	3	mononuclear cell proliferation	100; 301; 581; 695; 912; 920; 952; 977; 1178; 1604; 1794; 1947; 2000; 2213; 2281; 2615; 3071; 3135; 3251; 3553; 3600; 3614; 3620; 3635; 3659; 4067; 4208; 4478; 5699; 5777; 5788; 5880; 6352; 7133; 7293; 7940; 729230; 8740; 8772; 10385; 11119; 11151; 11314; 148022; 54440; 54542; 56253; 26191; 27242; 10288; 29108	CD38; CD1D; EFNB1; RC3H2; CD55; DOCK2; HLA-G; BAX; CD4; CD151; CCR2; NCKAP1L; BTN2A2; IL1B; TNFSF14; ELF4; PTPN22; TICAM1; LILRB2; IDO1; HPRT1; PSMB10; CCL5; IMPDH1; BTN3A1; SASH3; PYCARD; FADD; TNFRSF4; PTPRC; LYN; ANXA1; RAC2; FCGR2B; CRTAM; CLC; TNFRSF21; ADA; TNFRSF1B; PTPN6; IRF1; INPP5D; LST1; MSN; LRRC32; IL15; MEF2C; CORO1A; FKBP1B; CD300A; BTK	270	269
8.07682e-08	3.22652e-06	GO:0000166	m	3	nucleotide binding	59; 70; 203; 309; 318; 378; 391; 440; 477; 488; 558; 695; 701; 11065; 864; 874; 908; 983; 990; 997; 1020; 1062; 1111; 1182; 1196; 1263; 11153; 1407; 1436; 1445; 1455; 1536; 1606; 1613; 1716; 1727; 1759; 1786; 1841; 1969; 2074; 55720; 2268; 2281; 2597; 2617; 2618; 2633; 2634; 2669; 2671; 2762; 2768; 2769; 2770; 2794; 2870; 2932; 2935; 2987; 3035; 3055; 3093; 3094; 3098; 3099; 3101; 3251; 3301; 330…	TAP1; ATP13A2; RAB4B; UBE2J1; BUB1B; PRKAG1; CDK16; PLK3; PLK2; CRY1; DCTPP1; CBR3; IKBKE; KIF2A; AXL; RAB11A; GNL1; MTPAP; BCS1L; GRK6; SPR; DNMT1; FGR; BTAF1; OAS1; MICAL1; YARS; LIG3; LYN; PYGL; SCG5; IRAK4; NPR2; ATP13A1; CSF1R; HK2; HK3; CENPE; HK1; CSNK1G2; PIK3C2B; TWF2; GUK1; PMS1; PSMC4; KIFC3; STK17A; RAB27A; DNAJA1; NME1; DDX41; DAPK3; KIF23; GSK3B; RUNX3; TPX2; FKBP1B; MYO5A; CHEK1; S…	2153	2147
8.0888e-08	9.86211e-07	GO:0040012	b	3	regulation of locomotion	100; 134; 135; 301; 308; 393; 65992; 650; 949; 977; 1020; 1230; 1277; 1281; 1436; 1524; 1605; 1613; 1652; 1809; 1893; 1948; 1969; 2013; 2113; 2268; 2316; 2335; 2625; 2768; 2841; 2950; 3071; 3458; 3553; 3627; 3674; 3676; 3678; 3685; 3796; 4000; 4067; 4162; 4208; 4314; 4478; 4846; 4851; 5155; 5159; 5228; 5362; 5468; 5547; 5764; 5788; 5880; 5912; 5987; 6237; 6347; 6351; 6352; 6355; 6386; 6622; 6678;…	TIMP1; STK10; PLK2; SCG2; PDCD10; SEMA4C; KIF2A; SEMA4F; SEMA4G; ADAMTS1; HDAC7; ARHGEF2; FGR; STRAP; PLA2G7; SRPX2; FADD; MKKS; IFNG; TRIM27; TRIM21; POSTN; PYCARD; CXCL10; CXCL13; GATA3; BMP2; FN1; SCARB1; CD300A; CCL2; CCL4; CCL5; ADORA1; LMO4; CCL8; ITGA4; ITGA5; GPR18; RRAS; CD151; ARHGAP4; COL3A1; PHLDA2; ADORA2A; SMURF2; CX3CR1; PDPN; RAB11A; DPYSL3; DDT; PPARG; DAG1; VEGFC; RHOD; VASH1; I…	956	956
8.19785e-08	1.66006e-06	GO:0002684	b	4	positive regulation of immune system process	100; 301; 558; 581; 677; 695; 715; 718; 784; 864; 865; 912; 914; 919; 920; 929; 948; 952; 961; 1050; 1230; 1445; 1520; 1604; 1675; 1947; 1948; 1949; 1960; 1967; 2113; 2207; 2213; 2219; 2268; 2359; 2625; 2633; 3055; 3059; 3071; 3093; 3098; 3105; 3134; 3135; 3142; 3384; 3458; 3553; 3600; 3620; 3627; 3635; 3659; 3674; 3676; 3689; 3702; 3932; 3956; 4057; 4067; 4208; 4277; 4292; 4615; 4893; 5134; 5196…	CD38; CLEC10A; RC3H2; LAT2; PPP2R3C; CD36; POLR3B; IKBKE; MICB; AXL; TYROBP; FGR; PLA2G7; CBFB; FADD; RELB; LYN; IRAK4; IFNG; HK1; TNIP2; TNFRSF21; TSPAN6; LY96; CXCL10; CXCL13; CTSS; GATA3; STXBP1; INPP5D; ARPC1B; RUNX3; TLR1; COLEC12; TLR7; LAT; TLR8; CD300A; CCL2; CD1D; CCL4; CCL5; HLA-A; HLA-G; HLA-F; HSP90B1; ITGB2; MARCO; TRIM5; EGR3; PTPN22; MICA; TNFRSF4; ULBP2; MYD88; FCN1; CSK; ARPC2; G…	1134	1133
8.65164e-08	3.22652e-06	GO:0032553	m	3	ribonucleotide binding	59; 70; 203; 309; 318; 378; 391; 440; 477; 488; 558; 695; 701; 11065; 864; 908; 983; 990; 997; 1020; 1062; 1111; 1182; 1196; 1263; 11153; 1436; 1445; 1455; 1606; 1613; 1716; 1727; 1759; 1841; 1969; 2074; 55720; 2268; 2617; 2618; 2633; 2634; 2669; 2768; 2769; 2770; 2794; 2870; 2932; 2935; 2987; 3035; 3055; 3093; 3098; 3099; 3101; 3301; 3308; 3416; 3702; 3796; 3801; 3832; 3932; 3980; 55781; 4067; 5…	TAP1; ATP13A2; RAB4B; UBE2J1; BUB1B; PRKAG1; CDK16; PLK3; PLK2; KIF4A; IKBKE; KIF2A; AXL; RAB11A; GNL1; MTPAP; BCS1L; GRK6; HSPA4; FGR; BTAF1; OAS1; LIG3; LYN; PYGL; SCG5; IRAK4; NPR2; ATP13A1; CSF1R; HK2; HK3; CENPE; HK1; CSNK1G2; PIK3C2B; TWF2; GUK1; PMS1; PSMC4; KIFC3; STK17A; RAB27A; DNAJA1; NME1; DDX41; DAPK3; KIF23; GSK3B; RUNX3; TPX2; MYO5A; TOP2A; STK38L; ACTA2; CYB5R3; ATP2A2; YME1L1; UB…	1915	1909
9.3329e-08	3.22652e-06	GO:0043168	m	3	anion binding	59; 70; 203; 211; 301; 308; 309; 311; 318; 378; 391; 440; 477; 488; 558; 695; 701; 11065; 864; 874; 908; 949; 960; 983; 990; 997; 1020; 1062; 1104; 1111; 1182; 1196; 1263; 1289; 1311; 11153; 1436; 1445; 1455; 1536; 1606; 1613; 55704; 1716; 1727; 1759; 1809; 1841; 1969; 2074; 2167; 55720; 2200; 2219; 2268; 2335; 2617; 2618; 2633; 2634; 2669; 2671; 2743; 2762; 2768; 2769; 2770; 2794; 2870; 2932; 29…	TAP1; CDK12; RAB4B; UBE2J1; MFGE8; BUB1B; PRKAG1; CDK16; PLK3; PLK2; ATP8A2; MLH1; PMS1; ARAP3; KIF2A; PAM; AXL; ADAMTS5; RAB11A; GNL1; MTPAP; ADAMTS1; BCS1L; GRK6; CCDC88A; HSPA4; FGR; BTAF1; OAS1; PLA2G7; SYT11; MICAL1; LIG3; LYN; PYGL; SCG5; IRAK4; ZNF207; NPR2; ATP13A1; SHC1; CSF1R; HK2; HK3; CENPE; HK1; CSNK1G2; PIK3C2B; TWF2; GUK1; PLA2G4C; CXCL10; CXCL13; PSMC4; KIFC3; STK17A; PCYT1A; RAB2…	2812	2802
1.06597e-07	2.12539e-06	GO:0048584	b	4	positive regulation of response to stimulus	100; 134; 135; 154; 301; 391; 393; 406; 408; 65992; 558; 578; 581; 627; 637; 650; 695; 715; 718; 784; 834; 865; 912; 919; 920; 929; 948; 952; 960; 961; 983; 1030; 1050; 1054; 1113; 1230; 1277; 1281; 1436; 1445; 1455; 1464; 1520; 1524; 1604; 1613; 1647; 1649; 1652; 1675; 1796; 1893; 1894; 1967; 2013; 2074; 2113; 2146; 2167; 2207; 2213; 2219; 2268; 2281; 2305; 2316; 2359; 2625; 2633; 2841; 2932; 30…	CD38; PMAIP1; CRLF3; SH2B3; CRLF1; PLK2; SCG2; CD36; POLR3B; IKBKE; PDCD10; DYNLL1; BDNF; SEMA4C; MICB; AXL; CDC73; GADD45A; LAT2; RFTN1; FGR; PLA2G7; CBFB; PTP4A3; FADD; RELB; LYN; IRAK4; CDKN2B; NPR2; DDIT3; SHC1; SHC2; IFNG; DAAM2; FPR3; MAP4K2; CSNK1G2; JAG2; BAMBI; NR2C1; STK4; MID2; LY96; CXCL10; CXCL13; CTSS; UBE2V2; GATA3; STXBP1; INPP5D; BMP2; CX3CR1; TNFRSF10B; ARPC1B; LITAF; CCR2; GSK3…	2371	2366
1.11478e-07	2.18903e-06	GO:0051049	b	4	regulation of transport	100; 134; 135; 154; 187; 291; 301; 308; 406; 408; 477; 483; 488; 558; 578; 581; 637; 718; 775; 784; 834; 914; 920; 929; 948; 949; 952; 961; 965; 977; 983; 1020; 1113; 1192; 1230; 1263; 1312; 1407; 1436; 1445; 1520; 1536; 1759; 1794; 1894; 1948; 2029; 2207; 2213; 2219; 2268; 2281; 2316; 2335; 2597; 2615; 2625; 2633; 2669; 2702; 2824; 2932; 3002; 3055; 3059; 3064; 3071; 3098; 3099; 3301; 3357; 3458…	CD38; FXYD5; PMAIP1; UBE2J1; MFGE8; RHBDF2; PLK3; TSPAN13; CD36; SIDT2; NOD2; GPM6B; PDCD10; DYNLL1; PAM; AXL; TP53; PEA15; PPT1; CACNA1C; FGR; MICAL1; ENSA; LYN; SCG5; WDR1; RAB5B; HK2; HK1; ATP1B3; SLC25A4; YWHAB; TNFRSF21; KCNN2; CXCL10; CTSS; GATA3; KCNMB1; RAB27A; DNAJA1; INPP5F; FN1; SCARB1; GSK3B; TLR1; FKBP1B; MEF2A; MYO5A; CD300A; SYNGR3; CCL2; KCND1; HMGN3; ATP2A2; CCL5; ADORA1; GAPDH; …	1799	1796
1.11642e-07	5.38671e-07	GO:0009628	b	2	response to abiotic stimulus	100; 133; 134; 154; 158; 301; 408; 440; 477; 488; 578; 581; 595; 602; 624; 677; 784; 834; 890; 891; 929; 952; 1020; 1111; 1196; 1263; 1277; 1281; 1396; 1407; 1520; 1536; 1605; 1647; 1894; 1965; 1967; 2067; 2074; 2113; 2625; 2932; 3064; 3099; 3150; 3198; 3301; 3357; 3364; 3490; 3553; 3627; 3659; 3759; 3777; 3779; 650; 4000; 4017; 4067; 4212; 4277; 4287; 4313; 4314; 51316; 4846; 4851; 4615; 5034; 5…	CD38; PMAIP1; PLK3; GLRX2; S100A13; TRIAP1; MICB; MICA; GADD45A; ARHGEF2; NHEJ1; FADD; RELB; LYN; HK2; P4HB; POSTN; NMT2; CXCL10; CTSS; GATA3; KCNMB1; DNAJA1; BMP2; SLC2A8; CCND1; GSK3B; ANGPTL4; TLR7; TRPC6; TLR8; CHEK1; METTL3; ATP2A2; TNFSF14; ADORA1; ANO1; HSP90B1; HABP4; DNMT3A; RAD1; COL3A1; BAK1; IL1B; PDLIM1; PTN; PLAC8; TIMELESS; MEIS2; PAM; HTR2B; MYD88; ATP1A2; RIC8A; HOXA1; POLR2D; RA…	1151	1148
1.17906e-07	2.28069e-06	GO:0051338	b	4	regulation of transferase activity	134; 135; 154; 408; 595; 627; 648; 650; 890; 891; 894; 898; 902; 920; 983; 990; 991; 1020; 1030; 1031; 1033; 1050; 1062; 1164; 1436; 1445; 1464; 1605; 1647; 55704; 1846; 1894; 2013; 2074; 2146; 2167; 2268; 2764; 2932; 2950; 3064; 3071; 3087; 3150; 3301; 3357; 3458; 3553; 3627; 4057; 4067; 5155; 5159; 5468; 5515; 5571; 5602; 5604; 5611; 5777; 5788; 5859; 5871; 5880; 5912; 5984; 5987; 5998; 5999; 6…	CDK12; PRKAG1; PPP2R3C; STK10; NOD2; PDCD10; BDNF; TPX2; GADD45A; FGR; RFC4; LYN; CDKN2B; CDKN2C; SHC1; SHC2; IFNG; CENPE; TRIM27; STK4; CXCL10; LAX1; PSRC1; DNAJA1; BMP2; CSPG4; CCND1; CCND2; H2AFY; GSK3B; PPP2CA; LAT; CD300A; CCNH; TSG101; COPS8; HMGN1; CCL5; ADORA1; RASSF2; DBNDD2; TRIB2; ADORA2A; CCNE2; CCNE1; CCT4; HTR2B; TNFRSF4; SPRY1; CSK; ERP29; PPARG; HEXIM1; DAG1; PTPN6; UBE2I; TP53; U…	954	953
1.22351e-07	2.32668e-06	GO:2000026	b	4	regulation of multicellular organismal development	100; 133; 154; 187; 301; 393; 406; 66008; 558; 581; 595; 627; 650; 677; 695; 718; 864; 865; 891; 914; 920; 952; 983; 991; 1020; 1063; 1072; 1178; 1230; 1277; 1281; 1284; 1289; 1290; 1311; 1524; 1536; 1605; 1627; 1649; 55704; 1716; 1786; 1809; 1890; 1893; 1894; 1948; 1949; 1960; 1969; 2013; 2113; 2116; 2119; 2146; 2200; 2201; 2213; 2281; 2316; 2335; 2625; 2787; 2817; 2824; 2932; 3059; 3071; 3087; …	CD38; TIMP1; PDGFRB; PPP2R3C; HIST1H4H; MEIS2; RLN2; GPM6B; PDCD10; DBN1; BDNF; SEMA4C; UBE2V2; AXL; SEMA4G; CYP26B1; CDC73; TYROBP; CCDC88A; DNMT1; DYNLT1; HTATIP2; CBFB; SRPX2; FADD; LYN; MTMR2; DDIT3; ARHGEF15; WDR1; IFNG; CENPF; DAAM2; BAMBI; STK4; SERPINI1; CXCL10; CXCL13; GATA3; NME1; SNAP25; TWF2; INPP5D; BMP2; FN1; TBX3; CCND1; PPP2CA; H2AFY; GSK3B; RUNX3; GNG5; FKBP1B; ENC1; LRP8; SNX3; …	1963	1957
1.23874e-07	2.32668e-06	GO:0140014	b	4	mitotic nuclear division	595; 701; 890; 891; 894; 898; 990; 991; 996; 1062; 1063; 1104; 1111; 1613; 2316; 3553; 3796; 3832; 55781; 4288; 5155; 5159; 7272; 7283; 7756; 6790; 8260; 8766; 9055; 9133; 9134; 9212; 9493; 9555; 9587; 9787; 10300; 10403; 10460; 11004; 11065; 11130; 22974; 79003; 51451; 81930; 51203; 84722; 55165; 24137; 25936; 29127; 64151	LCMT1; PDGFRB; KATNB1; BUB1B; ZWINT; NSL1; CEP55; KIF11; KIF2C; MIS12; IL1B; KIF2A; PRC1; CDC6; RAB11A; TPX2; CCNA2; CCNE2; NDC80; MKI67; CCNE1; KIF4A; TTK; AURKA; AURKB; DLGAP5; DAPK3; CHEK1; ZNF207; PDGFB; CCNB2; CENPF; CENPE; TACC3; KIF18A; PSRC1; RACGAP1; NUSAP1; RIOK2; RCC1; CCNB1; NAA10; CCND1; UBE2C; CCND2; H2AFY; KIF23; CDC20; TUBG1; CDC27; NCAPG; FLNA; MAD2L1BP	288	288
1.43624e-07	2.67362e-06	GO:0005634	c	4	nucleus	154; 211; 240; 286; 301; 311; 406; 408; 65992; 66008; 488; 581; 595; 602; 627; 648; 662; 677; 695; 701; 705; 840; 862; 864; 865; 874; 890; 891; 894; 898; 902; 952; 983; 990; 991; 996; 997; 1020; 1030; 1031; 1050; 1054; 1058; 1062; 1063; 1072; 1104; 1111; 1192; 1196; 1263; 1352; 1363; 1390; 1407; 1436; 1455; 1466; 1475; 1476; 1478; 1501; 1524; 11177; 1536; 5719; 1605; 1613; 1647; 1649; 1676; 1716;…	BUB1B; PRKAG1; HIST1H4H; CPE; FKBP3; PMM2; DYNLL1; NOL7; BYSL; COMMD9; CDC73; RAD51C; SPR; HSPA4; COMMD4; EBNA1BP2; N6AMT1; RMND5B; MANF; IRAK4; CCDC86; WDR4; ZMYM6; HTR2B; PIK3C2B; MTUS2; STK4; OSBPL3; GATA3; CCND1; CCND2; PARP12; SNAP29; DDX47; TCF15; SQSTM1; POP7; ENC1; POP5; POP4; LAT; EIF5A2; CSRP2; ZSCAN16; TSG101; ZNF197; HMGN3; ATP2A2; DTL; GEMIN6; NOP2; UBE2D2; CELF2; HSP90B1; MGST2; MGS…	7415	7386
1.4422e-07	8.51521e-06	GO:0030097	b	5	hemopoiesis	87; 100; 301; 558; 578; 581; 602; 648; 669; 677; 695; 864; 865; 912; 914; 920; 1030; 1050; 1054; 1230; 1436; 1777; 1794; 1960; 1969; 2067; 2113; 2116; 2122; 2200; 2207; 2213; 2625; 2841; 3059; 3071; 3087; 3135; 3142; 3458; 3600; 3635; 3659; 3674; 3676; 3702; 3714; 3932; 3955; 3956; 4005; 4057; 4066; 4067; 4208; 4212; 4242; 4643; 4778; 4830; 4851; 5134; 5155; 5159; 5196; 5238; 5341; 5468; 5579; 57…	PPP2R3C; HIST1H4H; HDAC5; AXL; CDC73; TYROBP; CIAPIN1; NHEJ1; CBFB; FADD; RELB; LYN; CDKN2B; WDR1; IFNG; JAG2; STK4; GATA3; INPP5D; NME1; BAK1; RUNX3; DHRS7B; CD1D; DOCK2; RASSF2; HLA-G; GPR18; RRAS; RC3H2; LILRB2; EGR3; MEIS2; CYP26B1; NFE2; TOP2A; FARP2; TCF3; PGM3; PPARG; RAG1; PLEK; PTPN6; IRF1; ETV2; HLX; VAV1; MEF2C; MELK; BATF3; LCK; BTK; PDGFRB; MFNG; HDAC9; MYO1E; EPHA2; CD4; CCR1; CCR2;…	830	828
1.45912e-07	2.70145e-06	GO:0048585	b	4	negative regulation of response to stimulus	100; 133; 134; 135; 154; 187; 301; 308; 406; 408; 581; 602; 624; 637; 650; 784; 929; 960; 961; 997; 1281; 1407; 1445; 1524; 1604; 1605; 1649; 1652; 1759; 1846; 1893; 1969; 2067; 2113; 2122; 2146; 2200; 2201; 2213; 2274; 2281; 2305; 2395; 2625; 2633; 2817; 2841; 2932; 2950; 3064; 3087; 3135; 3142; 3301; 3357; 3484; 3489; 3553; 3635; 3685; 3955; 4000; 4043; 4052; 4057; 4067; 4091; 4277; 4772; 4846;…	UBE2J1; INVS; PLK2; SCG2; SEMA4C; MICB; SEMA4F; SEMA4G; QARS; ARHGEF2; STRAP; TLE3; FADD; LYN; MTMR2; DDIT3; TRIM27; BAMBI; STK4; LY96; CXCL13; NXN; GATA3; NUCB2; INPP5F; DNAJA1; INPP5D; BMP2; CX3CR1; PPP2CA; LITAF; SPRY1; GSK3B; EGFL7; FKBP1B; RBX1; CD300A; TNF; CCL2; NFATC1; TRIM38; STMN3; CCL5; ADORA1; RASSF2; HLA-G; GPR18; RC3H2; DNM1; COL3A1; NDRG2; ARNTL; ADORA2A; SMURF2; NT5E; PRR5L; TRIAP…	1539	1537
1.52029e-07	2.77507e-06	GO:0051050	b	4	positive regulation of transport	134; 135; 154; 187; 301; 408; 483; 558; 578; 581; 637; 718; 784; 834; 914; 920; 929; 948; 952; 961; 965; 977; 983; 1020; 1230; 1263; 1436; 1520; 1759; 1794; 1894; 2207; 2213; 2219; 2268; 2316; 2597; 2625; 2932; 3002; 3059; 3064; 3071; 3098; 3357; 3458; 3553; 3560; 3600; 3627; 3685; 3689; 3757; 3759; 3779; 55781; 4205; 4240; 4478; 4947; 5026; 5155; 5159; 5366; 5468; 5481; 5538; 5788; 5806; 5873; 5…	CD38; PMAIP1; MFGE8; PLK3; CD36; PDCD10; DYNLL1; AXL; PPT1; FGR; MTMR2; RAB27A; IFNG; HK1; ATP1B3; YWHAB; CXCL10; CTSS; GATA3; KCNMB1; STXBP1; GSK3B; TLR1; TLR8; CCL2; CCL4; CCL5; ADORA1; GAPDH; CD151; DNM1; BAK1; ADORA2A; ABCA7; PRR5L; TRIAP1; HTR2B; TNFRSF4; RUFY3; FCN1; RHOQ; PPARG; VEGFC; APLNR; GZMB; KCNH2; ITGAV; MEF2A; HTT; FLOT1; B3GAT3; SNCA; FLNA; PDGFRB; MYOM1; TSG101; SDCBP; CD4; CCR1…	950	948
1.54024e-07	8.51521e-06	GO:0051603	b	5	proteolysis involved in cellular protein catabolic process	406; 408; 65992; 550; 701; 891; 983; 991; 996; 997; 1050; 1263; 1520; 5719; 1649; 2768; 2932; 3001; 3093; 3416; 4287; 4738; 5366; 5611; 5684; 5686; 5687; 5688; 5690; 5692; 5693; 5695; 5696; 5698; 5699; 5701; 5704; 5707; 5708; 5713; 6386; 6388; 7126; 7184; 7319; 7320; 7322; 7329; 7336; 7345; 7347; 7415; 7494; 7874; 6790; 7993; 8507; 8878; 9212; 9532; 9616; 9861; 9960; 9978; 10197; 10213; 10475; 10…	HECTD3; PMAIP1; UBE2J1; BUB1B; NTAN1; PLK3; PLK2; USP22; SDF2; ANAPC10; RMND5B; DDIT3; DNAJC10; CTSS; ADRM1; FBXL2; GSK3B; ENC1; RBX1; TSG101; TRIM38; YME1L1; UBE2D2; HSP90B1; TRIB2; FBXL6; NGLY1; ARNTL; SMURF2; CDK1; DERL2; UBXN8; SDF2L1; RNF7; PBK; UBE2I; UBE2K; GZMA; UBE2A; PSMD14; UBE2C; UBE2B; TNFAIP1; PSMD13; DNAJC3; TRIM9; RHBDF1; RBCK1; DDRGK1; RNF125; ATXN3; DDA1; BAG2; PSMB10; SDCBP; AR…	705	703
1.57309e-07	8.51521e-06	GO:0044257	b	5	cellular protein catabolic process	406; 408; 65992; 550; 701; 891; 983; 991; 996; 997; 1050; 1263; 1520; 5719; 1649; 2768; 2932; 3001; 3093; 3416; 4287; 4478; 4738; 4745; 5366; 5538; 5611; 5684; 5686; 5687; 5688; 5690; 5692; 5693; 5695; 5696; 5698; 5699; 5701; 5704; 5707; 5708; 5713; 6386; 6388; 7126; 7184; 7319; 7320; 7322; 7329; 7336; 7345; 7347; 7415; 7494; 7874; 6790; 7993; 8507; 8878; 9212; 9532; 9616; 9861; 9960; 9978; 10197…	HECTD3; PMAIP1; UBE2J1; BUB1B; NTAN1; PLK3; PLK2; USP22; SDF2; PPT1; ANAPC10; RMND5B; DDIT3; DNAJC10; CTSS; ADRM1; FBXL2; GSK3B; ENC1; RBX1; TSG101; TRIM38; YME1L1; UBE2D2; HSP90B1; TRIB2; FBXL6; NGLY1; ARNTL; SMURF2; CDK1; DERL2; UBXN8; SDF2L1; RNF7; NELL1; PBK; UBE2I; UBE2K; GZMA; UBE2A; PSMD14; UBE2C; UBE2B; TNFAIP1; PSMD13; DNAJC3; TRIM9; RHBDF1; RBCK1; DDRGK1; RNF125; ATXN3; DDA1; BAG2; PSMB…	759	757
1.61146e-07	7.58567e-07	GO:0007275	b	2	multicellular organism development	59; 70; 87; 100; 133; 134; 135; 154; 187; 301; 309; 378; 393; 406; 408; 440; 65992; 471; 66008; 558; 578; 581; 595; 602; 627; 631; 648; 669; 677; 695; 705; 718; 775; 864; 865; 871; 890; 891; 912; 914; 920; 952; 960; 983; 991; 1009; 1020; 1030; 1031; 1036; 1050; 1054; 1062; 1063; 1072; 1178; 1203; 1230; 1277; 1278; 1281; 1282; 1284; 1289; 1290; 1293; 1294; 1306; 1311; 1340; 1363; 1390; 1396; 1436;…	MFGE8; INVS; HIST1H4H; CPE; PCSK5; GPM6B; PDCD10; DBN1; SEMA4C; SEMA4F; SEMA4G; CYP26B1; BYSL; CDC73; TYROBP; MANF; NPR2; POLG2; ZMYM6; ARHGEF15; WDR1; IFNG; CRTAC1; MTCH1; SCG2; FXR1; STK4; CXCL10; CXCL13; GATA3; SNAP25; COL7A1; LST1; CCND1; TRAPPC2; BAK1; TCF15; ANGPTL4; ENC1; CSRP2; ACTA2; CD1D; HMGN1; ITGA4; ITGA5; CELF1; GPR18; RC3H2; RAD1; COL3A1; PHLDA2; ARNTL; CSK; SOX17; GDF11; ALPK3; PD…	5289	5275
1.76501e-07	3.1618e-06	GO:0042060	b	4	wound healing	87; 135; 301; 308; 309; 408; 558; 829; 832; 891; 948; 949; 960; 977; 1192; 1277; 1278; 1281; 1289; 1311; 1605; 1606; 2004; 2027; 2113; 2146; 2207; 2316; 2335; 2625; 2677; 2768; 2769; 3043; 3045; 3484; 3659; 3674; 3678; 3932; 4067; 4162; 4778; 4815; 4846; 4851; 5026; 5155; 5159; 5196; 5341; 5547; 5579; 5777; 5873; 5889; 5912; 6678; 6812; 7035; 7056; 7076; 7168; 7225; 7409; 7494; 7980; 23208; 8527;…	CAPZB; GGCX; TIMP1; PDGFRB; HBD; ITGA5; CD36; HBB; STXBP1; CD151; RAP2B; EZH2; TRPC6; PF4; DUSP10; ARRB1; PDCD10; COL3A1; AHNAK2; P2RX5; PROCR; AXL; XBP1; ADORA2A; FCER1G; SYT11; MICAL1; ITGA2B; CLIC1; TPM1; PTPN6; HBEGF; SPARC; ETS1; NFE2; COMP; MYOF; GNA12; LYN; DGKA; DGKD; GNA15; ANXA1; TFPI; PDGFB; NOS3; ANXA5; ANXA6; CD44; NINJ2; PRKCB; CAPZA1; MCAM; PDPN; POSTN; COL5A1; DAG1; IGFBP1; WNT5B;…	547	547
1.78095e-07	3.1618e-06	GO:1901701	b	4	cellular response to oxygen-containing compound	154; 301; 308; 408; 558; 677; 695; 834; 890; 891; 929; 948; 949; 983; 990; 1020; 1277; 1278; 1281; 1282; 1290; 1307; 1445; 1524; 1536; 1604; 1605; 1786; 1894; 2113; 2146; 2200; 2213; 2281; 2395; 2769; 2770; 2908; 2919; 2921; 2932; 2950; 3015; 3055; 3416; 3484; 3553; 3600; 3627; 3676; 3779; 3956; 4057; 4067; 4141; 4208; 4313; 4314; 4478; 4644; 4804; 4830; 4846; 837; 5127; 5155; 5196; 5468; 5473; 5…	DYNLL1; CD36; SIDT2; PDCD10; AXL; CDC73; DNMT1; ARHGEF2; PTGER2; LYN; KCNMB1; SHC1; TNIP2; GLRX2; LY96; CXCL10; CXCL13; CXCL1; CXCL3; TWF2; CXCL5; NME1; CX3CR1; CXCL6; SCARB1; LITAF; H2AFZ; GSK3B; FKBP1B; MYO5A; CCL2; ATP6V1D; HMGN3; CCL5; ITGA4; NR3C1; HSP90B1; DNMT3A; COL3A1; VIM; LY86; PTN; LILRB2; TIMELESS; CYP26B1; TRPM4; COLEC12; CSK; TICAM1; KIF18A; RHOQ; COL1A1; PPARG; IGFBP1; DAG1; COL4A…	1104	1100
1.88286e-07	3.29756e-06	GO:0007015	b	4	actin filament organization	70; 87; 391; 408; 829; 832; 961; 1072; 1627; 1809; 2013; 2316; 2764; 3055; 3059; 3071; 3636; 5341; 5880; 5987; 5999; 6281; 6624; 7111; 7126; 7168; 7171; 7184; 7456; 7791; 23191; 8195; 8477; 8522; 8736; 9050; 9168; 9181; 9270; 9530; 9535; 9873; 9948; 10092; 10095; 10096; 10109; 10486; 11013; 11135; 11151; 11235; 11344; 79778; 29984; 10602; 79822; 55160; 22899; 22902; 23433; 25802; 27295; 29108; 64…	CAPZB; MYOM1; NCKAP1L; TMOD1; BAG4; ACTC1; HSP90B1; LMOD1; TMSB10; CAP2; ARRB1; PDCD10; S100A10; ITGB1BP1; ARHGEF10L; ZYX; ARHGEF15; INPPL1; RHOG; CYFIP1; TPM4; GMFB; TPM1; RGS4; MICAL1; DBN1; HCLS1; PYCARD; MKKS; ARHGAP28; CDC42EP1; PSTPIP2; ARHGEF2; RAC2; DPYSL3; WDR1; PDLIM3; CDC42EP3; ARPC2; CD47; TRIM27; CAPZA1; ARPC5; RUFY3; FCHSD2; GPR65; CFL1; HCK; PLEK; FSCN1; RHOD; ACTN1; TWF2; RHOQ; AR…	397	396
1.99237e-07	2.38332e-06	GO:0051649	b	3	establishment of localization in cell	134; 135; 154; 187; 286; 378; 406; 408; 66008; 477; 488; 550; 578; 581; 602; 637; 695; 757; 775; 784; 829; 832; 891; 920; 948; 983; 1020; 1058; 1062; 1063; 1113; 1182; 1203; 1263; 1294; 1315; 1604; 1649; 55704; 1759; 1780; 1894; 1948; 2013; 2207; 2268; 2281; 2316; 2669; 2824; 2932; 3002; 3059; 3064; 3087; 3267; 3295; 3308; 3357; 3416; 3458; 3553; 3627; 3676; 3689; 3836; 3838; 3932; 4000; 55781; 4…	TAP1; TOMM40; PMAIP1; UBE2J1; HSPA4; PRKAG1; PLK3; ERGIC2; ZDHHC18; CD36; SIDT2; CDC37; KIF4A; GPM6B; PMM2; DYNLL1; S100A13; KIF2C; UXT; ATG3; CCDC88A; CACNA1C; DYNLT1; SRP14; FGR; HTATIP2; TBC1D22A; CLN5; DLGAP5; LYN; SCG5; DDIT3; RAB5B; IFNG; CENPF; CENPE; TRIM27; RAMP1; SH3GLB1; CENPA; YWHAB; RPL10; YIF1A; CXCL10; THOC6; RAB27A; PSRC1; COL7A1; INPP5F; TRAPPC2; SNAP29; KIF23; GSK3B; FKBP1B; KPN…	2203	2200
2.05734e-07	1.00072e-05	GO:1902531	b	5	regulation of intracellular signal transduction	100; 134; 154; 187; 391; 393; 406; 408; 65992; 558; 581; 602; 624; 637; 650; 834; 920; 929; 948; 960; 983; 997; 1020; 1111; 1230; 1263; 1281; 1436; 1445; 1464; 1524; 1605; 1647; 1649; 1652; 1846; 1893; 1894; 1969; 2074; 2122; 2146; 2213; 2268; 2274; 10987; 2281; 2305; 2316; 2335; 2625; 2633; 2768; 2770; 2841; 2932; 2950; 3059; 3064; 3094; 3135; 3301; 3357; 3458; 3553; 3587; 3588; 3600; 3627; 3932…	FBXL2; PMAIP1; CRLF3; CRLF1; PLK3; PLK2; CD36; IKBKE; PDCD10; S100A13; SEMA4C; AXL; TPX2; QARS; HDAC7; ARHGEF6; GADD45A; TNFRSF10B; ARHGEF2; ARHGEF3; FGR; PTP4A3; FADD; LYN; ARHGAP28; IRAK4; NPR2; DDIT3; SHC1; SHC2; VRK2; IFNG; P4HB; NOD2; TNIP2; TSPAN6; PYCARD; CXCL10; GATA3; BMP2; INPP5F; LAX1; DNAJA1; FN1; CX3CR1; TAF12; PPP2CA; LITAF; ARAP3; GSK3B; DYRK2; FKBP1B; TLR7; MAPK10; MYO5A; CD300A; …	1841	1840
2.06564e-07	1.00072e-05	GO:1903555	b	5	regulation of tumor necrosis factor superfamily cytokine production	558; 602; 914; 929; 948; 961; 1524; 1536; 1652; 2207; 2841; 2950; 3458; 4057; 5196; 5777; 5788; 5987; 7096; 7291; 23208; 729230; 8772; 9181; 10417; 51465; 148022; 54440; 23643; 26191; 29108; 64127	UBE2J1; CD36; GPR18; CCR2; PF4; CD2; AXL; PTPN22; TICAM1; FCER1G; TWIST1; ARHGEF2; CD14; SASH3; SYT11; FADD; PYCARD; NOD2; SPON2; IFNG; CD47; TRIM27; DDT; CYBB; LTF; LY96; PTPN6; CX3CR1; GSTP1; TLR1; PTPRC; BCL3	138	138
2.08985e-07	1.00072e-05	GO:0015833	b	5	peptide transport	134; 135; 291; 301; 308; 378; 406; 408; 66008; 550; 602; 637; 775; 784; 834; 914; 929; 948; 952; 965; 983; 1020; 1063; 1113; 1263; 1277; 1311; 1315; 1363; 1436; 1445; 1894; 2029; 2213; 2219; 2268; 2281; 2316; 2335; 2597; 2615; 2625; 2633; 2702; 2824; 2932; 2987; 3059; 3087; 3098; 3267; 3295; 3301; 3308; 3357; 3416; 3458; 3553; 3587; 3685; 3689; 3790; 3836; 3838; 51026; 4000; 55781; 4067; 4644; 48…	CD38; TAP1; TOMM40; DYNLL1; UBE2J1; HSPA4; RHBDF2; PLK3; ZDHHC18; CPE; CD36; PCSK5; CDC37; VPS8; NOD2; SEC24D; GPM6B; PMM2; CIB1; S100A13; PAM; PPT1; CACNA1C; DYNLT1; SRP14; FGR; THOC6; ENSA; RABIF; LYN; KIF18A; SCG5; AUP1; SCAMP3; RAB5B; IFNG; CENPF; HK1; RAMP1; SH3GLB1; SLC25A4; YWHAB; TNFRSF21; GUK1; YIF1A; SIDT2; GATA3; RAB27A; DNAJA1; FN1; SNAP29; GSK3B; TLR1; FKBP1B; KPNA2; KPNA1; COPB1; KD…	2004	2000
2.14396e-07	9.85199e-07	GO:0009607	b	2	response to biotic stimulus	59; 133; 488; 558; 578; 602; 695; 718; 834; 912; 920; 929; 948; 949; 961; 1072; 1113; 1312; 1524; 1604; 1649; 1969; 2074; 2167; 2207; 2213; 2268; 2316; 2597; 2625; 2633; 2919; 2921; 2932; 2950; 3001; 3055; 3140; 3454; 3455; 3458; 3553; 3587; 3588; 3600; 3620; 3627; 3659; 650; 3964; 4057; 4067; 4069; 4208; 4258; 4277; 4292; 51316; 4846; 4851; 4615; 4938; 5196; 5199; 5366; 5473; 5611; 5732; 5788; 5…	PMAIP1; PPP2R3C; MUS81; CD36; IFNAR2; IFNAR1; POLR3B; IKBKE; MICB; AXL; ADAMTS5; CDC73; MR1; LYZ; OAS1; FADD; LYN; PYGL; DDIT3; SHC1; IFNG; GNLY; TNIP2; TSPAN6; LY96; CXCL10; CXCL13; GATA3; CXCL1; CXCL3; CXCL5; BMP2; CX3CR1; CXCL6; DDX41; SCARB1; LITAF; GSK3B; TLR1; TLR7; TLR8; ACTA2; CD1D; TRIM38; IL10RA; ATP2A2; CCL5; CCL8; DCLK1; GAPDH; TMCO1; MGST2; BAK1; LY86; LILRB2; PLAC8; PTGER2; POLR3K; …	1053	1047
2.19286e-07	2.36829e-06	GO:1902494	c	2	catalytic complex	477; 483; 550; 595; 648; 701; 11065; 890; 891; 894; 898; 902; 983; 991; 996; 1020; 1164; 1536; 5719; 1603; 1780; 1810; 2026; 2027; 2067; 2122; 2146; 2339; 2768; 2769; 2770; 2787; 2791; 2961; 2968; 3094; 3301; 3416; 4688; 4695; 4701; 4702; 4708; 4709; 4710; 4712; 5034; 5162; 5279; 5287; 5393; 5394; 51755; 5427; 5433; 5435; 5436; 5437; 5515; 5571; 5635; 5684; 5686; 5687; 5688; 5690; 5692; 5693; 569…	RPN2; DYNLL1; BUB1B; PRKAG1; NDUFB6; NDUFB4; NDUFB3; NDUFB2; POLR3B; POLR3K; BCS1L; CDC73; DYNLT1; GNG11; DYNLT3; SIN3B; RPP40; FADD; AUP1; PRPSAP1; FNTA; P4HB; TRIM21; BAZ1A; PIK3C2B; BRD8; CARHSP1; PCGF1; DNAJA1; ORMDL2; CCND1; PPP2CA; CCND2; FBXL6; DR1; GNG5; POP7; ENC1; POP5; POP4; RBX1; CCNH; KDM5A; FBXL2; DTL; UBE2D2; EXOSC8; EXOSC9; NHP2; MED7; EED; UBE2A; WDR41; GTF2E2; CBX4; ABCA7; CCNE2…	1374	1371
2.28234e-07	3.94389e-06	GO:2000145	b	4	regulation of cell motility	100; 134; 301; 308; 393; 65992; 650; 949; 977; 1020; 1230; 1277; 1281; 1436; 1524; 1605; 1613; 1652; 1809; 1893; 1969; 2013; 2113; 2268; 2316; 2335; 2625; 2768; 2841; 2950; 3071; 3458; 3553; 3627; 3674; 3676; 3678; 3685; 3796; 4000; 4067; 4162; 4208; 4314; 4478; 4846; 4851; 5155; 5159; 5228; 5362; 5468; 5547; 5764; 5788; 5880; 5912; 6237; 6347; 6351; 6352; 6355; 6386; 6678; 6793; 7076; 7124; 7168…	TIMP1; STK10; PLK2; PDCD10; SEMA4C; KIF2A; SEMA4F; SEMA4G; ADAMTS1; HDAC7; ARHGEF2; FGR; STRAP; PLA2G7; SRPX2; FADD; MKKS; IFNG; POSTN; PYCARD; CXCL10; CXCL13; GATA3; BMP2; FN1; SCARB1; CD300A; CCL2; CCL4; CCL5; ADORA1; LMO4; CCL8; ITGA4; ITGA5; GPR18; RRAS; CD151; ARHGAP4; COL3A1; PHLDA2; PTN; SMURF2; CX3CR1; PDPN; RAB11A; DPYSL3; DDT; PPARG; DAG1; VEGFC; RHOD; VASH1; ITGAV; MEF2C; DDRGK1; FLNA;…	881	881
2.32616e-07	1.07262e-05	GO:0051129	b	5	negative regulation of cellular component organization	393; 66008; 701; 829; 832; 891; 952; 961; 991; 1020; 1063; 1111; 1445; 1676; 1716; 1786; 1809; 1948; 1949; 2067; 2213; 2395; 2633; 2764; 2932; 3627; 3956; 3980; 4000; 4043; 4091; 4682; 4804; 4851; 5376; 5394; 5764; 5810; 5927; 6386; 6622; 6688; 6812; 7111; 7124; 7133; 7153; 7225; 7272; 7291; 7320; 7431; 7756; 23208; 8195; 8260; 8301; 8543; 8724; 8898; 9168; 9181; 9212; 9270; 9448; 9530; 9535; 955…	CD38; EFNB2; TMOD1; BUB1B; PLK2; SEMA4C; SEMA4F; SEMA4G; DNMT1; ARHGEF2; LIG3; MKKS; ARHGAP28; MTMR2; ZNF207; ARHGEF15; CENPF; DFFA; POSTN; CXCL10; TWF2; INPP5F; H2AFY; GSK3B; CD300A; KDM5A; TNF; SNX3; CAPZB; TRAK2; RAD1; ARHGAP4; VIM; PTN; LILRB2; TRIAP1; TTK; SYT11; RUFY3; CHEK1; DPYSL3; CSK; GBP1; DGUOK; PMP22; TNFRSF1B; NAA10; UBE2B; CDC20; ITM2C; NUBP1; SNCA; LCMT1; EFNB3; BAG4; LRPAP1; SMAD…	701	700
2.52869e-07	4.31209e-06	GO:0030098	b	4	lymphocyte differentiation	100; 301; 558; 578; 581; 602; 677; 695; 864; 865; 912; 914; 920; 1054; 1794; 1960; 2207; 2213; 2625; 2841; 3071; 3087; 3135; 3142; 3458; 3600; 3635; 3659; 3676; 3702; 3714; 3932; 3955; 3956; 4066; 4242; 5777; 5788; 5896; 5971; 6659; 6688; 6929; 7409; 7494; 8772; 9734; 10014; 10385; 11221; 79840; 54440; 54542; 55012; 56339; 56603; 26191; 10288; 55619	CD1D; NCKAP1L; MFNG; DOCK2; PPP2R3C; HLA-G; BAX; GPR18; CD4; RC3H2; CD2; BTN2A2; HDAC5; DOCK10; AXL; XBP1; PTPN22; FCER1G; SPI1; CEBPG; LILRB2; EGR3; PTPN6; CYP26B1; HDAC9; CBFB; SOX4; FADD; JAG2; RELB; LFNG; ANXA1; HHEX; LYL1; TCF3; IFNG; ITGA4; NHEJ1; FCGR2B; ZFP36L1; RAG1; ADA; LGALS1; GATA3; IRF1; INPP5D; ITK; HLX; VAV1; METTL3; IL15; BAK1; RUNX3; PTPRC; BCL3; DUSP10; SASH3; LCK; BTK	342	342
2.93204e-07	1.30371e-05	GO:0022409	b	5	positive regulation of cell-cell adhesion	100; 301; 864; 865; 912; 920; 960; 961; 1445; 1604; 1947; 1948; 1949; 1960; 2113; 2625; 3071; 3135; 3142; 3458; 3553; 3600; 3676; 3932; 3956; 4067; 5777; 5788; 5896; 6347; 6352; 7124; 7409; 7494; 729230; 8740; 8772; 10211; 10385; 10563; 10630; 11151; 11221; 54440; 10288; 29108; 64127	EFNB2; EFNB3; CD1D; EFNB1; CD55; HLA-G; CD4; CCR2; NCKAP1L; CCL2; DUSP10; BTN2A2; IL1B; TNFSF14; ETS1; XBP1; LILRB2; EGR3; CCL5; PDPN; PTPN6; CBFB; FADD; PYCARD; LYN; ANXA1; CSK; IFNG; CD44; CD47; NOD2; RAG1; CXCL13; ADA; LGALS1; GATA3; HLX; VAV1; CORO1A; IL15; RUNX3; ITGA4; TNF; PTPRC; FLOT1; SASH3; LCK	250	249
3.0011e-07	5.05119e-06	GO:0044265	b	4	cellular macromolecule catabolic process	406; 408; 65992; 550; 581; 677; 701; 891; 983; 991; 996; 997; 1050; 1263; 1520; 5719; 1649; 1676; 1774; 1777; 2768; 2817; 2932; 2935; 3001; 3093; 3416; 3836; 4287; 4292; 4478; 4738; 4615; 5366; 5393; 5394; 5433; 5436; 5515; 5538; 5611; 5684; 5686; 5687; 5688; 5690; 5692; 5693; 5695; 5696; 5698; 5699; 5701; 5704; 5707; 5708; 5713; 6134; 6155; 6158; 6386; 6388; 7126; 7133; 7184; 7319; 7320; 7322; 7…	HECTD3; PMAIP1; UBE2J1; BUB1B; NTAN1; PLK3; PLK2; SIDT2; REXO4; CSDC2; IGF2BP3; MTPAP; SDF2; PPT1; ANAPC10; RMND5B; DDIT3; DNAJC10; DFFA; FXR1; RPL10; CTSS; FBXO22; CARHSP1; PPP2CA; ADRM1; FBXL2; GSK3B; ENC1; KPNA1; RBX1; FBXL6; TSG101; TRIM38; YME1L1; UBE2D2; HSP90B1; EXOSC8; EXOSC9; TRIB2; VIM; NGLY1; EXOSC7; ARNTL; SMURF2; CDK1; USP22; DERL2; UBXN8; SDF2L1; MYD88; NEDD8; GSPT1; DNASE1L1; LSM1;…	1141	1138
3.02341e-07	9.14582e-06	GO:0046983	m	3	protein dimerization activity	87; 134; 135; 154; 301; 309; 406; 432; 440; 471; 558; 578; 581; 624; 637; 650; 914; 919; 920; 949; 1009; 1010; 1050; 1054; 1058; 1063; 1104; 1182; 11153; 1436; 1536; 1613; 1647; 1649; 55704; 1810; 1871; 1890; 1894; 2027; 2131; 2207; 2316; 2617; 2625; 2633; 2634; 2717; 2992; 3001; 3015; 3087; 3135; 3251; 3295; 3416; 3683; 3689; 3757; 3781; 3858; 3956; 4066; 4205; 4208; 4650; 4668; 4693; 4851; 5034…	TRMT112; TAP1; DYNLL1; CRLF1; STK10; HIST1H4H; S100A11; S100A10; S100A13; AXL; GADD45A; UPK1A; TBC1D22A; PYGL; MTMR2; DDIT3; CCDC88A; EXT1; CLCN3; CENPF; P4HB; SH3GLB1; CENPA; FXR1; MTUS2; NR2C1; STK4; KCNN2; CXCL13; MTPAP; GATA3; PAFAH1B2; PCYT1A; ATIC; BMP2; INPP5F; DR1; HSD17B4; SCARB1; H2AFY; H2AFZ; BAK1; TCF15; PPP2CA; TLR1; XPNPEP1; TSG101; SNX1; CCL5; ADORA1; HLA-G; ANO1; PDCD10; SEPT4; AR…	1342	1339
3.08087e-07	5.11899e-06	GO:0000902	b	4	cell morphogenesis	87; 135; 301; 391; 393; 66008; 558; 627; 832; 960; 1009; 1010; 1020; 1072; 1293; 1294; 1436; 1501; 1605; 1613; 1627; 1796; 1894; 1947; 1948; 1949; 1969; 2131; 2268; 2316; 2335; 2620; 2625; 2633; 2768; 2817; 2932; 3055; 3071; 3251; 3676; 3679; 3685; 3689; 3915; 4131; 4147; 4205; 4208; 4478; 4487; 4756; 4804; 4851; 5362; 5604; 5699; 5764; 5777; 5880; 6281; 6284; 6347; 6383; 6464; 6586; 6642; 6678; …	LYPLA2; SIDT2; PDPN; S100A10; BDNF; SEMA4C; AXL; SEMA4G; ARHGEF2; FGR; NEO1; ZMYM6; SHC1; EXT1; POSTN; BAMBI; STK4; GATA3; TWF2; COL7A1; FN1; ROBO3; GSK3B; ARHGAP15; CCL2; CAPZB; SNX1; METTL3; TRAK2; ENAH; DCLK1; ITGA7; ITGB2; DBN1; ARHGAP4; TNFRSF12A; S100A13; ADORA2A; CHODL; TCTN1; CAP2; SOX17; RAB11A; PALMD; SEMA4F; ATP10A; B4GALT5; RUFY3; MAP1B; PDLIM7; FARP1; ARPC2; GBP1; TUBB3; MAP1S; DAG1;…	1017	1016
3.18056e-07	3.65764e-05	GO:0070003	m	5	threonine-type peptidase activity	5684; 5686; 5687; 5688; 5690; 5692; 5693; 5695; 5696; 5698; 5699	PSMB10; PSMB8; PSMA3; PSMA6; PSMA7; PSMB9; PSMA5; PSMB7; PSMB5; PSMB4; PSMB2	21	21
3.25638e-07	5.62888e-06	GO:0005773	c	4	vacuole	100; 154; 301; 309; 311; 408; 412; 633; 695; 718; 912; 949; 1113; 1203; 1464; 1520; 1534; 1727; 1777; 58986; 2717; 2770; 2817; 2992; 3055; 3064; 3423; 3454; 3553; 3614; 4012; 4067; 4069; 4125; 4644; 4668; 4688; 5159; 5445; 5538; 5547; 5549; 5611; 5707; 5873; 6185; 6284; 6383; 6386; 6622; 6642; 6737; 7056; 7415; 23208; 8878; 8898; 9342; 9374; 9482; 9516; 9528; 10211; 10312; 10437; 10548; 10576; 10…	RPN2; MAN2B1; BGN; SIDT2; IFNAR1; S100A13; PPT1; PPT2; LAT2; LYZ; CLN5; TMEM59; LYN; MTMR2; TM6SF1; GNLY; TRIM21; IFI30; CTSS; RAB27A; CSPG4; SLC2A8; SCARB1; LITAF; SNAP29; TLR7; LAT; TLR8; ATP6V1D; CD1D; CYB5R3; SLC29A3; WDR41; CCT8; CCT2; PLAC8; CYB561; ANXA6; NPC2; SYT11; ANXA11; MAP1LC3C; OSTM1; MMD; HCK; THBD; MYO5A; PLA2G15; SDC2; DNAJC3; ITM2C; HTT; FLOT1; ATP6V0A2; SNCA; BTK; NCF2; GLA; N…	768	768
3.30635e-07	1.41945e-05	GO:0032677	b	5	regulation of interleukin-8 production	301; 408; 602; 914; 929; 965; 1649; 2219; 3553; 4615; 5788; 7096; 7124; 8772; 51284; 51311; 51744; 26191; 29108; 64127	ANXA1; PTPN22; FCN1; DDIT3; CD58; FADD; NOD2; CD244; TNF; CD14; TLR1; PTPRC; TLR7; CD2; ARRB1; PYCARD; IL1B; MYD88; TLR8; BCL3	65	65
3.4792e-07	4.08484e-06	GO:0071706	b	3	tumor necrosis factor superfamily cytokine production	558; 602; 914; 929; 948; 961; 1524; 1536; 1652; 2207; 2841; 2950; 3458; 4057; 5196; 5777; 5788; 5987; 7096; 7291; 23208; 729230; 8772; 9181; 10417; 148022; 54440; 23643; 26191; 51465; 29108; 64127	UBE2J1; CD36; GPR18; CCR2; PF4; CD2; AXL; PTPN22; TICAM1; FCER1G; TWIST1; ARHGEF2; CD14; SASH3; SYT11; FADD; PYCARD; NOD2; SPON2; IFNG; CD47; TRIM27; DDT; CYBB; LTF; LY96; PTPN6; CX3CR1; GSTP1; TLR1; PTPRC; BCL3	141	141
3.50267e-07	1.45361e-05	GO:0042886	b	5	amide transport	134; 135; 291; 301; 308; 378; 406; 408; 66008; 550; 602; 637; 775; 784; 834; 914; 929; 948; 952; 965; 983; 1020; 1063; 1113; 1263; 1277; 1311; 1315; 1363; 1436; 1445; 1894; 2029; 2213; 2219; 2268; 2281; 2316; 2335; 2597; 2615; 2625; 2633; 2702; 2824; 2932; 2987; 3059; 3087; 3098; 3267; 3295; 3301; 3308; 3357; 3416; 3458; 3553; 3587; 3685; 3689; 3790; 3836; 3838; 51026; 4000; 55781; 4067; 4644; 48…	CD38; TAP1; TOMM40; DYNLL1; UBE2J1; HSPA4; RHBDF2; PLK3; ZDHHC18; CPE; CD36; PCSK5; CDC37; VPS8; NOD2; SEC24D; GPM6B; PMM2; CIB1; S100A13; PAM; PPT1; CACNA1C; DYNLT1; SRP14; FGR; THOC6; ENSA; RABIF; LYN; KIF18A; SCG5; AUP1; SCAMP3; RAB5B; IFNG; CENPF; HK1; RAMP1; SH3GLB1; SLC25A4; YWHAB; TNFRSF21; GUK1; YIF1A; SIDT2; GATA3; RAB27A; DNAJA1; FN1; SNAP29; GSK3B; TLR1; FKBP1B; KPNA2; KPNA1; COPB1; KD…	2037	2033
3.74041e-07	1.67884e-06	GO:0042221	b	2	response to chemical	70; 100; 133; 135; 154; 158; 240; 291; 301; 308; 311; 318; 391; 406; 408; 440; 65992; 471; 477; 488; 550; 558; 578; 581; 595; 627; 677; 695; 784; 829; 834; 840; 864; 865; 871; 874; 890; 891; 898; 920; 929; 948; 949; 952; 960; 961; 965; 983; 990; 997; 1020; 1030; 1036; 1050; 1063; 1072; 1113; 1196; 1230; 1263; 1277; 1278; 1281; 1282; 1284; 1290; 1307; 1311; 1312; 54840; 11153; 1396; 1407; 1436; 14…	HSPA4; SCG2; IFNAR2; IFNAR1; PDCD10; DYNLL1; SEMA4C; SEMA4F; SEMA4G; SDF2; CDC73; PTGER2; N6AMT1; MANF; HEBP2; IRAK4; NPR2; IFNG; SRP14; CAPZA1; PAPPA; CXCL10; CXCL13; GATA3; CCND1; LITAF; BAK1; COLEC12; RASGRP2; ATP6V1D; HMGN3; ATP2A2; TNFSF14; ITGA4; ITGA5; HSP90B1; GPR18; MGST2; MGST3; COL3A1; ARNTL; LILRB2; SOX17; TNFRSF4; DDX41; PDLIM7; PPARG; FPR3; COL4A2; COL4A1; HCK; GART; RPS6KA3; KCNH2;…	4656	4644
3.83426e-07	1.50536e-05	GO:0031325	b	5	positive regulation of cellular metabolic process	59; 87; 134; 154; 187; 301; 378; 391; 406; 408; 65992; 578; 581; 595; 602; 627; 637; 648; 650; 677; 718; 834; 864; 865; 890; 891; 894; 898; 902; 908; 920; 948; 949; 952; 960; 983; 990; 991; 1020; 1030; 1050; 1054; 1062; 1111; 1164; 1230; 1263; 1277; 1312; 1390; 1436; 1445; 1464; 1524; 1536; 1605; 1647; 1649; 1652; 55704; 1786; 1810; 1871; 1894; 1960; 2000; 2004; 2013; 2067; 2074; 2113; 2116; 2119…	PRKAG1; STK10; PDCD10; SEMA4C; CDC73; TMEM59; CAMTA2; IFNG; FN1; FXR1; STK4; CXCL10; GATA3; CCND1; CCND2; BAK1; TCF15; LAT; EIF5A2; ACTA2; HMGN3; HMGN1; ITGA5; ARNTL; CCT8; CSK; CCT2; CCT3; CCT4; SOX17; TTK; DDX41; GDF11; PDLIM1; HOXB2; HOXB6; PPARG; VEGFC; RPS6KA3; PSMD14; DNAJC2; DNAJC3; FLOT1; ATXN3; SMAD6; TAF12; TAF10; FOXM1; CDC123; CDC6; TNFRSF1B; SPI1; PLEK; PTX3; CDC37; ELL3; LTB; LTF; U…	3251	3239
3.8692e-07	1.50536e-05	GO:1901342	b	5	regulation of vasculature development	133; 187; 301; 718; 1284; 1524; 1536; 1786; 1893; 1948; 1969; 2013; 2113; 3087; 3099; 3135; 3553; 3627; 3678; 3689; 4772; 4804; 4846; 4851; 5155; 5196; 5228; 5468; 5579; 5764; 6019; 6237; 6678; 7058; 7291; 7424; 7494; 729230; 8877; 9270; 9734; 10014; 10519; 10563; 10769; 11117; 11235; 79812; 51129; 51330; 51564; 10553; 55109; 22846; 27286	EFNB2; NFATC1; SPHK1; HDAC5; HDAC7; AGGF1; HDAC9; PLK2; HLA-G; EPHA2; ECM1; RRAS; CCR2; ITGB2; NGFR; RLN2; PDCD10; CIB1; IL1B; ITGB1BP1; XBP1; PGF; PTN; TWIST1; MMRN2; DNMT1; THBS2; NOS3; SPARC; ETS1; SRPX2; C3; ANXA1; VASH1; PDGFB; HHEX; HK2; PRKCB; ITGA5; CYBB; PPARG; COL4A2; VEGFC; CXCL10; CXCL13; ADM; HTATIP2; APLNR; EMILIN1; CX3CR1; NOTCH1; TNFRSF12A; ANGPTL4; EMP2; PF4	314	314
4.00873e-07	6.57635e-06	GO:0032640	b	4	tumor necrosis factor production	558; 602; 914; 929; 948; 961; 1524; 1536; 1652; 2207; 2841; 2950; 4057; 5196; 5777; 5788; 5987; 7096; 7291; 23208; 729230; 8772; 9181; 10417; 148022; 54440; 23643; 26191; 51465; 29108; 64127	UBE2J1; CD36; GPR18; CCR2; PF4; CD2; AXL; PTPN22; TICAM1; FCER1G; TWIST1; ARHGEF2; CD14; SASH3; SYT11; FADD; PYCARD; NOD2; SPON2; CD47; TRIM27; DDT; CYBB; LTF; LY96; PTPN6; CX3CR1; GSTP1; TLR1; PTPRC; BCL3	135	135
4.07232e-07	6.59715e-06	GO:0009893	b	4	positive regulation of metabolic process	59; 70; 87; 134; 154; 187; 301; 378; 391; 406; 408; 65992; 578; 581; 595; 602; 627; 637; 648; 650; 677; 718; 834; 864; 865; 890; 891; 894; 898; 902; 908; 920; 948; 949; 952; 960; 983; 990; 991; 1020; 1030; 1050; 1054; 1062; 1111; 1164; 1230; 1263; 1277; 1312; 1390; 1436; 1445; 1464; 1524; 1536; 1605; 1647; 1649; 1652; 55704; 1786; 1810; 1871; 1894; 1960; 2000; 2004; 2013; 2067; 2074; 2113; 2116; …	PRKAG1; STK10; PDCD10; SEMA4C; CDC73; TMEM59; CAMTA2; IFNG; MTCH1; FXR1; STK4; CXCL10; GATA3; CCND1; CCND2; BAK1; TCF15; LAT; EIF5A2; ACTA2; HMGN3; HMGN1; DTL; ITGA5; ARF4; ARNTL; CCT8; CSK; CCT2; CCT3; CCT4; SOX17; TTK; DDX41; GDF11; PDLIM1; HOXB2; HOXB6; PPARG; VEGFC; RPS6KA3; PSMD14; DNAJC2; DNAJC3; FLOT1; ATXN3; SMAD6; TAF12; TAF10; FOXM1; CDC123; CDC6; SPI1; PLEK; PTX3; CDC37; ELL3; LTB; LTF…	3537	3525
4.18296e-07	4.82182e-06	GO:0008360	b	3	regulation of cell shape	301; 391; 1436; 1605; 1613; 2268; 2335; 2620; 2768; 3055; 3679; 3689; 4478; 5362; 5764; 6284; 6347; 7168; 7940; 23191; 9948; 10630; 11135; 11151; 29984; 51177; 10602; 54873; 55785; 55843; 23433; 57194; 25805	CCL2; CYFIP1; ITGA7; MSN; CORO1A; TPM1; S100A13; PTN; CSF1R; FGR; PALMD; DAPK3; RHOQ; ANXA1; ITGB2; WDR1; CDC42EP3; ATP10A; CDC42EP1; PDPN; BAMBI; DAG1; HCK; PLEKHO1; RHOG; RHOD; FN1; LST1; PLXNA2; ARHGAP15; GNA12; FGD6; GAS2	149	149
4.48049e-07	1.20475e-05	GO:0016817	m	3	hydrolase activity, acting on acid anhydrides	70; 97; 98; 301; 308; 318; 378; 391; 477; 483; 488; 902; 1062; 1759; 1780; 2074; 55720; 2617; 2633; 2634; 2669; 2768; 2769; 2770; 2787; 2791; 2935; 2968; 3416; 3704; 3796; 3801; 3832; 4292; 4542; 4637; 4643; 4644; 4650; 4893; 5378; 5413; 5414; 5701; 5704; 5869; 5873; 5880; 5888; 5889; 5912; 5984; 6016; 6237; 55661; 6890; 6892; 6990; 6993; 7153; 7277; 7278; 7280; 7283; 7415; 7846; 8483; 8655; 8766…	TAP1; DYNLL1; ATF7IP; MYL6; DCTPP1; KIF4A; RAB4B; KIF2A; KIF2C; GNL2; TUBA3C; DYNLT1; GNG11; DYNLT3; MYO1F; ENTPD7; ATP13A1; RAB5B; CENPE; ATP1B3; PMS1; KIFC3; RAB27A; ACYP1; ACYP2; DDX41; KIF23; ATP8B2; GNG5; MYO5A; CCNH; ATP6V1D; ATP2A2; YME1L1; RIT1; RRAS; DNM1; DDX47; NKIRAS2; SEPT5; SEPT4; ARL4C; CCT8; ABCF2; DDX52; TUBA1B; TUBA1A; TUBA1C; RAB11A; NUDT2; GEM; TOP2A; NUDT9; GSPT1; TUBB6; GBP2…	923	920
4.48049e-07	2.79583e-05	GO:0016818	m	4	hydrolase activity, acting on acid anhydrides, in phosphorus-containing anhydrides	70; 97; 98; 301; 308; 318; 378; 391; 477; 483; 488; 902; 1062; 1759; 1780; 2074; 55720; 2617; 2633; 2634; 2669; 2768; 2769; 2770; 2787; 2791; 2935; 2968; 3416; 3704; 3796; 3801; 3832; 4292; 4542; 4637; 4643; 4644; 4650; 4893; 5378; 5413; 5414; 5701; 5704; 5869; 5873; 5880; 5888; 5889; 5912; 5984; 6016; 6237; 55661; 6890; 6892; 6990; 6993; 7153; 7277; 7278; 7280; 7283; 7415; 7846; 8483; 8655; 8766…	TAP1; DYNLL1; ATF7IP; MYL6; DCTPP1; KIF4A; RAB4B; KIF2A; KIF2C; GNL2; TUBA3C; DYNLT1; GNG11; DYNLT3; MYO1F; ENTPD7; ATP13A1; RAB5B; CENPE; ATP1B3; PMS1; KIFC3; RAB27A; ACYP1; ACYP2; DDX41; KIF23; ATP8B2; GNG5; MYO5A; CCNH; ATP6V1D; ATP2A2; YME1L1; RIT1; RRAS; DNM1; DDX47; NKIRAS2; SEPT5; SEPT4; ARL4C; CCT8; ABCF2; DDX52; TUBA1B; TUBA1A; TUBA1C; RAB11A; NUDT2; GEM; TOP2A; NUDT9; GSPT1; TUBB6; GBP2…	923	920
4.6574e-07	1.75711e-05	GO:0045765	b	5	regulation of angiogenesis	133; 187; 301; 718; 1284; 1524; 1536; 1893; 1969; 2013; 2113; 3087; 3099; 3135; 3553; 3627; 3678; 3689; 4804; 4846; 4851; 5196; 5228; 5468; 5579; 5764; 6019; 6237; 6678; 7058; 7291; 7424; 7494; 729230; 8877; 9270; 9734; 10014; 10519; 10563; 10769; 11117; 11235; 79812; 51129; 51330; 51564; 10553; 55109; 22846; 27286	AGGF1; SPHK1; HDAC5; HDAC7; HDAC9; PLK2; HLA-G; EPHA2; ECM1; RRAS; CCR2; NOS3; PF4; RLN2; PDCD10; CIB1; IL1B; ITGB1BP1; XBP1; PGF; PTN; TWIST1; MMRN2; THBS2; ITGB2; SPARC; ETS1; SRPX2; C3; ANXA1; VASH1; HHEX; HK2; PRKCB; ITGA5; CYBB; PPARG; COL4A2; VEGFC; CXCL10; CXCL13; ADM; HTATIP2; APLNR; EMILIN1; CX3CR1; NOTCH1; TNFRSF12A; ANGPTL4; EMP2; NGFR	284	284
4.87733e-07	1.32907e-05	GO:0000323	c	5	lytic vacuole	100; 154; 301; 309; 311; 408; 412; 633; 695; 718; 912; 949; 1113; 1203; 1464; 1520; 1534; 1727; 1777; 58986; 2717; 2770; 2817; 2992; 3055; 3423; 3454; 3553; 3614; 4012; 4067; 4069; 4125; 4644; 4668; 4688; 5159; 5445; 5538; 5547; 5549; 5611; 5707; 5873; 6284; 6383; 6386; 6622; 6642; 7415; 23208; 8878; 9342; 9374; 9482; 9516; 9528; 10211; 10312; 10437; 10548; 10576; 10577; 10578; 10694; 54918; 1101…	MAN2B1; BGN; SIDT2; IFNAR1; S100A13; PPT1; PPT2; LAT2; LYZ; CLN5; TMEM59; LYN; STX8; GNLY; IFI30; CTSS; RAB27A; CSPG4; SLC2A8; SCARB1; LITAF; SNAP29; TLR7; LAT; TLR8; ATP6V1D; CD1D; CYB5R3; SLC29A3; WDR41; CCT8; CCT2; PLAC8; CYB561; ANXA6; NPC2; SYT11; ANXA11; MMD; HCK; MYO5A; PLA2G15; SDC2; DNAJC3; ITM2C; FLOT1; ATP6V0A2; SNCA; BTK; NCF2; GLA; NAGA; IDS; SDCBP; SNX1; ARRB1; MIOS; IL1B; GNAI1; DR…	675	675
5.2491e-07	8.39856e-06	GO:0051270	b	4	regulation of cellular component movement	87; 100; 134; 301; 308; 393; 65992; 477; 488; 650; 775; 949; 977; 1020; 1230; 1277; 1281; 1436; 1524; 1605; 1613; 1652; 1809; 1893; 1969; 2013; 2113; 2268; 2316; 2335; 2625; 2702; 2768; 2841; 2950; 3071; 3458; 3553; 3627; 3674; 3676; 3678; 3685; 3759; 3796; 4000; 4067; 4162; 4208; 4314; 4478; 4846; 4851; 5155; 5159; 5228; 5362; 5468; 5547; 5764; 5788; 5880; 5912; 6237; 6347; 6351; 6352; 6355; 638…	TIMP1; STK10; PLK2; PDCD10; SEMA4C; KIF2A; SEMA4F; SEMA4G; ADAMTS1; HDAC7; CACNA1C; ARHGEF2; FGR; STRAP; PLA2G7; SRPX2; FADD; MKKS; IFNG; POSTN; PYCARD; CXCL10; CXCL13; GATA3; BMP2; FN1; SCARB1; CD300A; CCL2; ATP2A2; CCL5; ADORA1; LMO4; CCL8; ITGA4; ITGA5; GPR18; RRAS; CD151; ARHGAP4; COL3A1; PHLDA2; PTN; SMURF2; CX3CR1; PDPN; RAB11A; TRPM4; ATP1A2; DPYSL3; DDT; PPARG; DAG1; VEGFC; RHOD; GJA5; VA…	960	960
5.87708e-07	9.28866e-06	GO:1903829	b	4	positive regulation of cellular protein localization	391; 65992; 637; 784; 908; 919; 983; 1020; 1263; 55704; 1894; 1969; 2037; 2207; 2316; 2770; 2932; 3002; 3059; 3458; 3553; 3689; 55781; 4478; 4804; 4947; 5366; 5764; 5880; 7124; 7157; 7203; 7305; 7529; 23208; 8766; 8878; 9141; 9270; 10403; 10445; 10519; 10575; 10576; 10694; 11079; 11235; 51100; 51128; 79778; 79899; 7251; 22902; 26229; 29899	TSG101; PMAIP1; PLK3; EPHA2; MCRS1; MSN; ITGB2; NGFR; PDCD10; CCT3; IL1B; ITGB1BP1; GNAI1; PTN; FCER1G; ECT2; CACNB3; CCDC88A; BID; CIB1; CCT4; RAB11A; SYT11; HCLS1; PDCD5; CCT6A; EPB41L2; RAC2; IFNG; RUFY3; CCT8; SH3GLB1; YWHAB; TYROBP; TNF; RER1; SAR1B; RHOG; RIOK2; SQSTM1; TP53; GZMB; MICALL2; OAZ2; GSK3B; CDK1; PRR5L; CD247; CDK5; B3GAT3; DDRGK1; FLNA; CCT2; GPSM2; NDC80	319	318
6.37171e-07	3.31329e-05	GO:0003779	m	4	actin binding	87; 309; 829; 832; 1072; 1605; 1627; 55704; 2037; 2316; 2633; 2764; 3059; 3636; 4046; 4131; 4478; 4542; 4635; 4643; 4644; 4650; 4846; 6275; 6622; 6624; 6876; 7111; 7168; 7171; 7225; 7456; 23191; 8409; 8507; 8522; 8727; 8736; 51778; 9050; 9168; 9535; 9948; 10092; 10095; 10096; 10109; 10486; 23603; 11013; 11151; 11344; 79778; 23012; 80306; 81930; 53827; 55201; 55740; 23307; 23500; 23623; 25802; 542…	CAPZB; MYOM1; FXYD5; TMOD1; MED28; MYO1F; MYO1E; MSN; MYL4; NOS3; TRPC6; CAP2; PSTPIP2; DBN1; UXT; INPPL1; CCDC88A; CYFIP1; TPM4; GMFB; TPM1; MICAL1; RUSC1; NOD2; HCLS1; S100A4; ENAH; ENC1; FKBP15; MAP1B; EPB41L2; CTNNAL1; WDR1; ANXA6; ARPC2; GBP1; SNTG2; KIF18A; CAPZA1; ARPC5; MAP1S; DAG1; CFL1; DAAM2; WIPF1; FSCN1; TAGLN; ACTN1; TWF2; VASH1; CORO1C; ARPC1B; LSP1; MICALL2; CORO1A; STK38L; TMSB10…	426	426
7.17675e-07	1.12061e-05	GO:0051336	b	4	regulation of hydrolase activity	135; 301; 378; 391; 393; 408; 65992; 483; 578; 581; 627; 637; 650; 718; 834; 871; 960; 1293; 1294; 11153; 1469; 1474; 1475; 1476; 1676; 1794; 1893; 1894; 1969; 2029; 2146; 2281; 2335; 2339; 2597; 2769; 2932; 2968; 3001; 3064; 3071; 3267; 3301; 3357; 3458; 3702; 3932; 4057; 4067; 4208; 4635; 4650; 4804; 4846; 4938; 837; 5125; 5134; 5147; 5159; 5274; 5341; 5362; 5366; 5468; 5507; 5510; 5538; 5684; …	FKBP15; PMAIP1; TIMP1; PDCD2; PCSK5; MYL4; B3GAT3; S100A10; BDNF; PPP1R7; PPP1R3C; ARHGEF6; PPT1; OAS1; MICAL1; ENSA; MTMR9; FADD; LYN; ABHD5; FNTA; IFNG; ATP1B3; PYCARD; CXCL13; RSU1; BMP2; DNAJA1; COL7A1; FN1; TFPI2; GSK3B; ANGPTL4; FKBP1B; CD300A; KDM5A; CCL2; CCL4; CCL5; DOCK2; CCL8; GAPDH; HSP90B1; ARHGAP4; BAK1; ARHGEF10L; DYNLL1; ADORA2A; CSRNP2; TRIAP1; AHSA1; ARHGAP15; HTR2B; RIC8A; FARP…	1273	1270
7.25536e-07	1.17053e-05	GO:0045121	c	4	membrane raft	477; 483; 695; 871; 914; 920; 929; 948; 949; 962; 1445; 1604; 1605; 1613; 1947; 2013; 2817; 2824; 3055; 3098; 3635; 3689; 3932; 4067; 4846; 5515; 5538; 5788; 5912; 6281; 6386; 6401; 7035; 7096; 7124; 7133; 7416; 7804; 7827; 7846; 8772; 10211; 10287; 10376; 23603; 10630; 26509; 81930; 54900; 23180; 23433; 27040; 7462; 64750	EFNB1; CD55; CD36; SDCBP; CD4; CORO1C; NOS3; CD2; GPM6B; S100A10; VDAC1; MYOF; SMURF2; TNFRSF1B; PPT1; TUBA1A; LAT2; PDPN; RFTN1; TFPI; PTPRC; LYN; DAPK3; FLOT1; RAP2B; ITGB2; CD48; CSK; FADD; RHOQ; HK1; KIF18A; ATP1B3; GPC1; TNF; NPHS2; DAG1; HCK; LRP8; LAX1; INPP5D; PPP2CA; SELE; SCARB1; RGS19; CD14; TLR1; EMP2; ATP1A2; TUBA1B; LAT; SERPINH1; LCK; BTK	312	312
7.66764e-07	8.05102e-06	GO:0036094	m	2	small molecule binding	59; 70; 100; 134; 203; 211; 309; 318; 378; 391; 440; 477; 488; 558; 695; 701; 11065; 864; 874; 908; 960; 983; 990; 997; 1020; 1062; 1111; 1182; 1196; 1203; 1263; 11153; 1407; 1436; 1445; 1455; 1536; 1606; 1613; 1716; 1727; 1759; 1786; 1841; 1969; 2074; 2167; 55720; 2219; 2268; 2281; 2597; 2617; 2618; 2633; 2634; 2669; 2671; 2743; 2762; 2768; 2769; 2770; 2794; 2870; 2932; 2935; 2987; 3035; 3040; 3…	SPR; TAP1; CDK12; RAB4B; UBE2J1; BUB1B; PRKAG1; HBD; PLK3; PLK2; HBB; POLR3B; MLH1; IKBKE; KIF2A; PAM; AXL; RAB11A; GNL1; MTPAP; BCS1L; HSPA14; GRK6; CDK16; HSPA4; FGR; BTAF1; OAS1; MICAL1; CLN5; YARS; LIG3; LYN; PYGL; SCG5; IRAK4; NPR2; ATP13A1; CSF1R; HK2; HK3; CENPE; HK1; CSNK1G2; PIK3C2B; TWF2; GUK1; PMS1; PSMC4; KIFC3; STK17A; RAB27A; DNAJA1; GNL2; NME1; SLC2A8; DDX41; DAPK3; SLC2A3; KIF23; …	2552	2543
7.77228e-07	3.4092e-06	GO:0051707	b	2	response to other organism	59; 133; 488; 558; 578; 602; 695; 718; 834; 912; 920; 929; 948; 949; 961; 1072; 1113; 1312; 1524; 1604; 1969; 2074; 2167; 2207; 2213; 2268; 2316; 2597; 2625; 2633; 2919; 2921; 2950; 3001; 3055; 3140; 3454; 3455; 3458; 3553; 3587; 3588; 3600; 3620; 3627; 3659; 650; 3964; 4057; 4067; 4069; 4208; 4258; 4277; 4292; 51316; 4846; 4851; 4615; 4938; 5196; 5199; 5366; 5473; 5611; 5732; 5788; 5806; 5836; 6…	PMAIP1; PPP2R3C; CD36; IFNAR2; IFNAR1; POLR3B; IKBKE; MICB; AXL; ADAMTS5; CDC73; MR1; LYZ; OAS1; FADD; LYN; PYGL; SHC1; IFNG; GNLY; TNIP2; TSPAN6; LY96; CXCL10; CXCL13; GATA3; CXCL1; CXCL3; CXCL5; BMP2; CX3CR1; CXCL6; DDX41; SCARB1; LITAF; BAK1; TLR1; TLR7; TLR8; ACTA2; CD1D; TRIM38; IL10RA; ATP2A2; CCL5; CCL8; DCLK1; GAPDH; MGST2; VIM; LY86; LILRB2; PLAC8; PTGER2; POLR3K; NPC2; SYT11; MICA; TRAF…	1020	1014
7.96355e-07	1.45645e-05	GO:0015630	c	5	microtubule cytoskeleton	311; 393; 701; 827; 891; 898; 908; 983; 990; 991; 996; 1020; 1062; 1063; 1111; 1263; 55704; 1759; 1780; 1894; 2339; 2597; 2669; 2770; 2908; 2932; 3064; 3161; 3301; 3796; 3801; 3832; 3932; 4131; 4644; 4682; 4830; 5127; 5413; 5414; 5423; 5515; 5604; 5664; 5693; 5888; 5971; 6491; 6509; 6890; 6902; 6905; 1155; 6990; 6993; 7153; 7203; 7272; 7277; 7278; 7280; 7283; 7461; 7756; 7804; 7846; 6790; 8195; 8…	TAP1; DYNLL1; BUB1B; PPP2R3C; PLK3; PLK2; TXNDC9; LRRC49; KIF2A; CDK2AP2; TTK; UXT; PEA15; CCDC88A; DYNLT1; DYNLT3; CAPN6; DLGAP5; RELB; MKKS; ZNF207; FNTA; CENPF; CENPE; MTUS2; IQCG; KIFC3; PSRC1; DNAJA1; NME1; PPP2CA; SNAP29; KIF23; GSK3B; CEP76; TPX2; MYO5A; TOP2A; TTC19; TBCE; POLB; TSG101; ATP6V1D; DTL; CCDC69; GAPDH; DNM1; SEPT5; SEPT4; STIL; PDE4DIP; CCNE2; CCT3; TUBA1A; CCNE1; INVS; CCT4;…	1179	1176
8.00973e-07	1.23579e-05	GO:0080134	b	4	regulation of response to stress	100; 134; 135; 301; 308; 406; 578; 581; 624; 637; 650; 695; 715; 718; 912; 929; 948; 960; 961; 1050; 1054; 1111; 11153; 1407; 1520; 1604; 1647; 1649; 1652; 2067; 2074; 2113; 2122; 2167; 2207; 2213; 2219; 2268; 10987; 2281; 2305; 2625; 2932; 2950; 3055; 3093; 3135; 3301; 3384; 3455; 3458; 3553; 3600; 3620; 3659; 3689; 4000; 4057; 4067; 4208; 4258; 4277; 4287; 4314; 4487; 4846; 4615; 4893; 4907; 50…	CLEC10A; PMAIP1; UBE2J1; TIMELESS; PLK2; CD36; IFNAR2; POLR3B; IKBKE; PDCD10; SEMA4C; MICB; ZYX; GADD45A; ARHGEF2; FGR; PLA2G7; MANF; FADD; RELB; LYN; IRAK4; DDIT3; IFNG; P4HB; TNIP2; TSPAN6; PYCARD; LY96; CTSS; GATA3; DNAJA1; BMP2; INPP5F; CXCL6; CCR2; GSK3B; TLR1; FKBP1B; TLR7; TLR8; CD300A; CD1D; TRIM38; CCL5; ADORA1; RASSF2; HLA-G; HSP90B1; COPS5; MGST2; NOS3; BAK1; TNFRSF12A; ARNTL; ADORA2A;…	1458	1457
8.01717e-07	1.45645e-05	GO:0005884	c	5	actin filament	70; 87; 301; 832; 1613; 1809; 2316; 2620; 3055; 4644; 4650; 5880; 7111; 7168; 7171; 7456; 8522; 8572; 9050; 9948; 11151; 11344; 23307; 23433; 25802	CAPZB; FKBP15; TMOD1; ACTC1; CORO1A; PSTPIP2; TPM4; TPM1; DAPK3; ANXA1; RAC2; DPYSL3; WDR1; RHOQ; PDLIM4; HCK; WIPF1; ACTN1; TWF2; MYO9B; FLNA; MYO5A; GAS2; LMOD1; GAS7	99	99
8.04261e-07	8.28389e-06	GO:0098857	c	3	membrane microdomain	477; 483; 695; 871; 914; 920; 929; 948; 949; 962; 1445; 1604; 1605; 1613; 1947; 2013; 2817; 2824; 3055; 3098; 3635; 3689; 3932; 4067; 4846; 5515; 5538; 5788; 5912; 6281; 6386; 6401; 7035; 7096; 7124; 7133; 7416; 7804; 7827; 7846; 8772; 10211; 10287; 10376; 23603; 10630; 26509; 81930; 54900; 23180; 23433; 27040; 7462; 64750	EFNB1; CD55; CD36; SDCBP; CD4; CORO1C; NOS3; CD2; GPM6B; S100A10; VDAC1; MYOF; SMURF2; TNFRSF1B; PPT1; TUBA1A; LAT2; PDPN; RFTN1; TFPI; PTPRC; LYN; DAPK3; FLOT1; RAP2B; ITGB2; CD48; CSK; FADD; RHOQ; HK1; KIF18A; ATP1B3; GPC1; TNF; NPHS2; DAG1; HCK; LRP8; LAX1; INPP5D; PPP2CA; SELE; SCARB1; RGS19; CD14; TLR1; EMP2; ATP1A2; TUBA1B; LAT; SERPINH1; LCK; BTK	313	313
8.09001e-07	2.96237e-05	GO:0051173	b	5	positive regulation of nitrogen compound metabolic process	59; 87; 134; 154; 187; 378; 391; 406; 408; 65992; 578; 581; 595; 602; 627; 637; 648; 650; 677; 718; 834; 864; 865; 890; 891; 894; 898; 902; 908; 920; 948; 952; 960; 983; 990; 991; 1020; 1030; 1050; 1054; 1062; 1111; 1164; 1230; 1263; 1277; 1312; 1390; 1436; 1445; 1464; 1524; 1536; 1605; 1647; 1649; 1652; 55704; 1786; 1810; 1871; 1894; 1960; 2000; 2004; 2013; 2067; 2074; 2113; 2116; 2119; 2122; 21…	PRKAG1; STK10; PDCD10; SEMA4C; CDC73; CAMTA2; IFNG; FN1; FXR1; STK4; CXCL10; GATA3; CCND1; CCND2; BAK1; TCF15; LAT; EIF5A2; ACTA2; HMGN3; HMGN1; DTL; ITGA5; ARNTL; CCT8; CSK; CCT2; CCT3; CCT4; SOX17; TTK; DDX41; GDF11; PDLIM1; HOXB2; HOXB6; PPARG; VEGFC; RPS6KA3; PSMD14; DNAJC2; DNAJC3; FLOT1; ATXN3; SMAD6; TAF12; TAF10; FOXM1; CDC123; CDC6; TNFRSF1B; SPI1; PTX3; ARF4; ELL3; LTB; LTF; UBE2V2; RIO…	3128	3116
8.62057e-07	3.69727e-06	GO:0048869	b	2	cellular developmental process	59; 70; 87; 100; 133; 135; 154; 187; 301; 309; 378; 391; 393; 406; 66008; 488; 558; 578; 581; 595; 602; 627; 631; 669; 677; 695; 705; 832; 862; 864; 865; 871; 891; 912; 914; 920; 948; 952; 960; 963; 983; 991; 1009; 1010; 1020; 1030; 1031; 1050; 1054; 1063; 1072; 1111; 1192; 1203; 1230; 1277; 1281; 1282; 1284; 1289; 1290; 1293; 1294; 1306; 1311; 1390; 1436; 1445; 1464; 1466; 1475; 1501; 1524; 1605…	HIST1H4H; GPM6B; DBN1; SEMA4C; SEMA4F; SEMA4G; CYP26B1; BYSL; CDC73; TYROBP; MANF; NPR2; POLG2; ZMYM6; WDR1; IFNG; CRTAC1; MTCH1; FXR1; STK4; CXCL10; GATA3; COL15A1; COL7A1; LST1; CCND1; BAK1; TCF15; ANGPTL4; ENC1; CSRP2; ACTA2; CAPZB; CD1D; ATP2A2; TNFSF14; C1GALT1C1; ITGA4; ITGA5; CELF1; GPR18; RC3H2; COL3A1; ARNTL; PANK2; CSK; SOX17; DDX41; GDF11; ALPK3; PDLIM7; PPARG; COL4A2; COL4A1; HCK; RPS…	4275	4265
8.65817e-07	9.80229e-06	GO:0043207	b	3	response to external biotic stimulus	59; 133; 488; 558; 578; 602; 650; 695; 718; 834; 912; 920; 929; 948; 949; 961; 1072; 1113; 1312; 1524; 1604; 1969; 2074; 2167; 2207; 2213; 2268; 2316; 2597; 2625; 2633; 2919; 2921; 2950; 3001; 3055; 3140; 3454; 3455; 3458; 3553; 3587; 3588; 3600; 3620; 3627; 3659; 3964; 4057; 4067; 4069; 4208; 4258; 4277; 4292; 4846; 4851; 4615; 4938; 5196; 5199; 5366; 5473; 5611; 5732; 5788; 5806; 5836; 6197; 63…	PMAIP1; PPP2R3C; CD36; IFNAR2; IFNAR1; POLR3B; IKBKE; MICB; AXL; ADAMTS5; CDC73; MR1; LYZ; OAS1; FADD; LYN; PYGL; SHC1; IFNG; GNLY; TNIP2; TSPAN6; LY96; CXCL10; CXCL13; GATA3; CXCL1; CXCL3; CXCL5; BMP2; CX3CR1; CXCL6; DDX41; SCARB1; LITAF; VIM; TLR1; TLR7; TLR8; ACTA2; CD1D; TRIM38; IL10RA; ATP2A2; CCL5; CCL8; DCLK1; GAPDH; MGST2; BAK1; LY86; LILRB2; PLAC8; PTGER2; POLR3K; NPC2; SYT11; MICA; TRAF…	1022	1016
8.92569e-07	1.3609e-05	GO:0002478	b	4	antigen processing and presentation of exogenous peptide antigen	829; 832; 948; 1062; 1520; 1780; 2207; 2213; 3105; 3134; 3135; 3685; 3796; 3832; 4012; 6890; 6892; 8655; 9493; 9871; 10121; 10437; 10540; 11004; 11258; 51128; 81930; 24137; 29127	TAP1; CAPZB; DYNLL1; HLA-A; HLA-G; HLA-F; CD36; ITGAV; DCTN2; DCTN3; KIF2A; KIF2C; FCER1G; DYNC1I1; KIF4A; KIF18A; CENPE; FCGR2B; IFI30; SEC24D; SAR1B; CTSS; CAPZA1; KIF23; TAPBP; RACGAP1; ACTR1A; LNPEP; KIF11	126	126
9.32441e-07	1.03714e-05	GO:0048002	b	3	antigen processing and presentation of peptide antigen	829; 832; 948; 1062; 1520; 1780; 2207; 2213; 3105; 3134; 3135; 3140; 3685; 3796; 3832; 4012; 6890; 6892; 8655; 9493; 9871; 10121; 10437; 10540; 11004; 11258; 51128; 81930; 24137; 29108; 29127	TAP1; CAPZB; DYNLL1; HLA-A; HLA-G; HLA-F; CD36; ITGAV; DCTN2; DCTN3; KIF2A; KIF2C; FCER1G; DYNC1I1; MR1; KIF4A; PYCARD; KIF18A; CENPE; FCGR2B; IFI30; SEC24D; SAR1B; CTSS; CAPZA1; KIF23; TAPBP; RACGAP1; ACTR1A; LNPEP; KIF11	140	140
9.39348e-07	3.3414e-05	GO:0043632	b	5	modification-dependent macromolecule catabolic process	406; 408; 65992; 550; 701; 891; 983; 991; 996; 997; 1050; 1263; 5719; 1649; 2768; 2932; 3093; 4287; 4738; 5393; 5394; 5684; 5686; 5687; 5688; 5690; 5692; 5693; 5695; 5696; 5698; 5699; 5701; 5707; 5708; 5713; 6386; 7126; 7184; 7319; 7320; 7322; 7329; 7336; 7345; 7347; 7415; 7494; 7874; 6790; 7993; 8878; 9212; 9532; 9616; 9861; 9960; 9978; 10213; 10475; 10616; 11267; 10769; 11047; 11065; 11340; 790…	HECTD3; UBE2J1; BUB1B; NTAN1; PLK3; PLK2; USP22; ANAPC10; RMND5B; DDIT3; DNAJC10; FBXL2; GSK3B; RBX1; TSG101; TRIM38; DTL; UBE2D2; HSP90B1; EXOSC8; EXOSC9; TRIB2; FBXL6; EXOSC7; ARNTL; SMURF2; CDK1; DERL2; UBXN8; EXOSC10; RNF7; PBK; UBE2I; UBE2K; UBE2A; PSMD14; UBE2C; UBE2B; TNFAIP1; PSMD13; CDC20; TRIM9; RBCK1; DDRGK1; RNF125; ATXN3; DDA1; BAG2; PSMB10; SDCBP; ARRB1; NEDD8; PSMA3; CDC34; FBXO22;…	624	622
9.41964e-07	1.41952e-05	GO:0051093	b	4	negative regulation of developmental process	154; 301; 393; 406; 66008; 595; 627; 650; 677; 862; 864; 865; 952; 1020; 1230; 1281; 1284; 1289; 1290; 1524; 1649; 1716; 1786; 1809; 1893; 1948; 1949; 1969; 2146; 2200; 2213; 2305; 2395; 2625; 2633; 2932; 3087; 3135; 3142; 3458; 3553; 3627; 3635; 3659; 3685; 3955; 3956; 4017; 4057; 4067; 4091; 4212; 4487; 4772; 4804; 4830; 4846; 4851; 4854; 4882; 4982; 5155; 5196; 5376; 5468; 5515; 5744; 5764; 59…	CD38; TIMP1; HIST1H4H; PDCD10; BDNF; SEMA4C; SEMA4F; SEMA4G; CDC73; DNMT1; DYNLT1; STRAP; CBFB; LYN; MTMR2; NPR2; DDIT3; ARHGEF15; PLK2; IFNG; DAAM2; POSTN; TNFRSF21; STK4; CXCL10; GATA3; BMP2; INPP5D; NME1; CX3CR1; TBX3; CCND1; VIM; PPP2CA; FOXM1; NFATC1; TRAK2; HLA-G; RC3H2; TRIB2; ARHGAP4; COL3A1; GSK3B; LUC7L; ARNTL; PTN; RUNX3; PLAC8; THBS2; MEIS2; SOX17; FIG4; TRPM4; GDF11; DPYSL3; GBP1; PP…	936	933
9.53015e-07	1.04174e-05	GO:0044248	b	3	cellular catabolic process	100; 154; 313; 406; 408; 65992; 550; 581; 586; 633; 669; 677; 701; 11065; 874; 891; 948; 949; 960; 983; 991; 996; 997; 1020; 1036; 1050; 1263; 1312; 1464; 1520; 5719; 1613; 1649; 1676; 1774; 1777; 1890; 2026; 2027; 2167; 2597; 2717; 2768; 2817; 2932; 2935; 3001; 3040; 3043; 3045; 3064; 3093; 3094; 3098; 3099; 3101; 3161; 3251; 3295; 3357; 3416; 3423; 3458; 3553; 3587; 3620; 3704; 3836; 3964; 4012…	HECTD3; PMAIP1; UBE2J1; TIMP1; BUB1B; PRKAG1; HBD; PLK3; PLK2; CDO1; BGN; HBB; DCTPP1; CBR3; CSDC2; ADO; DYNLL1; PSMC4; IGF2BP3; NAGK; MTPAP; PLA2G4C; SDF2; ATG3; PPT1; ANAPC10; TRIM21; RMND5B; MTMR9; TMEM59; ABHD5; PYGL; MTMR2; ENTPD7; DDIT3; DNAJC10; FBXO22; IFNG; HK3; HK1; DFFA; BCAT1; PIK3C2B; RPL10; CD36; CTSS; SDF2L1; PDE8B; PAFAH1B2; INPP5F; CSPG4; HK2; HSD17B4; SCARB1; FBXL2; SNAP29; GSK3…	2260	2252
9.54311e-07	1.42159e-05	GO:0043085	b	4	positive regulation of catalytic activity	134; 154; 378; 391; 393; 408; 65992; 483; 578; 581; 595; 627; 637; 648; 650; 775; 834; 891; 894; 920; 949; 983; 990; 991; 1020; 1062; 1164; 1436; 1445; 1464; 1605; 1647; 55704; 1794; 1894; 1969; 2013; 2074; 2146; 2268; 2335; 2339; 2395; 2764; 2769; 2919; 2932; 2968; 3071; 3150; 3267; 3301; 3357; 3458; 3553; 3689; 3702; 3932; 4057; 4067; 4208; 4258; 4635; 4650; 4688; 4804; 4846; 837; 5134; 5155; 5…	PMAIP1; PDGFRB; PRKAG1; PPP2R3C; STK10; MYL4; PDCD10; S100A10; BDNF; TPX2; ARHGEF6; GADD45A; CACNA1C; FGR; MTMR9; RFC4; LYN; ARHGAP28; FNTA; SHC2; IFNG; CENPE; NOD2; ATP1B3; STK4; CXCL13; RSU1; NHEJ1; ABHD5; CXCL1; PSRC1; DNAJA1; BMP2; FN1; MTCH1; CCND1; SCARB1; CCND2; GSK3B; PPP2CA; ARHGAP15; LAT; CD300A; CCL2; COPS8; HMGN1; CCL5; ADORA1; CCL8; RASSF2; MGST2; B3GAT3; ITGB2; ARHGAP4; PSENEN; BAK1…	1413	1412
1.0804e-06	1.59113e-05	GO:0000070	b	4	mitotic sister chromatid segregation	701; 891; 990; 991; 996; 1062; 1063; 55781; 7272; 7283; 7756; 8260; 8766; 9055; 9212; 9493; 9555; 9787; 10300; 10403; 10460; 11004; 11130; 79003; 51451; 81930; 51203; 84722; 55165; 24137; 25936; 29127; 64151	LCMT1; NSL1; KATNB1; BUB1B; ZWINT; CEP55; MIS12; PRC1; NDC80; KIF2C; RAB11A; NUSAP1; RACGAP1; KIF4A; TTK; CDC6; AURKB; DLGAP5; ZNF207; CENPF; CENPE; KIF18A; PSRC1; RIOK2; CCNB1; NAA10; CDC27; TACC3; H2AFY; KIF23; CDC20; TUBG1; NCAPG	155	155
1.08684e-06	1.16789e-05	GO:0019884	b	3	antigen processing and presentation of exogenous antigen	829; 832; 912; 948; 1062; 1520; 1780; 2207; 2213; 3105; 3134; 3135; 3685; 3796; 3832; 4012; 6890; 6892; 8655; 9493; 9871; 10121; 10437; 10540; 11004; 11258; 51128; 81930; 24137; 29127	TAP1; CAPZB; CD1D; DYNLL1; HLA-A; HLA-G; HLA-F; CD36; ITGAV; DCTN2; DCTN3; KIF2A; KIF2C; FCER1G; DYNC1I1; KIF4A; KIF18A; CENPE; FCGR2B; IFI30; SEC24D; SAR1B; CTSS; CAPZA1; KIF23; TAPBP; RACGAP1; ACTR1A; LNPEP; KIF11	134	134
1.10188e-06	1.60454e-05	GO:0050663	b	4	cytokine secretion	301; 834; 914; 929; 948; 965; 1436; 2213; 2219; 2268; 2335; 2597; 2615; 2625; 2633; 3098; 3357; 3553; 3685; 4067; 4851; 5987; 6284; 7096; 7124; 7133; 7291; 7293; 7494; 23208; 10385; 10631; 11119; 51311; 51744; 56253; 26191; 27242; 29108; 22861; 64127	BTN3A1; CD58; GAPDH; CD36; CD244; NOD2; CD2; BTN2A2; IL1B; S100A13; XBP1; PTPN22; NLRP1; TWIST1; CSF1R; FGR; SYT11; HTR2B; TNFRSF4; PYCARD; LYN; ANXA1; FCN1; HK1; GBP1; TRIM27; FCGR2B; POSTN; TNFRSF21; TNF; GATA3; CRTAM; TNFRSF1B; FN1; CASP1; LRRC32; NOTCH1; ITGAV; CD14; TLR1; TLR8	214	214
1.1591e-06	8.88643e-05	GO:0016462	m	5	pyrophosphatase activity	70; 301; 308; 318; 378; 391; 477; 483; 488; 902; 1062; 1759; 1780; 2074; 2617; 2633; 2634; 2669; 2768; 2769; 2770; 2787; 2791; 2935; 2968; 3416; 3704; 3796; 3801; 3832; 4292; 4542; 4637; 4643; 4644; 4650; 4893; 5378; 5413; 5414; 5701; 5704; 5869; 5873; 5880; 5888; 5889; 5912; 5984; 6016; 6237; 55661; 55720; 6890; 6892; 6990; 6993; 7153; 7277; 7278; 7280; 7283; 7415; 7846; 8483; 8655; 8766; 8992; …	TAP1; DYNLL1; ATF7IP; MYL6; DCTPP1; KIF4A; RAB4B; KIF2A; KIF2C; GNL2; TUBA3C; DYNLT1; GNG11; DYNLT3; MYO1F; ENTPD7; ATP13A1; RAB5B; CENPE; ATP1B3; PMS1; KIFC3; RAB27A; DDX41; KIF23; ATP8B2; GNG5; MYO5A; CCNH; ATP6V1D; ATP2A2; YME1L1; RIT1; RRAS; DNM1; DDX47; NKIRAS2; SEPT5; SEPT4; ARL4C; CCT8; ABCF2; DDX52; TUBA1B; TUBA1A; TUBA1C; RAB11A; NUDT2; GEM; TOP2A; NUDT9; GSPT1; TUBB6; GBP2; GBP1; TUBB3;…	921	918
1.1913e-06	1.20619e-05	GO:0098589	c	2	membrane region	477; 483; 695; 871; 914; 920; 929; 948; 949; 962; 1445; 1604; 1605; 1613; 1947; 2013; 2817; 2824; 3055; 3098; 3635; 3689; 3932; 4067; 4846; 5515; 5538; 5788; 5912; 6281; 6386; 6401; 7035; 7096; 7124; 7133; 7416; 7804; 7827; 7846; 8772; 10211; 10287; 10376; 23603; 10630; 26509; 81930; 54900; 23180; 23299; 23433; 27040; 7462; 64750	EFNB1; CD55; CD36; SDCBP; CD4; CORO1C; NOS3; CD2; GPM6B; S100A10; VDAC1; MYOF; SMURF2; TNFRSF1B; PPT1; TUBA1A; LAT2; PDPN; BICD2; RFTN1; TFPI; PTPRC; LYN; DAPK3; FLOT1; RAP2B; ITGB2; CD48; CSK; FADD; RHOQ; HK1; KIF18A; ATP1B3; GPC1; TNF; NPHS2; DAG1; HCK; LRP8; LAX1; INPP5D; PPP2CA; SELE; SCARB1; RGS19; CD14; TLR1; EMP2; ATP1A2; TUBA1B; LAT; SERPINH1; LCK; BTK	325	325
1.23575e-06	1.30578e-05	GO:0009306	b	3	protein secretion	135; 291; 301; 308; 406; 408; 775; 834; 914; 929; 948; 952; 965; 1113; 1311; 1436; 2029; 2213; 2219; 2268; 2281; 2335; 2597; 2615; 2625; 2633; 2702; 3098; 3357; 3458; 3553; 3685; 3790; 4067; 4644; 4851; 5066; 5125; 5127; 5341; 5481; 5987; 6284; 6352; 6616; 6659; 7096; 7124; 7133; 7291; 7293; 7351; 7424; 7494; 7857; 23208; 8655; 8736; 9324; 9448; 10059; 10385; 10497; 10631; 10758; 10961; 11119; 51…	CD38; MYOM1; ATP13A2; DYNLL1; MAP4K4; CCL5; CHGA; CD58; SCG2; GAPDH; CD36; PCSK5; BTN3A1; DNAJC1; TRPM4; CD2; ARRB1; HMGN3; IL1B; PAM; SOX4; XBP1; ARNTL; ADORA2A; NLRP1; KCNS3; TWIST1; CACNA1C; CSF1R; RHBDF2; FGR; SYT11; ENSA; HTR2B; TNFRSF4; TRAF3IP2; LYN; CD244; ANXA1; PTPN22; FCN1; TRIM27; ANXA5; TLR8; IFNG; COMP; GBP1; HK1; FCGR2B; NOD2; SLC25A4; ANO1; POSTN; TNFRSF21; TNF; UNC13B; VEGFC; PYC…	556	555
1.2429e-06	4.29835e-05	GO:0010604	b	5	positive regulation of macromolecule metabolic process	59; 70; 87; 134; 154; 187; 378; 391; 406; 408; 65992; 578; 581; 595; 602; 627; 637; 648; 650; 677; 718; 834; 864; 865; 890; 891; 894; 898; 902; 908; 920; 948; 952; 960; 983; 990; 991; 1020; 1030; 1050; 1054; 1062; 1111; 1164; 1230; 1263; 1277; 1390; 1436; 1445; 1464; 1524; 1536; 1605; 1647; 1649; 1652; 55704; 1786; 1810; 1871; 1894; 1960; 2000; 2004; 2013; 2067; 2074; 2113; 2116; 2119; 2122; 2146…	PRKAG1; STK10; PDCD10; SEMA4C; CDC73; CAMTA2; IFNG; FN1; FXR1; STK4; CXCL10; GATA3; CCND1; CCND2; BAK1; TCF15; LAT; EIF5A2; ACTA2; HMGN3; HMGN1; DTL; ITGA5; ARNTL; CCT8; CSK; CCT2; CCT3; CCT4; SOX17; TTK; DDX41; GDF11; PDLIM1; HOXB2; HOXB6; PPARG; VEGFC; RPS6KA3; PSMD14; DNAJC2; DNAJC3; FLOT1; ATXN3; SMAD6; TAF12; TAF10; FOXM1; CDC123; CDC6; TNFRSF1B; SPI1; ARF4; ELL3; LTB; LTF; UBE2V2; RIOK2; TA…	3268	3256
1.2596e-06	1.30916e-05	GO:0044087	b	3	regulation of cellular component biogenesis	391; 581; 627; 637; 829; 832; 865; 948; 961; 997; 1113; 1307; 1605; 1613; 55704; 1809; 1810; 1894; 1969; 2067; 2316; 2764; 2824; 2932; 2968; 3055; 3059; 3064; 3071; 3416; 3458; 55781; 4091; 4208; 4312; 4314; 4478; 4851; 5341; 5366; 5701; 5704; 5880; 5987; 6281; 6386; 6491; 6622; 6624; 51504; 6812; 7058; 7111; 7124; 7157; 7168; 7291; 7336; 7415; 7456; 23187; 23191; 23208; 8195; 8292; 8477; 8543; 8…	TRMT112; PMAIP1; PLK2; CD36; ATF7IP; GPM6B; DYNLL1; BDNF; SAR1B; CCDC88A; ARHGEF2; CBFB; SRPX2; MKKS; ARHGAP28; ARHGEF15; IFNG; TRIM27; SH3GLB1; FCHSD2; CXCL13; PSMC4; PSRC1; TWF2; ORMDL2; DR1; ARPC1B; TMOD1; GSK3B; CEP76; RBX1; TSG101; CAPZB; COLQ; S100A10; ARHGEF10L; STIL; SUB1; THBS2; SYT11; CDC42EP1; FAM98A; FARP2; DPYSL3; ARPC2; RHOQ; ARPC5; DAG1; PHLDB1; COL16A1; PLEK; RHOD; TP53; GPSM2; ME…	959	957
1.2807e-06	1.22043e-05	GO:0031012	c	2	extracellular matrix	301; 308; 309; 311; 633; 871; 977; 1178; 1277; 1278; 1281; 1282; 1284; 1289; 1290; 1293; 1294; 1306; 1307; 1311; 1464; 1476; 1520; 1605; 1893; 2200; 2201; 2219; 2335; 2615; 2817; 3490; 3915; 3956; 4017; 4052; 4147; 4240; 4256; 4312; 4313; 4314; 4693; 4982; 5155; 5196; 5199; 5549; 5764; 5806; 6281; 6383; 6678; 7045; 7058; 7076; 7184; 7980; 8483; 9510; 7059; 10417; 10446; 10631; 11096; 11117; 78987…	TNFRSF11B; MFGE8; CRELD1; PDGFB; BGN; COLQ; CD151; IGFBP7; PF4; FBN1; S100A10; COL3A1; CD248; LGALS1; ADAMTS5; PTN; LOXL2; LAMC1; ADAMTS1; TIMP1; SCARA3; MMRN2; ASPN; PTX3; THBS2; THBS3; EGFL7; SPARC; EMILIN1; ANXA11; COLEC12; PRELP; ANXA1; SPON2; FCN1; MATN2; ANXA5; LTBP1; ANXA6; CSTB; COMP; POSTN; FBN2; FN1; CLC; COL5A2; GPC1; COL5A1; COL4A2; COL4A1; WNT5B; ECM1; NDP; COL16A1; CTSS; COL6A3; COL…	504	503
1.38038e-06	1.98774e-05	GO:0071705	b	4	nitrogen compound transport	100; 134; 135; 291; 301; 308; 378; 406; 408; 66008; 477; 550; 602; 637; 677; 695; 775; 784; 834; 914; 929; 948; 952; 965; 983; 1020; 1063; 1113; 1263; 1277; 1311; 1315; 1363; 1436; 1445; 1894; 2029; 2207; 2213; 2219; 2268; 2281; 2316; 2335; 2597; 2615; 2625; 2633; 2702; 2824; 2932; 2987; 3043; 3059; 3087; 3098; 3267; 3295; 3301; 3308; 3357; 3416; 3458; 3553; 3587; 3685; 3689; 3790; 3836; 3838; 40…	CD38; TAP1; TOMM40; DYNLL1; SLC6A6; HSPA4; RHBDF2; PLK3; ZDHHC18; CPE; CD36; HBB; CDC37; VPS8; NOD2; SEC24D; GPM6B; PMM2; CIB1; S100A13; PAM; UBE2J1; PPT1; CACNA1C; DYNLT1; SRP14; FGR; THOC6; SLC48A1; ENSA; RABIF; LYN; KIF18A; SCG5; AUP1; SCAMP3; RAB5B; IFNG; CENPF; HK1; RAMP1; SH3GLB1; SLC25A4; SLC25A22; YWHAB; TNFRSF21; GUK1; YIF1A; PCSK5; GATA3; RAB27A; DNAJA1; FN1; SNAP29; GSK3B; TLR1; FKBP1B…	2339	2334
1.45778e-06	2.07613e-05	GO:0007229	b	4	integrin-mediated signaling pathway	961; 1281; 1307; 2013; 2207; 2268; 2316; 3055; 3674; 3676; 3678; 3679; 3682; 3683; 3685; 3689; 5341; 7076; 7305; 7409; 7791; 8515; 9270; 9510; 27040	TIMP1; ITGA4; ITGA5; ITGA7; ITGA10; COL3A1; ITGB1BP1; ZYX; FCER1G; ADAMTS1; TYROBP; ITGA2B; FGR; EMP2; ITGB2; CD47; HCK; COL16A1; PLEK; VAV1; ITGAV; ITGAL; LAT; FLNA; ITGAE	102	102
1.49279e-06	2.07885e-05	GO:0043086	b	4	negative regulation of catalytic activity	135; 301; 308; 408; 718; 871; 960; 1030; 1031; 1050; 1293; 1294; 11153; 1445; 1469; 1474; 1475; 1476; 1647; 1676; 1846; 1893; 2029; 2167; 2281; 2597; 2717; 2764; 2932; 2950; 3001; 3071; 3087; 3301; 3553; 4057; 4067; 4804; 4846; 4851; 4947; 5147; 5274; 5468; 5515; 5611; 5635; 5764; 5777; 5788; 5806; 5859; 5896; 5927; 5987; 5998; 5999; 6197; 6447; 6622; 7035; 7076; 7124; 7157; 7345; 7980; 8195; 830…	FKBP15; TIMP1; SCG5; CCR2; GADD45A; MICAL1; ENSA; MKKS; CDKN2B; CDKN2C; PRPSAP1; TRIM27; DFFA; PYCARD; DNAJA1; COL7A1; PPP2CA; H2AFY; TFPI2; GSK3B; ANGPTL4; FKBP1B; CD300A; KDM5A; TSG101; TNFSF14; GAPDH; DBNDD2; TRIB2; ITIH3; ADORA2A; CSRNP2; TRIAP1; CSK; FARP1; PPARG; RAG1; HEXIM1; WFDC1; PTPN6; RPS6KA3; TP53; GZMA; DNAJC3; PDE6D; SNCA; BAG2; BAG4; GLA; AIDA; LAX1; SPRY1; ARRB1; IL1B; GMFG; PTX3…	776	774
1.50631e-06	2.07885e-05	GO:0032970	b	4	regulation of actin filament-based process	134; 391; 477; 488; 775; 829; 832; 961; 1020; 1072; 1436; 1613; 55704; 1894; 2316; 2702; 2764; 2824; 3055; 3059; 3071; 3759; 4208; 5066; 5159; 5341; 5987; 5999; 6281; 6624; 7111; 7168; 7456; 23191; 8195; 8477; 9168; 9270; 9530; 9535; 9873; 9948; 10092; 10095; 10096; 10109; 10630; 11013; 11135; 11151; 11344; 29984; 10602; 79822; 54795; 55160; 22899; 23433; 25802; 29108; 81873	CAPZB; NCKAP1L; PLEK; ATP2A2; PDGFRB; ADORA1; GMFB; LMOD1; TMSB10; PDPN; GPM6B; S100A10; ITGB1BP1; PAM; BAG4; ECT2; CCDC88A; CYFIP1; CACNA1C; CSF1R; TPM1; ARHGEF10L; RGS4; HCLS1; PYCARD; MKKS; ARHGAP28; DAPK3; CDC42EP1; CDK5; ARHGEF15; WDR1; CDC42EP3; ARPC2; CD47; TRIM27; ARPC5; TRPM4; FCHSD2; GPR65; CFL1; HCK; RHOG; FSCN1; RHOD; KCNJ2; CAPZA1; TWF2; GJA5; RHOQ; ARPC1B; ARPC5L; TMOD1; MEF2C; CORO…	377	377
1.50781e-06	2.07885e-05	GO:0050865	b	4	regulation of cell activation	100; 135; 301; 558; 677; 695; 864; 865; 912; 914; 920; 952; 961; 1050; 1178; 1445; 1604; 1947; 1948; 1949; 1960; 2207; 2213; 2268; 2615; 2625; 3071; 3135; 3142; 3458; 3553; 3600; 3620; 3635; 3659; 3689; 3932; 3956; 4067; 4208; 4292; 4846; 5155; 5159; 5341; 5777; 5788; 5880; 5896; 6347; 6352; 6622; 6812; 7056; 7124; 7133; 7158; 7293; 7305; 7409; 7494; 7940; 729230; 8543; 8740; 8772; 10385; 10630; …	CD38; EFNB3; PPP2R3C; AXL; TYROBP; FGR; CBFB; FADD; LYN; IFNG; TNIP2; TNFRSF21; GATA3; CD4; INPP5D; LST1; RUNX3; LAT; CD300A; CCL2; CD1D; TNFSF14; HLA-G; RC3H2; ADORA2A; LILRB2; EGR3; PDPN; CYP26B1; MICA; TNFRSF4; CSK; RAG1; THBD; PLEK; PTPN6; IRF1; TNFRSF1B; HLX; VAV1; MEF2C; SNCA; LCK; BTK; EFNB2; PDGFRB; EFNB1; LAX1; CCR2; IDO1; CD2; IL1B; TICAM1; FCER1G; CCL5; SASH3; STXBP1; ZFP36L1; CLC; ADA…	612	611
1.53782e-06	3.42679e-05	GO:0001882	m	3	nucleoside binding	100; 134; 309; 318; 378; 391; 1759; 55720; 2633; 2634; 2669; 2768; 2769; 2770; 2794; 2935; 55303; 29925; 4830; 4882; 4893; 5413; 5414; 5869; 5873; 5880; 5912; 6016; 6237; 6447; 7277; 7278; 7280; 7283; 7818; 7846; 8766; 8892; 10059; 10123; 10376; 10381; 10981; 11031; 51128; 23560; 22974; 55703; 54707; 29984; 55149; 84790; 51285; 84617; 84705; 53916; 54974; 22808; 58477; 23433; 28511; 29083; 29889	TPX2; RAB4B; RASL12; ADORA1; SCG5; EIF2B2; GSPT1; RIT1; RRAS; DNM1; NKIRAS2; SEPT5; SEPT4; ARL4C; GNAI1; GNL2; GNL1; SRPRB; RAB32; RAB31; TSR1; TUBB2A; TUBA1A; RAB5B; NRAS; ARF4; RAB11A; GPN2; GBP1; GEM; RAP2B; NPR2; RAC2; ANXA6; TUBB6; GBP2; NUDT2; TUBA3C; GMPPB; GTPBP4; DAP3; GTPBP3; ADA; GIMAP4; TUBA4A; SAR1B; MTPAP; RHOG; GTPBP8; RHOD; RAB27A; MRAS; NME1; RHOQ; THG1L; TUBG1; TUBA1C; TUBB3; GN…	396	394
1.55712e-06	5.23949e-05	GO:0000280	b	5	nuclear division	595; 701; 890; 891; 894; 898; 990; 991; 996; 1062; 1063; 1104; 1111; 1164; 5719; 1613; 2316; 3553; 3796; 3832; 55781; 4288; 4292; 4487; 5155; 5159; 5810; 5888; 5889; 7153; 7272; 7283; 7320; 7756; 6790; 8260; 8766; 9055; 9133; 9134; 9212; 9493; 9555; 9587; 9787; 10096; 10111; 10300; 10403; 10460; 11004; 11065; 11130; 22974; 79003; 51451; 80198; 29988; 81930; 51203; 84722; 55165; 56603; 24137; 2593…	LCMT1; MKI67; UBE2B; BUB1B; ZWINT; NSL1; CEP55; KIF23; KIF4A; MAD2L1BP; SLC2A8; KIF11; RAD1; MIS12; IL1B; KIF2A; PRC1; CDC6; RAB11A; TPX2; CCNA2; CCNE2; NDC80; KIF2C; CCNE1; MLH1; KATNB1; TTK; AURKA; AURKB; CKS2; MSX1; DAPK3; CHEK1; ZNF207; PDGFB; CCNB2; CENPF; CENPE; DLGAP5; KIF18A; PSRC1; RACGAP1; PDGFRB; NUSAP1; RAD51C; RIOK2; RCC1; CCNB1; NAA10; MUS81; CCND1; UBE2C; CCND2; H2AFY; PSMD13; CDC2…	428	428
1.55763e-06	3.42679e-05	GO:0005102	m	3	signaling receptor binding	87; 133; 134; 135; 301; 308; 378; 406; 408; 66008; 488; 624; 627; 637; 650; 718; 891; 898; 914; 920; 948; 965; 977; 1020; 1072; 1281; 1289; 1307; 1311; 1363; 1407; 1652; 1759; 1794; 1890; 1893; 1947; 1948; 1949; 2013; 2029; 2167; 2200; 2219; 2268; 2274; 2281; 2316; 2335; 2339; 2625; 2671; 2717; 2764; 2768; 2769; 2770; 2919; 2921; 3055; 3105; 3134; 3135; 3295; 3301; 3384; 3386; 3416; 3458; 3484; 3…	TAP1; MFGE8; PDGFRB; CPE; CD36; PTHLH; RLN2; BDNF; SEMA4C; MICB; SEMA4F; SEMA4G; ADAMTS5; TIMP1; TYROBP; CRLF1; FGR; STRAP; MED24; PYCARD; ENSA; MANF; FADD; LYN; RER1; IRAK4; FNTA; SHC2; IFNG; P4HB; SNTG2; SCG2; BAMBI; TRAF3IP2; LY96; CXCL10; CXCL13; CCRL2; GATA3; CXCL1; CXCL3; DNAJA1; CXCL5; BMP2; FN1; CXCL6; PPP2CA; CCR2; EGFL7; TLR1; FKBP1B; ANGPTL2; NETO2; CCL2; SNX1; HMGN3; ATP2A2; CCL5; ADO…	1674	1670
1.61922e-06	5.30508e-05	GO:0007265	b	5	Ras protein signal transduction	391; 393; 408; 890; 1072; 1278; 1281; 1786; 1796; 1894; 2305; 2768; 2841; 4067; 4650; 4804; 4851; 4893; 5159; 5869; 5873; 5880; 5912; 5922; 6016; 6237; 6464; 7126; 7157; 7409; 23191; 8477; 8727; 8766; 8878; 9046; 9181; 9266; 9448; 9459; 9855; 10160; 10161; 10211; 10252; 10602; 10617; 10630; 10750; 10769; 10981; 11031; 11135; 11235; 10235; 29984; 50650; 50861; 53916; 55160; 22808; 22899; 55785; 23…	PLK2; PDGFRB; CYFIP1; MAP4K4; STMN3; ARHGEF2; RASGRP2; CTNNAL1; RIT1; GPR18; RRAS; PDCD10; SPRY1; FGD6; FOXM1; NGFR; ARRB1; ARHGAP4; COL3A1; ARHGEF10L; RAB4B; ARHGEF15; DOK2; CCNA2; RAB32; ECT2; ARHGEF6; DNMT1; NRAS; ARHGEF3; FARP1; RAB11A; DOK1; GNA12; LYN; RHOQ; FLOT1; RAP2B; STAMBP; RAC2; SHC1; SHC2; RAB5B; CDC42EP3; CDC42EP1; MRAS; PDPN; GPR65; FARP2; CFL1; CYTH2; RHOG; RASA2; RHOD; RAB27A; T…	438	437
1.68991e-06	1.72807e-05	GO:0045087	b	3	innate immune response	301; 558; 695; 715; 718; 829; 834; 912; 929; 948; 960; 961; 965; 1054; 1113; 1436; 1520; 1524; 1536; 1604; 1613; 1675; 2000; 2207; 2213; 2219; 2268; 2597; 2625; 2633; 2634; 3002; 3055; 3093; 3105; 3134; 3135; 3140; 3384; 3454; 3455; 3458; 3659; 3689; 4057; 4067; 4277; 4688; 4615; 4893; 4938; 837; 5199; 5468; 5537; 5696; 5777; 5806; 5871; 5873; 5971; 5987; 6197; 6347; 6351; 6352; 6355; 6622; 6737;…	CD36; IFNAR2; IFNAR1; POLR3B; IKBKE; MICB; ZYX; TYROBP; ARHGEF2; MR1; FGR; OAS1; FADD; RELB; LYN; IRAK4; IFNG; TRIM27; TRIM21; IFI30; TNIP2; TSPAN6; LY96; CTSS; GATA3; RAB27A; CX3CR1; VIM; TLR1; COLEC12; TLR7; TLR8; CD300A; CCL2; CD1D; TRIM38; CCL4; CCL5; HLA-A; HLA-G; GAPDH; HSP90B1; LY86; MARCO; POLR3K; PPP6C; AXL; ULBP2; MYD88; FCN1; GBP2; GBP1; PPARG; HIST1H2BF; HEXIM1; HCK; MICA; PTPN6; HIST…	958	953
1.7527e-06	6.73568e-05	GO:0042803	m	4	protein homodimerization activity	87; 154; 301; 309; 432; 440; 471; 578; 581; 914; 919; 920; 949; 1009; 1010; 1050; 1054; 1063; 1182; 11153; 1436; 1613; 1647; 1649; 55704; 1890; 1894; 2027; 2131; 2207; 2316; 2633; 2634; 2717; 2992; 3001; 3087; 3135; 3251; 3295; 3416; 3757; 3781; 3956; 4650; 4668; 4693; 5049; 5130; 5155; 5228; 5341; 5414; 5713; 5788; 5805; 5836; 5896; 6241; 6281; 6282; 6284; 6352; 6480; 6642; 6723; 6789; 6793; 689…	TAP1; DYNLL1; STK10; S100A11; S100A10; S100A13; GADD45A; UPK1A; PYGL; MTMR2; DDIT3; EXT1; CLCN3; CENPF; SH3GLB1; FXR1; MTUS2; NR2C1; STK4; KCNN2; MTPAP; PAFAH1B2; PCYT1A; ATIC; INPP5F; HSD17B4; SCARB1; BAK1; XPNPEP1; TSG101; SNX1; CCL5; HLA-G; PDCD10; SEPT4; LILRB2; TIMELESS; TTK; TKT; SYT11; ERP29; PTS; TOP2A; PDLIM4; TCF3; GBP2; GBP1; TP53I3; RAG1; PLEK; GZMA; KCNH2; TRIM9; CCDC88A; FLNA; TRIM5…	861	860
1.75949e-06	6.73568e-05	GO:0015631	m	4	tubulin binding	827; 1020; 1062; 1605; 55704; 1759; 1780; 2339; 2597; 2620; 3064; 3796; 3801; 3832; 4067; 4131; 4741; 4830; 5423; 6622; 6902; 7411; 7461; 7756; 23208; 8409; 8766; 9055; 9141; 9181; 9217; 9419; 9448; 9493; 9832; 10059; 10112; 10123; 10300; 10749; 11004; 11043; 55521; 79739; 440738; 80346; 81930; 50861; 51203; 84722; 55201; 23281; 24137; 26112; 29127	VBP1; STMN3; KIF23; CCDC69; GAPDH; TTLL7; DNM1; KIF11; MAP1LC3C; CRIPT; PRC1; KIF2A; ARL4C; KIF2C; MAP4K4; UXT; KIF20A; NUSAP1; CLIP2; NEFM; CCDC88A; ARHGEF2; KIF4A; RAB11A; CAPN6; SYT11; LYN; PDCD5; REEP4; TRIM36; ZNF207; MAP1B; FNTA; CENPE; KIF18A; VAPB; MTUS2; MAP1S; DAG1; KIFC3; PSRC1; NME1; KIF1C; RACGAP1; KATNB1; TBCA; DYNC1I1; HTT; CDK5; JAKMIP2; SNCA; DNM1L; MID2; GAS2; POLB	329	329
1.82343e-06	1.83501e-05	GO:0097190	b	3	apoptotic signaling pathway	134; 135; 309; 578; 581; 602; 624; 637; 695; 834; 929; 952; 960; 1396; 1524; 1613; 1649; 1969; 2074; 2395; 2932; 2950; 2999; 3002; 3064; 3093; 3094; 3301; 3458; 3553; 3685; 3932; 4000; 4292; 4487; 4846; 837; 5034; 5196; 5366; 5414; 5423; 5788; 5859; 6789; 7124; 7133; 7157; 7293; 7494; 7529; 7818; 7857; 8682; 8772; 8795; 9141; 9181; 9641; 10038; 10059; 10197; 10519; 10550; 10616; 10961; 10962; 112…	CD38; TM2D1; PMAIP1; AEN; ADORA1; EPHA2; BAX; RRP8; DNAJA1; NOS3; TNF; PF4; IKBKE; PDCD10; SEPT4; IL1B; BAK1; TNFRSF12A; HINT1; MLLT11; XBP1; ADORA2A; PLEKHF1; TMEM14A; BID; ARHGEF2; GSTP1; MLH1; TRIAP1; DYRK2; PEA15; CIB1; DNAJC10; FADD; TNFRSF4; MSX1; PDCD5; DAPK3; ARL6IP5; DDIT3; ANXA6; IFNG; CD44; P4HB; TNFRSF10B; CASP4; PARP2; SCG2; YWHAB; DAP3; FXN; STK4; ERCC6; PYCARD; LY96; TP53; LMNA; QA…	587	587
1.93164e-06	2.63517e-05	GO:0023057	b	4	negative regulation of signaling	100; 133; 134; 154; 187; 308; 406; 408; 581; 602; 624; 637; 650; 929; 952; 960; 961; 997; 1113; 1407; 1445; 1524; 1605; 1649; 1759; 1846; 1893; 1969; 2122; 2146; 2200; 2201; 2213; 2274; 2281; 2305; 2395; 2625; 2633; 2817; 2932; 2950; 3064; 3087; 3135; 3301; 3357; 3484; 3489; 3553; 3635; 3685; 3955; 4000; 4043; 4052; 4057; 4067; 4091; 4772; 4846; 4851; 4854; 5196; 5341; 5468; 5515; 5579; 5777; 578…	CD38; PLK2; SCG2; SOX17; ADM; ARHGEF2; STRAP; TLE3; FADD; LYN; MTMR2; DDIT3; BAMBI; TSPAN6; LY96; NXN; GATA3; LAX1; DNAJA1; INPP5D; BMP2; CX3CR1; PPP2CA; LITAF; GSK3B; EGFL7; FKBP1B; RBX1; CD300A; TSG101; NFATC1; STMN3; CCL5; ADORA1; RASSF2; HLA-G; DNM1; NDRG2; ARNTL; SMURF2; LILRB2; INVS; PRR5L; TRIAP1; CYP26B1; AIDA; SYT11; HTR2B; TNFRSF4; GSTP1; CSK; FBN2; GBP1; PPARG; PAK1IP1; IGFBP1; IGFBP6;…	1293	1291
1.94299e-06	3.91835e-05	GO:0038187	m	3	pattern recognition receptor activity	929; 948; 949; 2219; 8685; 51284; 51311; 81035; 85363; 23643	FCN1; MARCO; SCARB1; CD36; CD14; COLEC12; TLR7; LY96; TLR8; TRIM5	20	20
1.94299e-06	6.73568e-05	GO:0008329	m	4	signaling pattern recognition receptor activity	929; 948; 949; 2219; 8685; 51284; 51311; 81035; 85363; 23643	FCN1; MARCO; SCARB1; CD36; CD14; COLEC12; TLR7; LY96; TLR8; TRIM5	20	20
2.01523e-06	1.99634e-05	GO:0032637	b	3	interleukin-8 production	301; 408; 602; 914; 929; 965; 1649; 2219; 3553; 4615; 5788; 7096; 7124; 8772; 51284; 51311; 51744; 26191; 29108; 64127	ANXA1; PTPN22; FCN1; DDIT3; CD58; FADD; NOD2; CD244; TNF; CD14; TLR1; PTPRC; TLR7; CD2; ARRB1; PYCARD; IL1B; MYD88; TLR8; BCL3	72	72
2.09216e-06	2.82442e-05	GO:0060627	b	4	regulation of vesicle-mediated transport	135; 301; 408; 488; 558; 718; 929; 948; 949; 961; 977; 1020; 1445; 1759; 1794; 1948; 2207; 2213; 2268; 2932; 3055; 3071; 3458; 3553; 3560; 3600; 3685; 3689; 4043; 4067; 4240; 4478; 4851; 5413; 5414; 5468; 5538; 5579; 5604; 5788; 5806; 5869; 5873; 5880; 6347; 6386; 6401; 6455; 6622; 6812; 7124; 23208; 8301; 729230; 8724; 8766; 8898; 10059; 10211; 10347; 10497; 11267; 11031; 11151; 11314; 51128; 80…	EFNB2; CCL2; NCKAP1L; RAB4B; ATP2A2; DOCK2; CCR2; TSG101; RUFY1; CD36; NOTCH1; STXBP1; CD151; MAP2K1; CORO1A; DNM1; ARRB1; SEPT5; SEPT4; IL1B; SH3GL1; SAR1B; AXL; ADORA2A; FCER1G; MFGE8; RAB31; ATG3; PPT1; PTX3; FGR; RAB11A; LRPAP1; SYT11; MICAL1; C3; PYCARD; LYN; BET1L; MTMR2; FLOT1; ANXA1; ITGB2; RAC2; CSK; RAB5B; IFNG; CD47; PRKCB; FCGR2B; PPARG; TNF; UNC13B; SNF8; STX18; HCK; SNX3; SDCBP; RAB…	529	527
2.30373e-06	2.24702e-05	GO:0035239	b	3	tube morphogenesis	133; 187; 301; 578; 581; 650; 677; 718; 1072; 1281; 1282; 1284; 1306; 1311; 1436; 1464; 1524; 1536; 1605; 1890; 1893; 1948; 1960; 1969; 2004; 2013; 2113; 2116; 2119; 2335; 2625; 2702; 3087; 3099; 3135; 3142; 3198; 3207; 3237; 3553; 3627; 3678; 3685; 3689; 4017; 4162; 4208; 4240; 4313; 4643; 4804; 4846; 4851; 4854; 5159; 5196; 5228; 5468; 5547; 5579; 5764; 6019; 6237; 6347; 6464; 6491; 6659; 6678;…	MFGE8; THBS2; PLK2; SCG2; RLN2; PDCD10; SEMA4C; HTATIP2; SRPX2; MKKS; SHC1; HK2; RAMP1; STK4; CXCL10; CXCL13; GATA3; BMP2; COL15A1; FN1; CX3CR1; SPRY1; BAK1; EGFL7; ELK3; ANGPTL4; CCL2; HLA-G; ITGA5; RRAS; NOS3; COL3A1; TNFRSF12A; SOX18; PTN; STIL; EGR3; TCTN1; TIMELESS; SOX17; PPARG; DAG1; VEGFC; ETV2; ETV5; GJA5; VASH1; HLX; CSPG4; ITGAV; HOXD11; MEF2C; COL4A2; EFNB2; PDGFRB; HDAC5; COL4A1; HDA…	809	809
2.48077e-06	3.31452e-05	GO:1901565	b	4	organonitrogen compound catabolic process	100; 406; 408; 65992; 550; 586; 633; 701; 891; 949; 960; 983; 991; 996; 997; 1036; 1050; 1203; 1263; 1312; 1464; 1520; 5719; 1649; 1890; 2316; 2717; 2768; 2817; 2932; 3001; 3093; 3094; 3161; 3251; 3416; 3423; 3458; 3553; 3620; 3704; 4012; 4287; 4478; 4668; 4738; 4846; 4907; 4947; 5366; 5538; 5549; 5611; 5684; 5686; 5687; 5688; 5690; 5692; 5693; 5695; 5696; 5698; 5699; 5701; 5704; 5707; 5708; 5713…	HECTD3; PMAIP1; UBE2J1; TIMP1; BUB1B; NTAN1; PLK3; PLK2; CDO1; BGN; DCTPP1; USP22; SDF2; PPT1; ANAPC10; CLN5; RMND5B; LYPLA2; CLN8; DDIT3; DNAJC10; IFNG; BCAT1; CTSS; PDE8B; CSPG4; ADRM1; SCARB1; FBXL2; GSK3B; ENC1; RBX1; XPNPEP1; SNX3; SNX1; TRIM38; YME1L1; UBE2D2; HSP90B1; TRIB2; FBXL6; NGLY1; ARNTL; SMURF2; CDK1; NT5E; SOX17; DERL2; UBXN8; PJA1; SDF2L1; HMMR; NUDT9; RNF7; UBE2C; PBK; UBE2I; PL…	1284	1277
2.51067e-06	7.88384e-05	GO:0010648	b	5	negative regulation of cell communication	100; 133; 134; 154; 187; 308; 406; 408; 581; 602; 624; 637; 650; 929; 952; 960; 961; 997; 1113; 1407; 1445; 1524; 1605; 1649; 1759; 1846; 1893; 1969; 2122; 2146; 2200; 2201; 2213; 2274; 2281; 2305; 2395; 2625; 2633; 2817; 2932; 2950; 3064; 3087; 3135; 3301; 3357; 3484; 3489; 3553; 3635; 3685; 3955; 4000; 4043; 4052; 4057; 4067; 4091; 4772; 4846; 4851; 4854; 5196; 5341; 5468; 5515; 5579; 5777; 578…	CD38; PLK2; SCG2; SOX17; ADM; ARHGEF2; STRAP; TLE3; FADD; LYN; MTMR2; DDIT3; BAMBI; TSPAN6; LY96; NXN; GATA3; LAX1; DNAJA1; INPP5D; BMP2; CX3CR1; PPP2CA; LITAF; GSK3B; EGFL7; FKBP1B; RBX1; CD300A; TSG101; NFATC1; STMN3; CCL5; ADORA1; RASSF2; HLA-G; DNM1; NDRG2; ARNTL; SMURF2; LILRB2; INVS; PRR5L; TRIAP1; CYP26B1; AIDA; SYT11; HTR2B; TNFRSF4; GSTP1; CSK; FBN2; GBP1; PPARG; PAK1IP1; IGFBP1; IGFBP6;…	1289	1287
2.52948e-06	2.42984e-05	GO:0000226	b	3	microtubule cytoskeleton organization	827; 891; 983; 991; 1020; 1058; 1062; 1104; 1111; 1263; 1605; 1647; 55704; 2316; 2597; 2770; 2932; 3064; 3796; 3832; 4000; 4131; 4287; 4292; 4682; 6491; 6622; 6790; 6905; 6993; 7272; 7277; 7280; 7283; 7320; 7415; 7756; 7846; 23187; 8409; 8766; 9055; 9181; 9212; 9419; 9493; 10112; 10252; 10263; 10300; 10376; 10381; 10403; 10460; 10519; 10540; 10769; 11004; 22974; 55521; 81930; 57405; 84790; 50861;…	CCDC68; KATNB1; STMN3; ARHGEF2; PLK3; PLK2; CCDC69; GAPDH; LRRC49; SPRY1; MAP1S; KIF11; PHLDB1; DCTN2; CRIPT; PRC1; CDC20; KIF2A; CDK2AP2; GNAI1; RAB11A; STIL; NUSAP1; MARK1; NDC80; TUBA1C; GADD45A; TUBA1A; DYNLT1; MLH1; TTK; CAPN6; NUBP1; AURKA; AURKB; PPP2R3C; CHEK1; TRIM36; ZNF207; MAP1B; TUBB6; TUBA1B; CENPE; SNCA; KIF18A; UXT; CENPA; TUBB3; VCP; MAP7D1; PARD3; IQCG; DAG1; CIB1; TUBA4A; LMNA;…	565	565
2.56385e-06	7.88384e-05	GO:0051348	b	5	negative regulation of transferase activity	135; 1030; 1031; 1050; 1445; 1647; 1846; 2167; 2764; 2932; 2950; 3087; 3301; 3553; 4067; 5468; 5515; 5611; 5777; 5788; 5859; 5987; 5998; 5999; 7157; 7345; 9270; 9532; 9535; 9555; 9961; 10252; 10519; 23603; 10614; 11072; 11221; 11314; 7251; 54900; 54997; 26191; 26973; 28951; 29108; 64853; 55861	BAG2; MVP; SPRY1; DBNDD2; TSG101; AIDA; LAX1; CORO1C; FABP4; TRIB2; IL1B; DNAJC3; ITGB1BP1; PTPN22; ADORA2A; CEBPA; CHORDC1; TESC; GADD45A; GMFB; DUSP10; RGS4; CIB1; RGS3; DUSP4; LYN; CDKN2B; CDKN2C; HHEX; CSK; TRIM27; PPARG; HEXIM1; PYCARD; DUSP14; QARS; UCHL1; PTPN6; DNAJA1; TP53; PPP2CA; H2AFY; GSK3B; GSTP1; PTPRC; GMFG; CD300A	268	268
2.59628e-06	7.88384e-05	GO:0009968	b	5	negative regulation of signal transduction	100; 133; 154; 187; 406; 408; 581; 602; 624; 637; 650; 929; 960; 961; 997; 1407; 1445; 1524; 1605; 1649; 1759; 1846; 1893; 1969; 2122; 2146; 2200; 2201; 2213; 2274; 2281; 2305; 2395; 2625; 2633; 2817; 2932; 2950; 3064; 3087; 3135; 3301; 3357; 3484; 3489; 3553; 3635; 3685; 3955; 4000; 4043; 4052; 4057; 4067; 4091; 4772; 4846; 4851; 4854; 5196; 5341; 5468; 5515; 5579; 5777; 5788; 5791; 5859; 5922; …	SCG2; SOX17; ADM; ARHGEF2; STRAP; TLE3; FADD; LYN; MTMR2; DDIT3; BAMBI; TSPAN6; LY96; NXN; GATA3; DNAJA1; INPP5D; BMP2; CX3CR1; PPP2CA; LITAF; GSK3B; EGFL7; FKBP1B; RBX1; CD300A; TSG101; NFATC1; STMN3; CCL5; RASSF2; HLA-G; DNM1; NDRG2; ARNTL; SMURF2; INVS; PRR5L; TRIAP1; CYP26B1; AIDA; HTR2B; TNFRSF4; GSTP1; CSK; FBN2; GBP1; PPARG; PAK1IP1; IGFBP1; IGFBP6; DAG1; PLEK; PTPN6; PBK; APLNR; UBE2B; TN…	1183	1181
2.6773e-06	2.40957e-05	GO:0042175	c	2	nuclear outer membrane-endoplasmic reticulum membrane network	391; 412; 65992; 488; 550; 581; 662; 757; 813; 912; 920; 983; 1315; 11153; 1536; 1603; 1727; 2131; 2135; 2137; 2281; 60481; 2589; 2677; 3105; 3134; 3135; 3140; 3301; 3992; 3995; 4258; 4259; 4287; 4851; 4854; 4925; 837; 5130; 5279; 5321; 5352; 5355; 5664; 6155; 6185; 6386; 6388; 6622; 6746; 6748; 6890; 6892; 6916; 7184; 7345; 7415; 7494; 7993; 8560; 9023; 9217; 9276; 140578; 9600; 9871; 10026; 100…	TAP1; RPN2; UBE2J1; TMCO1; ERGIC2; DNAJC1; ALG8; FADS3; SDF2; MR1; CLN8; AUP1; TBXAS1; EXT1; VRK2; EXTL2; EXTL3; SEC24D; YIF1A; OSBPL3; NUCB2; PCYT1A; DNAJA1; ORMDL2; ELOVL1; ATP8B2; FKBP1B; TLR7; COPB1; KDELR3; TLR8; COPB2; CH25H; CD1D; GGCX; CYB5R3; ATP2A2; ALG3; HLA-A; HLA-G; HLA-F; HSP90B1; ALG5; MGST2; MGST3; PSENEN; TMEM132A; CHODL; PIGG; CYP26B1; DERL2; UBXN8; ATP10A; PIGK; EIF5A2; RHOG; G…	1097	1095
2.71931e-06	2.57319e-05	GO:0030168	b	3	platelet activation	87; 408; 558; 1192; 1277; 1278; 1281; 1311; 1606; 2207; 2316; 2768; 2769; 3043; 3674; 3932; 4067; 4846; 5155; 5196; 5341; 5579; 5777; 5912; 6812; 7056; 7225; 7409; 8527; 9158; 10630; 29071	HBB; STXBP1; TRPC6; PF4; ARRB1; COL3A1; AXL; FCER1G; ITGA2B; PDPN; GNA12; LYN; DGKA; DGKD; RAP2B; PDGFB; NOS3; CLIC1; COMP; PRKCB; THBD; PLEK; PTPN6; ACTN1; VAV1; C1GALT1C1; FIBP; GNA15; COL1A2; COL1A1; FLNA; LCK	154	154
2.72215e-06	8.06924e-05	GO:0008285	b	5	negative regulation of cell proliferation	133; 134; 135; 578; 581; 650; 695; 864; 990; 1030; 1031; 1033; 1050; 1312; 1436; 1445; 1871; 1948; 2014; 2113; 2213; 2615; 2625; 2919; 2950; 3135; 3458; 3489; 3490; 3553; 3600; 3620; 3635; 3636; 3659; 4000; 4067; 4091; 4208; 4487; 4745; 4804; 4830; 4846; 4851; 5376; 5468; 5604; 5744; 5764; 5777; 5918; 5920; 6282; 6347; 6355; 6586; 6659; 6678; 6789; 7124; 7157; 7168; 7857; 7940; 9141; 9270; 9510; …	SCG2; PDCD10; ADAMTS1; CDC73; STRAP; LYN; CDKN2B; CDKN2C; IFNG; TNFRSF21; STK4; GATA3; BMP2; CXCL1; INPP5D; NME1; LST1; BAK1; RUNX3; GDF11; CD300A; CCL2; COPS8; ADORA1; CCL8; HLA-G; RARRES3; S100A11; NDRG2; ADORA2A; LILRB2; PDPN; B4GALT7; CSK; PPARG; IGFBP6; IGFBP7; WFDC1; NELL1; PTPN6; IRF1; TP53; VASH1; MEF2C; PMP22; BTK; EFNB2; TSG101; SMAD6; SPRY1; IL1B; CDC6; CSF1R; TPM1; SPARC; CIB1; PDCD5;…	682	674
2.80307e-06	4.23964e-05	GO:0098791	c	4	Golgi subcompartment	135; 408; 757; 1182; 1263; 1294; 1315; 1604; 11237; 2013; 2131; 2523; 2589; 2633; 2634; 3105; 3134; 3135; 3955; 4242; 4846; 4851; 4854; 4893; 5066; 5125; 5155; 5537; 5664; 79690; 5871; 6399; 6480; 6482; 6483; 6489; 6616; 6892; 7045; 7355; 7903; 23163; 7940; 8601; 8615; 8705; 8766; 9159; 9217; 9245; 9266; 9276; 9334; 9342; 9482; 9516; 9528; 9600; 9871; 9896; 9955; 10059; 10067; 10228; 10237; 10244…	NRAS; PLK3; ERGIC2; PCSK7; PCSK5; PDCD10; PAM; TMEM59; LYPLA2; B3GALT4; SCAMP3; EXT1; CLCN3; SH3GLB1; SEC24D; TMCO1; YIF1A; SNAP25; COL7A1; LST1; LITAF; SNAP29; TLR7; COPB1; KDELR3; TLR8; COPB2; TRAPPC2; HLA-A; HLA-G; HLA-F; GOLT1B; PSENEN; TMEM132A; ADORA2A; APOO; RAB11A; FIG4; PPP6C; SLC35A1; SLC35A2; EMP2; BET1L; B4GALT5; B4GALT7; GBP2; GBP1; YIPF1; STX18; DSE; GALNT1; CSGALNACT1; ST3GAL1; ZDH…	859	859
2.82158e-06	8.16946e-05	GO:0070663	b	5	regulation of leukocyte proliferation	100; 301; 695; 912; 920; 952; 1178; 1604; 1947; 2213; 2615; 2950; 3071; 3135; 3553; 3600; 3620; 3635; 3659; 4067; 4208; 5777; 5788; 5880; 6352; 6355; 7133; 7293; 7940; 729230; 8772; 10385; 11151; 11314; 148022; 54440; 26191; 27242; 10288; 29108	CD38; CD1D; EFNB1; CD55; CCL8; HLA-G; CD4; CCR2; IDO1; BTN2A2; IL1B; PTPN22; TICAM1; LILRB2; CCL5; NCKAP1L; SASH3; FADD; TNFRSF4; PYCARD; LYN; ANXA1; RAC2; FCGR2B; CLC; TNFRSF21; ADA; TNFRSF1B; PTPN6; IRF1; INPP5D; LST1; LRRC32; IL15; MEF2C; GSTP1; CORO1A; PTPRC; CD300A; BTK	215	214
2.86621e-06	1.20256e-05	GO:0001776	b	2	leukocyte homeostasis	100; 301; 558; 578; 581; 2207; 3071; 4067; 4208; 5366; 5896; 6372; 7293; 729230; 8740; 8772; 9133; 11151; 55012; 54542; 27040; 55619	NCKAP1L; PMAIP1; TNFSF14; PPP2R3C; BAX; CCR2; CORO1A; DOCK10; AXL; FCER1G; FADD; TNFRSF4; LYN; ANXA1; RAG1; ADA; CCNB2; CXCL6; BAK1; MEF2C; RC3H2; LAT	86	86
2.87666e-06	3.80423e-05	GO:0006508	b	4	proteolysis	135; 154; 406; 408; 65992; 550; 578; 581; 637; 701; 715; 718; 827; 834; 840; 871; 890; 891; 960; 983; 991; 996; 997; 1020; 1050; 1203; 1263; 1293; 1294; 1311; 1363; 1469; 1474; 1475; 1476; 1520; 5719; 1604; 1605; 1649; 1675; 1893; 2219; 10987; 2335; 2395; 2597; 2625; 2768; 2932; 2999; 3001; 3002; 3093; 3416; 3458; 3553; 3932; 4012; 4057; 4067; 4287; 4312; 4313; 4314; 4738; 4804; 837; 5069; 5125; …	HECTD3; PMAIP1; UBE2J1; TIMP1; BUB1B; NTAN1; PLK3; PLK2; PCSK7; CPE; PCSK5; USP22; ADAMTS5; ALG13; ADAMTS1; SDF2; ANAPC10; CAPN6; CLN5; RMND5B; FADD; LYN; SCG5; CLN8; DDIT3; DNAJC10; IFNG; TRIM21; MTCH1; PAPPA; TNIP2; PYCARD; CTSS; GATA3; COL7A1; FN1; ITIH3; ADRM1; FBXL2; MICAL1; TFPI2; GSK3B; ENC1; PRSS23; RBX1; FBXL6; XPNPEP1; SNX3; COPS8; TRIM38; LTF; TNFSF14; UBE2D2; GAPDH; HSP90B1; COPS5; TR…	1861	1856
3.16234e-06	4.13978e-05	GO:0007249	b	4	I-kappaB kinase/NF-kappaB signaling	65992; 602; 695; 834; 920; 929; 948; 1524; 1893; 1894; 2316; 2950; 3357; 3553; 3956; 4057; 4615; 5579; 5971; 6275; 6284; 7105; 7124; 7329; 8772; 8795; 8878; 9516; 9641; 10475; 10549; 10616; 10758; 10769; 11043; 51135; 51284; 51311; 79155; 148022; 51026; 85363; 23643; 28511; 29108; 64127	TRIM38; PRDX4; CD36; CD4; TNFRSF10B; NOD2; IKBKE; S100A13; MID2; IL1B; TICAM1; ECT2; CD14; PYCARD; TRAF3IP2; HTR2B; RELB; MYD88; IRAK4; TLR7; PLK2; NKIRAS2; FADD; PRKCB; TNIP2; TNF; TSPAN6; ECM1; S100A4; LY96; LGALS1; UBE2I; SQSTM1; CX3CR1; CASP1; GOLT1B; LITAF; GSTP1; BTK; RBCK1; DDRGK1; FLNA; TLR8; TRIM5; BCL3; LTF	262	262
3.31276e-06	4.29333e-05	GO:0022407	b	4	regulation of cell-cell adhesion	100; 135; 301; 650; 864; 865; 912; 920; 960; 961; 1445; 1604; 1947; 1948; 1949; 1960; 2113; 2213; 2615; 2625; 3071; 3135; 3142; 3458; 3553; 3600; 3620; 3659; 3676; 3932; 3956; 4067; 5777; 5788; 5896; 6347; 6352; 7124; 7409; 7494; 729230; 8740; 8772; 10211; 10385; 10563; 10630; 11151; 11221; 11314; 53827; 54440; 54542; 54900; 56339; 26191; 23560; 27242; 10288; 29108; 64127	EFNB2; EFNB3; CD1D; EFNB1; RC3H2; CD55; FXYD5; HLA-G; CD4; CCR2; NCKAP1L; CCL2; DUSP10; BTN2A2; IL1B; TNFSF14; ETS1; XBP1; PTPN22; ADORA2A; LILRB2; IDO1; EGR3; CCL5; PDPN; PTPN6; CBFB; FADD; PYCARD; LYN; ANXA1; CSK; IFNG; CD44; CD47; NOD2; FCGR2B; GTPBP4; TNFRSF21; RAG1; CXCL13; ADA; LGALS1; GATA3; LAX1; IRF1; BMP2; HLX; VAV1; LRRC32; METTL3; CORO1A; IL15; RUNX3; ITGA4; TNF; PTPRC; FLOT1; SASH3; …	387	386
3.31276e-06	0.00010231	GO:0001883	m	4	purine nucleoside binding	100; 134; 309; 318; 378; 391; 1759; 55720; 2633; 2634; 2669; 2768; 2769; 2770; 2794; 2935; 55303; 4830; 4882; 4893; 5413; 5414; 5869; 5873; 5880; 5912; 6016; 6237; 6447; 7277; 7278; 7280; 7283; 7818; 7846; 8766; 8892; 10059; 10123; 10376; 10381; 10981; 11031; 51128; 22974; 54707; 29984; 84790; 51285; 84617; 84705; 53916; 54974; 22808; 58477; 23433; 23560; 28511; 29083; 29889; 29925	TPX2; RAB4B; RASL12; ADORA1; SCG5; EIF2B2; GSPT1; RIT1; RRAS; DNM1; NKIRAS2; SEPT5; SEPT4; ARL4C; GNAI1; GNL2; GNL1; SRPRB; RAB32; RAB31; TSR1; TUBB2A; TUBA1A; RAB5B; NRAS; ARF4; RAB11A; GPN2; GBP1; GEM; RAP2B; NPR2; RAC2; ANXA6; TUBB6; GBP2; NUDT2; TUBA3C; TUBB3; GTPBP4; DAP3; GTPBP3; ADA; GIMAP4; TUBA4A; SAR1B; GMPPB; RHOG; GTPBP8; RHOD; RAB27A; MRAS; NME1; RHOQ; THG1L; TUBG1; TUBA1C; GNA15; GN…	388	386
3.55634e-06	3.03225e-05	GO:0005789	c	2	endoplasmic reticulum membrane	391; 412; 65992; 488; 550; 581; 662; 757; 813; 912; 920; 983; 1315; 11153; 1536; 1603; 1727; 2131; 2135; 2137; 2281; 60481; 2589; 2677; 3105; 3134; 3135; 3140; 3301; 3992; 3995; 4258; 4259; 4287; 4851; 4854; 837; 5130; 5279; 5321; 5352; 5355; 5664; 6155; 6185; 6386; 6388; 6746; 6748; 6890; 6892; 6916; 7184; 7345; 7415; 7494; 7993; 8560; 9023; 9217; 9276; 140578; 9600; 9871; 10026; 10059; 10130; 1…	TAP1; RPN2; UBE2J1; TMCO1; ERGIC2; DNAJC1; FADS3; SDF2; MR1; CLN8; AUP1; TBXAS1; EXT1; VRK2; EXTL2; EXTL3; VAPB; SEC24D; YIF1A; OSBPL3; PCYT1A; DNAJA1; ORMDL2; ELOVL1; ATP8B2; FKBP1B; TLR7; COPB1; KDELR3; TLR8; COPB2; CH25H; CD1D; GGCX; CYB5R3; ATP2A2; ALG3; HLA-A; HLA-G; HLA-F; HSP90B1; ALG5; MGST2; MGST3; PSENEN; TMEM132A; CHODL; PIGG; CYP26B1; DERL2; UBXN8; ATP10A; TMPRSS3; EIF5A2; RHOG; GALNT…	1074	1072
3.60709e-06	0.00010231	GO:0032549	m	4	ribonucleoside binding	309; 318; 378; 391; 1759; 55720; 2633; 2634; 2669; 2768; 2769; 2770; 2794; 2935; 55303; 4830; 4882; 4893; 5413; 5414; 5869; 5873; 5880; 5912; 6016; 6237; 6447; 7277; 7278; 7280; 7283; 7818; 7846; 8766; 8892; 10059; 10123; 10376; 10381; 10981; 11031; 51128; 22974; 55703; 54707; 29984; 55149; 84790; 51285; 84617; 84705; 53916; 54974; 22808; 58477; 23433; 23560; 28511; 29083; 29889; 29925	TPX2; RAB4B; RASL12; SCG5; EIF2B2; GSPT1; RIT1; RRAS; DNM1; NKIRAS2; SEPT5; SEPT4; ARL4C; GNAI1; GNL2; GNL1; SRPRB; RAB32; RAB31; TSR1; TUBB2A; TUBA1A; RAB5B; NRAS; ARF4; RAB11A; GPN2; GBP1; GEM; RAP2B; NPR2; RAC2; ANXA6; TUBB6; GBP2; NUDT2; GMPPB; TUBA3C; TUBB3; GTPBP4; DAP3; GTPBP3; GIMAP4; TUBA4A; SAR1B; MTPAP; RHOG; GTPBP8; RHOD; RAB27A; MRAS; NME1; RHOQ; THG1L; TUBG1; TUBA1C; GNA15; GNA12; T…	389	387
3.74581e-06	6.97296e-05	GO:0050839	m	3	cell adhesion molecule binding	87; 301; 471; 819; 829; 832; 912; 977; 1009; 1010; 1192; 1281; 1289; 1307; 1311; 1363; 1501; 1627; 1969; 2013; 2200; 2316; 2335; 3384; 3386; 3553; 3676; 3678; 3683; 3685; 3689; 3964; 4067; 4240; 4478; 4854; 5034; 5777; 6282; 6455; 6624; 6642; 7045; 7529; 8301; 8407; 8615; 8727; 9124; 9133; 9217; 9270; 10190; 10528; 10598; 10631; 10652; 10694; 11096; 11117; 11135; 11313; 11344; 51100; 85377; 53827…	CDH11; CAPZB; CD1D; CDH12; RSL1D1; MFGE8; LYPLA2; ITGA4; EPHA2; ITGA5; CD151; FXYD5; VAPB; CTNND2; SNX1; COL3A1; S100A11; DBN1; IL1B; CAMLG; SH3GL1; ADAMTS5; CCT8; LRRC59; LILRB2; UBFD1; ITGB1BP1; NOP56; AHSA1; ICAM4; ICAM2; TAGLN2; YWHAB; ITGAL; LYN; TES; CDC42EP1; ANXA1; ITGB2; CTNNAL1; PDLIM1; CLIC1; COMP; P4HB; CAPZA1; YKT6; CPE; POSTN; COL5A1; USO1; SND1; TGFBI; COL16A1; FBN1; PTPN6; FSCN1; …	493	491
3.85494e-06	0.000109077	GO:0002790	b	5	peptide secretion	134; 135; 291; 301; 308; 406; 408; 775; 834; 914; 929; 948; 952; 965; 1113; 1311; 1363; 1436; 2029; 2213; 2219; 2268; 2281; 2335; 2597; 2615; 2625; 2633; 2702; 3098; 3357; 3458; 3553; 3685; 3790; 4067; 4644; 4851; 5066; 5125; 5127; 5341; 5481; 5987; 6284; 6352; 6616; 6659; 7096; 7124; 7133; 7291; 7293; 7351; 7424; 7494; 7857; 23208; 8655; 8736; 9324; 9448; 10059; 10385; 10497; 10631; 10758; 10961…	CD38; MYOM1; ATP13A2; DYNLL1; MAP4K4; CCL5; ADORA1; CHGA; CD58; SCG2; CPE; CD36; PCSK5; BTN3A1; DNAJC1; TRPM4; CD2; ARRB1; HMGN3; IL1B; PAM; SOX4; XBP1; ARNTL; ADORA2A; NLRP1; KCNS3; TWIST1; CACNA1C; CSF1R; RHBDF2; FGR; GAPDH; SYT11; ENSA; HTR2B; TNFRSF4; TRAF3IP2; LYN; CD244; ANXA1; PTPN22; FCN1; TRIM27; ANXA5; TLR8; IFNG; COMP; GBP1; HK1; FCGR2B; NOD2; SLC25A4; ANO1; POSTN; TNFRSF21; TNF; UNC13…	590	589
4.03153e-06	5.17313e-05	GO:0031663	b	4	lipopolysaccharide-mediated signaling pathway	929; 948; 949; 1604; 3055; 3553; 4057; 4067; 4846; 6347; 6352; 7124; 9450; 148022; 85363; 23643; 26191	CCL2; TICAM1; NOS3; CD55; SCARB1; CCL5; CD36; PTPN22; CD14; TNF; LTF; LY96; HCK; IL1B; TRIM5; LYN; LY86	57	57
4.11835e-06	1.69115e-05	GO:0009056	b	2	catabolic process	100; 134; 154; 313; 406; 408; 412; 65992; 550; 581; 586; 633; 669; 677; 701; 11065; 874; 891; 948; 949; 960; 983; 991; 996; 997; 1020; 1036; 1050; 1203; 1263; 1306; 1312; 1464; 1520; 5719; 1613; 1649; 1676; 1774; 1777; 1890; 2026; 2027; 2167; 2316; 2523; 2597; 2717; 2768; 2817; 2932; 2935; 3001; 3040; 3043; 3045; 3064; 3093; 3094; 3098; 3099; 3101; 3161; 3251; 3295; 3357; 3416; 3423; 3458; 3553; …	HECTD3; PMAIP1; UBE2J1; TIMP1; BUB1B; PRKAG1; HBD; PLK3; PLK2; CDO1; BGN; HBB; DCTPP1; CBR3; CSDC2; ADO; DYNLL1; PSMC4; SOX17; IGF2BP3; NAGK; MTPAP; PLA2G4C; SDF2; ATG3; LYPLA2; PPT1; MAN2B1; ANAPC10; TRIM21; PLA2G7; CLN5; RMND5B; MTMR9; TMEM59; ABHD5; PYGL; MTMR2; CLN8; ENTPD7; DDIT3; DNAJC10; FBXO22; IFNG; HK3; HK1; DFFA; BCAT1; PIK3C2B; RPL10; CD36; CTSS; SDF2L1; PDE8B; PAFAH1B2; COL15A1; INPP…	2550	2542
4.18875e-06	0.000113982	GO:0002819	b	5	regulation of adaptive immune response	100; 301; 695; 718; 912; 920; 962; 1178; 2207; 2213; 2625; 3105; 3134; 3135; 3142; 3553; 3659; 4208; 4292; 5777; 5788; 5987; 7124; 7133; 7158; 729230; 8772; 11221; 54440; 54542; 54795; 29108	CD1D; HLA-A; HLA-G; HLA-F; CD4; CCR2; RC3H2; IL1B; FCER1G; MLH1; GATA3; FADD; C3; PYCARD; ANXA1; CD48; TRIM27; FCGR2B; CLC; TRPM4; TNF; TP53BP1; ADA; DUSP10; PTPN6; IRF1; TNFRSF1B; HLX; MEF2C; PTPRC; SASH3; BTK	157	157
4.2114e-06	0.000113982	GO:0050778	b	5	positive regulation of immune response	100; 301; 581; 695; 715; 718; 784; 865; 912; 919; 920; 929; 948; 952; 961; 1445; 1520; 1604; 1675; 1967; 2207; 2213; 2219; 2268; 2359; 2625; 2633; 3055; 3071; 3093; 3098; 3105; 3134; 3135; 3142; 3384; 3458; 3553; 3600; 3620; 3635; 3659; 3689; 3702; 3932; 4057; 4067; 4208; 4277; 4292; 4615; 4893; 5199; 5579; 5777; 5788; 5971; 6197; 6352; 6812; 7096; 7105; 7124; 7158; 7184; 7409; 7456; 7494; 23191;…	CD38; LAT2; CD36; POLR3B; IKBKE; MICB; MICA; FGR; CBFB; FADD; RELB; LYN; IRAK4; IFNG; HK1; TNIP2; TNFRSF21; TSPAN6; LY96; CTSS; GATA3; STXBP1; INPP5D; ARPC1B; TLR1; ULBP2; TLR7; LAT; TLR8; CD300A; CD1D; CCL5; HLA-A; HLA-G; HLA-F; HSP90B1; ITGB2; MARCO; COLEC12; MYD88; FCN1; CSK; ARPC2; GBP1; ARPC5; HEXIM1; HCK; PTPN6; IRF1; RPS6KA3; HLX; VAV1; MEF2C; CD14; FLOT1; RBCK1; RNF125; ACTR3; LCK; BTK; C…	858	857
4.34268e-06	0.000115035	GO:0051249	b	5	regulation of lymphocyte activation	100; 135; 301; 558; 677; 695; 864; 865; 912; 914; 920; 952; 961; 1178; 1445; 1604; 1947; 1948; 1949; 1960; 2213; 2615; 2625; 3071; 3135; 3142; 3458; 3553; 3600; 3620; 3635; 3659; 3932; 3956; 4067; 4208; 4292; 5777; 5788; 5880; 5896; 6347; 6352; 7133; 7158; 7293; 7305; 7409; 7494; 7940; 729230; 8740; 8772; 10385; 11151; 11221; 11314; 79155; 100507436; 148022; 54440; 54542; 54900; 55012; 56339; 566…	CD38; EFNB2; CD1D; EFNB1; RC3H2; CD55; PPP2R3C; HLA-G; CD4; CCR2; NCKAP1L; CCL2; CD2; BTN2A2; IL1B; TNFSF14; AXL; XBP1; PTPN22; ADORA2A; LILRB2; IDO1; TYROBP; EGR3; CCL5; TRDC; MLH1; PTPN6; CYP26B1; CBFB; MICA; FADD; TNFRSF4; PYCARD; LYN; ANXA1; RAC2; CSK; TICAM1; IFNG; CD47; NOD2; FCGR2B; ZFP36L1; CLC; TNIP2; TNFRSF21; RAG1; TP53BP1; ADA; TNFRSF1B; LGALS1; GATA3; LAX1; IRF1; INPP5D; LST1; HLX; V…	494	493
4.35366e-06	4.05914e-05	GO:0042592	b	3	homeostatic process	100; 133; 134; 135; 154; 187; 301; 308; 309; 406; 408; 477; 483; 488; 558; 578; 581; 624; 669; 677; 775; 784; 11065; 898; 908; 920; 948; 949; 952; 1020; 1043; 1050; 1054; 1182; 1203; 1230; 1312; 1407; 1436; 1445; 1524; 1604; 1649; 1777; 2067; 2074; 2113; 2116; 2146; 2167; 2207; 2281; 2359; 2395; 2625; 2702; 2769; 2826; 2841; 2950; 3059; 3064; 3071; 3093; 3098; 3099; 3101; 3216; 3357; 3364; 3416; …	CD38; PMAIP1; TMCO1; HIST1H4H; CD36; CCRL2; TXNDC9; NOD2; DYNLL1; AXL; ADAMTS5; CYP26B1; COMMD9; PPP2R3C; PPT1; CACNA1C; DYNLT1; LYZ; STRAP; OAS1; CLN5; NEO1; FADD; LYN; PYGL; SLC12A8; ISCU; DDIT3; DNAJC10; CLCN3; HK3; CCR10; HK1; ATP1B3; RBP1; GLRX2; CXCL10; CXCL13; GLRX3; GATA3; ABHD5; INPP5D; NME1; CX3CR1; CXCL6; HK2; SCARB1; CCR2; BAK1; ANGPTL4; FKBP1B; LAT; MYO5A; TNF; CCL2; HMGN3; ATP2A2; C…	1857	1857
4.4512e-06	0.000115453	GO:0045088	b	5	regulation of innate immune response	695; 912; 929; 948; 1520; 2207; 2213; 2219; 2268; 3055; 3093; 3135; 3384; 3455; 3458; 3659; 3689; 4057; 4067; 4277; 4615; 4893; 5468; 5777; 5971; 6197; 6352; 7096; 7105; 7184; 7409; 7804; 8685; 8772; 9641; 10211; 10462; 10614; 11140; 11221; 11314; 51135; 51284; 51311; 55703; 79155; 80328; 100507436; 81035; 148022; 51435; 85363; 9111; 54941; 23180; 56253; 23643; 26191; 29108; 64127	CLEC10A; CD1D; CCL5; RNF125; HLA-G; CRTAM; CD36; IFNAR2; POLR3B; IKBKE; MICB; MICA; PTPN22; COLEC12; FCER1G; MARCO; NRAS; FGR; CDC37; RFTN1; ICAM2; FADD; RELB; LYN; MYD88; IRAK4; TLR7; SCARA3; FCN1; ITGB2; TICAM1; IFNG; NOD2; FCGR2B; UBE2K; TNIP2; PPARG; TSPAN6; LTF; PYCARD; LY96; HCK; DUSP10; CTSS; PTPN6; IRF1; RPS6KA3; VAV1; LRP8; HSP90B1; CD14; TLR1; ULBP2; FLOT1; HEXIM1; TLR8; CD300A; TRIM5; …	381	381
4.53921e-06	6.4617e-05	GO:0098827	c	4	endoplasmic reticulum subcompartment	391; 412; 65992; 488; 550; 581; 662; 757; 813; 912; 920; 983; 1315; 11153; 1536; 1603; 1727; 2131; 2135; 2137; 2281; 60481; 2589; 2677; 3105; 3134; 3135; 3140; 3301; 3992; 3995; 4258; 4259; 4287; 4851; 4854; 837; 5130; 5279; 5321; 5352; 5355; 5664; 6155; 6185; 6386; 6388; 6746; 6748; 6890; 6892; 6916; 7184; 7345; 7415; 7494; 7993; 8560; 9023; 9217; 9276; 140578; 9600; 9871; 10026; 10059; 10130; 1…	TAP1; RPN2; UBE2J1; TMCO1; ERGIC2; DNAJC1; FADS3; SDF2; MR1; CLN8; AUP1; TBXAS1; EXT1; VRK2; EXTL2; EXTL3; VAPB; SEC24D; YIF1A; OSBPL3; PCYT1A; DNAJA1; ORMDL2; ELOVL1; ATP8B2; FKBP1B; TLR7; COPB1; KDELR3; TLR8; COPB2; CH25H; CD1D; GGCX; CYB5R3; ATP2A2; ALG3; HLA-A; HLA-G; HLA-F; HSP90B1; ALG5; MGST2; MGST3; PSENEN; TMEM132A; CHODL; PIGG; CYP26B1; DERL2; UBXN8; ATP10A; TMPRSS3; EIF5A2; RHOG; GALNT…	1079	1077
[truncated: 765 more rows]

## Sheet: FSGS-Pathway
S7 Table. GO analysis of all genes upregulated in MN, FSGS and IgA nephropathy
JuCKD-Glom Upregulated FSGS Genes, N=2064
[truncated: 475 more rows]

## Sheet: FSGS-Ontology
S7 Table. GO analysis of all genes upregulated in MN, FSGS and IgA nephropathy
[truncated: 1,254 more rows]

[truncated: 2 more sheets: IgAN-Pathway, IgAN-Ontology]
