# Supplementary material for: Analysis of gene expression and use of connectivity mapping to identify drugs for treatment of human glomerulopathies
Source: Front Med (Lausanne). 2023 Mar 13;10:1122328. doi: 10.3389/fmed.2023.1122328 (PMC10042326; doi:10.3389/fmed.2023.1122328)
Supplement: Supplementary file 8 [file Table_8.XLSX]

## Sheet: Sheet1
S8 Table. GO pathway analysis of all genes upregulated in MN, FSGS and IgAN: ER/UPR, autophagy
JuCKD-Glom GSE47183
Nephroseq Upregulated MN Genes, N=1840; genes are upregulated at P<0.01
Enriched pathway-based sets
1320 genes (78.5%) from the input list are present in at least one pathway.
Biological pathway	Source	P-value	Q-value	Other datasets
Metabolism of proteins	Reactome	1.35399e-11	9.02775e-09	**
Post-translational protein modification	Reactome	5.91597e-09	1.7531e-06	*,**
Protein folding	Reactome	1.6072e-08	3.29724e-06
Chaperonin-mediated protein folding	Reactome	2.0988e-07	2.66547e-05
Golgi-to-ER retrograde transport	Reactome	3.36097e-06	0.000289151	*
Asparagine N-linked glycosylation	Reactome	9.45837e-06	0.000600607	*,**
Intra-Golgi and retrograde Golgi-to-ER traffic	Reactome	0.000106838	0.0042579	*,**
Vesicle-mediated transport	Reactome	0.000285219	0.00800714	*,**
COPI-independent Golgi-to-ER retrograde traffic	Reactome	0.000358892	0.00938396
Protein processing in endoplasmic reticulum - Homo sapiens (human)	KEGG	0.00113408	0.0236296	*,**
COPI-dependent Golgi-to-ER retrograde traffic	Reactome	0.00124657	0.0253787	*
COPI-mediated anterograde transport	Reactome	0.00144374	0.0279018	*
ER-Phagosome pathway	Reactome	0.001844	0.0319347	*
ER to Golgi Anterograde Transport	Reactome	0.00550034	0.0672908	*,**
Cellular responses to stress	Reactome	0.00588685	0.0710418
XBP1(S) activates chaperone genes	Wikipathways	0.00638585	0.0756936	*
ATF6 (ATF6-alpha) activates chaperone genes	Wikipathways	0.00893731	0.0916762
Nephroseq Upregulated MN Genes, N=1840
Enriched gene ontology-based sets
1672 genes (99.5%) from the input list are present in at least one GO category.
Gene category	Term	P-value	Q-value	Other datasets
endoplasmic reticulum	GO:0005783	3.39565e-11	1.36958e-09	*,**
endoplasmic reticulum part	GO:0044432	2.06624e-09	2.83764e-08	*,**
response to endoplasmic reticulum stress	GO:0034976	8.42214e-09	2.42558e-07	*,**
endoplasmic reticulum membrane	GO:0005789	3.55634e-06	3.03225e-05	*,**
endoplasmic reticulum subcompartment	GO:0098827	4.53921e-06	6.4617e-05	*,**
endoplasmic reticulum lumen	GO:0005788	5.46335e-06	7.34517e-05	*
endoplasmic reticulum unfolded protein response	GO:0030968	8.86188e-06	7.80338e-05	*,**
endoplasmic reticulum chaperone complex	GO:0034663	0.000133714	0.000722056	*
endoplasmic reticulum-Golgi intermediate compartment	GO:0005793	0.00274185	0.0157902
integral component of endoplasmic reticulum membrane	GO:0030176	0.00480045	0.0237083	*
autophagy	GO:0006914	0.00751745	0.0342915	*,**
intrinsic component of endoplasmic reticulum membrane	GO:0031227	0.00903944	0.042321	*
Nephroseq Upregulated FSGS Genes, N=2064
Enriched pathway-based sets
1516 genes (79.6%) from the input list are present in at least one pathway.
Biological pathway	Source	P-value	Q-value	Other datasets
Translation	Reactome	7.5197e-15	3.63201e-12
Metabolism of proteins	Reactome	2.08083e-14	8.61463e-12
Cap-dependent Translation Initiation	Reactome	5.14663e-09	4.97164e-07
Eukaryotic Translation Initiation	Reactome	5.14663e-09	4.97164e-07
Eukaryotic Translation Termination	Reactome	1.27268e-06	4.80624e-05
Protein folding	Reactome	1.27268e-06	4.80624e-05
Post-translational protein modification	Reactome	2.12569e-06	6.96413e-05	*
ER-Phagosome pathway	Reactome	4.28552e-06	0.000126729
Eukaryotic Translation Elongation	Reactome	6.12907e-06	0.000174138
Chaperonin-mediated protein folding	Reactome	1.08418e-05	0.000290042
Protein processing in endoplasmic reticulum - Homo sapiens (human)	KEGG	6.12866e-05	0.00125076	*
Asparagine N-linked glycosylation	Reactome	0.000201398	0.00341317	*
Vesicle-mediated transport	Reactome	0.00206588	0.0214949	*
Senescence and Autophagy in Cancer	Wikipathways	0.0049076	0.0405564	*
Nephroseq Upregulated FSGS Genes, N=2064
Enriched gene ontology-based sets
1893 genes (99.4%) from the input list are present in at least one GO category.
Gene category	Term	P-value	Q-value	Other datasets
response to endoplasmic reticulum stress	GO:0034976	1.40683e-08	2.39521e-07	*
endoplasmic reticulum part	GO:0044432	1.51243e-07	1.7592e-06	*
endoplasmic reticulum	GO:0005783	3.6915e-07	4.83587e-06	*
endoplasmic reticulum membrane	GO:0005789	2.90417e-06	2.36294e-05	*
endoplasmic reticulum subcompartment	GO:0098827	3.77745e-06	3.95877e-05	*
integral component of endoplasmic reticulum membrane	GO:0030176	4.41174e-05	0.000339963	*
intrinsic component of endoplasmic reticulum membrane	GO:0031227	5.11107e-05	0.000370879	*
lumenal side of endoplasmic reticulum membrane	GO:0098553	5.20237e-05	0.000370879	*
integral component of lumenal side of endoplasmic reticulum membrane	GO:0071556	5.20237e-05	0.000572261	*
endoplasmic reticulum unfolded protein response	GO:0030968	0.000496583	0.00263477	*
endoplasmic reticulum-Golgi intermediate compartment	GO:0005793	0.0055064	0.0203194
endoplasmic reticulum lumen	GO:0005788	0.00741544	0.0260843	*
Nephroseq Upregulated IgA Nephropathy Genes, N=1878
Enriched pathway-based sets
1743 genes (99.7%) from the input list are present in at least one GO category
Biological pathway	Source	P-value	Q-value	Other datasets
Protein folding	Reactome	1.04111e-05	0.000216898
Metabolism of proteins	Reactome	1.71301e-05	0.000315699
Chaperonin-mediated protein folding	Reactome	2.99029e-05	0.000511731
Post-translational protein modification	Reactome	0.000461909	0.00484667
Vesicle-mediated transport	Reactome	0.000803883	0.00762761	+
Asparagine N-linked glycosylation	Reactome	0.000813921	0.00769744	+
Senescence and Autophagy in Cancer	Wikipathways	0.00213941	0.0158936	+
Translation	Reactome	0.00239869	0.0175925
XBP1(S) activates chaperone genes	Wikipathways	0.00373405	0.0252004
Protein processing in endoplasmic reticulum - Homo sapiens (human)	KEGG	0.00638892	0.0384399	+
Nephroseq Upregulated IgA Nephropathy Genes, N=1878
Enriched pathway-based sets
1743 genes (99.7%) from the input list are present in at least one GO category
Gene category	Term	P-value	Q-value	Other datasets
endoplasmic reticulum	GO:0005783	3.23599e-09	4.47645e-08	+
endoplasmic reticulum part	GO:0044432	6.15864e-09	6.27594e-08	+
response to endoplasmic reticulum stress	GO:0034976	2.17747e-07	2.21238e-06	+
lumenal side of endoplasmic reticulum membrane	GO:0098553	4.4415e-07	3.5203e-06
integral component of lumenal side of endoplasmic reticulum membrane	GO:0071556	4.4415e-07	8.66092e-06
endoplasmic reticulum membrane	GO:0005789	7.71568e-06	5.04487e-05	+
endoplasmic reticulum lumen	GO:0005788	8.15155e-06	7.80667e-05
endoplasmic reticulum subcompartment	GO:0098827	9.80969e-06	9.04672e-05	+
protein folding	GO:0006457	2.90444e-05	9.49861e-05
integral component of endoplasmic reticulum membrane	GO:0030176	0.000153912	0.00106455
intrinsic component of endoplasmic reticulum membrane	GO:0031227	0.000161884	0.000989803
cellular response to unfolded protein	GO:0034620	0.00301545	0.0144194	+
response to unfolded protein	GO:0006986	0.000435645	0.0023285	+
IRE1-mediated unfolded protein response	GO:0036498	0.00067117	0.0033458	+
endoplasmic reticulum unfolded protein response	GO:0030968	0.000938951	0.00334246	+
process utilizing autophagic mechanism	GO:0061919	0.00133368	0.00364909
autophagy	GO:0006914	0.00133368	0.00603784	+
Biological pathways and gene categories also found in other datasets: * GSE108109, ** GSE115857 and + GSE141295
Additional biological pathways and gene categories in datasets GSE108109 and GSE115857
GSE108109, MN	Source/Term	P-value	Q-value
Transport to the Golgi and subsequent modification	Reactome	4.26e-06	0.000218
Senescence and Autophagy in Cancer	Wikipathways	0.000293	0.00532
Autophagy - animal - Homo sapiens (human)	KEGG	0.0059	0.0447
nuclear outer membrane-endoplasmic reticulum membrane network	GO:0042175	4.17e-20	7.22e-19
response to endoplasmic reticulum stress	GO:0034976	1.9e-15	8.02e-14
integral component of endoplasmic reticulum membrane	GO:0030176	2.08e-14	4.75e-13
positive regulation of response to endoplasmic reticulum stress	GO:1905898	0.000157	0.00149
lumenal side of endoplasmic reticulum membrane	GO:0098553	0.000175	0.0016
integral component of lumenal side of endoplasmic reticulum membrane	GO:0071556	0.000175	0.00139
regulation of endoplasmic reticulum unfolded protein response	GO:1900101	0.000363	0.003
maintenance of protein localization in endoplasmic reticulum	GO:0035437	0.00155	0.0102
endoplasmic reticulum organization	GO:0007029	0.00804	0.0346
intrinsic apoptotic signaling pathway in response to endoplasmic reticulum stress	GO:0070059	0.00849	0.0404
macroautophagy	GO:0016236	5.24e-08	7.68e-07
autophagy of mitochondrion	GO:0000422	0.000719	0.00445
egulation of autophagy of mitochondrion in response to mitochondrial depolarization	GO:1904923	0.006	0.0306
GSE108109, FSGS
XBP1(S) activates chaperone genes	Wikipathways	2.4e-11	8.29e-09
Transport to the Golgi and subsequent modification	Reactome	0.00244	0.0192
ER to Golgi Anterograde Transport	Reactome	0.00621	0.0368
Post-translational protein modification	Reactome	0.00243	0.0191
nuclear outer membrane-endoplasmic reticulum membrane network	GO:0042175	9.87e-12	1.12e-10
regulation of endoplasmic reticulum unfolded protein response	GO:1900101	0.000748	0.00458
positive regulation of response to endoplasmic reticulum stress	GO:1905898	0.00125	0.00708
intrinsic apoptotic signaling pathway in response to endoplasmic reticulum stress	GO:0070059	0.00512	0.0223
GSE115857, MN
Translation	Reactome	7.21e-12	1.29e-08
Transport to the Golgi and subsequent modification	Reactome	0.000202	0.015
Cap-dependent Translation Initiation	Reactome	0.00158	0.0527
Eukaryotic Translation Initiation	Reactome	0.00158	0.0527
Eukaryotic Translation Elongation	Reactome	0.00402	0.0899
positive regulation of response to endoplasmic reticulum stress	GO:1905898	0.000294	0.00604
endoplasmic reticulum organization	GO:0007029	0.00186	0.0208
rough endoplasmic reticulum membrane	GO:0030867	0.00229	0.0178
perinuclear endoplasmic reticulum	GO:0097038	0.00802	0.0496
intrinsic apoptotic signaling pathway in response to endoplasmic reticulum stress	GO:0070059	0.00998	0.0927
macroautophagy	GO:0016236	3.56e-05	0.000744
Additional biological pathways and gene categories in IgA dataset GSE141295
	Source/Term	P-value	Q-value
Unfolded Protein Response (UPR)	Reactome	0.000822891	0.00792624
Autophagy - animal - Homo sapiens (human)	KEGG	0.000159278	0.00250266
Intra-Golgi and retrograde Golgi-to-ER traffic	Reactome	1.35e-07	1.09e-05
Golgi-to-ER retrograde transport	Reactome	3.19e-06	0.000115114
COPI-independent Golgi-to-ER retrograde traffic	Reactome	0.000207932	0.00306566
ER to Golgi Anterograde Transport	Reactome	0.000444158	0.0050298
COPI-dependent Golgi-to-ER retrograde traffic	Reactome	0.001753	0.0133547
COPI-mediated anterograde transport	Reactome	0.00198679	0.0144358
IRE1alpha activates chaperones	Reactome	0.0055525	0.0315101
endoplasmic reticulum organization	GO:0007029	3.07554e-06	2.80191e-05
endoplasmic reticulum-Golgi intermediate compartment	GO:0005793	0.000141846	0.0011601
endoplasmic reticulum-Golgi intermediate compartment membrane	GO:0033116	0.000305547	0.00216143
protein folding in endoplasmic reticulum	GO:0034975	0.000684358	0.00273073
regulation of endoplasmic reticulum unfolded protein response	GO:1900101	0.00608338	0.0251151
macroautophagy	GO:0016236	0.000224505	0.00129378
