# Supplementary material for: Analysis of gene expression and use of connectivity mapping to identify drugs for treatment of human glomerulopathies
Source: Front Med (Lausanne). 2023 Mar 13;10:1122328. doi: 10.3389/fmed.2023.1122328 (PMC10042326; doi:10.3389/fmed.2023.1122328)
Supplement: Supplementary file 9 [file Table_9.XLSX]

## Sheet: Pathways
S9 Table. Analysis of MN, FSGS and IgAN downregulated genes: Pathways
Occurrence of Genes >=2 in MN, FSGS, and IgAN (total 2257 input genes)
p-value	q-value	pathway	source	external_id	members_input_overlap	members_input_overlap_geneids	size	effective_size
4.7139e-19	1.51505e-15	Metabolism	Reactome	R-HSA-1430728	AGL; BPHL; ADI1; MOCS3; HPSE2; ASS1; ADIPOQ; CYP3A43; GATM; GLP1R; VAC14; B3GALT5; B3GALT1; B3GALT2; SP1; OSBPL9; PIK3C2G; CYP3A7; CYP3A4; CYP3A5; GK; L2HGDH; FDX1; HSD17B14; BBOX1; ALDH3A2; GSTM4; ALDH3A1; PTGDS; TST; APOA1; APOA2; APOE; APOB; APOM; DIO1; DIO2; DIO3; HNMT; PPARA; CHST5; MCCC2; MCCC1; PISD; SLC22A5; FTCD; SLC22A1; CIDEA; CACNA1D; VAPA; GLS; CTH; NCOA2; PKLR; ITPR1; ASPA; ACAT1; A…	81894; 8824; 114884; 275; 1584; 4598; 5783; 8708; 443; 4051; 55697; 1577; 622; 1728; 1807; 2744; 79966; 8424; 57104; 56922; 51360; 8647; 10797; 9255; 4144; 2230; 4724; 56898; 54363; 1149; 22977; 130; 4524; 6296; 23632; 1558; 3795; 9331; 1551; 79602; 79777; 771; 6819; 8398; 1594; 3291; 95; 27165; 441024; 635; 445; 6555; 10588; 7274; 1576; 34; 2346; 1244; 9218; 4698; 23576; 9429; 5575; 2776; 259230…	1954	1952
3.10334e-14	4.98707e-11	Transport of small molecules	Reactome	R-HSA-382551	SLC6A2; FXYD2; FXYD3; ADD1; WWP1; PCSK6; APOC4; AFG3L2; APOC3; ATP9A; ATP2C2; SLC25A10; FBXL5; PRKAR1B; SLC39A14; SLC28A1; GNG13; SLC34A1; SLC12A6; SLC12A3; PIP; TRPV4; SLC47A1; TRPV6; TRPV1; AQP6; AQP7; AQP2; LIPG; SLC38A2; CLCN1; CLCN6; AQP8; LPL; LPA; ADCY1; MBTPS2; AKAP1; MBTPS1; ADCY8; SLC2A2; RHAG; ANGPTL3; RNF5; ATP6V1A; ATP2A1; SLC7A8; SLC7A9; SLC7A7; SLC29A2; SLC17A3; APOA1; APOA2; SLC9A…	55503; 4018; 368; 27329; 7018; 6530; 8501; 55117; 6505; 23516; 6048; 55089; 6524; 759; 5824; 346; 7442; 563; 23678; 4023; 1468; 54407; 6569; 155066; 57127; 6514; 56301; 23461; 23120; 444; 496; 363; 5046; 760; 57380; 8989; 225; 59341; 25800; 51764; 486; 5577; 9388; 9990; 9376; 11160; 8165; 48; 11254; 8504; 6559; 64137; 26266; 364; 7036; 10861; 5304; 345; 23327; 6583; 9154; 140803; 80036; 8671; 479…	641	641
2.82636e-11	3.02798e-08	Neuronal System	Reactome	R-HSA-112316	LIN7A; DLG2; CAMK4; GNG13; DLGAP2; GRIN1; GJD2; SLITRK5; SLC38A2; CAMK2G; KCNAB3; GABRG2; MDM2; CACNA2D1; ADCY1; KCNMB2; KCNMB4; CHRND; ADCY8; NRXN2; NRXN1; ALDH5A1; KCNV2; GRIA2; GRIA3; HCN4; GLUL; LRRTM2; GRM1; PDLIM5; PRKAB2; PRKAB1; KCNK10; KCNQ1; KCNH6; MAOA; SLC22A1; GNAL; SYN2; GABRR2; CACNA1E; PRKAR2B; GABRA4; KCNA4; GLS; GABRA1; GAD1; GAD2; GABRA2; CACNB2; CACNB4; KCNG1; SLC6A13; EPB41L1…	10021; 54207; 5578; 54407; 4193; 6505; 26280; 3766; 2903; 3776; 4128; 5565; 9312; 2892; 2744; 346562; 785; 22941; 2555; 2566; 816; 1740; 2904; 169522; 2557; 10242; 3760; 51764; 11141; 10368; 54413; 1144; 2571; 5577; 2774; 1137; 818; 4137; 3787; 9378; 2572; 3755; 27092; 6854; 781; 8825; 5792; 2911; 2562; 5568; 3784; 8499; 7915; 114; 81033; 107; 10611; 27165; 2752; 783; 3746; 3359; 26050; 814; 2036…	391	391
1.11848e-09	8.987e-07	Neuroactive ligand-receptor interaction - Homo sapiens (human)	KEGG	path:hsa04080	HTR5A; PTGFR; GHRH; GHR; GRIA2; GABRG2; GABRR2; INSL5; MC2R; GRIK5; PRLR; GNRHR; CRH; GRM6; GABRA4; GIPR; THRA; GABRA1; GHSR; PTGER4; GABRA2; CCKBR; PLG; MTNR1A; GRP; CGA; PRL; RXFP3; TAC3; PTGER1; P2RX2; ADRA2C; C5; PRLH; NMBR; HRH2; TSHB; GRIA3; HTR2A; GRIN1; GRIN2B; TRPV1; GRM1; GLP1R; GRIN2A; CHRM4; GCG; GRID2; OPRL1; NTSR2; CHRM5; MC3R; CCKAR; CHRM2; CHRNA4; HTR4; CHRNA3; GRPR; GABRB2; GABRB…	2562; 2566; 2561; 2570; 7442; 1081; 5731; 4158; 4159; 23620; 2696; 9294; 5617; 2641; 7252; 51289; 6752; 6754; 1129; 8811; 1132; 1133; 5737; 1144; 4543; 2688; 2689; 2690; 1814; 3351; 146; 147; 148; 152; 1136; 1137; 796; 5734; 2740; 2554; 3274; 6865; 6866; 727; 4829; 2797; 2798; 3827; 7067; 2691; 1812; 1813; 3355; 3356; 2693; 3360; 3361; 8484; 10022; 5340; 2892; 2895; 2901; 2902; 2903; 2904; 2911; …	341	341
4.87098e-09	3.13106e-06	Transmission across Chemical Synapses	Reactome	R-HSA-112315	LIN7A; ABAT; GRIA2; GRIA3; GABRR2; GABRB2; CACNA1E; GLUL; PRKAR2B; KCNJ16; SLC5A7; GNG13; GNAT3; GLS; GABRA1; GAD1; GAD2; GABRA2; GABRB3; DLG2; PPFIA2; CACNB2; PRKAB1; CAMK4; CACNB4; PRKACG; GABRG2; SLC6A13; GRIN1; EPB41L1; KCNJ10; PRKAB2; CHRND; SLC38A2; PRKCA; CAMK2G; GABRA4; CAMK2B; CHRNA4; PRKAR1B; CHRNA3; MDM2; CACNA2D1; KCNJ3; VAMP2; APBA1; ADCY1; CACNG4; ADCY8; GRIK5; ALDH2; GRIN2B; MAOA; …	10368; 5578; 7915; 4128; 1144; 54407; 2571; 6505; 5577; 320; 4193; 114; 6580; 6854; 10369; 6844; 60482; 818; 107; 217; 4137; 27165; 2752; 783; 2570; 5565; 2892; 2744; 3359; 346562; 814; 1136; 785; 2036; 2572; 1137; 2902; 51764; 2555; 2566; 816; 2901; 1740; 5564; 781; 2904; 8825; 2557; 3766; 6540; 2903; 2774; 2562; 5568; 3760; 3773; 27092; 2554; 2561; 5575; 18; 8499; 2891; 777	249	249
3.82857e-08	2.05084e-05	Arginine Proline metabolism	INOH	None	GAMT; ALDH3A2; GLUL; OAT; GLUD1; ABAT; ASS1; GAD1; GAD2; GCLM; GCLC; GATM; GOT1; NOS1; ALDH1B1; ALDH4A1; ARG2; ALDH2; MAOB; MAOA; P4HA1; SDHB; SDHD	4129; 2805; 217; 6390; 5033; 4942; 4128; 2572; 219; 2593; 6392; 384; 2571; 2729; 2752; 4842; 445; 224; 2746; 8659; 2628; 18; 2730	55	55
5.71531e-08	2.62415e-05	GPCR signaling-cholera toxin	INOH	None	ADCY1; NGF; GHRH; THPO; ADCY8; IL12B; SMO; EPO; PRKAR2B; FZD5; CRH; DRD1; GAST; TGFA; GDF9; FZD4; BMP8B; FZD7; CGA; GDF2; WNT10B; TAC3; RGS6; EGF; PRLH; RGS7; RGS1; TSHB; NRG1; GRM6; IFNA10; GRM1; NPPA; INHA; IGF1; GRP; GCG; LTA; DLL3; PRKACG; FZD8; PRKAR1B; WNT16; FGF6; FGF5; GH1; BMP7; BMP5; RGS12; GNAQ; WNT3; IFNA1; IL13; DRD2; DRD3; IFNA5; INS; GDF3; KNG1; IFNA7; PRL; CALCA; WNT5A; GDF10; IL9	3630; 2688; 653; 2776; 2658; 6866; 2916; 656; 2922; 5577; 796; 7480; 2251; 1814; 51052; 10683; 7474; 3442; 2691; 1813; 7473; 114; 1081; 9573; 2641; 3446; 7855; 51384; 3084; 5617; 3593; 7252; 2520; 9628; 1950; 2250; 3439; 3596; 3827; 1812; 655; 7039; 4049; 3479; 4803; 4878; 3578; 8322; 7066; 6000; 8324; 1392; 107; 2056; 2662; 8325; 2911; 5996; 3444; 5568; 3623; 6002; 2661; 5575; 6608	270	270
8.67063e-08	3.15261e-05	FOXA2 and FOXA3 transcription factor networks	PID	hnf3bpathway	PKLR; FOXA2; CEBPB; HNF4A; CEBPD; HADH; SP1; SLC2A2; ALB; HNF1A; INS; ACADM; TFRC; NF1; PCK1; NKX2-1; AFP; APOA1; ALDOB; BDH1	3630; 335; 174; 7037; 3170; 4763; 5313; 1052; 6667; 7080; 622; 6927; 6514; 229; 34; 213; 1051; 3033; 3172; 5105	45	45
8.8281e-08	3.15261e-05	Glutamate Glutamine metabolism	INOH	None	GCLM; ALDH4A1; ALDH2; ALDH3A2; GCLC; GLUD1; GPT; GLUL; GLS2; ABAT; ALDH1B1; ALDH5A1; GLS; GAD1; GAD2	8659; 7915; 2729; 2746; 2572; 219; 2875; 2571; 27165; 2752; 224; 2744; 18; 217; 2730	27	27
1.03574e-07	3.32886e-05	Tryptophan degradation	INOH	None	AOX1; ALDH3A2; ALDH1B1; HAAO; MDM2; GCDH; CYP3A43; ECHS1; UBE3A; CYP2B6; ACAT1; CYP2C8; CYP2A13; DDC; CYP3A7; CYP3A4; CYP3A5; EHHADH; CYP2C9; HADH; CYP1A2; ALDH2; MAOB; MAOA; CYP2C18	7337; 1562; 4129; 1644; 23498; 1553; 217; 1577; 2639; 4128; 1576; 1551; 4193; 1555; 64816; 1544; 1559; 224; 38; 3033; 1892; 1962; 219; 316; 1558	66	66
1.28888e-07	3.68513e-05	Trans-sulfuration and one-carbon metabolism	Wikipathways	WP2525	MTHFD2L; GCLM; MAT2A; MTHFD2; MAT2B; MTHFR; AHCYL2; GCLC; DNMT3L; PSAT1; PHGDH; AHCY; CTH; AMT; SHMT1; BHMT	29968; 2730; 29947; 191; 275; 27430; 10797; 6470; 635; 2729; 441024; 1491; 4524; 23382; 4144; 26227	31	31
1.3759e-07	3.68513e-05	Nuclear Receptors Meta-Pathway	Wikipathways	WP2882	CES3; SLC6A2; PCK1; GSTA4; GCLC; ALDH3A1; EGFR; GSTA1; NRIP1; FABP1; FKBP5; SLC5A2; VDR; APOC3; SLC5A7; ACADM; APOA2; TGFA; SLC10A1; GCLM; CYP3A5; SLC39A14; NR0B2; GADD45B; EGR1; CYP2B6; PPARGC1A; APOA1; KAT2B; ACAA1; ETNK2; FGFBP1; NRG1; SLC6A16; SLC6A15; TNS4; PRRG4; JUNB; JUND; SP1; TSC22D3; EPB41L4B; IL12B; SLC6A13; ABCB11; CES2; NCOA2; PPARA; GSTA3; CYP3A7; CYP3A4; NQO1; EHHADH; SLC39A6; CYP…	6514; 218; 336; 1544; 1831; 10891; 28968; 405; 5105; 8431; 2168; 5142; 60482; 8824; 5465; 9982; 1958; 1551; 1555; 1559; 55224; 7039; 6518; 2099; 6667; 25800; 2289; 8647; 2938; 8204; 23491; 1728; 30; 34; 7421; 79056; 3593; 1956; 6530; 84951; 345; 3084; 2948; 54566; 10560; 3726; 3727; 335; 8660; 10499; 11254; 2730; 2941; 2940; 6554; 1962; 55117; 4616; 1244; 5166; 23516; 2878; 2729; 6528; 6540; 8856…	317	317
3.27485e-07	8.09643e-05	Metabolism of lipids	Reactome	R-HSA-556833	PECR; TM7SF2; PCCA; CYP4F2; CYP4F3; TPTE; EHHADH; ACSM3; PLA2G6; CYP39A1; VAC14; PIP4K2C; PIP4K2B; SP1; SLC25A1; PCYT2; SCD5; OSBPL9; PIK3C2G; CYP3A4; GK; OSBPL10; MBTPS2; MBTPS1; PTPN13; ACSL1; FA2H; ECHS1; HSD3B1; HSD3B2; CDS1; FDX1; OSBP; VDR; BDH1; ALDH3A2; GSTM4; PLA2G1B; PTGDS; ACADL; ACADM; PLEKHA5; PNPLA2; LSS; PIK3R1; PNPLA4; BMX; GBA3; PRKAB2; ACSF2; ABCB11; PPARA; HADH; PISD; SLC22A5; …	8897; 114884; 1584; 23761; 5783; 80221; 4051; 55697; 23171; 8720; 622; 6576; 5565; 2710; 26063; 51179; 79966; 55301; 6554; 4952; 3283; 1544; 2581; 8228; 57104; 10825; 8871; 1579; 213; 55224; 8647; 4598; 10499; 56894; 6667; 3158; 79611; 1109; 3284; 2230; 416; 1040; 54477; 38; 56898; 4047; 8895; 54545; 1149; 6296; 79152; 246; 81537; 8396; 30; 9218; 1558; 51302; 8706; 5568; 6584; 8309; 79777; 55825;…	646	645
4.74904e-07	8.52887e-05	GPCR signaling-G alpha s PKA and ERK	INOH	None	ADCY1; NGF; GHRH; THPO; ADCY8; IL12B; SMO; EPO; PRKAR2B; FZD5; CRH; DRD1; GAST; TGFA; GDF9; FZD4; BMP8B; FZD7; CGA; GDF2; WNT10B; TAC3; RGS6; EGF; PRLH; RGS7; RGS1; TSHB; NRG1; GRM6; IFNA10; GRM1; NPPA; INHA; IGF1; GRP; GCG; LTA; DLL3; PRKACG; FZD8; PRKAR1B; WNT16; FGF6; FGF5; GH1; BMP7; BMP5; RGS12; GNAQ; WNT3; IFNA1; IL13; DRD2; DRD3; IFNA5; INS; GDF3; KNG1; IFNA7; PRL; CALCA; WNT5A; GDF10; IL9	3630; 2688; 653; 2776; 2658; 6866; 2916; 656; 2922; 5577; 796; 7480; 2251; 1814; 51052; 10683; 7474; 3442; 2691; 1813; 7473; 114; 1081; 9573; 2641; 3446; 7855; 51384; 3084; 5617; 3593; 7252; 2520; 9628; 1950; 2250; 3439; 3596; 3827; 655; 7039; 4049; 3479; 4803; 4878; 3578; 8322; 1812; 7066; 6000; 8324; 1392; 107; 2056; 2662; 8325; 2911; 5996; 3444; 5568; 3623; 6002; 2661; 5575; 6608	285	285
5.05266e-07	8.52887e-05	GPCR signaling-G alpha i	INOH	None	ADCY1; NGF; GHRH; THPO; ADCY8; IL12B; SMO; EPO; CRH; DRD1; GAST; TGFA; GDF9; FZD4; BMP8B; FZD7; GDF3; GDF2; WNT10B; TAC3; RGS6; EGF; PRLH; RGS7; RGS1; TSHB; NRG1; GRM6; IFNA10; GRM1; NPPA; INHA; IGF1; GRP; GCG; LTA; DLL3; FZD8; WNT16; FGF6; FGF5; FZD5; BMP7; BMP5; RGS12; GH1; WNT3; IFNA1; IL13; DRD2; DRD3; IFNA5; INS; CGA; KNG1; IFNA7; PRL; CALCA; WNT5A; GDF10; IL9	3630; 2688; 653; 2658; 6866; 2916; 656; 2922; 796; 7480; 2251; 1814; 51052; 10683; 7474; 3442; 2691; 1813; 7473; 114; 1081; 9573; 2641; 3446; 7855; 51384; 3084; 5617; 3593; 7252; 2520; 9628; 1950; 2250; 3439; 3596; 3827; 1812; 655; 7039; 4049; 3479; 4803; 4878; 3578; 8322; 7066; 6000; 8324; 1392; 107; 2056; 2662; 8325; 2911; 5996; 3444; 3623; 6002; 2661; 6608	262	262
5.05266e-07	8.52887e-05	GPCR signaling-pertussis toxin	INOH	None	ADCY1; NGF; GHRH; THPO; ADCY8; IL12B; SMO; EPO; CRH; DRD1; GAST; TGFA; GDF9; FZD4; BMP8B; FZD7; GDF3; GDF2; WNT10B; TAC3; RGS6; EGF; PRLH; RGS7; RGS1; TSHB; NRG1; GRM6; IFNA10; GRM1; NPPA; INHA; IGF1; GRP; GCG; LTA; DLL3; FZD8; WNT16; FGF6; FGF5; FZD5; BMP7; BMP5; RGS12; GH1; WNT3; IFNA1; IL13; DRD2; DRD3; IFNA5; INS; CGA; KNG1; IFNA7; PRL; CALCA; WNT5A; GDF10; IL9	3630; 2688; 653; 2658; 6866; 2916; 656; 2922; 796; 7480; 2251; 1814; 51052; 10683; 7474; 3442; 2691; 1813; 7473; 114; 1081; 9573; 2641; 3446; 7855; 51384; 3084; 5617; 3593; 7252; 2520; 9628; 1950; 2250; 3439; 3596; 3827; 1812; 655; 7039; 4049; 3479; 4803; 4878; 3578; 8322; 7066; 6000; 8324; 1392; 107; 2056; 2662; 8325; 2911; 5996; 3444; 3623; 6002; 2661; 6608	262	262
5.16327e-07	8.52887e-05	Calcium signaling pathway - Homo sapiens (human)	KEGG	path:hsa04020	HTR5A; PTGFR; ATP2A1; MST1R; EGFR; NGF; CACNA1E; PLCE1; TNNC1; GRPR; DRD1; FGFR4; ADRA1D; CACNA1H; CACNA1I; P2RX2; PDE1C; CCKBR; CACNA1D; PTGER1; EGF; ITPKC; HRH2; SLC8A1; HTR2A; GRIN1; SLC8A2; GRM1; PHKG1; NOS1; PRKCA; CHRM5; CAMK2G; CHRM2; CAMK2B; PHKA2; HTR4; MCOLN3; FGF6; FGF5; ITPR1; FGFR2; TACR2; GNAQ; ADRA1A; CAMK4; ADRA1B; P2RX6; ADCY1; CALML3; ADCY8; CCKAR; CALML4; PRKACG; GRIN2A; ASPH; …	80271; 91860; 5731; 107; 114; 1129; 3708; 5260; 1133; 146; 147; 148; 5137; 2250; 2251; 3274; 8911; 8912; 2774; 2263; 2776; 6865; 4842; 776; 777; 1812; 3356; 3360; 3361; 5737; 810; 818; 814; 816; 5256; 7134; 4803; 2902; 2903; 2911; 2925; 887; 4486; 6543; 6546; 2264; 1956; 9127; 22953; 1950; 444; 5568; 5578; 51196; 487; 55283; 886	240	239
5.26602e-07	8.52887e-05	GPCR signaling-G alpha q	INOH	None	NGF; GHRH; THPO; TSHB; IL12B; SMO; EPO; FZD5; CRH; DRD1; GAST; TGFA; GDF9; FZD4; BMP8B; FZD7; CGA; GDF2; WNT10B; TAC3; RGS6; EGF; PRLH; RGS7; RGS1; NRG1; GRM6; IFNA10; GRM1; NPPA; PRKCI; INHA; IGF1; GRP; PRKCA; GCG; LTA; DLL3; FZD8; WNT16; FGF6; FGF5; ITPR1; GH1; BMP7; BMP5; RGS12; GNAQ; WNT3; IFNA1; IL13; DRD2; DRD3; IFNA5; INS; GDF3; KNG1; IFNA7; PRL; CALCA; WNT5A; GDF10; IL9	3630; 2688; 653; 2776; 5578; 2658; 5584; 6866; 2916; 656; 2922; 796; 7480; 2251; 1814; 51052; 10683; 7474; 3442; 2691; 1813; 7473; 1081; 9573; 2641; 3446; 7855; 51384; 3084; 5617; 3593; 7252; 2520; 9628; 1950; 2250; 3439; 3596; 3827; 1812; 655; 7039; 4049; 3479; 4803; 4878; 3578; 8322; 7066; 6000; 8324; 1392; 2056; 2662; 8325; 2911; 3708; 5996; 3444; 3623; 6002; 2661; 6608	274	274
6.22313e-07	8.52887e-05	JAK-STAT signaling pathway - Homo sapiens (human)	KEGG	path:hsa04630	IL20RA; BCL2L1; GHR; AOX1; EGFR; IL12B; EPO; AKT2; IL22; MCL1; EGF; IL23A; PRLR; PRL; THPO; JAK3; PIK3R1; IL22RA1; IFNA10; GFAP; CISH; CNTF; IL5RA; CTF1; IL6R; IL9; MTOR; CNTFR; SOS2; SOCS5; IL2RA; SOCS6; SOCS1; GH1; GH2; SOCS2; MPL; IL13; IFNA7; IFNA5; BCL2; IFNA1; IL24	3593; 3596; 2056; 53832; 4170; 9655; 596; 598; 9306; 58985; 2670; 2688; 2689; 2690; 8835; 3718; 5295; 208; 1270; 1271; 4352; 11009; 1154; 316; 51561; 3439; 3442; 3444; 3446; 7066; 1950; 1956; 2475; 5618; 50616; 8651; 1489; 3578; 3559; 3568; 5617; 3570; 6655	162	162
6.56836e-07	8.52887e-05	Monoamine GPCRs	Wikipathways	WP58	ADRA1A; HTR5A; ADRA1B; ADRA1D; CHRM2; CHRM4; DRD2; DRD3; DRD1; HTR4; HRH2; HTR2A; HTR1F; ADRA2C; CHRM5; HTR1B	1129; 152; 3274; 1814; 1812; 1813; 3360; 3361; 146; 147; 1133; 1132; 148; 3355; 3356; 3351	34	34
7.43025e-07	8.52887e-05	3-Phosphoglycerate dehydrogenase deficiency	SMPDB	SMP00721	GAMT; GNMT; BHMT; GLDC; AGXT; ALDH2; PSAT1; GATM; MAOA; SARDH; PHGDH; CTH; AMT; SHMT1	4128; 217; 1757; 2731; 275; 189; 2628; 2593; 635; 27232; 26227; 29968; 6470; 1491	27	27
7.43025e-07	8.52887e-05	Non Ketotic Hyperglycinemia	SMPDB	SMP00223	GAMT; GNMT; BHMT; GLDC; AGXT; ALDH2; PSAT1; GATM; MAOA; SARDH; PHGDH; CTH; AMT; SHMT1	4128; 217; 1757; 2731; 275; 189; 2628; 2593; 635; 27232; 26227; 29968; 6470; 1491	27	27
7.43025e-07	8.52887e-05	Glycine and Serine Metabolism	SMPDB	SMP00004	GAMT; GNMT; BHMT; GLDC; AGXT; ALDH2; PSAT1; GATM; MAOA; SARDH; PHGDH; CTH; AMT; SHMT1	4128; 217; 1757; 2731; 275; 189; 2628; 2593; 635; 27232; 26227; 29968; 6470; 1491	27	27
7.43025e-07	8.52887e-05	Dimethylglycine Dehydrogenase Deficiency	SMPDB	SMP00484	GAMT; GNMT; BHMT; GLDC; AGXT; ALDH2; PSAT1; GATM; MAOA; SARDH; PHGDH; CTH; AMT; SHMT1	4128; 217; 1757; 2731; 275; 189; 2628; 2593; 635; 27232; 26227; 29968; 6470; 1491	27	27
7.43025e-07	8.52887e-05	Hyperglycinemia, non-ketotic	SMPDB	SMP00485	GAMT; GNMT; BHMT; GLDC; AGXT; ALDH2; PSAT1; GATM; MAOA; SARDH; PHGDH; CTH; AMT; SHMT1	4128; 217; 1757; 2731; 275; 189; 2628; 2593; 635; 27232; 26227; 29968; 6470; 1491	27	27
7.43025e-07	8.52887e-05	Dimethylglycine Dehydrogenase Deficiency	SMPDB	SMP00242	GAMT; GNMT; BHMT; GLDC; AGXT; ALDH2; PSAT1; GATM; MAOA; SARDH; PHGDH; CTH; AMT; SHMT1	4128; 217; 1757; 2731; 275; 189; 2628; 2593; 635; 27232; 26227; 29968; 6470; 1491	27	27
7.43025e-07	8.52887e-05	Sarcosinemia	SMPDB	SMP00244	GAMT; GNMT; BHMT; GLDC; AGXT; ALDH2; PSAT1; GATM; MAOA; SARDH; PHGDH; CTH; AMT; SHMT1	4128; 217; 1757; 2731; 275; 189; 2628; 2593; 635; 27232; 26227; 29968; 6470; 1491	27	27
7.43025e-07	8.52887e-05	Dihydropyrimidine Dehydrogenase Deficiency (DHPD)	SMPDB	SMP00179	GAMT; GNMT; BHMT; GLDC; AGXT; ALDH2; PSAT1; GATM; MAOA; SARDH; PHGDH; CTH; AMT; SHMT1	4128; 217; 1757; 2731; 275; 189; 2628; 2593; 635; 27232; 26227; 29968; 6470; 1491	27	27
7.9388e-07	8.79838e-05	Biological oxidations	Reactome	R-HSA-211859	EPHX1; GSTA4; ABHD10; ALDH3A1; UGT2A3; GSTA1; UGT2A1; GSTA3; UGT1A8; CYP4F2; CYP4F3; DPEP1; CYP2B6; CYP3A43; AKR7A3; ACSM5; GCLC; CYP27B1; ACY1; CYP39A1; SULT1C2; MAT2A; MAT2B; CYP2A13; NQO2; SULT1A2; SLC26A1; CES3; CES2; BPHL; ALDH1B1; CYP3A7; CYP3A4; CYP3A5; GCLM; CYP2C9; CYP2C8; CYP1A2; AHCY; CYP4A11; ADH6; ADH5; ARNT; GSTM4; ALDH2; CHAC1; MAOB; MAOA; GLYAT; CYP2C18; UGT2B28; CYP11B1; FDX1	128; 2052; 670; 1553; 2941; 2729; 405; 4128; 8824; 1584; 23491; 2938; 54988; 2948; 4051; 2230; 1800; 1577; 1594; 219; 95; 2940; 6819; 1559; 10861; 55347; 79799; 4835; 1562; 191; 10249; 22977; 1576; 130; 218; 1555; 64816; 79094; 217; 2730; 1558; 4129; 1544; 6799; 54490; 51302; 1551; 8529; 1579; 10941; 27430; 4144; 54576	219	219
8.87083e-07	9.50362e-05	GPCR signaling-G alpha s Epac and ERK	INOH	None	ADCY1; NGF; GHRH; THPO; ADCY8; IL12B; SMO; EPO; FZD5; CRH; DRD1; GAST; TGFA; GDF9; FZD4; BMP8B; FZD7; CGA; GDF2; WNT10B; TAC3; RGS6; EGF; PRLH; RGS7; RGS1; TSHB; NRG1; GRM6; IFNA10; GRM1; NPPA; INHA; IGF1; GRP; GCG; LTA; DLL3; FZD8; WNT16; FGF6; FGF5; GH1; BMP7; BMP5; RGS12; GNAQ; WNT3; IFNA1; IL13; DRD2; DRD3; IFNA5; INS; GDF3; KNG1; IFNA7; PRL; CALCA; WNT5A; GDF10; IL9	3630; 2688; 653; 2776; 2658; 6866; 2916; 656; 2922; 796; 7480; 2251; 1814; 51052; 10683; 7474; 3442; 2691; 1813; 7473; 114; 1081; 9573; 2641; 3446; 7855; 51384; 3084; 5617; 3593; 7252; 2520; 9628; 1950; 2250; 3439; 3596; 3827; 1812; 655; 7039; 4049; 3479; 4803; 4878; 3578; 8322; 7066; 6000; 8324; 1392; 107; 2056; 2662; 8325; 2911; 5996; 3444; 3623; 6002; 2661; 6608	272	272
9.18888e-07	9.5268e-05	SLC-mediated transmembrane transport	Reactome	R-HSA-425407	SLC6A2; SLC28A1; SLC7A8; SLC7A9; ALB; SLC17A1; SLC4A5; SLC4A4; SLC5A2; SLC29A2; SLC5A7; SLC25A10; SLC9A6; SLC11A2; SLC9A2; RHBG; RHAG; SLC34A1; SLCO4C1; SLC12A6; SLC39A6; SLC12A3; SLC7A7; SLC8A1; SLC47A1; SLC8A2; SLC6A15; SLC6A14; SLC38A4; SLC38A3; SLC38A2; SLC13A1; SLC13A2; SLC13A3; SLC13A4; SLC26A1; SLC26A3; SLC26A4; SLC6A13; SLCO1A2; SLC43A1; SLC39A14; SLC22A18; RHCG; SLC17A5; SLC16A2; SLC7A10…	5002; 6561; 55867; 6549; 6530; 8501; 6543; 9990; 55117; 6524; 11254; 6505; 6580; 6546; 55244; 6559; 26266; 1811; 23428; 9356; 55089; 51458; 6567; 1468; 6005; 26503; 10861; 60482; 6583; 11136; 54407; 57835; 9058; 6569; 8671; 6514; 3177; 4891; 56301; 6579; 23516; 353189; 9376; 10991; 6540; 6568; 6510; 57127; 64849; 25800; 10479; 5172; 213; 9056; 6584; 9154; 6528	243	243
9.83586e-07	9.763e-05	GPCRs, Class A Rhodopsin-like	Wikipathways	WP455	HTR5A; OR2J2; OR2J3; GPR12; OR5I1; NTSR2; GPR15; DRD3; GPR75; CCR4; OR1D2; OR2W1; OPN3; OPRL1; CCKBR; MTNR1A; OR12D3; PTGER4; PTGFR; PTGER1; ADRA2C; SSTR2; HRH2; OR3A1; HTR2A; GPR161; OR7C2; OR2F1; GPR3; MC3R; OR2F2; MC2R; CHRM5; CHRM4; CHRM2; HTR4; OR10J1; GPR22; GRPR; GHSR; OR1A1; OR1G1; ADRA1A; GPR37L1; ADRA1B; ADRA1D; OR7A5; OR10H3; DRD2; CCKAR; DRD1; GALR3; GALR2; OR7A10; NMBR; SSTR4; RHO; H…	2845; 26476; 26707; 9283; 3361; 4987; 8383; 10936; 6010; 2835; 148; 1129; 23596; 390892; 3274; 2827; 1812; 1133; 26692; 1233; 1132; 2838; 4543; 5737; 442186; 8811; 3351; 2925; 26532; 10798; 887; 4829; 3360; 886; 135948; 23432; 4159; 6752; 6754; 2693; 152; 3061; 1814; 1813; 8484; 146; 147; 26211; 8390; 3355; 5734; 3356; 5731; 81797; 26658; 26659; 23620; 4158; 4994; 4991	261	261
1.00242e-06	9.763e-05	Metabolism of amino acids and derivatives	Reactome	R-HSA-71291	HNMT; GAMT; GNMT; PHGDH; BBOX1; SERINC1; PRODH2; QDPR; AIMP1; DHTKD1; DDC; GLUL; OAT; BHMT2; HAAO; PAH; TST; GLS; ASS1; PXMP2; GCDH; SLC25A10; ADI1; BHMT; ACAT1; AASS; CTH; GLDC; DAO; SHMT1; SLC25A12; GATM; SARDH; DIO1; DIO2; DIO3; DCT; GOT1; SUOX; FOLH1; PDHA2; HPD; AUH; ENOPH1; CRYM; ALDH6A1; DLAT; ACADSB; GPT; ALDH4A1; HGD; NQO1; MCCC2; MCCC1; ASPA; DBH; PSAT1; SLC25A44; PIPOX; FOLH1B; AGXT; G…	5625; 23498; 57515; 445; 6528; 36; 4942; 2746; 1733; 549; 9673; 55256; 9255; 275; 1621; 27232; 23743; 2639; 5409; 6821; 2752; 56922; 10157; 594; 7263; 635; 27165; 1428; 58478; 1728; 10841; 2628; 219595; 5053; 51268; 38; 2744; 1757; 191; 3081; 384; 2875; 6470; 55526; 1892; 443; 4329; 1737; 2731; 5827; 8659; 26227; 2346; 1468; 8424; 2805; 1610; 2593; 1644; 1734; 1735; 1638; 54363; 64087; 29968; 516…	339	339
1.31758e-06	0.00012455	Butanoate metabolism - Homo sapiens (human)	KEGG	path:hsa00650	HADH; HMGCS2; L2HGDH; ECHS1; BDH2; ACSM3; ACSM5; ACAT1; ABAT; ALDH5A1; EHHADH; GAD1; GAD2; BDH1	7915; 2571; 2572; 18; 3033; 6296; 38; 1962; 56898; 79944; 54988; 3158; 1892; 622	28	28
1.59974e-06	0.000146902	Valine, leucine and isoleucine degradation - Homo sapiens (human)	KEGG	path:hsa00280	AOX1; HMGCS2; ABAT; HADH; ALDH3A2; AUH; PCCA; ALDH6A1; ALDH2; MCCC2; ACAT1; ACAA1; BCKDHB; ACADSB; ECHS1; ALDH1B1; EHHADH; ACADM; MCCC1	3158; 18; 217; 30; 34; 36; 549; 38; 1962; 316; 594; 64087; 3033; 56922; 219; 224; 1892; 5095; 4329	48	48
1.83197e-06	0.000163555	Proximal tubule transport	Wikipathways	WP4917	ATP6V0A4; ABCG2; FXYD2; SLC7A8; SLC7A9; CA2; SLC13A3; SLC2A2; SLC22A11; SLC34A1; SLC4A4; SLC22A6; ATP6V1A; SLC5A5; SLC7A7; ABCC2; ATP6V1B1; SLC47A1; SLC22A8; SLC1A1; SLC5A2	55244; 760; 11136; 23428; 486; 9356; 9056; 6514; 64849; 9429; 525; 8671; 523; 9376; 6524; 6528; 55867; 6569; 6505; 50617; 1244	57	57
2.02629e-06	0.000176013	Urea cycle and metabolism of arginine, proline, glutamate, aspartate and asparagine	EHMN	Urea cycle and metabolism of arginine, proline, glutamate, aspartate and asparagine	ALDH3A2; ALDH3A1; GLUL; P4HA1; ALDH2; ABAT; GLS; GAD2; SLC25A10; GCLM; DAO; GCLC; GATM; SLC6A13; ACY1; RANBP2; SLC38A4; SLC38A3; SLC38A2; SLC1A5; ALDH1B1; L2HGDH; ALDH4A1; GLUD1; PRODH; MAOB; MAOA; OAT; ALDH5A1; SLC6A14; GLS2	5625; 2729; 4942; 4128; 2746; 79944; 54407; 11254; 224; 8659; 219; 95; 55089; 27165; 2752; 5903; 2628; 2744; 5033; 2572; 218; 7915; 217; 1468; 4129; 1610; 10991; 6540; 6510; 18; 2730	105	105
2.31282e-06	0.000195616	Valine, leucine and isoleucine degradation	EHMN	Valine, leucine and isoleucine degradation	SLC38A4; ALDH3A1; ABAT; HADH; AUH; PCCA; ALDH2; ACADM; EHHADH; ECHS1; ALDH6A1; BCKDHB; MCCC1; ACADSB; ALDH1B1; ACADL; MCCC2; SLC43A1; SLC6A14	5095; 549; 217; 64087; 218; 219; 33; 594; 36; 55089; 8501; 56922; 11254; 34; 4329; 18; 3033; 1892; 1962	49	49
2.56773e-06	0.000211607	Phase I - Functionalization of compounds	Reactome	R-HSA-211945	EPHX1; ALDH3A1; NQO2; CYP4F2; CYP4F3; CYP3A43; CYP2B6; CYP27B1; CYP39A1; CYP2A13; CES3; CES2; BPHL; ALDH1B1; CYP3A7; CYP3A4; CYP3A5; CYP2C9; CYP2C8; CYP1A2; CYP4A11; ADH6; ADH5; ARNT; ALDH2; MAOB; MAOA; CYP2C18; CYP11B1; FDX1	128; 2052; 670; 1553; 405; 4128; 8824; 1584; 23491; 4051; 2230; 1577; 1594; 219; 1559; 4835; 1562; 1576; 130; 218; 1555; 64816; 217; 1558; 4129; 1544; 51302; 1551; 8529; 1579	101	101
3.17406e-06	0.000211763	Plasma lipoprotein remodeling	Reactome	R-HSA-8963899	APOE; MBTPS2; LIPG; MBTPS1; ALB; PCSK6; APOA2; LPL; ANGPTL3; APOC3; APOB; APOA1; LPA	335; 4018; 348; 5046; 51360; 27329; 338; 8720; 9388; 213; 345; 336; 4023	26	26
3.75559e-06	0.000211763	3-Methylglutaconic Aciduria Type I	SMPDB	SMP00139	AOX1; HMGCS2; ABAT; ACAT1; AUH; PCCA; ALDH2; MCCC2; ECHS1; ALDH6A1; BCKDHB; ACADSB; ACADM; MCCC1	594; 34; 1892; 56922; 64087; 36; 18; 4329; 5095; 316; 217; 549; 3158; 38	30	30
3.75559e-06	0.000211763	Valine, Leucine and Isoleucine Degradation	SMPDB	SMP00032	AOX1; HMGCS2; ABAT; ACAT1; AUH; PCCA; ALDH2; MCCC2; ECHS1; ALDH6A1; BCKDHB; ACADSB; ACADM; MCCC1	594; 34; 1892; 56922; 64087; 36; 18; 4329; 5095; 316; 217; 549; 3158; 38	30	30
3.75559e-06	0.000211763	2-Methyl-3-Hydroxybutryl CoA Dehydrogenase Deficiency	SMPDB	SMP00137	AOX1; HMGCS2; ABAT; ACAT1; AUH; PCCA; ALDH2; MCCC2; ECHS1; ALDH6A1; BCKDHB; ACADSB; ACADM; MCCC1	594; 34; 1892; 56922; 64087; 36; 18; 4329; 5095; 316; 217; 549; 3158; 38	30	30
3.75559e-06	0.000211763	Isovaleric Aciduria	SMPDB	SMP00238	AOX1; HMGCS2; ABAT; ACAT1; AUH; PCCA; ALDH2; MCCC2; ECHS1; ALDH6A1; BCKDHB; ACADSB; ACADM; MCCC1	594; 34; 1892; 56922; 64087; 36; 18; 4329; 5095; 316; 217; 549; 3158; 38	30	30
3.75559e-06	0.000211763	3-Methylcrotonyl Coa Carboxylase Deficiency Type I	SMPDB	SMP00237	AOX1; HMGCS2; ABAT; ACAT1; AUH; PCCA; ALDH2; MCCC2; ECHS1; ALDH6A1; BCKDHB; ACADSB; ACADM; MCCC1	594; 34; 1892; 56922; 64087; 36; 18; 4329; 5095; 316; 217; 549; 3158; 38	30	30
3.75559e-06	0.000211763	Propionic Acidemia	SMPDB	SMP00236	AOX1; HMGCS2; ABAT; ACAT1; AUH; PCCA; ALDH2; MCCC2; ECHS1; ALDH6A1; BCKDHB; ACADSB; ACADM; MCCC1	594; 34; 1892; 56922; 64087; 36; 18; 4329; 5095; 316; 217; 549; 3158; 38	30	30
3.75559e-06	0.000211763	Maple Syrup Urine Disease	SMPDB	SMP00199	AOX1; HMGCS2; ABAT; ACAT1; AUH; PCCA; ALDH2; MCCC2; ECHS1; ALDH6A1; BCKDHB; ACADSB; ACADM; MCCC1	594; 34; 1892; 56922; 64087; 36; 18; 4329; 5095; 316; 217; 549; 3158; 38	30	30
3.75559e-06	0.000211763	3-Hydroxy-3-Methylglutaryl-CoA Lyase Deficiency	SMPDB	SMP00138	AOX1; HMGCS2; ABAT; ACAT1; AUH; PCCA; ALDH2; MCCC2; ECHS1; ALDH6A1; BCKDHB; ACADSB; ACADM; MCCC1	594; 34; 1892; 56922; 64087; 36; 18; 4329; 5095; 316; 217; 549; 3158; 38	30	30
3.75559e-06	0.000211763	Isobutyryl-coa dehydrogenase deficiency	SMPDB	SMP00523	AOX1; HMGCS2; ABAT; ACAT1; AUH; PCCA; ALDH2; MCCC2; ECHS1; ALDH6A1; BCKDHB; ACADSB; ACADM; MCCC1	594; 34; 1892; 56922; 64087; 36; 18; 4329; 5095; 316; 217; 549; 3158; 38	30	30
3.75559e-06	0.000211763	3-hydroxyisobutyric aciduria	SMPDB	SMP00522	AOX1; HMGCS2; ABAT; ACAT1; AUH; PCCA; ALDH2; MCCC2; ECHS1; ALDH6A1; BCKDHB; ACADSB; ACADM; MCCC1	594; 34; 1892; 56922; 64087; 36; 18; 4329; 5095; 316; 217; 549; 3158; 38	30	30
3.75559e-06	0.000211763	3-hydroxyisobutyric acid dehydrogenase deficiency	SMPDB	SMP00521	AOX1; HMGCS2; ABAT; ACAT1; AUH; PCCA; ALDH2; MCCC2; ECHS1; ALDH6A1; BCKDHB; ACADSB; ACADM; MCCC1	594; 34; 1892; 56922; 64087; 36; 18; 4329; 5095; 316; 217; 549; 3158; 38	30	30
3.75559e-06	0.000211763	Isovaleric acidemia	SMPDB	SMP00524	AOX1; HMGCS2; ABAT; ACAT1; AUH; PCCA; ALDH2; MCCC2; ECHS1; ALDH6A1; BCKDHB; ACADSB; ACADM; MCCC1	594; 34; 1892; 56922; 64087; 36; 18; 4329; 5095; 316; 217; 549; 3158; 38	30	30
3.75559e-06	0.000211763	Methylmalonate Semialdehyde Dehydrogenase Deficiency	SMPDB	SMP00384	AOX1; HMGCS2; ABAT; ACAT1; AUH; PCCA; ALDH2; MCCC2; ECHS1; ALDH6A1; BCKDHB; ACADSB; ACADM; MCCC1	594; 34; 1892; 56922; 64087; 36; 18; 4329; 5095; 316; 217; 549; 3158; 38	30	30
3.75559e-06	0.000211763	Methylmalonic Aciduria	SMPDB	SMP00200	AOX1; HMGCS2; ABAT; ACAT1; AUH; PCCA; ALDH2; MCCC2; ECHS1; ALDH6A1; BCKDHB; ACADSB; ACADM; MCCC1	594; 34; 1892; 56922; 64087; 36; 18; 4329; 5095; 316; 217; 549; 3158; 38	30	30
3.75559e-06	0.000211763	3-Methylglutaconic Aciduria Type IV	SMPDB	SMP00141	AOX1; HMGCS2; ABAT; ACAT1; AUH; PCCA; ALDH2; MCCC2; ECHS1; ALDH6A1; BCKDHB; ACADSB; ACADM; MCCC1	594; 34; 1892; 56922; 64087; 36; 18; 4329; 5095; 316; 217; 549; 3158; 38	30	30
3.75559e-06	0.000211763	3-Methylglutaconic Aciduria Type III	SMPDB	SMP00140	AOX1; HMGCS2; ABAT; ACAT1; AUH; PCCA; ALDH2; MCCC2; ECHS1; ALDH6A1; BCKDHB; ACADSB; ACADM; MCCC1	594; 34; 1892; 56922; 64087; 36; 18; 4329; 5095; 316; 217; 549; 3158; 38	30	30
3.75559e-06	0.000211763	Beta-Ketothiolase Deficiency	SMPDB	SMP00173	AOX1; HMGCS2; ABAT; ACAT1; AUH; PCCA; ALDH2; MCCC2; ECHS1; ALDH6A1; BCKDHB; ACADSB; ACADM; MCCC1	594; 34; 1892; 56922; 64087; 36; 18; 4329; 5095; 316; 217; 549; 3158; 38	30	30
4.40916e-06	0.000244328	Amphetamine addiction - Homo sapiens (human)	KEGG	path:hsa05031	GRIA2; GRIA3; FOSB; CALML4; PRKACG; CACNA1D; CAMK4; CREB3L1; GRIN1; GRIN2A; SIRT1; PRKCA; CAMK2G; CAMK2B; DDC; PPP1CB; CALML3; DRD1; GRIN2B; MAOB; MAOA; ARC; ATF6B	776; 1388; 1812; 4128; 4129; 2354; 814; 816; 818; 5568; 23237; 5578; 2891; 2892; 91860; 2902; 2903; 2904; 1644; 90993; 23411; 5500; 810	69	69
6.39924e-06	0.000348596	Sudden Infant Death Syndrome (SIDS) Susceptibility Pathways	Wikipathways	WP706	NGF; CTNNB1; PRKAR2B; PAH; PLP1; GABRA1; ACADM; CEBPB; TPPP; EGR1; PPARGC1A; CAV3; HTR2A; TF; GRIN1; NOS1AP; LMX1B; SNTA1; TSPYL1; GJA1; SP1; ASCL1; CHRM2; KCNQ1; IL6R; FEV; NEUROD1; PRKAR1B; DDC; PHOX2B; CHRNA4; VAMP2; ESR2; IL13; TP73; MAOA; SSTR2; NKX3-1; HTR3A; GPD1L	11076; 4803; 429; 10891; 6640; 3570; 54738; 1499; 1958; 2554; 7259; 1129; 4128; 23171; 9722; 1137; 1644; 5577; 5575; 34; 2902; 3596; 7018; 6844; 3359; 4824; 859; 6752; 7161; 2697; 2100; 4760; 1051; 5354; 5053; 8929; 3356; 6667; 3784; 4010	159	159
8.21401e-06	0.000439997	Amino Acid metabolism	Wikipathways	WP3925	PCK1; GLUL; OAT; GLS; ASS1; ACADM; GCLM; BHMT; CTH; ACAA1; GOT1; HNMT; PDK4; HMGCS2; DBH; AUH; SUCLG1; DDC; EHHADH; MCCC1; HADH; ADH5; ARG2; GLUD1; MAOA; FTCD; PNMT	549; 1491; 128; 56922; 3033; 4128; 8802; 445; 384; 3158; 1644; 30; 5409; 34; 2805; 3176; 4942; 635; 5105; 10841; 1621; 2752; 2730; 1962; 2744; 2746; 5166	91	91
8.96915e-06	0.000462311	Bile acid biosynthesis	EHMN	Bile acid biosynthesis	SLC38A4; SLC10A1; SLCO1A2; SLC38A2; ACOX2; ALDH3A1; SLC10A2; ALDH2; ALDH3A2; ACAA1; ALDH1B1; HSD3B1; HSD3B2; ABCB11; SRD5A2; CYP3A4; SLC27A2; EHHADH; SLC6A14	3284; 6554; 54407; 3283; 30; 8309; 11254; 218; 55089; 1576; 11001; 224; 6555; 8647; 217; 6579; 1962; 219; 6716	53	53
9.06211e-06	0.000462311	Glycine Serine metabolism	INOH	None	GAMT; GNMT; BHMT; PIPOX; PISD; GLDC; DAO; AGXT; PSAT1; MAOB; MAOA; PHGDH; GATM; GOT1; CTH; SHMT1	2805; 1610; 4129; 6470; 1491; 2731; 4128; 2593; 26227; 29968; 635; 51268; 23761; 189; 2628; 27232	40	40
9.06211e-06	0.000462311	Glycine, serine and threonine metabolism - Homo sapiens (human)	KEGG	path:hsa00260	GAMT; GNMT; BHMT; PIPOX; GLDC; DAO; AGXT; PSAT1; MAOB; MAOA; SARDH; PHGDH; GATM; CTH; AMT; SHMT1	29968; 275; 51268; 4128; 4129; 2731; 1757; 189; 2628; 6470; 2593; 27232; 1610; 1491; 26227; 635	40	40
9.57649e-06	0.000480919	Valine Leucine Isoleucine degradation	INOH	None	HADH; HMGCS2; ALDH3A2; AUH; PCCA; ALDH6A1; ALDH2; ACADM; ECHS1; ACAA1; ALDH1B1; EHHADH; MCCC2; MCCC1	5095; 30; 549; 217; 64087; 219; 3158; 56922; 34; 4329; 224; 3033; 1892; 1962	32	32
1.00399e-05	0.000496433	Circadian entrainment - Homo sapiens (human)	KEGG	path:hsa04713	GRIA2; GRIA3; CACNA1H; CACNA1I; MTNR1A; CACNA1D; GNG13; PRKG1; GRIN1; NOS1AP; NOS1; PRKCA; CAMK2G; CAMK2B; PER3; PER2; PER1; ITPR1; ADCY1; KCNJ3; RPS6KA5; GNAQ; CALML3; ADCY8; CALML4; GRIN2B; PRKACG; GRIN2A	9252; 51764; 5187; 107; 114; 3708; 5568; 8863; 8864; 3760; 8911; 8912; 91860; 2776; 4842; 776; 810; 816; 818; 2891; 2892; 2902; 2903; 2904; 4543; 5578; 5592; 9722	97	97
1.30875e-05	0.000594141	Disulfiram Action Pathway	SMPDB	SMP00429	DBH; ALDH3A1; ALDH2; DDC; MAOA; HAAO; PNMT; ALDH1B1; DCT; GOT1; HGD; HPD	1621; 219; 2805; 3242; 1644; 218; 1638; 5409; 4128; 23498; 3081; 217	25	25
1.34948e-05	0.000594141	Tyrosinemia, transient, of the newborn	SMPDB	SMP00494	DBH; ALDH3A1; MAOA; HAAO; PNMT; DDC; DCT; GOT1; HGD; HPD	2805; 3242; 1644; 218; 1621; 1638; 5409; 4128; 23498; 3081	18	18
1.34948e-05	0.000594141	Dopamine beta-hydroxylase deficiency	SMPDB	SMP00498	DBH; ALDH3A1; MAOA; HAAO; PNMT; DDC; DCT; GOT1; HGD; HPD	2805; 3242; 1644; 218; 1621; 1638; 5409; 4128; 23498; 3081	18	18
1.34948e-05	0.000594141	Tyrosine Metabolism	SMPDB	SMP00006	DBH; ALDH3A1; MAOA; HAAO; PNMT; DDC; DCT; GOT1; HGD; HPD	2805; 3242; 1644; 218; 1621; 1638; 5409; 4128; 23498; 3081	18	18
1.34948e-05	0.000594141	Alkaptonuria	SMPDB	SMP00169	DBH; ALDH3A1; MAOA; HAAO; PNMT; DDC; DCT; GOT1; HGD; HPD	2805; 3242; 1644; 218; 1621; 1638; 5409; 4128; 23498; 3081	18	18
1.34948e-05	0.000594141	Monoamine oxidase-a deficiency (MAO-A)	SMPDB	SMP00533	DBH; ALDH3A1; MAOA; HAAO; PNMT; DDC; DCT; GOT1; HGD; HPD	2805; 3242; 1644; 218; 1621; 1638; 5409; 4128; 23498; 3081	18	18
1.34948e-05	0.000594141	Hawkinsinuria	SMPDB	SMP00190	DBH; ALDH3A1; MAOA; HAAO; PNMT; DDC; DCT; GOT1; HGD; HPD	2805; 3242; 1644; 218; 1621; 1638; 5409; 4128; 23498; 3081	18	18
1.34948e-05	0.000594141	Tyrosinemia Type I	SMPDB	SMP00218	DBH; ALDH3A1; MAOA; HAAO; PNMT; DDC; DCT; GOT1; HGD; HPD	2805; 3242; 1644; 218; 1621; 1638; 5409; 4128; 23498; 3081	18	18
1.38605e-05	0.000601994	cAMP signaling pathway - Homo sapiens (human)	KEGG	path:hsa04024	FXYD2; ATP2A1; GRIA2; TSHB; NFKBIA; MC2R; AKT2; PLCE1; GIPR; DRD1; CGA; CREB3L1; CNGB3; CACNA1D; CAMK4; PDE3B; GLI3; GRIN2A; PIK3R1; GLP1R; GRIA3; GRIN1; NPPA; MAPK8; HTR1F; GCG; CAMK2G; CHRM2; CAMK2B; HTR4; CNGA3; PPARA; GHSR; PDE10A; PPP1CB; ADCY1; DRD2; CALML3; VAV2; ADCY8; HCN4; CALML4; GRIN2B; PRKACG; SSTR2; PDE4B; PTCH1; PDE4D; HTR1B	5140; 5142; 5144; 4792; 776; 1081; 5727; 4158; 2641; 7252; 10846; 6752; 1129; 107; 114; 2693; 2696; 5295; 2737; 2740; 208; 91860; 1261; 7410; 4878; 1812; 1813; 3351; 3355; 3360; 10021; 810; 818; 814; 816; 2891; 2892; 2902; 2903; 2904; 5465; 90993; 5500; 54714; 5568; 5599; 486; 487; 51196	216	216
1.4223e-05	0.000609503	Alanine, aspartate and glutamate metabolism - Homo sapiens (human)	KEGG	path:hsa00250	GOT1; ALDH4A1; ASPA; AGXT; GLUD1; GLUL; GAD2; ABAT; GPT; ALDH5A1; GLS; ASS1; GAD1; GLS2; FOLH1	7915; 2571; 2572; 27165; 2346; 2746; 443; 445; 2752; 2744; 8659; 2875; 18; 189; 2805	37	37
1.63972e-05	0.000684423	Alanine and aspartate metabolism	Wikipathways	WP106	ASPA; AGXT; ABAT; GPT; GOT1; ASS1; GAD1; GAD2	2875; 443; 18; 2572; 445; 2571; 189; 2805	12	12
1.63972e-05	0.000684423	Metallothioneins bind metals	Reactome	R-HSA-5661231	MT1X; MT3; MT2A; MT4; MT1M; MT1E; MT1F; MT1G	4494; 4501; 4495; 4493; 4504; 4499; 84560; 4502	12	12
1.88571e-05	0.000777011	Tryptophan metabolism - Homo sapiens (human)	KEGG	path:hsa00380	AOX1; CYP1A2; ACAT1; ALDH3A2; DDC; ALDH2; ALDH8A1; MAOB; MAOA; HAAO; DHTKD1; ECHS1; ALDH1B1; HADH; EHHADH; GCDH	1544; 217; 4128; 4129; 219; 38; 1962; 316; 23498; 64577; 3033; 2639; 224; 1892; 55526; 1644	42	42
2.04582e-05	0.00083231	Drug metabolism - cytochrome P450 - Homo sapiens (human)	KEGG	path:hsa00982	AOX1; GSTA4; ALDH3A1; UGT2A3; GSTA1; UGT2A1; GSTA3; UGT1A8; CYP2B6; ALDH3B1; FMO5; CYP3A4; CYP3A5; CYP2C9; CYP2C8; CYP1A2; ADH6; ADH5; GSTM4; MAOB; MAOA; UGT2B28	128; 2948; 130; 1555; 2330; 4128; 1544; 1576; 1577; 54576; 79799; 54490; 316; 10941; 4129; 1558; 218; 221; 1559; 2938; 2940; 2941	72	70
2.17992e-05	0.000875783	Digestion of dietary lipid	Reactome	R-HSA-192456	PNLIPRP1; PNLIPRP2; LIPF; CLPS; CEL; PNLIP	5408; 8513; 1208; 5406; 5407; 1056	7	7
2.2666e-05	0.000899363	beta-Alanine metabolism - Homo sapiens (human)	KEGG	path:hsa00410	ALDH3B1; ECHS1; ALDH3A2; ALDH3A1; ALDH2; DPYS; ALDH1B1; ALDH6A1; ABAT; UPB1; EHHADH; GAD1; GAD2	2571; 2572; 1807; 18; 51733; 1962; 217; 218; 219; 221; 224; 1892; 4329	30	30
2.45695e-05	0.000963005	Neurotransmitter receptors and postsynaptic signal transmission	Reactome	R-HSA-112314	LIN7A; GRIA2; GRIA3; GABRR2; PRKAR2B; GABRA4; GNAT3; GABRA1; GABRB2; GABRA2; DLG2; CAMK4; GNG13; GABRG2; GRIN1; EPB41L1; KCNJ10; PRKAB2; KCNJ16; PRKAB1; PRKCA; CAMK2G; CAMK2B; CHRNA4; PRKAR1B; CHRNA3; MDM2; GABRB3; KCNJ3; APBA1; ADCY1; CHRND; ADCY8; GRIK5; GRIN2B; PRKACG; GRIN2A; MAPT; HTR3A; GNAL; CACNG2; CACNG3; CACNG4	10368; 5578; 1144; 5577; 320; 4193; 114; 10369; 818; 107; 2903; 4137; 2570; 5565; 2892; 3359; 346562; 814; 1136; 2036; 3773; 1137; 2902; 51764; 2555; 2566; 816; 2901; 1740; 5564; 2904; 8825; 2557; 3766; 2774; 2562; 5568; 3760; 27092; 2554; 2561; 5575; 2891	185	185
2.65093e-05	0.00100651	Gastric acid secretion - Homo sapiens (human)	KEGG	path:hsa04971	KCNE2; GAST; CCKBR; KCNK2; HRH2; KCNJ10; KCNJ16; PRKCA; CAMK2G; CAMK2B; KCNQ1; KCNK10; ITPR1; GNAQ; ADCY1; ATP4B; CALML3; CA2; ADCY8; EZR; CALML4; PRKACG; SSTR2	3776; 107; 7430; 9992; 496; 2520; 3773; 810; 816; 818; 3766; 3274; 5568; 3784; 5578; 760; 2776; 6752; 114; 887; 91860; 54207; 3708	76	76
2.6619e-05	0.00100651	Fatty acid degradation - Homo sapiens (human)	KEGG	path:hsa00071	HADH; ACSBG2; ADH6; ADH5; ECHS1; ALDH3A2; EHHADH; ACSL1; ALDH2; ACAT1; ACAA1; ACADSB; ALDH1B1; ACADL; ACADM; GCDH	128; 130; 2180; 217; 30; 33; 34; 36; 38; 1962; 224; 2639; 81616; 3033; 219; 1892	43	43
2.6619e-05	0.00100651	Amine ligand-binding receptors	Reactome	R-HSA-375280	ADRA1A; HTR5A; ADRA1B; ADRA1D; CHRM2; CHRM4; DRD2; DRD3; DRD1; HTR4; HRH2; HTR2A; HTR1F; ADRA2C; CHRM5; HTR1B	148; 3361; 1132; 3274; 1813; 3360; 1812; 152; 147; 1814; 3356; 3351; 1129; 3355; 1133; 146	43	43
2.75787e-05	0.00103067	Osteoblast differentiation	Wikipathways	WP4787	SMAD9; SMAD4; SMAD5; PRKDC; SMO; BMPR1A; BMPR1B; FGF5; FZD4; MYOD1; FZD7; FZD8; WNT10B; GLI3; PIK3R1; MAPK8; PRKCI; PRKCA; DLL3; PIK3C2G; FGF6; FGFR4; FGFR2; FZD5; CTNNB1; LRP6; WNT3; NOTCH2; WNT16; WNT5A; PTCH1	1499; 5584; 10683; 5591; 5599; 2251; 2250; 4654; 8325; 8324; 8322; 4040; 2263; 2264; 5578; 7855; 6608; 657; 658; 7480; 2737; 4089; 5295; 5727; 7473; 7474; 4093; 5288; 4090; 51384; 4853	118	118
2.80248e-05	0.00103531	Transport of inorganic cations/anions and amino acids/oligopeptides	Reactome	R-HSA-425393	SLC7A8; SLC7A9; SLC7A7; SLC4A5; SLC4A4; SLC5A5; SLC25A10; SLC9A6; SLC9A2; SLC34A1; SLC12A6; SLC12A3; SLC8A1; SLC8A2; SLC6A15; SLC6A14; SLC38A4; SLC38A3; SLC38A2; SLC26A1; SLC26A3; SLC26A4; SLC43A1; SLC17A5; SLC7A10; SLC17A1; SLC1A5; SLC1A1	11136; 6549; 54407; 8501; 6543; 9990; 55117; 11254; 6505; 6546; 6559; 23428; 55089; 10861; 6528; 26503; 57835; 6569; 8671; 56301; 1468; 10991; 6568; 6510; 10479; 5172; 9056; 1811	102	102
3.18899e-05	0.0011647	Tyrosine metabolism	EHMN	Tyrosine metabolism	SLC6A2; SLC1A5; ALDH3A2; ALDH3A1; SLC5A5; CYP3A43; CYP2B6; ACAA1; DIO1; DIO3; DCT; CYP2A13; SLC26A4; SLCO1A2; OCA2; CYP3A7; CYP3A4; CYP3A5; EHHADH; HPD; CYP2C9; CYP2C8; CYP1A2; ACOX2; SLC16A2; MAOB; MAOA; CYP2C18; UGT2B28	4948; 8309; 1553; 4128; 1562; 1733; 224; 30; 1577; 6567; 1559; 1735; 1962; 6528; 1576; 54490; 1555; 64816; 5172; 6579; 6530; 1558; 4129; 1544; 218; 1638; 6510; 1551; 3242	108	108
3.65178e-05	0.00131874	putrescine degradation III	HumanCyc	PWY-0	ALDH3B1; ALDH3A2; ALDH3A1; ALDH2; MAOB; MAOA; ALDH1B1	4128; 218; 4129; 219; 217; 224; 221	10	10
3.92767e-05	0.00138001	AMPK signaling pathway - Homo sapiens (human)	KEGG	path:hsa04152	PCK2; PPP2R1B; PCK1; PPP2R3A; FOXO3; AKT2; ULK1; FBP1; ADIPOQ; ADIPOR2; PRKAB1; PPARGC1A; RAB11B; PIK3R1; CAB39L; SIRT1; IGF1; PRKAB2; ACACB; SCD5; GYS2; MTOR; ADRA1A; PFKFB1; PFKFB2; HNF4A; INSR; IRS2; INS; IRS4; CREB3L1	9230; 32; 3172; 3630; 79966; 3643; 5207; 5208; 10891; 148; 9370; 2203; 3479; 81617; 8408; 208; 79602; 2309; 8471; 5295; 90993; 23411; 5519; 5523; 2475; 2998; 5564; 5565; 8660; 5105; 5106	120	120
4.10365e-05	0.00138001	Chemical carcinogenesis - Homo sapiens (human)	KEGG	path:hsa05204	EPHX1; GSTA4; ALDH3A1; UGT2A3; GSTA1; UGT2A1; GSTA3; UGT1A8; CYP3A43; ALDH3B1; CYP2A13; SULT1A2; CYP3A7; CYP3A4; CYP3A5; CYP2C9; CYP2C8; CYP1A2; ADH6; ADH5; ARNT; GSTM4; CYP2C18; UGT2B28	2052; 1544; 130; 6799; 1558; 1559; 218; 2948; 1562; 54490; 128; 1576; 1577; 64816; 10941; 79799; 54576; 1551; 221; 1553; 2938; 2940; 2941; 405	83	83
4.20357e-05	0.00138001	PPAR signaling pathway	Wikipathways	WP3942	PCK2; AQP7; HMGCS2; PCK1; CYP4A11; ACOX2; ACADL; ADIPOQ; ACSL1; ACADM; FABP1; FABP7; ACAA1; LPL; APOC3; ACSBG2; PPARA; EHHADH; APOA1; APOA2; SLC27A2	335; 336; 4023; 8309; 1962; 2173; 364; 345; 9370; 2180; 5465; 3158; 5106; 5105; 81616; 11001; 33; 30; 34; 1579; 2168	68	68
4.29871e-05	0.00138001	NHR	Signalink	None	NR3C2; ESRRG; RARB; ESR2; ESR1; NR4A2; NR0B2; NR4A1; HNF4A; THRA; NR2C2; NR1I2; NR4A3; RORC; VDR; NR2E3; PPARA	7182; 10002; 8856; 5915; 3172; 7067; 8431; 3164; 2099; 2100; 2104; 4929; 8013; 6097; 4306; 5465; 7421	49	49
4.50842e-05	0.00138001	Hyperornithinemia with gyrate atrophy (HOGA)	SMPDB	SMP00505	NOS1; GAMT; ALDH4A1; DAO; GLUD1; PRODH; GATM; OAT; GOT1; ASS1	445; 2746; 4942; 8659; 5625; 2628; 2593; 1610; 2805; 4842	20	20
4.50842e-05	0.00138001	Creatine deficiency, guanidinoacetate methyltransferase deficiency	SMPDB	SMP00504	NOS1; GAMT; ALDH4A1; DAO; GLUD1; PRODH; GATM; OAT; GOT1; ASS1	445; 2746; 4942; 8659; 5625; 2628; 2593; 1610; 2805; 4842	20	20
4.50842e-05	0.00138001	L-arginine:glycine amidinotransferase deficiency	SMPDB	SMP00507	NOS1; GAMT; ALDH4A1; DAO; GLUD1; PRODH; GATM; OAT; GOT1; ASS1	445; 2746; 4942; 8659; 5625; 2628; 2593; 1610; 2805; 4842	20	20
4.50842e-05	0.00138001	Hyperornithinemia-hyperammonemia-homocitrullinuria [HHH-syndrome]	SMPDB	SMP00506	NOS1; GAMT; ALDH4A1; DAO; GLUD1; PRODH; GATM; OAT; GOT1; ASS1	445; 2746; 4942; 8659; 5625; 2628; 2593; 1610; 2805; 4842	20	20
4.50842e-05	0.00138001	Guanidinoacetate Methyltransferase Deficiency (GAMT Deficiency)	SMPDB	SMP00188	NOS1; GAMT; ALDH4A1; DAO; GLUD1; PRODH; GATM; OAT; GOT1; ASS1	445; 2746; 4942; 8659; 5625; 2628; 2593; 1610; 2805; 4842	20	20
4.50842e-05	0.00138001	Prolinemia Type II	SMPDB	SMP00208	NOS1; GAMT; ALDH4A1; DAO; GLUD1; PRODH; GATM; OAT; GOT1; ASS1	445; 2746; 4942; 8659; 5625; 2628; 2593; 1610; 2805; 4842	20	20
4.50842e-05	0.00138001	Prolidase Deficiency (PD)	SMPDB	SMP00207	NOS1; GAMT; ALDH4A1; DAO; GLUD1; PRODH; GATM; OAT; GOT1; ASS1	445; 2746; 4942; 8659; 5625; 2628; 2593; 1610; 2805; 4842	20	20
4.50842e-05	0.00138001	Arginine and Proline Metabolism	SMPDB	SMP00020	NOS1; GAMT; ALDH4A1; DAO; GLUD1; PRODH; GATM; OAT; GOT1; ASS1	445; 2746; 4942; 8659; 5625; 2628; 2593; 1610; 2805; 4842	20	20
4.50842e-05	0.00138001	Hyperprolinemia Type I	SMPDB	SMP00361	NOS1; GAMT; ALDH4A1; DAO; GLUD1; PRODH; GATM; OAT; GOT1; ASS1	445; 2746; 4942; 8659; 5625; 2628; 2593; 1610; 2805; 4842	20	20
4.50842e-05	0.00138001	Hyperprolinemia Type II	SMPDB	SMP00360	NOS1; GAMT; ALDH4A1; DAO; GLUD1; PRODH; GATM; OAT; GOT1; ASS1	445; 2746; 4942; 8659; 5625; 2628; 2593; 1610; 2805; 4842	20	20
4.50842e-05	0.00138001	Ornithine Aminotransferase Deficiency (OAT Deficiency)	SMPDB	SMP00363	NOS1; GAMT; ALDH4A1; DAO; GLUD1; PRODH; GATM; OAT; GOT1; ASS1	445; 2746; 4942; 8659; 5625; 2628; 2593; 1610; 2805; 4842	20	20
4.50842e-05	0.00138001	Arginine: Glycine Amidinotransferase Deficiency (AGAT Deficiency)	SMPDB	SMP00362	NOS1; GAMT; ALDH4A1; DAO; GLUD1; PRODH; GATM; OAT; GOT1; ASS1	445; 2746; 4942; 8659; 5625; 2628; 2593; 1610; 2805; 4842	20	20
4.7761e-05	0.00144815	Tyrosine metabolism - Homo sapiens (human)	KEGG	path:hsa00350	AOX1; ALDH3B1; ADH6; ADH5; DBH; ALDH3A1; MAOB; MAOA; PNMT; DDC; HGD; GOT1; DCT; HPD	128; 130; 3081; 5409; 316; 4128; 4129; 1621; 218; 221; 1638; 1644; 2805; 3242	36	36
5.18045e-05	0.00155607	Glyoxylate metabolism and glycine degradation	Reactome	R-HSA-389661	PDHA2; GNMT; PRODH2; ALDH4A1; GLDC; DAO; AGXT; DHTKD1; DLAT; BCKDHB; HAO1; PXMP2; AMT	1610; 8659; 5161; 54363; 55526; 594; 1737; 275; 2731; 189; 5827; 58510; 27232	32	32
5.33293e-05	0.0015736	PPAR signaling pathway - Homo sapiens (human)	KEGG	path:hsa03320	PCK2; PCK1; FABP7; APOC3; ACSBG2; FABP1; ACADL; APOA1; APOA2; EHHADH; ACADM; ACAA1; ADIPOQ; AQP7; HMGCS2; SCD5; LPL; PPARA; GK; SLC27A2; ACOX2; ACSL1	5106; 2180; 345; 9370; 30; 34; 1962; 4023; 335; 336; 3158; 11001; 5465; 79966; 81616; 33; 364; 2710; 5105; 8309; 2168; 2173	76	74
5.36401e-05	0.0015736	One-carbon metabolism	Wikipathways	WP241	MTHFD2; MAT2B; MTHFR; MTHFS; ALDH1L1; AHCYL2; FTCD; BHMT; AHCY; AMT; SHMT1; FOLH1	191; 275; 27430; 10797; 2346; 6470; 10588; 635; 10840; 10841; 4524; 23382	28	28
5.38569e-05	0.0015736	Adrenergic signaling in cardiomyocytes - Homo sapiens (human)	KEGG	path:hsa04261	SCN7A; PPP2R1B; FXYD2; ATP2A1; PPP2R3A; AKT2; TNNC1; TNNT2; CACNB2; CACNA1D; CACNB4; RPS6KA5; SLC8A2; GNAQ; PRKCA; CAMK2G; CAMK2B; KCNQ1; SLC8A1; CACNA2D1; ATF6B; ADRA1D; ADRA1A; ADRA1B; PPP1CB; ADCY1; CALML3; ADCY8; CALML4; PRKACG; CREB3L1; CACNG2; CACNG3; CACNG4; CACNG5; BCL2	596; 6332; 107; 114; 10368; 10369; 146; 147; 148; 3784; 208; 91860; 2776; 9252; 776; 781; 783; 785; 810; 816; 818; 7134; 7139; 6543; 1388; 90993; 5523; 5519; 5500; 6546; 5568; 5578; 27091; 27092; 486; 487	150	150
5.77203e-05	0.00165637	Neurotransmitter release cycle	Reactome	R-HSA-112310	LIN7A; GAD2; VAMP2; PPFIA2; SLC38A2; APBA1; SLC1A1; MAOA; SLC22A1; ABAT; SLC5A7; SLC6A13; ALDH5A1; GLS; SYN2; GAD1; GLS2	7915; 4128; 8499; 6540; 54407; 27165; 6854; 320; 2571; 8825; 6505; 6580; 2744; 18; 2572; 6844; 60482	50	50
5.77203e-05	0.00165637	GPCR Dopamine D1like receptor	INOH	None	CACNB4; PPP2R1B; CACNG3; CACNB2; PPP2R3A; CACNA1D; DRD1; GRIN2B; CACNG2; PRKACG; GRIN2A; PRKAR1B; PRKAR2B; GRIN1; CACNA2D1; CACNG4; CACNG5	27092; 10368; 781; 2904; 27091; 776; 2903; 783; 2902; 5577; 1812; 5568; 5519; 5523; 10369; 5575; 785	50	50
6.17383e-05	0.00172545	Nitrogen metabolism - Homo sapiens (human)	KEGG	path:hsa00910	CA9; CA3; CA2; CA1; CA14; CA7; CA12; GLUD1; GLUL	2752; 768; 771; 23632; 759; 760; 761; 2746; 766	17	17
6.17383e-05	0.00172545	Serotonin and anxiety	Wikipathways	WP3947	ADRA1A; TRPV1; CAMK2B; ARC; HTR2A; FMR1; CRH; GABRA1; GRM1	2911; 2332; 7442; 2554; 3356; 148; 23237; 1392; 816	17	17
6.17383e-05	0.00172545	Phenylalanine metabolism - Homo sapiens (human)	KEGG	path:hsa00360	ALDH3B1; ALDH3A1; MAOB; MAOA; GLYAT; PAH; DDC; GOT1; HPD	4128; 4129; 10249; 3242; 1644; 221; 2805; 218; 5053	17	17
7.58877e-05	0.00200643	Tyrosine metabolism	INOH	None	DBH; ALDH3B1; ADH6; ADH5; ALDH3A1; MAOB; MAOA; PNMT; DDC; HGD; SDHB; SDHD; HPD	128; 4129; 1644; 4128; 5409; 6392; 130; 218; 6390; 1621; 3242; 221; 3081	33	33
7.58877e-05	0.00200643	Disruption of postsynaptic signaling by CNV	Wikipathways	WP4875	DLG2; TJP1; NLGN3; CAMK2G; NRXN2; CAMK2B; ARC; GRIN2B; GRIN2A; NRXN1; FMR1; GRIN1; GRM1	2903; 2902; 2904; 818; 9378; 816; 9379; 2911; 23237; 2332; 7082; 54413; 1740	33	33
7.65779e-05	0.00200643	Xenobiotics	Reactome	R-HSA-211981	CYP2C9; CYP3A43; CYP1A2; CYP2C8; CYP2A13; CYP2B6; CYP2C18; CYP3A7; CYP3A4; CYP3A5	1559; 1551; 1562; 1555; 64816; 1553; 1544; 1576; 1558; 1577	21	21
7.6897e-05	0.00200643	Taste transduction - Homo sapiens (human)	KEGG	path:hsa04742	PKD2L1; GABRA4; GNAT3; P2RX2; GABRA1; GABRA2; PDE1C; KCNK5; GNG13; SCN2A; GRM1; ENTPD2; TAS2R14; TAS2R16; TAS2R10; TAS2R8; TAS2R4; ADCY8; HCN4; TAS2R1; PRKACG; HTR3A; HTR1F; HTR1B	5137; 51764; 114; 50832; 50833; 50834; 50836; 50839; 50840; 6326; 3351; 3355; 3359; 10021; 9033; 2911; 22953; 954; 5568; 346562; 8645; 2554; 2555; 2557	86	86
7.70218e-05	0.00200643	Metabolism of steroids	Reactome	R-HSA-8957322	VDR; TM7SF2; HSD17B14; AKR1C4; NCOA2; SLC10A2; SLC10A1; SERPINA6; CYP39A1; CYP27B1; SRD5A2; HSD17B2; HSD11B2; LSS; ACACB; CUBN; SP1; ABCB11; OSBPL9; SLCO1A2; MVK; SLC27A2; MBTPS2; MBTPS1; ACOX2; ALB; HSD3B1; HSD3B2; CYP11B1; FDX1; OSBP	51171; 8309; 10499; 32; 6667; 5007; 1109; 1584; 4598; 8029; 3284; 2230; 7421; 1594; 3291; 8720; 3294; 6555; 6716; 4047; 11001; 866; 7108; 114883; 6579; 6554; 3283; 51360; 51302; 213; 8647	124	124
7.80349e-05	0.00200643	Ifosfamide Action Pathway	SMPDB	SMP00448	CYP2C9; CYP2C8; ALDH3A1; CYP2B6; CYP3A4; CYP3A5	1558; 1559; 1555; 1576; 1577; 218	8	8
7.80349e-05	0.00200643	Ifosfamide Metabolism Pathway	SMPDB	SMP00605	CYP2C9; CYP2C8; ALDH3A1; CYP2B6; CYP3A4; CYP3A5	1558; 1559; 1555; 1576; 1577; 218	8	8
7.80349e-05	0.00200643	Carbamazepine Metabolism Pathway	SMPDB	SMP00634	EPHX1; CYP2C8; CYP2B6; CYP3A7; CYP3A4; CYP3A5	1576; 1551; 1555; 1558; 1577; 2052	8	8
7.80349e-05	0.00200643	Eicosanoid metabolism via cytochrome P450 monooxygenases (CYP) pathway	Wikipathways	WP4720	CYP2C8; EPHX2; CYP4A11; CYP2C18; PPARA; CYP4F2	2053; 1558; 8529; 1579; 5465; 1562	8	8
7.80349e-05	0.00200643	GABA shunt	HumanCyc	GLUDEG-I-PWY	GLUD1; GLUL; ABAT; ALDH5A1; GAD1; GAD2	2752; 2746; 2572; 18; 7915; 2571	8	8
8.23513e-05	0.0020445	Differentiation of white and brown adipocyte	Wikipathways	WP2895	BMP7; CEBPB; SMAD9; HOXC8; SMAD5; SLC7A10; PPARGC1A; ZIC1; PRDM16; ADIPOQ; CIDEA	1149; 56301; 1051; 10891; 655; 9370; 4093; 4090; 63976; 3224; 7545	25	25
8.23513e-05	0.0020445	Saturated fatty acids beta-oxidation	EHMN	Saturated fatty acids beta-oxidation	HADH; PECR; ECHS1; ACOX2; EHHADH; ACAT1; ACAA1; ACADSB; ACADL; ACADM; GCDH	8309; 2639; 33; 55825; 36; 34; 38; 30; 3033; 1892; 1962	25	25
8.96933e-05	0.0020445	Pantoprazole Action Pathway	SMPDB	SMP00228	CCKBR; ATP4B; CA1; SLC26A3; HRH2; SSTR4; GAST	496; 1811; 759; 3274; 2520; 887; 6754	11	11
8.96933e-05	0.0020445	Rabeprazole Action Pathway	SMPDB	SMP00229	CCKBR; ATP4B; CA1; SLC26A3; HRH2; SSTR4; GAST	496; 1811; 759; 3274; 2520; 887; 6754	11	11
8.96933e-05	0.0020445	Esomeprazole Action Pathway	SMPDB	SMP00225	CCKBR; ATP4B; CA1; SLC26A3; HRH2; SSTR4; GAST	496; 1811; 759; 3274; 2520; 887; 6754	11	11
8.96933e-05	0.0020445	Omeprazole Action Pathway	SMPDB	SMP00226	CCKBR; ATP4B; CA1; SLC26A3; HRH2; SSTR4; GAST	496; 1811; 759; 3274; 2520; 887; 6754	11	11
8.96933e-05	0.0020445	Lansoprazole Action Pathway	SMPDB	SMP00227	CCKBR; ATP4B; CA1; SLC26A3; HRH2; SSTR4; GAST	496; 1811; 759; 3274; 2520; 887; 6754	11	11
8.96933e-05	0.0020445	Pirenzepine Action Pathway	SMPDB	SMP00246	CCKBR; ATP4B; CA1; SLC26A3; HRH2; SSTR4; GAST	1811; 759; 496; 3274; 2520; 887; 6754	11	11
8.96933e-05	0.0020445	Gastric Acid Production	SMPDB	SMP00589	CCKBR; ATP4B; CA1; SLC26A3; HRH2; SSTR4; GAST	1811; 759; 496; 3274; 2520; 887; 6754	11	11
8.96933e-05	0.0020445	Nizatidine Action Pathway	SMPDB	SMP00233	CCKBR; ATP4B; CA1; SLC26A3; HRH2; SSTR4; GAST	3274; 1811; 759; 496; 2520; 887; 6754	11	11
8.96933e-05	0.0020445	Cimetidine Action Pathway	SMPDB	SMP00232	CCKBR; ATP4B; CA1; SLC26A3; HRH2; SSTR4; GAST	3274; 1811; 759; 496; 2520; 887; 6754	11	11
8.96933e-05	0.0020445	Famotidine Action Pathway	SMPDB	SMP00231	CCKBR; ATP4B; CA1; SLC26A3; HRH2; SSTR4; GAST	3274; 1811; 759; 496; 2520; 887; 6754	11	11
8.96933e-05	0.0020445	Ranitidine Action Pathway	SMPDB	SMP00230	CCKBR; ATP4B; CA1; SLC26A3; HRH2; SSTR4; GAST	3274; 1811; 759; 496; 2520; 887; 6754	11	11
8.96933e-05	0.0020445	Betazole Action Pathway	SMPDB	SMP00736	CCKBR; ATP4B; CA1; SLC26A3; HRH2; SSTR4; GAST	3274; 1811; 759; 496; 2520; 887; 6754	11	11
8.96933e-05	0.0020445	Roxatidine acetate Action Pathway	SMPDB	SMP00734	CCKBR; ATP4B; CA1; SLC26A3; HRH2; SSTR4; GAST	3274; 1811; 759; 496; 2520; 887; 6754	11	11
8.96933e-05	0.0020445	Metiamide Action Pathway	SMPDB	SMP00735	CCKBR; ATP4B; CA1; SLC26A3; HRH2; SSTR4; GAST	3274; 1811; 759; 496; 2520; 887; 6754	11	11
9.80133e-05	0.00221841	Signaling by Receptor Tyrosine Kinases	Reactome	R-HSA-9006934	PPP2R1B; VAV2; ATP6V1A; ITCH; CYFIP2; FGF5; GABRG2; FOSB; DOCK1; PCSK6; NGF; FRS2; CTNNB1; SOCS6; AKT2; IGF1; CTNND1; STMN1; THBS1; GABRA1; EGF; NCKAP1; SH3GL2; TGFA; PLG; GABRB3; WWP1; WASF3; THBS4; TEC; FYN; EGR4; PDE3B; ESRP2; ESRP1; ARC; YES1; FGFBP1; CDK5R2; NRG1; CUL5; GFAP; TNS4; JUNB; EGR1; PIK3R1; PRKCA; EGFR; ASCL1; JUND; FLRT3; APOE; MTOR; HPN; ATP6V1B1; FGF6; FGFR4; ITPR1; FGFR2; YAP1…	3643; 5578; 83737; 5140; 5519; 7006; 8065; 10006; 2354; 10810; 2670; 208; 155066; 2566; 3083; 4803; 1793; 5046; 2099; 1499; 10413; 3708; 7410; 3726; 84951; 9252; 2534; 523; 26999; 2475; 6456; 2251; 7057; 1500; 23767; 10787; 10076; 2263; 3249; 50617; 3479; 3925; 8660; 2562; 5568; 2963; 3630; 2264; 54845; 8941; 9982; 10818; 51741; 7060; 534; 1950; 348; 9365; 3084; 2002; 3727; 10458; 3400; 5340; 232…	464	464
0.000100476	0.00225528	Insulin signaling pathway - Homo sapiens (human)	KEGG	path:hsa04910	PCK2; PCK1; AKT2; PRKAR2B; FBP1; CALML4; PKLR; PPP1R3D; ACACB; PPARGC1A; PDE3B; PIK3R1; MAPK8; PHKG1; PRKCI; PRKAB2; PRKAB1; CALML3; PHKA2; GYS2; MTOR; PRKAR1B; SOCS1; PPP1CB; SOS2; SOCS2; IRS4; INSR; IRS2; INS; PTPRF; PRKACG; ELK1	5140; 32; 3630; 3643; 8835; 5256; 10891; 5260; 2203; 5792; 5295; 5313; 208; 91860; 8471; 810; 5500; 5509; 2475; 2998; 5564; 5565; 5568; 5575; 5577; 8651; 5584; 2002; 8660; 5599; 5105; 5106; 6655	137	137
0.000101045	0.00225528	mechanism of gene regulation by peroxisome proliferators via ppara	BioCarta	pparapathway	PRKAR1B; PRKCA; NR0B2; NFKBIA; NRIP1; PPARGC1A; EHHADH; LPL; PRKACG; PRKAR2B; APOA2; SP1; FABP1; CITED2; DUSP1; APOA1; PPARA	335; 5578; 8431; 8204; 2168; 6667; 10370; 5577; 5568; 10891; 4792; 5575; 5465; 1843; 336; 1962; 4023	52	52
0.000109982	0.0024378	Propanoate metabolism	EHMN	Propanoate metabolism	EHHADH; PCCA; ALDH2; ECHS1; ALDH6A1; ACADSB; ALDH1B1; ACADL; ACADM	36; 33; 219; 5095; 217; 1892; 1962; 34; 4329	18	18
0.000114313	0.00251646	Protein-protein interactions at synapses	Reactome	R-HSA-6794362	LIN7A; IL1RAPL1; IL1RAPL2; GRIA3; DLG2; PPFIA2; DLGAP2; LRRTM2; GRIN1; GRM1; EPB41L1; PDLIM5; EPB41L3; SLITRK5; EPB41L5; NLGN3; PTPRS; SHANK2; APBA1; NRXN2; NRXN1; GRIN2B; PTPRF; GRIN2A	54413; 9379; 320; 2903; 10611; 26280; 26045; 9378; 23136; 2892; 26050; 2036; 9228; 57669; 2902; 22941; 1740; 2904; 8825; 5792; 2911; 8499; 11141; 5802	88	88
0.000124928	0.0026768	Arginine biosynthesis - Homo sapiens (human)	KEGG	path:hsa00220	NOS1; GOT1; ARG2; GLUD1; GLUL; ACY1; GPT; GLS; ASS1; GLS2	384; 27165; 2744; 2746; 2875; 445; 2752; 95; 4842; 2805	22	22
0.000124928	0.0026768	Transcription factor regulation in adipogenesis	Wikipathways	WP3599	PCK2; CEBPB; LPIN1; CEBPD; PPARGC1A; IRS2; NRIP1; INSR; MAPK8; ADIPOQ	1051; 1052; 5106; 10891; 23175; 9370; 8204; 3643; 5599; 8660	22	22
0.000124928	0.0026768	Lysine degradation	INOH	None	ACAT1; AASS; BBOX1; ALDH2; ALDH3A2; GCDH; ECHS1; ALDH1B1; EHHADH; SHMT1	2639; 6470; 219; 10157; 224; 38; 217; 1892; 1962; 8424	22	22
0.000124928	0.0026768	Histidine metabolism - Homo sapiens (human)	KEGG	path:hsa00340	ALDH3B1; ASPA; ALDH3A2; ALDH3A1; ALDH2; MAOB; MAOA; FTCD; ALDH1B1; HNMT	10841; 4128; 4129; 443; 217; 218; 219; 221; 224; 3176	22	22
0.000126913	0.00270132	Digestion and absorption	Reactome	R-HSA-8963743	PNLIPRP1; TREH; PNLIPRP2; SLC2A5; LIPF; MGAM; CEL; SLC2A2; CLPS; PNLIP; NPC1L1	5406; 5408; 8513; 8972; 11181; 6514; 29881; 1056; 6518; 1208; 5407	26	26
0.000131862	0.00278818	Nuclear Receptor transcription pathway	Reactome	R-HSA-383280	NR3C2; ESRRG; VDR; ESR2; HNF4A; ESR1; NR4A2; NR4A3; NR4A1; RORC; THRA; NR2C2; NR1I2; RARB; NR0B2; NR2E3; PPARA	7067; 3164; 5465; 7421; 4929; 4306; 8013; 8856; 6097; 8431; 2100; 7182; 5915; 2104; 10002; 3172; 2099	53	53
0.000138502	0.00289056	Longevity regulating pathway - Homo sapiens (human)	KEGG	path:hsa04211	PPARGC1A; FOXO3; INSR; IGF1; RB1CC1; KL; ADIPOQ; ADIPOR2; CAMK4; PIK3R1; SIRT1; ULK1; PRKAB2; PRKAB1; MTOR; ADCY1; IRS4; ADCY8; AKT2; IRS2; INS; PRKACG; CREB3L1; ATF6B	2309; 3630; 9821; 3643; 107; 114; 10891; 9365; 9370; 5295; 208; 8408; 79602; 8471; 814; 1388; 90993; 23411; 3479; 2475; 5564; 5565; 5568; 8660	89	89
0.000138502	0.00289056	GABAergic synapse - Homo sapiens (human)	KEGG	path:hsa04727	GABRG2; GABRR2; GLUL; ABAT; GABRA4; GLS; GABRA1; GAD1; GAD2; GABRA2; GABARAPL1; CACNA1D; GNG13; SLC6A13; SLC38A3; SLC38A2; PRKCA; GABRB2; GABRB3; HAP1; ADCY1; ADCY8; PRKACG; GLS2	2561; 2562; 2566; 2570; 2571; 2572; 18; 27165; 51764; 107; 114; 54407; 23710; 2744; 2752; 10991; 776; 9001; 6540; 5568; 5578; 2554; 2555; 2557	89	89
0.000147558	0.00305969	Transport of bile salts and organic acids, metal ions and amine compounds	Reactome	R-HSA-425366	SLC6A2; SLC5A7; SLC11A2; SLC39A14; RHBG; SLC22A6; SLC6A13; SLC47A1; SLC6A15; SLC6A14; SLC13A1; SLC13A2; SLC13A3; SLC13A4; SLC39A6; SLC22A18; RHCG; SLC22A11; SLC22A4; SLC22A5; RHAG; SLC22A1; SLC22A8	26266; 6561; 55867; 60482; 9058; 9376; 9356; 6530; 55117; 6584; 57127; 5002; 64849; 6005; 11254; 25800; 6580; 55244; 4891; 6540; 51458; 23516; 6583	84	84
0.000150716	0.00307464	FOXA1 transcription factor network	PID	hnf3apathway	CEBPB; TFF1; FOXA2; APOB; GCG; ESR1; PISD; SP1; SCGB1A1; NRIP1; INS; KLK3; CYP2C18; NKX3-1; VTN	1562; 4824; 3630; 354; 8204; 338; 3170; 6667; 7448; 2641; 23761; 1051; 7031; 2099; 7356	44	44
0.000151149	0.00307464	triacylglycerol degradation	HumanCyc	LIPAS-PWY	PNLIPRP1; PNLIPRP2; LIPG; LIPF; CEL; PNPLA2; PNLIP; PNPLA4	1056; 8513; 9388; 5406; 8228; 57104; 5407; 5408	15	15
0.000151149	0.00307464	Response to metal ions	Reactome	R-HSA-5660526	MT1X; MT3; MT2A; MT4; MT1M; MT1E; MT1F; MT1G	4494; 4501; 4495; 4493; 4504; 4499; 84560; 4502	15	15
0.000154118	0.00310825	Nuclear Receptors in Lipid Metabolism and Toxicity	Wikipathways	WP299	CYP2C9; CYP1A2; VDR; CYP4A11; CYP2B6; NR1I2; ABCB11; RARB; CYP27B1; PPARA; CYP3A4; ABCD2; ABCC2	1544; 8647; 1594; 5465; 225; 1555; 8856; 1559; 1579; 1244; 7421; 5915; 1576	35	35
0.000154736	0.00310825	Signal Transduction	Reactome	R-HSA-162582	PCSK6; FKBP5; DLG2; DLG5; PTGER4; CAMK4; GLP1R; GRIN1; SLITRK5; ARHGEF16; TAS2R14; SP1; TAS2R16; CAMK2G; TAS2R10; CAMK2B; MUC13; ADRA1A; GPR161; ADRA1D; GTF2F2; TEX2; ANGPTL3; ARHGAP19; LGR5; LGR4; GPR15; ATP6V1A; ACVR1B; ALDH3A2; GABRG2; EVC; RIT2; APOE; HRH2; JAK3; NF1; KSR1; GRM6; GRM1; IL5RA; GRP; MC3R; CHUK; ALDH8A1; TACR2; RPS6KA5; INS; GHRH; SMAD9; SMAD4; SMAD5; LETM1; PTGER1; SMO; FGF6; N…	2658; 56667; 83737; 4193; 3356; 5783; 1814; 2354; 2691; 4040; 346562; 2737; 2566; 4803; 1607; 2916; 5046; 2774; 51764; 3726; 1843; 2534; 523; 26999; 22955; 6456; 1500; 5727; 10787; 5494; 10006; 26030; 2263; 3361; 8322; 6249; 83478; 2911; 6658; 9743; 3630; 85360; 23432; 6866; 3083; 8941; 3061; 79885; 7474; 388; 51741; 54894; 9350; 2693; 814; 8312; 5592; 23118; 7855; 657; 115703; 7082; 4698; 2554; …	2432	2431
0.000163233	0.00325858	Metabolism of fat-soluble vitamins	Reactome	R-HSA-6806667	PNLIPRP1; LRP2; APOE; APOB; SDC1; CLPS; APOM; TTPA; AGRN; LPL; PNLIP; APOC3; AKR1C4; LRAT; APOA1; APOA2	335; 1208; 375790; 5406; 348; 338; 7274; 5407; 6382; 4036; 1109; 55937; 345; 336; 9227; 4023	49	49
0.00017451	0.00344094	Ovarian infertility	Wikipathways	WP34	INHA; CEBPB; GDF9; ZP2; ESR2; PRLR; EGR1; NRIP1; ATM; BMPR1B; VDR; DMC1	1051; 1958; 2661; 8204; 658; 3623; 11144; 7783; 5618; 472; 7421; 2100	31	31
0.00017451	0.00344094	ErbB4 signaling events	PID	erbb4_pathway	PRL; ITCH; WWP1; PRLR; TAB2; FYN; GRIN2B; PIK3R1; WWOX; NRG1; MDM2; YAP1	2904; 23118; 3084; 2534; 10413; 83737; 51741; 4193; 5618; 5295; 11059; 5617	31	31
0.000184619	0.0035922	Glucagon signaling pathway - Homo sapiens (human)	KEGG	path:hsa04922	PCK2; PCK1; AKT2; FBP1; SIK1; PRKAB1; PPARGC1A; PDE3B; PHKG1; PDHA2; SIRT1; PRKAB2; GCG; ACACB; CAMK2G; CAMK2B; PHKA2; GYS2; PPARA; ITPR1; GNAQ; PFKFB1; SLC2A2; CALML4; CALML3; PRKACG; CREB3L1	5140; 32; 5161; 150094; 2641; 5207; 3708; 5256; 10891; 5260; 2203; 6514; 208; 91860; 2776; 810; 816; 818; 5465; 90993; 23411; 5105; 2998; 5564; 5565; 5568; 5106	107	107
0.00018616	0.0035922	superpathway of methionine degradation	HumanCyc	PWY-5328	AHCY; MAT2A; MAT2B; AHCYL2; PCCA; BCKDHB; GOT1; CTH; SUOX	2805; 27430; 5095; 594; 1491; 6821; 4144; 191; 23382	19	19
0.00018616	0.0035922	nitric oxide signaling pathway	BioCarta	nos1pathway	NOS1; PRKCA; CAMK2B; GRIN2B; PRKACG; GRIN2A; PRKAR1B; PRKAR2B; GRIN1	5568; 5578; 2904; 5575; 816; 4842; 2902; 2903; 5577	19	19
0.000192308	0.0035922	Reversible hydration of carbon dioxide	Reactome	R-HSA-1475029	CA9; CA3; CA2; CA1; CA14; CA7; CA12	771; 768; 760; 761; 766; 23632; 759	12	12
0.000196711	0.0035922	NRF2-ARE regulation	Wikipathways	WP4357	CEBPB; GCLM; PRKCA; FYN; GCLC; NQO1; INSR; MAF; MAPK8; YES1	2730; 1051; 4094; 2729; 3643; 1728; 5578; 5599; 7525; 2534	23	23
0.000196711	0.0035922	2-Hydroxyglutric Aciduria (D And L Form)	SMPDB	SMP00136	GCLM; ALDH4A1; GCLC; GLUD1; GLUL; ABAT; GPT; ALDH5A1; GAD1; GLS2	2752; 27165; 8659; 2875; 2746; 2729; 2730; 2571; 18; 7915	23	23
0.000196711	0.0035922	Homocarnosinosis	SMPDB	SMP00385	GCLM; ALDH4A1; GCLC; GLUD1; GLUL; ABAT; GPT; ALDH5A1; GAD1; GLS2	2752; 27165; 8659; 2875; 2746; 2729; 2730; 2571; 18; 7915	23	23
0.000196711	0.0035922	Hyperinsulinism-Hyperammonemia Syndrome	SMPDB	SMP00339	GCLM; ALDH4A1; GCLC; GLUD1; GLUL; ABAT; GPT; ALDH5A1; GAD1; GLS2	2752; 27165; 8659; 2875; 2746; 2729; 2730; 2571; 18; 7915	23	23
0.000196711	0.0035922	Succinic semialdehyde dehydrogenase deficiency	SMPDB	SMP00567	GCLM; ALDH4A1; GCLC; GLUD1; GLUL; ABAT; GPT; ALDH5A1; GAD1; GLS2	2752; 27165; 8659; 2875; 2746; 2729; 2730; 2571; 18; 7915	23	23
0.000196711	0.0035922	4-Hydroxybutyric Aciduria/Succinic Semialdehyde Dehydrogenase Deficiency	SMPDB	SMP00243	GCLM; ALDH4A1; GCLC; GLUD1; GLUL; ABAT; GPT; ALDH5A1; GAD1; GLS2	2752; 27165; 8659; 2875; 2746; 2729; 2730; 2571; 18; 7915	23	23
0.000196711	0.0035922	Glutamate Metabolism	SMPDB	SMP00072	GCLM; ALDH4A1; GCLC; GLUD1; GLUL; ABAT; GPT; ALDH5A1; GAD1; GLS2	2752; 27165; 8659; 2875; 2746; 2729; 2730; 2571; 18; 7915	23	23
0.000196711	0.0035922	Butanoate metabolism	EHMN	Butanoate metabolism	HMGCS2; BDH2; SLC13A2; SLC13A3; ALDH2; ECHS1; ALDH1B1; SLC25A10; EHHADH; BDH1	9058; 1892; 3158; 219; 622; 64849; 217; 1962; 1468; 56898	23	23
0.000196711	0.0035922	Proximal tubule bicarbonate reclamation - Homo sapiens (human)	KEGG	path:hsa04964	PCK2; PCK1; FXYD2; SLC38A3; CA2; GLUD1; SLC4A4; GLS; GLS2; SLC25A10	27165; 2744; 2746; 1468; 8671; 486; 10991; 5105; 5106; 760	23	23
0.000200572	0.0036408	Retinoid metabolism and transport	Reactome	R-HSA-975634	PNLIPRP1; LRP2; APOE; APOB; SDC1; CLPS; APOM; AGRN; LPL; PNLIP; APOC3; AKR1C4; LRAT; APOA1; APOA2	335; 375790; 5406; 348; 338; 5407; 6382; 4036; 1109; 55937; 1208; 345; 336; 9227; 4023	45	45
0.000202427	0.0036408	Leukotriene metabolism	EHMN	Leukotriene metabolism	ALDH3A2; ALDH3A1; CYP4F2; CYP4F3; DPEP1; CYP3A43; CYP2B6; ACAA1; RANBP2; CYP2C8; CYP2A13; ALDH1B1; CYP3A7; CYP3A4; CYP3A5; EHHADH; SLC27A2; CYP2C9; HADH; CYP1A2; ACOX2; ACSL1; ALDH2; ECHS1; CYP2C18; DECR2	8309; 1553; 224; 3033; 4051; 1800; 1577; 219; 5903; 1559; 1962; 26063; 1562; 11001; 1576; 218; 1555; 64816; 30; 217; 1892; 1558; 2180; 1544; 1551; 8529	102	102
0.000209567	0.0036408	Chylomicron remodeling	Reactome	R-HSA-8963901	APOE; APOB; LPL; APOC3; APOA1; APOA2	335; 338; 345; 336; 348; 4023	9	9
0.000209567	0.0036408	Clopidogrel Metabolism Pathway	SMPDB	SMP00610	CYP2C9; CYP1A2; CYP2B6; PON1; CYP3A4; CYP3A5	1555; 1559; 1576; 1577; 5444; 1544	9	9
0.000209567	0.0036408	Clopidogrel Action Pathway	SMPDB	SMP00260	CYP2C9; CYP1A2; CYP2B6; PON1; CYP3A4; CYP3A5	1555; 1559; 1576; 1577; 5444; 1544	9	9
0.000209567	0.0036408	Carnosinuria, carnosinemia	SMPDB	SMP00493	ALDH2; DPYS; ALDH6A1; ABAT; UPB1; GAD1	2571; 51733; 1807; 18; 4329; 217	9	9
0.000209567	0.0036408	Ureidopropionase deficiency	SMPDB	SMP00492	ALDH2; DPYS; ALDH6A1; ABAT; UPB1; GAD1	2571; 51733; 1807; 18; 4329; 217	9	9
0.000209567	0.0036408	GABA-Transaminase Deficiency	SMPDB	SMP00351	ALDH2; DPYS; ALDH6A1; ABAT; UPB1; GAD1	2571; 51733; 1807; 18; 4329; 217	9	9
0.000209567	0.0036408	Beta-Alanine Metabolism	SMPDB	SMP00007	ALDH2; DPYS; ALDH6A1; ABAT; UPB1; GAD1	2571; 51733; 1807; 18; 4329; 217	9	9
0.000212887	0.00367859	Arginine and proline metabolism - Homo sapiens (human)	KEGG	path:hsa00330	NOS1; GAMT; ALDH4A1; MAOB; ALDH3A2; ARG2; PRODH2; DAO; ALDH2; OAT; GATM; MAOA; P4HA1; ALDH1B1; GOT1; PRODH	384; 4128; 2593; 5033; 2805; 58510; 2628; 4129; 1610; 4942; 217; 219; 224; 4842; 8659; 5625	51	50
0.000216288	0.00371738	Cortisol synthesis and secretion - Homo sapiens (human)	KEGG	path:hsa04927	CACNA1H; CYP11B1; GNAQ; CACNA1I; SP1; NR4A1; CACNA1D; KCNK2; PDE8A; ADCY8; PRKACG; CREB3L1; HSD3B1; HSD3B2; ATF6B; ITPR1; KCNA4; MC2R; ADCY1	3708; 776; 1388; 6667; 3739; 3284; 5151; 3283; 90993; 1584; 3776; 5568; 4158; 2776; 3164; 8911; 8912; 107; 114	65	65
0.000219673	0.00375548	Plasma lipoprotein assembly, remodeling, and clearance	Reactome	R-HSA-174824	CES3; APOE; APOB; LIPG; MBTPS1; CUBN; ALB; AMN; PCSK6; APOC4; APOA2; PRKACG; LPL; ANGPTL3; APOC3; MBTPS2; APOA1; LPA	335; 4018; 348; 5046; 27329; 338; 8720; 81693; 5568; 346; 9388; 213; 51360; 23491; 345; 336; 8029; 4023	60	60
0.0002441	0.00415099	Common Pathways Underlying Drug Addiction	Wikipathways	WP2636	PPP1CB; ADCY1; GJB1; GRIA3; DRD2; CAMK4; DRD1; GRIA2; PRKCA; PRKACG; GRIN2A; GRIN1; ADCY8; GRM1	2902; 5500; 5568; 1812; 1813; 814; 2911; 2705; 2903; 107; 5578; 2891; 2892; 114	41	41
0.000245955	0.00416053	Cushing syndrome - Homo sapiens (human)	KEGG	path:hsa04934	ATF6B; MC2R; CTNNB1; KCNA4; CRH; CACNA1H; CACNA1I; FZD4; FZD5; AXIN1; FZD7; FZD8; WNT10B; CACNA1D; KCNK2; PDE8A; EGFR; CAMK2G; SP1; NR4A1; CAMK2B; APC; ITPR1; CYP11B1; ADCY1; GNAQ; ARNT; WNT3; ADCY8; PRKACG; CREB3L1; HSD3B1; HSD3B2; WNT16; WNT5A	6667; 5151; 1584; 4158; 3164; 107; 8312; 3708; 8322; 8324; 3739; 7855; 51384; 3776; 2776; 8912; 776; 8325; 1499; 3283; 7473; 7474; 816; 818; 7480; 3284; 8911; 114; 1388; 1392; 90993; 405; 324; 1956; 5568	155	155
0.000280121	0.00471367	Peroxisome - Homo sapiens (human)	KEGG	path:hsa04146	EPHX2; PHYH; PECR; PEX19; PEX14; DAO; ACAA1; ABCD2; DECR2; PXMP2; MVK; EHHADH; SLC27A2; PEX3; PEX5; PEX7; PIPOX; ACOX2; ACSL1; AGXT; HAO1; HAO2	2180; 2053; 5264; 55825; 30; 5830; 1962; 8504; 189; 5824; 5827; 5191; 5195; 26063; 54363; 225; 1610; 4598; 51179; 51268; 8309; 11001	82	82
0.000281673	0.00471509	Signaling by GPCR	Reactome	R-HSA-372790	MC2R; AKT2; ITSN1; ARHGEF4; CAMK4; GNG13; PDE7B; GLP1R; HRH2; ADM2; ARHGEF16; TAS2R14; TAS2R16; CAMK2G; TAS2R10; CAMK2B; HTR4; PDE8A; ADCY1; ADRA1A; ADRA1B; ADRA1D; ADCY8; GALR3; GALR2; NMBR; RHO; HCRTR1; GNRHR; HTR5A; GPR15; CCL1; TSHB; NTSR2; CRH; GAST; CCKBR; GRP; INSL5; PRLH; HTR2A; PIK3R1; GRM6; GRM1; GCG; MC3R; RHOB; ITPR1; TACR2; GNAQ; VAV2; FZD8; GNAL; WNT5A; RXFP3; PTGFR; GHRH; PTGER1; S…	5578; 6754; 2922; 5727; 5140; 5519; 1233; 3356; 50839; 50649; 1814; 5996; 23596; 346562; 7252; 2520; 6866; 4158; 50840; 816; 5737; 1607; 146; 2916; 5142; 1132; 6453; 50833; 5734; 3708; 2774; 4987; 7410; 9628; 3351; 51764; 9283; 5577; 2798; 6010; 818; 1813; 23620; 2838; 8325; 3274; 27115; 3361; 51052; 8322; 152; 2740; 2911; 50836; 5568; 6002; 2691; 10846; 886; 1392; 2779; 887; 2776; 114; 2797; 335…	706	706
0.000315359	0.00525163	ESC Pluripotency Pathways	Wikipathways	WP3931	SMAD9; FGF5; SMAD5; EGFR; CTNNB1; BMPR1A; BMPR1B; FGFR4; FZD4; FZD5; AXIN1; FZD7; FZD8; WNT10B; EGF; SMAD4; HNF1A; MTOR; WNT16; FGF6; MDM2; FGFR2; LRP6; WNT3; AKT2; ELK1; APC; WNT5A	324; 1956; 1950; 1499; 2251; 2250; 2475; 8325; 8324; 8322; 4040; 2263; 2264; 4193; 7855; 6927; 657; 658; 7480; 4089; 7473; 7474; 4093; 4090; 51384; 208; 8312; 2002	116	116
0.000318754	0.00528079	Hippo signaling pathway - Homo sapiens (human)	KEGG	path:hsa04390	PPP2R1B; SMAD4; SAV1; CTNNB1; BMPR1A; BMPR1B; TEAD1; DLG2; DLG5; FZD5; AXIN1; FZD7; FZD8; WNT10B; PARD6B; PARD6A; NF2; CDH1; PRKCI; BMP8A; BMP8B; CRB1; APC; FZD4; AFP; YAP1; BMP7; BMP5; PPP1CB; LLGL1; WNT3; LATS1; TP73; WNT16; WNT5A	9231; 60485; 8312; 8324; 84612; 653; 655; 656; 657; 658; 4771; 50855; 10413; 174; 7855; 51384; 1740; 353500; 8322; 8325; 7473; 7474; 7480; 324; 7003; 23418; 5500; 5519; 9113; 3996; 5584; 7161; 1499; 999; 4089	157	157
0.00032505	0.00535748	Tryptophan metabolism	Wikipathways	WP465	AOX1; CYP1A2; CYP2A13; ECHS1; ALDH3A2; ACAT1; ALDH2; MAOB; CYP2C18; DDC; CYP3A4; HADH; GCDH; HAAO	217; 2639; 316; 1892; 4129; 1562; 23498; 1544; 224; 1644; 1553; 38; 3033; 1576	42	42
0.000344964	0.00565671	Longevity regulating pathway - multiple species - Homo sapiens (human)	KEGG	path:hsa04213	HSPA2; SIRT1; IGF1; PRKAB2; ADCY1; PRKAB1; IRS4; ADCY8; PRKACG; IRS2; INS; FOXO3; INSR; FOXA2; MTOR; PIK3R1; HSPA1L; AKT2	2475; 3479; 8471; 2309; 3630; 5295; 23411; 3643; 5564; 5565; 5568; 208; 8660; 3170; 3305; 3306; 107; 114	62	62
0.000352103	0.00566464	Cytochrome P450 - arranged by substrate type	Reactome	R-HSA-211897	CYP2C9; CYP3A43; CYP1A2; CYP4F3; CYP4A11; CYP2C8; CYP2A13; CYP2B6; CYP39A1; CYP4F2; FDX1; CYP2C18; CYP3A7; CYP3A4; CYP3A5; CYP11B1; CYP27B1	1562; 4051; 1553; 2230; 1544; 1577; 1594; 51302; 1576; 1551; 1555; 1584; 8529; 1579; 1559; 64816; 1558	57	57
0.000352103	0.00566464	C21-steroid hormone biosynthesis and metabolism	EHMN	C21-steroid hormone biosynthesis and metabolism	CYP3A43; CYP2C9; CYP1A2; RDH8; CYP2C8; CYP2A13; CYP2B6; HSD17B2; CYP11B1; CYP2C18; HSD3B2; CYP3A7; CYP3A4; CYP3A5; HSD11B2; NPC1L1; HSD3B1	3284; 1562; 3283; 1553; 1544; 1577; 3291; 1576; 1555; 1551; 29881; 3294; 64816; 1559; 50700; 1584; 1558	57	57
0.000352103	0.00566464	Neurexins and neuroligins	Reactome	R-HSA-6794361	LIN7A; DLGAP2; EPB41L3; DLG2; EPB41L5; NLGN3; PDLIM5; NRXN2; NRXN1; SHANK2; GRIN2B; GRIN2A; EPB41L1; LRRTM2; APBA1; GRIN1; GRM1	9379; 54413; 2904; 8825; 2036; 9228; 2903; 10611; 57669; 2911; 2902; 22941; 320; 26045; 9378; 23136; 1740	57	57
0.000352498	0.00566464	One-carbon metabolism and related pathways	Wikipathways	WP3940	GCLM; MAT2A; BHMT; MTHFR; PCYT2; GCLC; GPX3; SARDH; BHMT2; GAD2; GPX5; GNMT; CTH; GAD1; SHMT1; ETNK2	6470; 2730; 2880; 4144; 1757; 23743; 635; 2878; 2729; 1491; 5833; 4524; 2572; 2571; 55224; 27232	52	52
0.00035717	0.00569831	Fatty acid metabolism	Reactome	R-HSA-8978868	PECR; ALDH3A2; PCCA; EPHX2; ALOX15; ACSBG2; PTGDS; CYP4F2; CYP4F3; ACADL; DPEP1; SLC22A5; ACSM3; ACADM; ACAA1; ACOT11; PHYH; SLC25A1; PRKAB2; CYP2C8; ACSF2; SCD5; ALOX15B; EHHADH; SLC27A2; CYP2C9; HADH; CYP1A2; CYP4A11; ACOX2; ACSL1; PON1; ECHS1; ELOVL4; ACBD4; DECR2; HAO2; OLAH	8309; 79777; 55825; 5264; 2053; 26027; 224; 3033; 80221; 4051; 30; 1800; 5730; 247; 6576; 5565; 1559; 81616; 1962; 26063; 11001; 51179; 6296; 79966; 246; 34; 6785; 1892; 55301; 1558; 33; 5095; 2180; 1544; 5444; 8529; 1579; 6584	177	176
0.000372323	0.00569831	Organic cation/anion/zwitterion transport	Reactome	R-HSA-549132	SLC22A18; SLC22A11; SLC22A4; SLC22A5; SLC22A6; SLC22A1; SLC22A8	6580; 9376; 9356; 55867; 6584; 5002; 6583	13	13
0.000372323	0.00569831	Estrogen Receptor Pathway	Wikipathways	WP2881	CYP1A2; PCK1; ESR1; NR0B2; PDK4; SP1; PPARA	8431; 1544; 5166; 6667; 5465; 2099; 5105	13	13
0.000372323	0.00569831	Lysine Degradation	SMPDB	SMP00037	HADH; PIPOX; AASS; ACAT1; DHTKD1; ECHS1; GCDH	10157; 1892; 3033; 38; 51268; 2639; 55526	13	13
0.000372323	0.00569831	Hyperlysinemia I, Familial	SMPDB	SMP00527	HADH; PIPOX; AASS; ACAT1; DHTKD1; ECHS1; GCDH	10157; 1892; 3033; 38; 51268; 2639; 55526	13	13
0.000372323	0.00569831	2-aminoadipic 2-oxoadipic aciduria	SMPDB	SMP00719	HADH; PIPOX; AASS; ACAT1; DHTKD1; ECHS1; GCDH	10157; 1892; 3033; 38; 51268; 2639; 55526	13	13
0.000372323	0.00569831	Pyridoxine dependency with seizures	SMPDB	SMP00571	HADH; PIPOX; AASS; ACAT1; DHTKD1; ECHS1; GCDH	10157; 1892; 3033; 38; 51268; 2639; 55526	13	13
0.000372323	0.00569831	Saccharopinuria/Hyperlysinemia II	SMPDB	SMP00239	HADH; PIPOX; AASS; ACAT1; DHTKD1; ECHS1; GCDH	10157; 1892; 3033; 38; 51268; 2639; 55526	13	13
0.000372323	0.00569831	Glutaric Aciduria Type I	SMPDB	SMP00186	HADH; PIPOX; AASS; ACAT1; DHTKD1; ECHS1; GCDH	10157; 1892; 3033; 38; 51268; 2639; 55526	13	13
0.000372323	0.00569831	Hyperlysinemia II or Saccharopinuria	SMPDB	SMP00528	HADH; PIPOX; AASS; ACAT1; DHTKD1; ECHS1; GCDH	10157; 1892; 3033; 38; 51268; 2639; 55526	13	13
0.000399763	0.00608927	Eicosanoid metabolism via lipooxygenases (LOX)	Wikipathways	WP4721	CYP4A11; ACOX2; TRPV1; PPARA; ACAA1; ALOX15; ALOX15B; TRPA1; CYP4F2; EHHADH; DPEP1	8529; 8989; 8309; 1962; 7442; 247; 246; 1800; 30; 1579; 5465	29	29
0.00040932	0.00620545	Retinol metabolism - Homo sapiens (human)	KEGG	path:hsa00830	CYP2C9; CYP2C8; CYP1A2; ADH6; RDH8; AOX1; UGT2A3; PNPLA4; CYP2B6; DHRS3; UGT2A1; UGT1A8; ADH5; CYP3A7; LRAT; CYP3A4; CYP3A5; UGT2B28; CYP2C18	128; 130; 1558; 1544; 9227; 50700; 1551; 1555; 1559; 1562; 9249; 8228; 1576; 1577; 54576; 79799; 316; 10941; 54490	68	68
0.000427913	0.00645686	Fat digestion and absorption - Homo sapiens (human)	KEGG	path:hsa04975	PNLIPRP1; PNLIPRP2; APOB; LIPF; CLPS; CEL; APOA1; ACAT1; PNLIP; PLA2G2D; PLA2G1B; FABP1; NPC1L1; PLA2G3	5406; 5407; 5408; 38; 26279; 50487; 1208; 29881; 8513; 5319; 338; 335; 1056; 2168	43	43
0.000441681	0.00662156	Signaling by ERBB4	Reactome	R-HSA-1236394	APOE; STMN1; ITCH; ESR1; TAB2; GABRG2; EGFR; GABRA1; WWP1; PIK3R1; WWOX; NRG1; GABRB2; GABRB3; GFAP; EGF; YAP1	83737; 1950; 348; 23118; 3084; 10413; 1956; 51741; 2562; 2670; 2566; 3925; 5295; 2554; 2561; 2099; 11059	58	58
0.000442948	0.00662156	Bile secretion - Homo sapiens (human)	KEGG	path:hsa04976	EPHX1; FXYD2; UGT2A3; UGT2A1; SLC4A5; SLC4A4; UGT1A8; SLC10A2; SLC10A1; NR0B2; AQP8; ABCB11; SLCO1A2; CYP3A4; ABCG2; ADCY1; CA2; ADCY8; PRKACG; SLC22A1; UGT2B28; SLC22A8; ABCC2	2052; 1576; 107; 114; 9376; 10941; 9429; 1244; 8431; 760; 54490; 54576; 343; 6554; 6555; 6579; 6580; 79799; 5568; 8647; 8671; 486; 57835	90	90
0.000445373	0.00662699	Alanine Aspartate Asparagine metabolism	INOH	None	PKLR; ASPA; AGXT; UPB1; ABAT; GPT; GOT1; ASS1; GAD1; GAD2	2805; 2875; 51733; 5313; 2572; 443; 2571; 445; 189; 18	25	25
0.000461544	0.00683596	Ectoderm Differentiation	Wikipathways	WP2858	DMD; HDAC6; SMAD4; ZFHX4; ZNF219; CTNNB1; BMPR1A; BCAS3; LHX1; GREB1; FZD4; ZBTB16; GLI3; FZD8; SIX6; NUMA1; FYN; CDH8; NF2; TSKU; KCNK10; ANKS1B; PAX6; GATA6; GAS2L1; FGFR2; FZD5; EDA; SOCS2; PTPN13; ELOVL4; FOXA2	4771; 2534; 56899; 9687; 1499; 8325; 8322; 6785; 2263; 7704; 5080; 54828; 1006; 10634; 7855; 25987; 657; 51222; 2627; 5783; 10013; 3170; 79776; 8835; 2737; 4089; 1896; 4926; 3975; 54207; 1756; 4990	142	142
0.00047034	0.00690261	Mono-unsaturated fatty acid beta-oxidation	EHMN	Mono-unsaturated fatty acid beta-oxidation	HADH; EHHADH; ACSL1; ECHS1; ACAA1; ACADSB; ACADL; ACADM; SLC27A2	36; 2180; 33; 3033; 1892; 30; 1962; 11001; 34	21	21
0.00047034	0.00690261	Branched-chain amino acid catabolism	Reactome	R-HSA-70895	SLC25A44; ACAT1; AUH; ECHS1; ALDH6A1; BCKDHB; ACADSB; MCCC2; MCCC1	36; 56922; 38; 594; 64087; 1892; 549; 9673; 4329	21	21
0.000476085	0.0069237	Propanoate metabolism - Homo sapiens (human)	KEGG	path:hsa00640	ACACB; ACSS3; PCCA; SUCLG2; ACAT1; ALDH6A1; SUCLG1; BCKDHB; ABAT; ECHS1; EHHADH; ECHDC1	18; 32; 38; 1962; 55862; 594; 8801; 8802; 1892; 5095; 4329; 79611	34	34
0.000476085	0.0069237	BMP signaling Dro	INOH	None	BMP7; BMP5; GDF3; SMAD9; BMP8B; SMAD4; GDF2; GDF9; BMPR1A; BMPR1B; SMAD5; GDF10	653; 4089; 657; 4093; 2658; 2662; 656; 655; 2661; 4090; 658; 9573	34	34
0.000479144	0.0069368	Tramadol Metabolism Pathway	SMPDB	SMP00637	UGT1A8; CYP3A4; CYP2B6; SLC22A1; ABCC2	1555; 1576; 54576; 6580; 1244	7	7
0.000514825	0.00741994	FoxO signaling pathway - Homo sapiens (human)	KEGG	path:hsa04068	PCK2; PCK1; SMAD4; FOXG1; ATM; EGFR; PLK4; FOXO3; INSR; EGF; GABARAPL1; GADD45B; GADD45G; PIK3R1; MAPK8; GRM1; SIRT1; IGF1; PRKAB2; PRKAB1; CHUK; AGAP2; MDM2; SOS2; SGK3; SGK2; IRS4; AKT2; IRS2; INS	2309; 3630; 4616; 3643; 4193; 5565; 5105; 1147; 23678; 23710; 10912; 5295; 208; 2290; 116986; 8471; 5599; 2911; 23411; 10110; 3479; 1950; 1956; 5564; 8660; 4089; 472; 10733; 5106; 6655	131	131
0.000524823	0.00753027	G Protein Signaling Pathways	Wikipathways	WP35	ADCY8; PRKAR2B; AKAP11; PDE1C; GNG13; PDE7B; PRKCI; AKAP4; PRKCA; PRKAR1B; ITPR1; PDE8A; AKAP1; KCNJ3; AKAP6; AKAP7; GNAQ; AKAP8; PRKACG; GNAL; PDE4B; PDE4D; ADCY1	9472; 5584; 3760; 5144; 5142; 51764; 2774; 2776; 9465; 107; 5578; 5577; 5575; 11215; 5137; 5151; 114; 10270; 8165; 3708; 5568; 27115; 8852	91	91
0.000528018	0.00754244	Peroxisomal protein import	Reactome	R-HSA-9033241	PECR; PEX5; PEX7; PIPOX; ACOX2; DAO; AGXT; USP9X; ZFAND6; ACAA1; EPHX2; HAO1; DECR2; HAO2; PHYH; EHHADH; PEX14; SLC27A2	8309; 5830; 11001; 30; 1610; 55825; 51179; 26063; 54363; 54469; 5264; 51268; 8239; 5191; 189; 2053; 1962; 5195	64	64
0.000561516	0.00798545	TCA cycle	EHMN	TCA cycle	PCK2; PCK1; SDHB; SLC13A2; SLC13A3; SDHD; SUCLG2; SUCLG1; ACO1; OGDHL; SLC25A1	9058; 6392; 8801; 8802; 5106; 6576; 64849; 55753; 6390; 5105; 48	30	30
0.000564671	0.00799494	Copper homeostasis	Wikipathways	WP3286	MT3; MT2A; MT1X; BACE1; SP1; COX11; PRNP; MT4; FOXO3; SLC11A2; MAPT; APC; MT1E; MT1F; MT1G; MDM2	84560; 2309; 6667; 5621; 4495; 4494; 4493; 324; 4193; 4504; 4502; 23621; 1353; 4137; 4891; 4501	54	54
0.000584689	0.00824206	Hepatocellular carcinoma - Homo sapiens (human)	KEGG	path:hsa05225	BCL2L1; DPF3; SMARCC1; GSTA4; EGFR; GSTA1; NQO1; CTNNB1; AKT2; SMARCA2; TGFA; FZD4; FZD5; AXIN1; FZD7; FZD8; GADD45B; GADD45G; SMAD4; PIK3R1; TERT; TXNRD2; PRKCA; MTOR; SMARCD1; WNT16; GSTA3; LRP6; SOS2; WNT3; GSTM4; ELK1; ACTL6B; APC; WNT5A; WNT10B	4616; 7855; 6599; 598; 8312; 8322; 8324; 10912; 5295; 51384; 6602; 1728; 208; 51412; 8325; 1499; 7473; 7474; 7480; 324; 10587; 7015; 2938; 2940; 2941; 7039; 2948; 1956; 2475; 8110; 6595; 4040; 5578; 2002; 4089; 6655	168	168
0.000591326	0.00829922	Visual phototransduction	Reactome	R-HSA-2187338	RLBP1; CLPS; AGRN; AKR1C4; PNLIP; APOC3; GNAT1; APOA1; APOA2; PNLIPRP1; APOE; APOB; RDH8; APOM; DHRS3; LRAT; GUCY2D; PRKCA; STRA6; PPEF1; LPL; LRP2; SDC1; RHO; GUCA1A	5578; 9227; 6382; 1109; 6010; 6017; 336; 5475; 2779; 345; 5407; 4023; 348; 50700; 375790; 55937; 335; 9249; 1208; 5406; 64220; 338; 2978; 4036; 3000	103	103
0.000644068	0.00873106	Histidine metabolism	EHMN	Histidine metabolism	SLC38A4; SLC38A3; SLC38A2; ALDH3A1; ALDH2; MAOB; MAOA; ABAT; ALDH1B1; SLC1A5; SLC1A1; SLC6A14	4129; 54407; 4128; 10991; 219; 55089; 6505; 6510; 11254; 18; 217; 218	35	35
0.000657347	0.00873106	Pathways Regulating Hippo Signaling	Wikipathways	WP4540	CDH15; CDH18; EGFR; CTNNB1; INSR; PRKAR2B; TEAD1; CDH9; CDH8; NF2; CDH1; PRKCI; PRKAB2; PRKAB1; PRKCA; MTOR; PRKAR1B; FGFR4; FGFR2; GNAQ; LATS1; KIT; PRKACG; GNAL	5584; 999; 1956; 1499; 3643; 1016; 2264; 2475; 2774; 2776; 5564; 5565; 2263; 1013; 3815; 5578; 5577; 5575; 1007; 1006; 4771; 7003; 9113; 5568	98	98
0.00066556	0.00873106	Malonyl-coa decarboxylase deficiency	SMPDB	SMP00502	ECHS1; ACSS3; PCCA; ACAT1; ALDH6A1; ABAT; ACADM	38; 4329; 18; 1892; 34; 79611; 5095	14	14
0.00066556	0.00873106	Malonic Aciduria	SMPDB	SMP00198	ECHS1; ACSS3; PCCA; ACAT1; ALDH6A1; ABAT; ACADM	38; 4329; 18; 1892; 34; 79611; 5095	14	14
0.00066556	0.00873106	Propanoate Metabolism	SMPDB	SMP00016	ECHS1; ACSS3; PCCA; ACAT1; ALDH6A1; ABAT; ACADM	38; 4329; 18; 1892; 34; 79611; 5095	14	14
0.00066556	0.00873106	Methylmalonic Aciduria Due to Cobalamin-Related Disorders	SMPDB	SMP00201	ECHS1; ACSS3; PCCA; ACAT1; ALDH6A1; ABAT; ACADM	38; 4329; 18; 1892; 34; 79611; 5095	14	14
0.00066556	0.00873106	Long chain acyl-CoA dehydrogenase deficiency (LCAD)	SMPDB	SMP00539	ACAT1; ACSL1; ECHS1; ACADSB; ACADL; ACADM; GCDH	1892; 2180; 33; 34; 36; 38; 2639	14	14
0.00066556	0.00873106	Trifunctional protein deficiency	SMPDB	SMP00545	ACAT1; ACSL1; ECHS1; ACADSB; ACADL; ACADM; GCDH	1892; 2180; 33; 34; 36; 38; 2639	14	14
0.00066556	0.00873106	Carnitine palmitoyl transferase deficiency (II)	SMPDB	SMP00541	ACAT1; ACSL1; ECHS1; ACADSB; ACADL; ACADM; GCDH	1892; 2180; 33; 34; 36; 38; 2639	14	14
0.00066556	0.00873106	Very-long-chain acyl coa dehydrogenase deficiency (VLCAD)	SMPDB	SMP00540	ACAT1; ACSL1; ECHS1; ACADSB; ACADL; ACADM; GCDH	1892; 2180; 33; 34; 36; 38; 2639	14	14
0.00066556	0.00873106	Medium chain acyl-coa dehydrogenase deficiency (MCAD)	SMPDB	SMP00542	ACAT1; ACSL1; ECHS1; ACADSB; ACADL; ACADM; GCDH	1892; 2180; 33; 34; 36; 38; 2639	14	14
0.00066556	0.00873106	Short Chain Acyl CoA Dehydrogenase Deficiency (SCAD Deficiency)	SMPDB	SMP00235	ACAT1; ACSL1; ECHS1; ACADSB; ACADL; ACADM; GCDH	1892; 2180; 33; 34; 36; 38; 2639	14	14
0.00066556	0.00873106	Fatty acid Metabolism	SMPDB	SMP00051	ACAT1; ACSL1; ECHS1; ACADSB; ACADL; ACADM; GCDH	1892; 2180; 33; 34; 36; 38; 2639	14	14
0.00066556	0.00873106	Glutaric Aciduria Type I	SMPDB	SMP00185	ACAT1; ACSL1; ECHS1; ACADSB; ACADL; ACADM; GCDH	1892; 2180; 33; 34; 36; 38; 2639	14	14
0.00066556	0.00873106	Ethylmalonic Encephalopathy	SMPDB	SMP00181	ACAT1; ACSL1; ECHS1; ACADSB; ACADL; ACADM; GCDH	1892; 2180; 33; 34; 36; 38; 2639	14	14
0.00066556	0.00873106	Carnitine palmitoyl transferase deficiency (I)	SMPDB	SMP00538	ACAT1; ACSL1; ECHS1; ACADSB; ACADL; ACADM; GCDH	1892; 2180; 33; 34; 36; 38; 2639	14	14
0.000682785	0.00892061	Metabolism of xenobiotics by cytochrome P450 - Homo sapiens (human)	KEGG	path:hsa00980	CYP2C9; EPHX1; CYP1A2; AKR7A3; ADH6; ADH5; UGT2A3; CYP2A13; GSTM4; ALDH3A1; CYP2B6; ALDH3B1; UGT2A1; GSTA1; GSTA4; UGT1A8; GSTA3; UGT2B28; CYP3A4; CYP3A5	2948; 128; 1553; 1555; 1559; 218; 2052; 1576; 1577; 54576; 1544; 54490; 10941; 22977; 79799; 130; 221; 2938; 2940; 2941	78	76
0.00069474	0.00904006	Nicotine addiction - Homo sapiens (human)	KEGG	path:hsa05033	CHRNA4; GRIA2; GABRG2; GABRR2; GRIN2B; GRIN2A; GRIA3; GABRA4; GABRB2; GABRB3; GABRA1; GRIN1; GABRA2	2561; 2562; 2570; 2566; 2891; 2892; 2902; 2903; 2904; 1137; 2554; 2555; 2557	40	40
0.000706526	0.00915635	Regulation of lipolysis in adipocytes - Homo sapiens (human)	KEGG	path:hsa04923	AQP7; ADCY1; IRS4; CGA; ADCY8; PRKACG; IRS2; PDE3B; AKT2; PNPLA2; INSR; PRKG1; PIK3R1; TSHB; INS; NPPA	364; 8471; 4878; 57104; 5140; 3630; 5295; 1081; 3643; 5568; 208; 7252; 5592; 107; 114; 8660	57	55
0.000720527	0.0093003	Cysteine and methionine metabolism - Homo sapiens (human)	KEGG	path:hsa00270	ADI1; GCLM; MAT2A; BHMT; MAT2B; GOT1; AHCYL2; GCLC; PSAT1; ENOPH1; BHMT2; PHGDH; TST; AHCY; CTH	26227; 27430; 2729; 2730; 4144; 23743; 23382; 55256; 7263; 29968; 191; 58478; 1491; 2805; 635	50	50
0.000790157	0.0101583	GPCR downstream signalling	Reactome	R-HSA-388396	MC2R; AKT2; ITSN1; ARHGEF4; CAMK4; GNG13; PDE7B; GLP1R; HRH2; ADM2; ARHGEF16; TAS2R14; TAS2R16; CAMK2G; TAS2R10; CAMK2B; HTR4; PDE8A; ADRA1D; ADRA1A; ADRA1B; ADCY1; ADCY8; GALR3; GALR2; NMBR; RHO; HCRTR1; GNRHR; HTR5A; GPR15; CCL1; TSHB; NTSR2; CRH; GAST; CCKBR; GRP; INSL5; HTR2A; PIK3R1; GRM6; GRM1; GCG; MC3R; RHOB; MTNR1A; TACR2; GNAQ; VAV2; PTGER4; GNAL; RXFP3; PTGFR; GHRH; PTGER1; PRKAR2B; CC…	5578; 6754; 2922; 5140; 5519; 1233; 3356; 50839; 50649; 1814; 5996; 23596; 886; 346562; 7252; 2520; 6866; 4158; 50840; 816; 5737; 1607; 146; 2916; 5142; 1132; 6453; 50833; 5734; 3708; 2774; 4987; 7410; 9628; 3351; 51764; 9283; 5577; 2798; 6010; 818; 23620; 2838; 3274; 27115; 3361; 152; 2740; 2911; 50836; 5568; 2691; 10846; 1392; 2779; 887; 114; 2797; 3355; 3061; 388; 107; 147; 1081; 1133; 2693; 8…	633	633
0.000858985	0.0109555	Methadone Action Pathway	SMPDB	SMP00408	ADRA1A; CYP2C8; FXYD2; SLC6A2; CYP2B6; SCN10A; DRD1; CHRNA4; GRIN2A; CYP3A7; GRIN1; CYP3A4	2902; 2903; 1555; 1558; 1576; 1551; 1137; 6336; 486; 148; 6530; 1812	36	36
0.000858985	0.0109555	Citalopram Action Pathway	SMPDB	SMP00424	ADRA1A; AOX1; FXYD2; SLC6A2; SCN10A; DRD1; CHRNA4; MAOB; MAOA; GRIN2A; CYP3A7; GRIN1	4128; 4129; 316; 1551; 1137; 6336; 486; 2902; 2903; 148; 6530; 1812	36	36
0.000887405	0.0112732	Linoleate metabolism	EHMN	Linoleate metabolism	CYP3A43; EPHX1; CYP1A2; CYP2C8; CYP2A13; CYP2B6; ALOX15; CYP2C9; GPX3; EPHX2; GPX5; CYP2C18; PLA2G1B; UGT2B28; CYP3A7; CYP3A4; CYP3A5; PLA2G3; PLA2G2D	1562; 5319; 2052; 1553; 1544; 1577; 2878; 1576; 2880; 1551; 54490; 26279; 1555; 64816; 246; 1559; 2053; 1558; 50487	72	72
0.000911451	0.0114879	Sulfur amino acid metabolism	Reactome	R-HSA-1614635	ADI1; AHCY; BHMT; ENOPH1; BHMT2; TST; GOT1; CTH; SUOX; SLC25A10	2805; 55256; 1491; 6821; 191; 7263; 58478; 635; 1468; 23743	27	27
0.000911451	0.0114879	Glycosphingolipid biosynthesis - lacto and neolacto series - Homo sapiens (human)	KEGG	path:hsa00601	B3GNT4; B3GALT5; B3GALNT1; B3GALT2; B3GNT3; ST3GAL4; ABO; FUT6; A4GALT; B3GALT1	8706; 8707; 8708; 79369; 28; 10331; 53947; 10317; 6484; 2528	27	27
0.000917112	0.0115141	Type II diabetes mellitus - Homo sapiens (human)	KEGG	path:hsa04930	PKLR; SOCS1; SOCS2; IRS4; CACNA1D; CACNA1E; IRS2; INS; INSR; MTOR; PIK3R1; MAPK8; ADIPOQ; SLC2A2	8835; 776; 777; 8471; 9370; 3630; 5295; 5599; 3643; 5313; 8651; 8660; 2475; 6514	46	46
0.000924478	0.0115166	Methadone Metabolism Pathway	SMPDB	SMP00624	CYP2C8; CYP2B6; GRIN2A; CYP3A7; GRIN1; CYP3A4	2902; 2903; 1555; 1558; 1576; 1551	11	11
0.000924478	0.0115166	folate transformations	HumanCyc	PWY-2201	MTHFD2L; MTHFD2; MTHFR; MTHFS; ALDH1L1; SHMT1	441024; 6470; 10797; 10840; 4524; 10588	11	11
0.000929596	0.0115356	Pathways in cancer - Homo sapiens (human)	KEGG	path:hsa05200	BCL2L1; GSTA4; GSTA1; GSTA3; EPO; AKT2; EGF; RARB; PTGER4; GADD45B; PTGER1; EML4; GADD45G; CDH1; IFNA10; SP1; CAMK2G; CAMK2B; KLK3; FGFR4; NQO1; FGFR2; ADCY1; ADCY8; KIT; ELK1; APC; KNG1; IFNA7; NFKBIA; LAMB4; TGFA; JAK3; PIK3R1; TXNRD2; IL5RA; IGF1; CHUK; CCDC6; FGF6; FGF5; FZD5; ESR2; GNAQ; ESR1; CALML3; CALML4; WNT5A; WNT10B; SMAD4; DCC; SMO; GNG13; FZD4; ZBTB16; FZD7; FZD8; MAPK8; IL6R; DLL3;…	2056; 2099; 2100; 354; 4193; 107; 114; 8312; 8322; 8324; 8325; 51384; 2250; 2251; 208; 2263; 2264; 22798; 2776; 324; 4437; 10587; 51561; 405; 2475; 10683; 6608; 6655; 4616; 6667; 51764; 596; 598; 10912; 2737; 4792; 4824; 4853; 810; 1499; 27436; 818; 816; 5599; 7015; 2940; 2941; 7039; 2948; 999; 7188; 1147; 5295; 2938; 7473; 7474; 7480; 9252; 3439; 3442; 3444; 3446; 9618; 3479; 5568; 5578; 3559; 3…	531	531
0.000974069	0.012041	Glycine, serine, alanine and threonine metabolism	EHMN	Glycine, serine, alanine and threonine metabolism	SLC38A4; PIPOX; SLC38A3; SLC38A2; AGXT; GLDC; DAO; SLC7A10; GLYAT; GATM; SARDH; SLC5A7; SLC22A5; SLC1A5; HAO1; HAO2; SLC6A14; AMT; SLC43A1; RANBP2	56301; 1610; 51179; 54363; 54407; 55089; 6510; 8501; 5903; 2628; 275; 2731; 11254; 189; 10991; 1757; 6584; 51268; 60482; 10249	78	78
0.00102326	0.0125552	Oxidation by Cytochrome P450	Wikipathways	WP43	CYP3A43; CYP2C8; CYP1A2; CYP4F3; CYP2C18; CYP2A13; CYP2B6; CYB5A; CYP2C9; CYP3A4; CYP39A1; CYP3A7; CYP11B1; CYP3A5; CYP4A11; CYP4F2; CYP27B1	8529; 1577; 51302; 1584; 1528; 1551; 1544; 1594; 1562; 1553; 1555; 4051; 1558; 64816; 1559; 1579; 1576	62	62
0.00103758	0.0125552	fatty acid &alpha;-oxidation	HumanCyc	PWY66-387	ALDH3A2; SLC27A2; ACSL1; PHYH	2180; 5264; 224; 11001	5	5
0.00103758	0.0125552	Sodium-coupled sulphate, di- and tri-carboxylate transporters	Reactome	R-HSA-433137	SLC13A1; SLC13A2; SLC13A3; SLC13A4	9058; 6561; 26266; 64849	5	5
0.0010391	0.0125552	regulation of bad phosphorylation	BioCarta	badpathway	BCL2L1; IGF1; PRKAR1B; ADCY1; KIT; PRKACG; PRKAR2B; PIK3R1; BCL2	596; 3815; 107; 598; 5577; 5568; 3479; 5295; 5575	23	23
0.0010391	0.0125552	Photodynamic therapy-induced NFE2L2 (NRF2) survival signaling	Wikipathways	WP3612	EPHX1; ABCG2; GCLM; NQO2; GCLC; NQO1; ABCC6; MAPK8; ABCC2	2730; 2052; 9429; 368; 2729; 1728; 5599; 4835; 1244	23	23
0.0010391	0.0125552	Histidine degradation	INOH	None	ALDH3B1; ALDH3A2; ALDH3A1; ALDH2; MAOB; MAOA; FTCD; ALDH1B1; HNMT	4129; 217; 4128; 218; 224; 10841; 219; 221; 3176	23	23
0.00105002	0.0126395	Amino acid transport across the plasma membrane	Reactome	R-HSA-352230	SLC38A4; SLC7A8; SLC38A3; SLC38A2; SLC7A7; SLC7A9; SLC7A10; SLC6A15; SLC1A5; SLC43A1; SLC6A14	56301; 11136; 23428; 10991; 54407; 55089; 6510; 8501; 55117; 11254; 9056	32	32
0.00109746	0.0130338	Proteoglycans in cancer - Homo sapiens (human)	KEGG	path:hsa05205	EGFR; IL12B; FRS2; SMO; AKT2; PLCE1; HPSE2; CAV3; DCN; FZD4; FZD5; FZD7; FZD8; WNT10B; PRKACG; THBS1; PPP1R12B; IGF1; PIK3R1; PRKCA; CAMK2G; RDX; CAMK2B; VTN; MTOR; MDM2; ITPR1; CTNNB1; PPP1CB; SOS2; TFAP4; ESR1; WNT3; SDC1; VAV2; EZR; ANK2; ELK1; WNT16; WNT5A; PTCH1	3593; 6608; 7855; 7430; 4660; 10818; 60495; 5727; 1634; 3708; 8322; 8324; 8325; 7448; 5295; 51384; 7474; 208; 6382; 7410; 5568; 287; 1499; 7473; 816; 818; 2099; 7480; 5962; 859; 7023; 5500; 7057; 3479; 1956; 2475; 5578; 2002; 4193; 51196; 6655	205	205
0.00111084	0.0130338	Growth hormone synthesis, secretion and action - Homo sapiens (human)	KEGG	path:hsa04935	GHRH; GHR; JUNB; AKT2; IRS2; SOS2; CACNA1D; SSTR2; PIK3R1; MAPK8; IGF1; PRKCA; MTOR; GHSR; ITPR1; GNAQ; SOCS1; GH1; GH2; SOCS2; IRS4; ADCY8; IGFALS; PRKACG; CREB3L1; ATF6B; ADCY1	8835; 6752; 107; 114; 3708; 2688; 2689; 2690; 2691; 2693; 3726; 5295; 8651; 208; 776; 2776; 8471; 1388; 90993; 3479; 3483; 2475; 5568; 5578; 8660; 5599; 6655	119	119
0.00111157	0.0130338	Hypertrophic cardiomyopathy - Homo sapiens (human)	KEGG	path:hsa05410	ITGA9; DMD; ATP2A1; ACE; TNNC1; TNNT2; CACNB2; SGCD; CACNA1D; SGCA; CACNB4; SLC8A1; SLC8A2; IGF1; PRKAB2; PRKAB1; CACNA2D1; MYBPC3; CACNG2; CACNG3; CACNG4; CACNG5	3680; 1636; 785; 10368; 10369; 1756; 776; 781; 783; 6442; 6444; 6543; 6546; 3479; 5564; 5565; 27091; 27092; 7134; 7139; 487; 4607	90	90
0.00111567	0.0130338	Phytochemical activity on NRF2 transcriptional activation	Wikipathways	WP3	CEBPB; GCLM; PRKCA; GCLC; NQO1; MAF; MAPK8	1051; 2730; 1728; 4094; 5599; 5578; 2729	15	15
0.00111567	0.0130338	Biogenic Amine Synthesis	Wikipathways	WP550	DBH; PAH; MAOA; PNMT; DDC; GAD1; GAD2	1644; 1621; 4128; 2572; 2571; 5409; 5053	15	15
0.00111567	0.0130338	Oxysterols derived from cholesterol	Wikipathways	WP4545	LBP; ACOX2; CYP39A1; AKR1C4; DBP; CYP3A4; SLC27A2	11001; 1628; 3929; 8309; 51302; 1576; 1109	15	15
0.00111836	0.0130338	Metabolism of vitamins and cofactors	Reactome	R-HSA-196854	AOX1; CLPS; PCCA; SLC22A13; AGRN; PNLIP; APOC3; AKR1C4; APOA1; APOA2; GCHFR; PNLIPRP1; MTHFD2L; APOE; APOB; AMN; APOM; MTHFR; MCCC1; LRAT; TTPA; ACACB; CUBN; MTHFS; VNN1; LPL; MCCC2; SHMT1; LRP2; MOCS3; MTHFD2; SDC1; ALDH1L1; CYB5A; BST1; SLC19A2; SLC19A3	32; 10797; 80704; 1109; 336; 8029; 10840; 348; 1528; 27304; 441024; 316; 1208; 5407; 4023; 2644; 6382; 6470; 10588; 7274; 375790; 4524; 9227; 683; 55937; 5406; 9390; 335; 5095; 10560; 345; 64087; 338; 8876; 81693; 56922; 4036	180	180
0.00112574	0.0130338	fatty acid &beta;-oxidation	HumanCyc	FAO-PWY	HADH; EHHADH; ACSL1; ECHS1; ACAA1; ACSBG2; ACADL; SLC27A2	2180; 33; 11001; 1892; 30; 81616; 1962; 3033	19	19
0.00112574	0.0130338	fatty acid &beta;-oxidation (peroxisome)	HumanCyc	PWY66-391	HADH; ACOX2; ACSL1; ECHS1; ACAA1; ACSBG2; EHHADH; SLC27A2	2180; 8309; 11001; 1892; 30; 81616; 1962; 3033	19	19
0.00113055	0.0130338	Phosphodiesterases in neuronal function	Wikipathways	WP4222	GRIN1; NOS1; ADCY1; PDE1C; DRD2; ADCY8; DRD1; GRIN2B; PDE7B; GRIN2A; PDE10A; PDE4B; PDE3B; PDE4D; PDE8A	2903; 2904; 5151; 114; 5137; 1812; 1813; 4842; 5144; 5142; 5140; 107; 27115; 10846; 2902	52	52
0.00114766	0.0130338	Synthesis of Ketone Bodies	Reactome	R-HSA-77111	ACSS3; ACAT1; HMGCS2; BDH2; BDH1	622; 79611; 38; 3158; 56898	8	8
0.00114766	0.0130338	Aflatoxin B1 metabolism	Wikipathways	WP699	CYP2A13; EPHX1; CYP1A2; AKR7A3; CYP3A4	1553; 2052; 22977; 1544; 1576	8	8
0.00114766	0.0130338	Biosynthesis of maresins	Reactome	R-HSA-9018682	CYP2C9; CYP2C8; CYP3A4; EPHX2; CYP1A2	1576; 2053; 1558; 1544; 1559	8	8
0.00114766	0.0130338	cysteine biosynthesis	HumanCyc	PWY-6292	AHCYL2; CTH; AHCY; MAT2A; MAT2B	27430; 4144; 1491; 191; 23382	8	8
0.00114766	0.0130338	Mitochondrial Beta-Oxidation of Short Chain Saturated Fatty Acids	SMPDB	SMP00480	ACSS3; ECHS1; ACADL; ACAT1; HADH	79611; 1892; 3033; 38; 33	8	8
0.00114766	0.0130338	Short-chain 3-hydroxyacyl-CoA dehydrogenase deficiency (SCHAD)	SMPDB	SMP00568	ACSS3; ECHS1; ACADL; ACAT1; HADH	79611; 1892; 3033; 38; 33	8	8
0.00125596	0.0142135	Brain-derived neurotrophic factor (BDNF) signaling pathway	Wikipathways	WP2380	NGF; GRIA2; DOCK3; NFKBIA; FRS2; CRTC1; FOXO3; CDKL5; EGR1; FYN; CAMK4; PIK3R1; GRIA3; KSR1; MAPK8; SIRPA; ACACB; CHUK; MTOR; GABRB3; GRIN1; CTNNB1; RPS6KA5; VAV2; IRS2; GRIN2B; PTPRF; ELK1; MAPT; APC; ALPL	1147; 10818; 814; 1795; 1499; 1958; 23373; 6792; 5599; 4137; 2902; 2475; 2904; 2309; 4803; 9252; 249; 140885; 32; 2562; 7410; 2891; 2892; 8660; 5792; 5295; 324; 8844; 4792; 2002; 2534	144	144
0.00127366	0.014257	Dopaminergic synapse - Homo sapiens (human)	KEGG	path:hsa04728	PPP2R1B; GRIA2; GRIA3; PPP2R3A; AKT2; CALML4; CACNA1D; PRKACG; GNG13; CREB3L1; MAPK8; PRKCA; CAMK2G; CAMK2B; DDC; ITPR1; KCNJ3; PPP1CB; GNAQ; CALML3; DRD2; DRD3; DRD1; GRIN2B; MAOB; MAOA; GRIN2A; GNAL; ATF6B	4128; 4129; 51764; 1644; 3708; 3760; 208; 2774; 2776; 91860; 776; 1812; 1813; 1814; 810; 816; 818; 2891; 2892; 2903; 2904; 1388; 90993; 5500; 5519; 5523; 5568; 5578; 5599	132	132
0.00129865	0.014257	Integration of energy metabolism	Reactome	R-HSA-163685	PPP2R1B; PRKAR2B; GNG13; ADIPOQ; ADIPOR2; CACNB2; CACNA1D; CACNA1E; ADRA2C; MLXIPL; GLP1R; PRKAB2; GCG; PRKCA; PRKAR1B; ITPR1; ADCY1; GNAQ; PFKFB1; ADCY8; SLC2A2; PRKACG	2776; 5578; 5577; 5519; 114; 9370; 776; 783; 2641; 5565; 51085; 152; 6514; 2740; 107; 5207; 3708; 5568; 79602; 51764; 5575; 777	91	91
0.00138471	0.014257	Adipocytokine signaling pathway - Homo sapiens (human)	KEGG	path:hsa04920	NFKBIA; PCK2; PCK1; ADIPOR2; ACACB; IRS4; ACSL1; PPARGC1A; IRS2; CHUK; AKT2; MTOR; ACSBG2; PPARA; PRKAB2; MAPK8; ADIPOQ; PRKAB1	2180; 10891; 8471; 79602; 9370; 81616; 32; 5105; 2475; 4792; 5599; 5564; 208; 8660; 5465; 5565; 5106; 1147	69	69
0.00140175	0.014257	Spironolactone Action Pathway	SMPDB	SMP00134	NR3C2; AQP2; SLC7A8; SLC38A4; SLC7A7; SLC7A9; SLC22A6; SLC12A6; SLC12A3; FXYD2; SLC1A1	4306; 6559; 486; 9356; 9990; 359; 6505; 23428; 55089; 9056; 11136	33	33
0.00140175	0.014257	Eplerenone Action Pathway	SMPDB	SMP00135	NR3C2; AQP2; SLC7A8; SLC38A4; SLC7A7; SLC7A9; SLC22A6; SLC12A6; SLC12A3; FXYD2; SLC1A1	4306; 6559; 486; 9356; 9990; 359; 6505; 23428; 55089; 9056; 11136	33	33
0.00140175	0.014257	Triamterene Action Pathway	SMPDB	SMP00132	SLC38A4; AQP2; SLC7A8; NR3C2; SLC7A7; SLC7A9; SLC22A6; SLC12A6; SLC12A3; FXYD2; SLC1A1	6559; 486; 9356; 9990; 359; 6505; 23428; 55089; 9056; 4306; 11136	33	33
0.00140175	0.014257	Amiloride Action Pathway	SMPDB	SMP00133	SLC38A4; AQP2; SLC7A8; NR3C2; SLC7A7; SLC7A9; SLC22A6; SLC12A6; SLC12A3; FXYD2; SLC1A1	6559; 486; 9356; 9990; 359; 6505; 23428; 55089; 9056; 4306; 11136	33	33
0.00140175	0.014257	Iminoglycinuria	SMPDB	SMP00193	SLC38A4; AQP2; SLC7A8; NR3C2; SLC7A7; SLC7A9; SLC22A6; SLC12A6; SLC12A3; FXYD2; SLC1A1	6559; 486; 9356; 9990; 359; 6505; 23428; 55089; 9056; 4306; 11136	33	33
0.00140175	0.014257	Lysinuric Protein Intolerance	SMPDB	SMP00197	SLC38A4; AQP2; SLC7A8; NR3C2; SLC7A7; SLC7A9; SLC22A6; SLC12A6; SLC12A3; FXYD2; SLC1A1	6559; 486; 9356; 9990; 359; 6505; 23428; 55089; 9056; 4306; 11136	33	33
0.00140175	0.014257	Blue diaper syndrome	SMPDB	SMP00583	SLC38A4; AQP2; SLC7A8; NR3C2; SLC7A7; SLC7A9; SLC22A6; SLC12A6; SLC12A3; FXYD2; SLC1A1	6559; 486; 9356; 9990; 359; 6505; 23428; 55089; 9056; 4306; 11136	33	33
0.00140175	0.014257	Lysinuric protein intolerance (LPI)	SMPDB	SMP00585	SLC38A4; AQP2; SLC7A8; NR3C2; SLC7A7; SLC7A9; SLC22A6; SLC12A6; SLC12A3; FXYD2; SLC1A1	6559; 486; 9356; 9990; 359; 6505; 23428; 55089; 9056; 4306; 11136	33	33
0.00140175	0.014257	Cystinuria	SMPDB	SMP00723	SLC38A4; AQP2; SLC7A8; NR3C2; SLC7A7; SLC7A9; SLC22A6; SLC12A6; SLC12A3; FXYD2; SLC1A1	6559; 486; 9356; 9990; 359; 6505; 23428; 55089; 9056; 4306; 11136	33	33
0.00140175	0.014257	Hartnup Disorder	SMPDB	SMP00189	SLC38A4; AQP2; SLC7A8; NR3C2; SLC7A7; SLC7A9; SLC22A6; SLC12A6; SLC12A3; FXYD2; SLC1A1	6559; 486; 9356; 9990; 359; 6505; 23428; 55089; 9056; 4306; 11136	33	33
0.00140175	0.014257	Glucose Transporter Defect (SGLT2)	SMPDB	SMP00184	SLC38A4; AQP2; SLC7A8; NR3C2; SLC7A7; SLC7A9; SLC22A6; SLC12A6; SLC12A3; FXYD2; SLC1A1	6559; 486; 9356; 9990; 359; 6505; 23428; 55089; 9056; 4306; 11136	33	33
0.00140175	0.014257	Kidney Function	SMPDB	SMP00483	SLC38A4; AQP2; SLC7A8; NR3C2; SLC7A7; SLC7A9; SLC22A6; SLC12A6; SLC12A3; FXYD2; SLC1A1	6559; 486; 9356; 9990; 359; 6505; 23428; 55089; 9056; 4306; 11136	33	33
0.00140175	0.014257	Glucose Transporter Defect (SGLT2)	SMPDB	SMP00245	SLC38A4; AQP2; SLC7A8; NR3C2; SLC7A7; SLC7A9; SLC22A6; SLC12A6; SLC12A3; FXYD2; SLC1A1	6559; 486; 9356; 9990; 359; 6505; 23428; 55089; 9056; 4306; 11136	33	33
0.00140175	0.014257	Quinethazone Action Pathway	SMPDB	SMP00091	SLC38A4; AQP2; SLC7A8; NR3C2; SLC7A7; SLC7A9; SLC22A6; SLC12A6; SLC12A3; FXYD2; SLC1A1	6559; 9356; 486; 9990; 359; 6505; 23428; 55089; 9056; 4306; 11136	33	33
0.00140175	0.014257	Bendroflumethiazide Action Pathway	SMPDB	SMP00090	SLC38A4; AQP2; SLC7A8; NR3C2; SLC7A7; SLC7A9; SLC22A6; SLC12A6; SLC12A3; FXYD2; SLC1A1	6559; 9356; 486; 9990; 359; 6505; 23428; 55089; 9056; 4306; 11136	33	33
0.00140175	0.014257	Chlorthalidone Action Pathway	SMPDB	SMP00122	SLC38A4; AQP2; SLC7A8; NR3C2; SLC7A7; SLC7A9; SLC22A6; SLC12A6; SLC12A3; FXYD2; SLC1A1	6559; 9356; 486; 9990; 359; 6505; 23428; 55089; 9056; 4306; 11136	33	33
0.00140175	0.014257	Trichlormethiazide Action Pathway	SMPDB	SMP00121	SLC38A4; AQP2; SLC7A8; NR3C2; SLC7A7; SLC7A9; SLC22A6; SLC12A6; SLC12A3; FXYD2; SLC1A1	6559; 9356; 486; 9990; 359; 6505; 23428; 55089; 9056; 4306; 11136	33	33
0.00140175	0.014257	Indapamide Action Pathway	SMPDB	SMP00110	SLC38A4; AQP2; SLC7A8; NR3C2; SLC7A7; SLC7A9; SLC22A6; SLC12A6; SLC12A3; FXYD2; SLC1A1	6559; 9356; 486; 9990; 359; 6505; 23428; 55089; 9056; 4306; 11136	33	33
0.00140175	0.014257	Metolazone Action Pathway	SMPDB	SMP00105	SLC38A4; AQP2; SLC7A8; NR3C2; SLC7A7; SLC7A9; SLC22A6; SLC12A6; SLC12A3; FXYD2; SLC1A1	6559; 9356; 486; 9990; 359; 6505; 23428; 55089; 9056; 4306; 11136	33	33
0.00140175	0.014257	Hydrochlorothiazide Action Pathway	SMPDB	SMP00100	SLC38A4; AQP2; SLC7A8; NR3C2; SLC7A7; SLC7A9; SLC22A6; SLC12A6; SLC12A3; FXYD2; SLC1A1	6559; 9356; 486; 9990; 359; 6505; 23428; 55089; 9056; 4306; 11136	33	33
0.00140175	0.014257	Cyclothiazide Action Pathway	SMPDB	SMP00103	SLC38A4; AQP2; SLC7A8; NR3C2; SLC7A7; SLC7A9; SLC22A6; SLC12A6; SLC12A3; FXYD2; SLC1A1	6559; 9356; 486; 9990; 359; 6505; 23428; 55089; 9056; 4306; 11136	33	33
0.00140175	0.014257	Hydroflumethiazide Action Pathway	SMPDB	SMP00108	SLC38A4; AQP2; SLC7A8; NR3C2; SLC7A7; SLC7A9; SLC22A6; SLC12A6; SLC12A3; FXYD2; SLC1A1	6559; 9356; 486; 9990; 359; 6505; 23428; 55089; 9056; 4306; 11136	33	33
0.00140175	0.014257	Torsemide Action Pathway	SMPDB	SMP00118	SLC38A4; AQP2; SLC7A8; NR3C2; SLC7A7; SLC7A9; SLC22A6; SLC12A6; SLC12A3; FXYD2; SLC1A1	9356; 6559; 486; 9990; 359; 6505; 23428; 55089; 9056; 4306; 11136	33	33
0.00140175	0.014257	Bumetanide Action Pathway	SMPDB	SMP00088	SLC38A4; AQP2; SLC7A8; NR3C2; SLC7A7; SLC7A9; SLC22A6; SLC12A6; SLC12A3; FXYD2; SLC1A1	9356; 6559; 486; 9990; 359; 6505; 23428; 55089; 9056; 4306; 11136	33	33
0.00140175	0.014257	Ethacrynic Acid Action Pathway	SMPDB	SMP00097	SLC38A4; AQP2; SLC7A8; NR3C2; SLC7A7; SLC7A9; SLC22A6; SLC12A6; SLC12A3; FXYD2; SLC1A1	9356; 6559; 486; 9990; 359; 6505; 23428; 55089; 9056; 4306; 11136	33	33
0.00140175	0.014257	Furosemide Action Pathway	SMPDB	SMP00115	SLC38A4; AQP2; SLC7A8; NR3C2; SLC7A7; SLC7A9; SLC22A6; SLC12A6; SLC12A3; FXYD2; SLC1A1	9356; 6559; 486; 9990; 359; 6505; 23428; 55089; 9056; 4306; 11136	33	33
0.00140175	0.014257	Polythiazide Action Pathway	SMPDB	SMP00080	SLC38A4; AQP2; SLC7A8; NR3C2; SLC7A7; SLC7A9; SLC22A6; SLC12A6; SLC12A3; FXYD2; SLC1A1	9356; 6559; 486; 9990; 359; 6505; 23428; 55089; 9056; 4306; 11136	33	33
0.00140175	0.014257	Methyclothiazide Action Pathway	SMPDB	SMP00081	SLC38A4; AQP2; SLC7A8; NR3C2; SLC7A7; SLC7A9; SLC22A6; SLC12A6; SLC12A3; FXYD2; SLC1A1	9356; 6559; 486; 9990; 359; 6505; 23428; 55089; 9056; 4306; 11136	33	33
0.00140175	0.014257	Chlorothiazide Action Pathway	SMPDB	SMP00078	SLC38A4; AQP2; SLC7A8; NR3C2; SLC7A7; SLC7A9; SLC22A6; SLC12A6; SLC12A3; FXYD2; SLC1A1	9356; 6559; 486; 9990; 359; 6505; 23428; 55089; 9056; 4306; 11136	33	33
0.00146945	0.0148985	Nuclear receptors	Wikipathways	WP170	VDR; ESR2; ESR1; NR4A2; RORC; NR4A1; HNF4A; THRA; NR2C2; NR1I2; RARB; PPARA	3164; 2100; 2099; 4929; 5465; 3172; 6097; 7067; 8856; 7421; 5915; 7182	38	38
0.00148247	0.0149362	Methionine Cysteine metabolism	INOH	None	AHCY; MAT2A; BHMT; AHCYL2; MAT2B; GOT1; CTH; GAD1; GAD2	2805; 1491; 191; 2572; 2571; 23382; 635; 4144; 27430	24	24
0.00148247	0.0149362	regulation of ck1/cdk5 by type 1 glutamate receptors	BioCarta	ck1pathway	ADCY1; DRD2; NCS1; CAMK2B; DRD1; PRKACG; PRKAR2B; PRKAR1B; GRM1	23413; 107; 1813; 2911; 5577; 1812; 5568; 816; 5575	24	24
0.0015062	0.0150807	Activation of NMDA receptors and postsynaptic events	Reactome	R-HSA-442755	LIN7A; DLG2; PRKAB2; ADCY1; PRKAB1; GRIA2; GRIA3; CAMK2G; ADCY8; CAMK4; CAMK2B; PRKAR1B; GRIN2B; PRKACG; GRIN2A; MAPT; PRKAR2B; APBA1; GRIN1	1740; 814; 2904; 818; 8825; 107; 2903; 4137; 2902; 5577; 5568; 114; 816; 5565; 2892; 5575; 320; 5564; 2891	75	75
0.0015062	0.0150807	Thyroid hormone synthesis - Homo sapiens (human)	KEGG	path:hsa04918	LRP2; FXYD2; GNAQ; SERPINA7; CGA; TSHB; ADCY8; PRKACG; PRKCA; GPX3; CREB3L1; SLC26A4; SLC5A5; TG; GPX5; ATF6B; ITPR1; ALB; ADCY1	6528; 1388; 4036; 2878; 90993; 3708; 5172; 1081; 5568; 5578; 7252; 2776; 486; 107; 114; 2880; 6906; 7038; 213	75	75
0.00151207	0.0150925	Corticotropin-releasing hormone signaling pathway	Wikipathways	WP2355	FOSB; JUNB; JUND; CTNNB1; CRH; NCOA2; NR4A2; MAPK8; PRKCI; CACNA1H; NFKBIA; PRKCA; SP1; NR4A1; GJA1; GNAQ; IVL; ELK1; HSD3B1; HSD3B2; CYP11B1; BCL2	3713; 5584; 3727; 1499; 5599; 596; 2776; 6667; 1392; 5578; 3164; 1584; 3726; 3284; 3283; 10499; 2697; 2354; 4929; 4792; 2002; 8912	92	92
0.00161602	0.0160801	Mineral absorption - Homo sapiens (human)	KEGG	path:hsa04978	FXYD2; TRPV6; MT2A; MT1G; TF; SLC11A2; SLC34A1; MT1M; MT1X; VDR; SLC26A3; SLC8A1; MT1E; TRPM6; SLC8A2; MT1F	140803; 4502; 4493; 4494; 6543; 6546; 4501; 4891; 6569; 4499; 7018; 55503; 4495; 486; 1811; 7421	59	59
0.00165324	0.0163327	Prolactin signaling pathway - Homo sapiens (human)	KEGG	path:hsa04917	SOCS5; SOCS6; SOCS1; SOS2; SOCS2; CGA; PRL; ESR1; SLC2A2; INS; FOXO3; PRLR; AKT2; CISH; PIK3R1; ESR2; MAPK8; ELF5	1154; 8835; 2309; 9655; 3630; 5295; 2099; 9306; 8651; 208; 2001; 1081; 2100; 5599; 6514; 5617; 5618; 6655	70	70
0.00165665	0.0163327	Dimethyl-branched-chain fatty acid mitochondrial beta-oxidation	EHMN	Dimethyl-branched-chain fatty acid mitochondrial beta-oxidation	HADH; ACADL; ECHS1; ACADSB; EHHADH; ACADM	1892; 33; 3033; 36; 1962; 34	12	12
0.00165665	0.0163327	Presynaptic depolarization and calcium channel opening	Reactome	R-HSA-112308	CACNB2; CACNA1E; CACNB4; CACNG2; CACNA2D1; CACNG4	27092; 783; 10369; 781; 785; 777	12	12
0.0016643	0.0163579	Ion channel transport	Reactome	R-HSA-983712	FXYD7; ATP6V1A; FXYD3; WWP1; ATP9A; ATP10B; ATP11A; TRPA1; ATP2C2; FXYD2; CLCNKB; ATP2A1; CLCA1; ASPH; ATP6V1B1; TRPM6; TRPV6; TRPV1; TSC22D3; TRPM3; CLCN1; CLCN6; ATP12A; MCOLN3; TRPV4; SGK3; SGK2; ATP4B; SLC17A3; ATP6V0A4; NEDD4L; ATP6V1G2; BEST2; ATP6V0E2	55503; 9914; 486; 55283; 53822; 525; 140803; 1180; 23678; 23327; 1185; 23250; 80036; 155066; 1188; 479; 1831; 50617; 5349; 523; 10786; 54831; 23120; 444; 534; 487; 496; 7442; 10079; 8989; 59341; 1179; 11059; 10110	165	165
0.00167518	0.0163648	Unblocking of NMDA receptors, glutamate binding and activation	Reactome	R-HSA-438066	DLG2; GRIA2; GRIA3; CAMK2G; CAMK2B; GRIN2B; GRIN2A; GRIN1	2892; 2904; 2903; 1740; 2891; 816; 818; 2902	20	20
0.00167518	0.0163648	One carbon pool by folate - Homo sapiens (human)	KEGG	path:hsa00670	MTHFD2L; MTHFD2; MTHFR; MTHFS; ALDH1L1; FTCD; AMT; SHMT1	441024; 6470; 4524; 10797; 275; 10840; 10841; 10588	20	20
0.00171708	0.0166728	The oncogenic action of L-2-hydroxyglutarate in Hydroxygluaricaciduria	SMPDB	SMP02358	L2HGDH; SUCLG1; GLUD1; SUCLG2; KDM2A; DLAT; ACO1; SDHB; SDHD; GLS2	1737; 8802; 8801; 6390; 6392; 2746; 27165; 48; 22992; 79944	29	29
0.00171708	0.0166728	Interaction between L1 and Ankyrins	Reactome	R-HSA-445095	SCN11A; SCN7A; SPTB; ANK2; SCN10A; SCN2B; SCN2A; L1CAM; SPTBN4; SPTBN2	6710; 6326; 57731; 11280; 6336; 3897; 6712; 6327; 287; 6332	29	29
0.00177367	0.0171188	Metabolism of amine-derived hormones	Reactome	R-HSA-209776	DBH; DIO1; SLC5A5; DIO2; DIO3; DDC; PNMT	1621; 6528; 5409; 1644; 1734; 1735; 1733	16	16
0.00177367	0.0171188	Mycophenolic Acid Metabolism Pathway	SMPDB	SMP00652	CYP2C8; ABCG2; CES2; UGT1A8; CYP3A4; CYP3A5; ABCC2	8824; 1244; 9429; 54576; 1576; 1577; 1558	16	16
0.00183623	0.017575	Cardiac conduction	Reactome	R-HSA-5576891	KCNE2; FXYD7; FXYD2; FXYD3; NOS1; SCN10A; ATP2A1; KCNK5; ASPH; KCNK2; SCN2B; SCN2A; SLC8A1; SLC8A2; NPPA; SCN11A; KCND3; KCNK10; KCNQ1; CORIN; ITPR1; SCN7A; CACNB2; CACNG4	54207; 486; 53822; 11280; 6543; 4878; 6546; 6332; 6336; 6326; 9992; 8645; 4842; 3752; 3776; 783; 5349; 444; 10699; 27092; 487; 3708; 3784; 6327	105	105
0.00184446	0.017575	Fluoxetine Action Pathway	SMPDB	SMP00426	CYP2C9; ADRA1A; FXYD2; SLC6A2; SCN10A; DRD1; CHRNA4; GRIN2A; CYP3A4; CYP3A5; GRIN1	1577; 1576; 1559; 1137; 6336; 486; 2902; 2903; 148; 6530; 1812	34	34
0.00184446	0.017575	Fatty acid beta-oxidation	Wikipathways	WP143	HADH; LIPF; ACADL; ACSL1; ACAT1; PNPLA2; LPL; ECHS1; GK; ACADM; GCDH	2710; 2639; 3033; 1892; 57104; 8513; 2180; 38; 33; 34; 4023	34	34
0.00187014	0.017575	Regulation of thyroid hormone activity	Reactome	R-HSA-350864	DIO1; DIO2; DIO3	1734; 1733; 1735	3	3
0.00187014	0.017575	thyronamine and iodothyronamine metabolism	HumanCyc	PWY-6688	DIO1; DIO2; DIO3	1734; 1733; 1735	3	3
0.00187014	0.017575	thyroid hormone metabolism I (via deiodination)	HumanCyc	PWY-6260	DIO1; DIO2; DIO3	1734; 1733; 1735	3	3
0.00187014	0.017575	glutamate dependent acid resistance	HumanCyc	PWY0-1305	GLUL; GAD1; GAD2	2572; 2571; 2752	3	3
0.00187014	0.017575	Rhesus glycoproteins mediate ammonium transport.	Reactome	R-HSA-444411	RHCG; RHAG; RHBG	6005; 57127; 51458	3	3
0.00187014	0.017575	Proline catabolism	Reactome	R-HSA-70688	PRODH; PRODH2; ALDH4A1	8659; 58510; 5625	3	3
0.00196443	0.0184073	Endoderm differentiation	Wikipathways	WP2853	BMP7; LHX1; GDF3; DAB2; CAND1; SMAD4; WNT3; EPB41L5; CTNNB1; BMPR1A; FOXA2; CER1; GATA6; APC; JARID2; NKX2-1; PAX9; DUSP2	4089; 2627; 5083; 657; 655; 3975; 324; 7473; 9350; 7080; 1499; 55832; 1601; 1844; 9573; 57669; 3170; 3720	71	71
0.00206279	0.0192452	Glycerophospholipid metabolism	EHMN	Glycerophospholipid metabolism	SLC7A9; ALDH3A2; ALDH3A1; GPD1; PLA2G1B; SLC5A7; PNLIPRP1; PNLIPRP2; LIPF; PLA2G3; DGKB; RANBP2; SLC38A4; LIPG; SLC38A2; PNLIP; LPL; PLA2G2D; ALDH1B1; ALDOB; GK; PISD; CDS1; SLC7A10; ALDH2; SLC22A5; AGPAT3; SLC1A5; SLC6A14	2819; 11254; 6510; 54407; 56894; 1040; 9388; 23761; 224; 60482; 217; 219; 55089; 5903; 26279; 5319; 5407; 2710; 4023; 11136; 5408; 229; 56301; 1607; 218; 50487; 5406; 8513; 6584	136	136
0.00206583	0.0192452	Propanoate metabolism	INOH	None	ALDH3A2; PCCA; ALDH6A1; ALDH2; ECHS1; ACAA1; ALDH1B1; EHHADH; ACADM	5095; 30; 219; 34; 4329; 224; 217; 1892; 1962	25	25
0.00209624	0.019472	Arrhythmogenic right ventricular cardiomyopathy - Homo sapiens (human)	KEGG	path:hsa05412	ACTN3; GJA1; CACNA2D1; DMD; ATP2A1; ITGA9; CACNB2; SGCD; CACNA1D; SGCA; CACNB4; CTNNB1; PKP2; SLC8A1; SLC8A2; CACNG2; CACNG3; CACNG4; CACNG5	10368; 10369; 776; 2697; 781; 783; 89; 6543; 1499; 487; 1756; 6442; 6444; 5318; 27091; 27092; 3680; 6546; 785	77	77
0.0022075	0.0204464	Muscle contraction	Reactome	R-HSA-397014	KCNE2; FXYD7; FXYD2; FXYD3; NOS1; NEB; SCN10A; MYL7; MYL5; MYLPF; DMD; SORBS3; CAV3; ATP2A1; TNNT2; KCNK5; ASPH; KCNK2; SCN2B; SCN2A; SLC8A1; SLC8A2; NPPA; SCN11A; KCND3; KCNK10; KCNQ1; CORIN; ITPR1; SCN7A; ACTN3; MYBPC3; CACNB2; CACNG4; TNNC1	7139; 54207; 859; 486; 10174; 53822; 11280; 6543; 4878; 6546; 6332; 3776; 6326; 9992; 8645; 4703; 4842; 3752; 6336; 783; 4607; 29895; 58498; 5349; 4636; 444; 10699; 27092; 487; 1756; 3708; 7134; 3784; 89; 6327	174	174
0.00221427	0.0204502	GPCR ligand binding	Reactome	R-HSA-500792	HTR5A; PTGFR; GHRH; ADM2; TSHB; INSL5; NTSR2; CCKAR; SMO; CCL1; CCR4; CRH; ADRA2C; OPN3; OPRL1; CCKBR; FZD4; GCG; GALR2; PTGER4; S1PR2; RXFP3; TAC3; PTGER1; GNG13; PXMP2; PRLH; WNT16; HTR2A; GLP1R; HRH2; GRM6; GRM1; C5; CGA; MC3R; GRP; TAS2R14; MC2R; TAS2R16; CHRM4; TAS2R10; CHRM2; TAS2R1; CHRM5; FZD7; HTR4; KEL; CALCA; GRPR; GHSR; MTNR1A; HTR1F; GIPR; FZD5; ADRA1A; GPR37L1; ADRA1B; ADRA1D; TAS2R…	6754; 2922; 5727; 1233; 3356; 50839; 1814; 3361; 51052; 23596; 886; 7252; 50840; 5737; 146; 2916; 1132; 50833; 5734; 4987; 3351; 51764; 9283; 2798; 6010; 1813; 23620; 8325; 3274; 8322; 152; 2740; 2911; 50836; 2691; 1392; 6866; 4158; 887; 2797; 3061; 7474; 1081; 147; 2641; 1133; 2693; 3355; 727; 3360; 7855; 5827; 148; 10022; 51289; 6608; 4543; 50832; 6865; 796; 7480; 8811; 8484; 7473; 6752; 51384;…	476	476
0.00223322	0.0205661	Synaptic signaling pathways associated with autism spectrum disorder	Wikipathways	WP4539	PRKAB2; PIK3R1; PRKAB1; UBE3A; CAMK4; CAMK2B; ARC; GRIN2B; AKT2; GRIN2A; MTOR; NF1; GRIN1; GRM1	2903; 2902; 2904; 2475; 4763; 5564; 5565; 814; 816; 2911; 5295; 208; 23237; 7337	50	50
0.00229486	0.0206005	Glyoxylate and dicarboxylate metabolism - Homo sapiens (human)	KEGG	path:hsa00630	GLDC; PCCA; AGXT; ACAT1; GLUL; ACO1; HAO1; HAO2; AMT; SHMT1	275; 38; 2731; 48; 189; 2752; 6470; 54363; 5095; 51179	30	30
0.00229486	0.0206005	The oncogenic action of D-2-hydroxyglutarate in Hydroxygluaricaciduria	SMPDB	SMP02359	L2HGDH; SUCLG1; GLUD1; SUCLG2; KDM2A; DLAT; ACO1; SDHB; SDHD; GLS2	1737; 8802; 8801; 6390; 6392; 2746; 27165; 48; 22992; 79944	30	30
0.00229486	0.0206005	Citrate cycle (TCA cycle) - Homo sapiens (human)	KEGG	path:hsa00020	PDHA2; PCK2; PCK1; SUCLG1; SDHB; SUCLG2; DLAT; ACO1; OGDHL; SDHD	5161; 48; 1737; 55753; 8801; 8802; 5105; 5106; 6390; 6392	30	30
0.00229486	0.0206005	Peroxisomal lipid metabolism	Reactome	R-HSA-390918	PECR; ACOX2; ALDH3A2; ACAA1; ACBD4; DECR2; HAO2; PHYH; EHHADH; SLC27A2	8309; 26063; 79777; 11001; 30; 55825; 51179; 5264; 224; 1962	30	30
0.00229486	0.0206005	Trafficking of AMPA receptors	Reactome	R-HSA-399719	EPB41L1; PRKCA; GRIA3; CAMK2G; CAMK2B; GRIA2; MDM2; CACNG3; CACNG4; CACNG2	27092; 10368; 5578; 818; 2036; 2891; 4193; 816; 10369; 2892	30	30
0.00229486	0.0206005	Glutamate binding, activation of AMPA receptors and synaptic plasticity	Reactome	R-HSA-399721	EPB41L1; PRKCA; GRIA3; CAMK2G; CAMK2B; GRIA2; MDM2; CACNG3; CACNG4; CACNG2	27092; 10368; 5578; 818; 2036; 2891; 4193; 816; 10369; 2892	30	30
0.00232028	0.0206005	HDL remodeling	Reactome	R-HSA-8964058	APOE; ALB; APOC3; LIPG; APOA1	213; 9388; 345; 348; 335	9	9
0.00232028	0.0206005	Chylomicron assembly	Reactome	R-HSA-8963888	APOE; APOB; APOA1; APOA2; APOC3	335; 338; 345; 336; 348	9	9
0.00232028	0.0206005	Cyclophosphamide Action Pathway	SMPDB	SMP00447	CYP2C9; CYP2C8; CYP3A4; ALDH3A1; CYP2B6	1559; 1555; 1576; 1558; 218	9	9
0.00232028	0.0206005	Cyclophosphamide Metabolism Pathway	SMPDB	SMP00604	CYP2C9; CYP2C8; CYP3A4; ALDH3A1; CYP2B6	1559; 1555; 1576; 1558; 218	9	9
0.00232028	0.0206005	Caloric restriction and aging	Wikipathways	WP4191	PRKAB2; SIRT1; IGF1; MTOR; PPARGC1A	2475; 5565; 10891; 3479; 23411	9	9
0.00232028	0.0206005	Glucocorticoid biosynthesis	Reactome	R-HSA-194002	CYP11B1; HSD11B2; HSD3B1; HSD3B2; SERPINA6	3284; 3291; 3283; 1584; 866	9	9
0.00232028	0.0206005	Synthesis of (16-20)-hydroxyeicosatetraenoic acids (HETE)	Reactome	R-HSA-2142816	CYP2C9; CYP2C8; CYP4F2; CYP4A11; CYP1A2	8529; 1579; 1558; 1544; 1559	9	9
0.00234062	0.0207239	Dilated cardiomyopathy - Homo sapiens (human)	KEGG	path:hsa05414	ITGA9; DMD; ATP2A1; TNNC1; TNNT2; CACNB2; SGCD; CACNA1D; SGCA; CACNB4; SLC8A1; SLC8A2; IGF1; CACNA2D1; ADCY1; ADCY8; PRKACG; MYBPC3; CACNG2; CACNG3; CACNG4; CACNG5	3680; 785; 107; 114; 10368; 10369; 1756; 776; 781; 783; 6442; 6444; 6543; 6546; 3479; 5568; 27091; 27092; 7134; 7139; 487; 4607	96	95
0.00235384	0.0207837	Steroid hormone biosynthesis - Homo sapiens (human)	KEGG	path:hsa00140	CYP1A2; DHRS11; UGT2A3; SRD5A2; UGT2A1; UGT1A8; HSD3B1; HSD3B2; UGT2B28; AKR1C4; CYP3A7; CYP3A4; CYP3A5; HSD11B2; CYP11B1; HSD17B2	1544; 1551; 54490; 54576; 3291; 1576; 79154; 1584; 79799; 6716; 10941; 3283; 3284; 1109; 3294; 1577	61	61
0.00237926	0.0209505	Neural Crest Differentiation	Wikipathways	WP2064	HDAC6; MIA; CTNNB1; TBX6; HAND1; LHX1; AXIN1; GJB1; ZIC1; CDH1; DCT; GFAP; ASCL1; HOXB1; DLL3; RHOB; PHOX2B; FGFR2; BMP7; NOTCH2; SOX10; HDAC11; MPZ	1499; 2705; 999; 6911; 10683; 79885; 6663; 429; 2263; 4359; 388; 7545; 8190; 3211; 1638; 655; 10013; 2670; 3975; 9421; 8929; 8312; 4853	101	101
0.00239892	0.021066	Fragile X Syndrome	Wikipathways	WP4549	KCNC1; CYFIP2; GRIA2; GABRG2; ABAT; FMR1; GABRA1; GAD1; PDK1; FYN; CAMK4; ALDH3A2; GRIN2A; NF1; GRIN1; GRM1; PRKCA; CAMK2B; AGAP2; MTOR; GABRB2; ITPR1; GRIN2B; ARHGAP32; ARC; ALDH5A1	116986; 814; 816; 2911; 2554; 2903; 2902; 2475; 2904; 3746; 5578; 26999; 2571; 7915; 2561; 2566; 9743; 224; 23237; 18; 2891; 4763; 5163; 3708; 2332; 2534	119	119
0.00241662	0.0211635	E-cadherin signaling in keratinocytes	PID	ecadherin_keratinocyte_pathway	CTNND1; EGFR; PIP5K1A; FYN; CTNNB1; AKT2; PIK3R1; CDH1	5295; 1499; 2534; 208; 999; 1956; 8394; 1500	21	21
0.0025497	0.0222683	BMP2 signaling TGF-beta MV	INOH	None	BMP7; INHA; BMP5; SMAD9; BMP8B; ACVR1B; SMAD4; GDF2; AMHR2; GDF9; BMPR1A; GDF3; BMPR1B; SMAD5; GDF10	653; 4089; 4093; 2658; 91; 2662; 656; 269; 655; 3623; 9573; 657; 4090; 658; 2661	56	56
0.00256471	0.0223387	Long-term potentiation - Homo sapiens (human)	KEGG	path:hsa04720	PPP1CB; GNAQ; CALML3; GRM1; CAMK2G; ADCY8; CAMK4; CAMK2B; CALML4; GRIN2B; PRKCA; PRKACG; GRIN2A; GRIA2; ITPR1; GRIN1; ADCY1	2776; 810; 814; 816; 818; 5578; 5568; 2891; 91860; 2902; 2903; 2904; 2911; 3708; 107; 114; 5500	67	67
0.00269708	0.0227022	Butanoate metabolism	INOH	None	HADH; HMGCS2; ECHS1; ACAT1; DLAT; EHHADH; BDH1	622; 38; 3033; 1892; 1962; 3158; 1737	17	17
0.00269708	0.0227022	Biosynthesis of DHA-derived SPMs	Reactome	R-HSA-9018677	CYP2C9; CYP2C8; CYP1A2; GSTM4; EPHX2; ALOX15; CYP3A4	1544; 1558; 2948; 2053; 246; 1576; 1559	17	17
0.00269708	0.0227022	Plasma lipoprotein assembly	Reactome	R-HSA-8963898	APOE; APOB; APOC4; PRKACG; APOC3; APOA1; APOA2	5568; 335; 346; 338; 345; 336; 348	17	17
0.00269708	0.0227022	Mitochondrial LC-Fatty Acid Beta-Oxidation	Wikipathways	WP368	HADH; PECR; ACADL; ACSF2; ACSL1; EHHADH; ACADM	80221; 33; 1962; 34; 55825; 2180; 3033	17	17
0.00272159	0.0227022	Pancreatic secretion - Homo sapiens (human)	KEGG	path:hsa04972	FXYD2; ATP2A1; CPB2; SLC4A4; PNLIP; PLA2G1B; CLCA1; PNLIPRP1; PNLIPRP2; CEL; PLA2G3; PRKCA; KCNQ1; SLC26A3; PLA2G2D; ITPR1; GNAQ; RAB27B; ADCY1; CA2; ADCY8; CCKAR; BST1	1056; 114; 1811; 3708; 107; 1179; 26279; 683; 5319; 3784; 2776; 5874; 760; 5406; 5407; 5408; 50487; 1361; 886; 5578; 8671; 486; 487	102	102
0.00273537	0.0227022	Xenobiotics metabolism	EHMN	Xenobiotics metabolism	CYP3A43; EPHX1; CYP1A2; CYP2C8; CYP2A13; ALDH3A1; CYP2B6; EPHX2; CYP2C9; CYP2C18; UGT2B28; CYP3A7; CYP3A4; CYP3A5	1562; 2052; 1553; 1544; 1577; 218; 1551; 54490; 1555; 64816; 1559; 1576; 2053; 1558	51	51
0.00273537	0.0227022	Regulation of Androgen receptor activity	PID	ar_tf_pathway	NCOA2; SIRT1; EGR1; SMARCC1; APPBP2; TMPRSS2; SPDEF; KAT2B; SMARCA2; NR2C2; KLK2; KLK3; MAPK8; MDM2	10513; 354; 10499; 23411; 5599; 7113; 4193; 3817; 6595; 7182; 25803; 1958; 6599; 8850	51	51
0.00273581	0.0227022	MECP2 and Associated Rett Syndrome	Wikipathways	WP3584	GRIN1; GAMT; PSIP1; TAF1; CEBPD; GRIA3; FOXG1; UBE3A; GAD1; FKBP5; IGF1; MTOR; NF1; SP1; GABRR2; FGF5; TET3; MYT1	2475; 2290; 2892; 6872; 1052; 2593; 6667; 200424; 2289; 3479; 2250; 7337; 11168; 4661; 2570; 2571; 2902; 4763	73	73
0.0027575	0.0227022	noradrenaline and adrenaline degradation	HumanCyc	PWY-6342	ADH6; ALDH3A2; ALDH2; MAOB; MAOA; PNMT	224; 4129; 5409; 217; 4128; 130	13	13
0.0027575	0.0227022	sarcosine oncometabolite pathway	SMPDB	SMP02313	GNMT; BHMT; MAT2B; SARDH; MAT2A; SHMT1	635; 4144; 27430; 27232; 6470; 1757	13	13
0.0027575	0.0227022	Phenylalanine degradation	INOH	None	ALDH3B1; ALDH3A1; MAOB; MAOA; DDC; GOT1	2805; 4128; 4129; 1644; 218; 221	13	13
0.0027575	0.0227022	Argininemia	SMPDB	SMP00357	GLUD1; GPT; SLC1A5; ASS1; SLC25A12; GLS2	6510; 2875; 27165; 2746; 445; 8604	13	13
0.0027575	0.0227022	Citrullinemia Type I	SMPDB	SMP00001	GLUD1; GPT; SLC1A5; ASS1; SLC25A12; GLS2	6510; 2875; 27165; 2746; 445; 8604	13	13
0.0027575	0.0227022	Carbamoyl Phosphate Synthetase Deficiency	SMPDB	SMP00002	GLUD1; GPT; SLC1A5; ASS1; SLC25A12; GLS2	6510; 2875; 27165; 2746; 445; 8604	13	13
0.0027575	0.0227022	Argininosuccinic Aciduria	SMPDB	SMP00003	GLUD1; GPT; SLC1A5; ASS1; SLC25A12; GLS2	6510; 2875; 27165; 2746; 445; 8604	13	13
0.0027575	0.0227022	Urea Cycle	SMPDB	SMP00059	GLUD1; GPT; SLC1A5; ASS1; SLC25A12; GLS2	6510; 2875; 27165; 2746; 445; 8604	13	13
0.0027575	0.0227022	Ornithine Transcarbamylase Deficiency (OTC Deficiency)	SMPDB	SMP00205	GLUD1; GPT; SLC1A5; ASS1; SLC25A12; GLS2	6510; 2875; 27165; 2746; 445; 8604	13	13
0.0027575	0.0227022	Methotrexate Action Pathway	SMPDB	SMP00432	MTHFD2; MTHFR; MTHFS; ALDH1L1; FTCD; GGH	10840; 10841; 10588; 4524; 8836; 10797	13	13
0.0027575	0.0227022	Folate malabsorption, hereditary	SMPDB	SMP00724	MTHFD2; MTHFR; MTHFS; ALDH1L1; FTCD; GGH	10840; 10841; 10588; 4524; 8836; 10797	13	13
0.0027575	0.0227022	Methylenetetrahydrofolate Reductase Deficiency (MTHFRD)	SMPDB	SMP00543	MTHFD2; MTHFR; MTHFS; ALDH1L1; FTCD; GGH	10840; 10841; 10588; 4524; 8836; 10797	13	13
0.0027575	0.0227022	Folate Metabolism	SMPDB	SMP00053	MTHFD2; MTHFR; MTHFS; ALDH1L1; FTCD; GGH	10840; 10841; 10588; 4524; 8836; 10797	13	13
0.00280779	0.0227022	Alpha-oxidation of phytanate	Reactome	R-HSA-389599	ALDH3A2; PECR; PHYH; SLC27A2	224; 11001; 5264; 55825	6	6
0.00280779	0.0227022	Biosynthesis of maresin-like SPMs	Reactome	R-HSA-9027307	CYP2C9; CYP2C8; CYP3A4; CYP1A2	1576; 1558; 1544; 1559	6	6
0.00280779	0.0227022	Refsum Disease	SMPDB	SMP00451	ALDH3A2; ABCD2; PHYH; SLC27A2	11001; 5264; 224; 225	6	6
0.00280779	0.0227022	Phytanic Acid Peroxisomal Oxidation	SMPDB	SMP00450	ALDH3A2; ABCD2; PHYH; SLC27A2	11001; 5264; 224; 225	6	6
0.00280779	0.0227022	methionine degradation	HumanCyc	METHIONINE-DEG1-PWY	AHCYL2; AHCY; MAT2A; MAT2B	27430; 191; 4144; 23382	6	6
0.00281665	0.0227022	Post NMDA receptor activation events	Reactome	R-HSA-438064	DLG2; PRKAB2; ADCY1; PRKAB1; GRIA2; CAMK2G; ADCY8; CAMK4; CAMK2B; PRKAR1B; GRIN2B; PRKACG; GRIN2A; MAPT; PRKAR2B; GRIN1	814; 107; 2903; 4137; 2904; 2902; 5577; 5568; 114; 816; 818; 2891; 5565; 1740; 5575; 5564	62	62
0.00281835	0.0227022	Signaling by BMP	Reactome	R-HSA-201451	GREM2; SMAD9; SMAD4; GDF2; AMHR2; BMPR1A; BMPR1B; CER1; SMAD5	269; 4089; 64388; 657; 4093; 2658; 9350; 4090; 658	26	26
0.00281835	0.0227022	PPAR-alpha pathway	Wikipathways	WP2878	CYP4A11; FABP1; ACADM; ACAA1; APOC3; PPARA; EHHADH; APOA1; APOA2	335; 336; 1962; 345; 5465; 30; 34; 1579; 2168	26	26
0.00281835	0.0227022	Maturity onset diabetes of the young - Homo sapiens (human)	KEGG	path:hsa04950	PKLR; NEUROD1; PAX6; FOXA2; HNF4A; SLC2A2; INS; PAX4; HNF1A	4760; 3630; 5313; 5078; 5080; 6927; 3170; 3172; 6514	26	26
0.00301891	0.0242569	Lidocaine (Local Anaesthetic) Action Pathway	SMPDB	SMP00398	ADRA1A; SLC6A2; CYP1A2; FXYD2; SCN10A; DRD1; CHRNA4; GRIN2A; GRIN1; CYP3A4	1544; 1576; 6336; 1137; 486; 2902; 2903; 148; 6530; 1812	31	31
0.00304035	0.0243683	Morphine addiction - Homo sapiens (human)	KEGG	path:hsa05032	KCNJ3; ADCY1; GABRA1; PDE1C; GABRG2; GABRR2; GABRA4; ADCY8; PDE3B; PRKCA; PRKACG; PDE7B; PDE10A; DRD1; GNG13; GABRB2; GABRB3; PDE4D; PDE4B; PDE8A; GABRA2	2561; 2562; 2566; 2570; 5137; 5140; 5142; 5144; 5151; 51764; 10846; 107; 114; 3760; 1812; 5568; 5578; 27115; 2554; 2555; 2557	91	91
0.00307032	0.0244864	Nicotine Action Pathway	SMPDB	SMP00431	ADRA1A; AOX1; FXYD2; SLC6A2; CYP2B6; SCN10A; DRD1; CHRNA4; GRIN2A; CHRNA3; GRIN1	1137; 1136; 1555; 316; 6336; 486; 2902; 2903; 148; 6530; 1812	36	36
0.00307032	0.0244864	Celecoxib Action Pathway	SMPDB	SMP00096	CYP2C9; CYP2C8; EPHX2; CYP4A11; CYP2B6; ALOX15; ALOX15B; PTGDS; CYP3A4; CYP4F3; CYP4F2	1559; 1576; 8529; 5730; 246; 1558; 1555; 2053; 247; 1579; 4051	36	36
0.0033523	0.026669	Basal cell carcinoma - Homo sapiens (human)	KEGG	path:hsa05217	GLI3; FZD4; FZD5; AXIN1; FZD7; WNT3; GADD45B; GADD45G; SMO; FZD8; CTNNB1; WNT16; APC; WNT5A; PTCH1; WNT10B	8324; 4616; 8322; 10912; 7473; 8325; 2737; 7474; 7480; 324; 6608; 51384; 1499; 5727; 8312; 7855	63	63
0.00339213	0.026853	Digestion	Reactome	R-HSA-8935690	PNLIPRP1; TREH; PNLIPRP2; LIPF; MGAM; CEL; PNLIP; CLPS	5406; 5408; 8513; 8972; 11181; 1056; 1208; 5407	22	22
0.00339213	0.026853	IGF-Core	Signalink	None	IGF1; SOCS2; IRS4; AKT2; IRS2; INS; FOXO3; INSR	8835; 2309; 3479; 8471; 3630; 3643; 208; 8660	22	22
0.003406	0.0268965	Mesodermal commitment pathway	Wikipathways	WP2857	SMAD4; ZFHX4; JARID2; CRTC1; BMPR1A; LATS1; TBX6; HAND1; AXIN1; TEAD1; RARB; FZD4; FZD5; GRHL2; TWSG1; GDF3; AHDC1; EPB41L5; LEFTY1; PAX6; CCDC6; GATA6; YAP1; BMP7; ARID5B; WNT3; HNF4A; FZD8; FOXA2; ELK4; DDAH1	7003; 84159; 6911; 23373; 79977; 9573; 5915; 8030; 7855; 23576; 57045; 9421; 57669; 5080; 10637; 10413; 27245; 657; 655; 2627; 8322; 3170; 3172; 3720; 79776; 4089; 8325; 7473; 9113; 8312; 2005	153	153
0.00345889	0.0272472	Developmental Biology	Reactome	R-HSA-1266738	AGRN; ZFPM2; KLK13; SPTB; PCSK6; KLK14; AKT2; PKP4; PKP2; L1CAM; CACNA1H; CACNA1I; ITSN1; CACNA1D; DSC3; EPHA7; GRIN1; SCD5; FLRT3; GATA6; DCC; GFRA4; GFRA3; PAK4; ITGA9; ACVR1B; DOCK1; FRS2; MED4; CHL1; PTGDS; DRP2; PPARGC1A; EPHB1; SPRR3; LIN28A; RHOB; RPS6KA5; IVL; VAV2; KRT81; MPZ; TFDP1; KRT75; SCN7A; SMAD4; PRNP; SCN10A; SRGAP2; CDSN; KRT4; SH3GL2; NCOA2; CACNB2; CACNB4; KRT6B; DSG3; MAPK8;…	23122; 5578; 7027; 6453; 26085; 55211; 5962; 23414; 116986; 208; 287; 785; 9048; 79966; 2904; 5046; 1499; 10413; 7430; 7410; 10368; 8911; 2534; 5652; 1051; 10752; 5786; 1825; 6326; 11005; 776; 2676; 11280; 6336; 8976; 3680; 8912; 10637; 6710; 3851; 3713; 8660; 2045; 10891; 3897; 27092; 23380; 5730; 29079; 4656; 4089; 3887; 9119; 6332; 10818; 9353; 1013; 6712; 388; 8745; 6663; 783; 10499; 9350; 20…	676	676
0.00352446	0.0275528	Arachidonic acid metabolism	EHMN	Arachidonic acid metabolism	EPHX1; EPHX2; ALOX15; PLA2G1B; CYP4F2; CYP4F3; CYP3A43; CYP2B6; PLA2G3; RANBP2; CYP2A13; PLA2G2D; CYP3A7; CYP3A4; CYP3A5; CYP2C9; CYP2C8; CYP1A2; CYP4A11; GPX3; GPX5; CYP2C18	2052; 1553; 2880; 4051; 1577; 5903; 1559; 5319; 1562; 246; 2878; 1576; 64816; 2053; 1558; 50487; 1544; 1551; 26279; 8529; 1579; 1555	98	98
0.00352446	0.0275528	Aldosterone synthesis and secretion - Homo sapiens (human)	KEGG	path:hsa04925	MC2R; CACNA1H; CACNA1I; CACNA1D; CAMK4; PRKCA; NPPA; NR4A1; NR4A2; CAMK2G; CAMK2B; ITPR1; GNAQ; ADCY1; CALML3; ADCY8; CALML4; PRKACG; CREB3L1; HSD3B1; HSD3B2; ATF6B	4158; 3164; 107; 114; 3708; 8912; 91860; 2776; 3283; 776; 4878; 810; 814; 816; 818; 4929; 3284; 8911; 1388; 90993; 5568; 5578	98	98
0.00352446	0.0275528	Inflammatory mediator regulation of TRP channels - Homo sapiens (human)	KEGG	path:hsa04750	NGF; TRPA1; PTGER4; PLA2G6; HTR2A; PIK3R1; TRPV4; MAPK8; TRPV1; IGF1; PRKCA; CAMK2G; CAMK2B; ITPR1; GNAQ; PPP1CB; ADCY1; CALML3; KNG1; ADCY8; CALML4; PRKACG	5295; 5734; 107; 114; 3708; 4803; 8398; 59341; 3827; 91860; 2776; 7442; 3356; 8989; 810; 816; 818; 5500; 3479; 5568; 5578; 5599	98	98
0.00353197	0.0275528	JAK-STAT-Core	Signalink	None	IL20RA; GHR; EGFR; EPO; IL22; IL24; IL23A; PRLR; PRL; THPO; JAK3; MAPK8; CNTF; IL5RA; IL6R; CNTFR; IL22RA1; GH1; MPL; IL13; DBP; IFNA1; IL9	3596; 2056; 53832; 1628; 58985; 2688; 2690; 3718; 1270; 4352; 11009; 51561; 3439; 7066; 1956; 5617; 5618; 50616; 3578; 1271; 5599; 3568; 3570	104	104
0.00356212	0.0277207	Pyruvate metabolism - Homo sapiens (human)	KEGG	path:hsa00620	PDHA2; PKLR; PCK1; ADH6; ADH5; ACACB; ALDH3A2; ALDH2; ACAT1; DLAT; PCK2; ALDH1B1; GLO1	128; 130; 32; 38; 5161; 2739; 5313; 1737; 217; 219; 224; 5105; 5106	47	47
0.00378585	0.0293907	Metapathway biotransformation Phase I and II	Wikipathways	WP702	EPHX1; EPHX2; GSTA4; HS2ST1; UGT2A3; GSTA1; UGT2A1; GSTA3; AKR1C4; CYP4F2; CYP4F3; CYP3A43; CYP3A5; CYP2B6; CYP27B1; GPX5; HNMT; CYP39A1; SULT1C2; FMO5; CYP2A13; KCNAB3; SULT1A2; CYP3A7; CYP3A4; AKR7A3; CHST5; CYP2C9; CYP2C8; CYP1A2; GSTM4; GPX3; GLYAT; CYP2C18; UGT2B28; CYP11B1	54490; 1544; 51302; 23563; 2880; 1562; 1551; 1553; 1555; 1559; 1558; 6799; 9653; 8529; 2938; 2052; 4051; 22977; 1584; 1594; 10249; 3176; 1109; 6819; 2948; 79799; 2941; 2940; 2878; 10941; 2053; 9196; 2330; 1577; 64816; 1576	186	186
0.00389101	0.0300618	Wnt signaling in kidney disease	Wikipathways	WP4150	LRP6; FZD5; FZD7; FZD8; WNT10B; CTNNB1; WNT3; WNT16; FZD4; WNT5A; MAPK8	7855; 8325; 8324; 8322; 4040; 7473; 7474; 51384; 7480; 1499; 5599	37	37
0.00389101	0.0300618	Zinc homeostasis	Wikipathways	WP3529	MT1X; SLC39A14; MT3; MT2A; MT4; MT1M; SLC30A9; MT1E; MT1F; MT1G; SLC39A6	84560; 23516; 4495; 4494; 4493; 25800; 4499; 4504; 4501; 4502; 10463	37	37
0.00391386	0.0301658	Constitutive Androstane Receptor Pathway	Wikipathways	WP2875	CYP2C9; NCOA2; CYP4A11; SP1; CYP2B6; PPARGC1A; CYP3A4; CYP3A5; EHHADH; ABCC2	1962; 10891; 6667; 1555; 1559; 1576; 1579; 1244; 10499; 1577	32	32
0.00394877	0.0303112	ABC transporters in lipid homeostasis	Reactome	R-HSA-1369062	PEX3; ABCG4; PEX19; ABCA5; ABCA2; ABCD2; APOA1	20; 5824; 335; 225; 8504; 23461; 64137	18	18
0.00395159	0.0303112	Androgen and estrogen biosynthesis and metabolism	EHMN	Androgen and estrogen biosynthesis and metabolism	CYP2C9; CYP3A43; SLC10A1; SRD5A2; SLCO1A2; RDH8; CYP2C8; CYP2A13; CYP2B6; CYP1A2; CYP3A4; CYP2C18; HSD3B2; CYP3A7; UGT2B28; CYP11B1; CYP3A5; HSD11B2; HSD17B2; HSD3B1	1553; 1584; 3284; 1577; 3291; 3294; 1559; 1562; 50700; 1576; 64816; 6579; 1558; 6554; 3283; 1544; 54490; 1551; 6716; 1555	87	87
0.00417141	0.0318454	Ketone body metabolism	Reactome	R-HSA-74182	ACSS3; ACAT1; HMGCS2; BDH2; BDH1	622; 79611; 38; 3158; 56898	10	10
0.00417141	0.0318454	Trans-sulfuration pathway	Wikipathways	WP2333	GOT1; GCLM; CTH; MAT2B; AHCY	2730; 1491; 191; 27430; 2805	10	10
0.00432645	0.0329508	Classical pathway of steroidogenesis with glucocorticoid and mineralocorticoid metabolism	Wikipathways	WP4523	H6PD; HSD3B1; HSD3B2; SRD5A2; CYP11B1; HSD11B2	3283; 1584; 9563; 6716; 3284; 3291	14	14
0.00434478	0.0330121	Exercise-induced Circadian Regulation	Wikipathways	WP410	CEBPB; G0S2; TOB1; MYF6; TAB2; PER1; CRY2; PER2; VAPA; STBD1; KLF9; UCP3; NCKAP1	10140; 50486; 4618; 8987; 1051; 8864; 1408; 9218; 7352; 5187; 23118; 10787; 687	48	48
0.00438751	0.0331799	Complement and Coagulation Cascades	Wikipathways	WP558	CR2; CR1; SERPINA5; F7; F9; KNG1; MASP1; MASP2; CPB2; PLG; LMAN1; SERPINF2; F10; C6; CD46	3827; 5648; 2155; 10747; 2158; 2159; 1361; 1378; 5104; 5345; 5340; 4179; 3998; 1380; 729	59	59
0.00438751	0.0331799	NCAM signaling for neurite out-growth	Reactome	R-HSA-375165	FYN; CACNA1I; RPS6KA5; CACNA1H; CACNA1D; SPTB; PRNP; CACNB4; AGRN; GFRA4; PTPRA; CACNB2; SPTBN4; SPTBN2; ARTN	5621; 8911; 5786; 9048; 6710; 776; 57731; 2534; 9252; 785; 375790; 783; 64096; 6712; 8912	59	59
0.00445807	0.0335556	NRF2 pathway	Wikipathways	WP2884	SLC6A2; GSTA4; ALDH3A1; GSTA1; GSTA3; SLC5A2; SLC5A5; SLC5A7; TGFA; GCLM; SLC39A14; DNAJB1; EGR1; GCLC; NRG1; SLC6A16; SLC6A15; SLC6A14; SLC6A13; CES3; CES2; NQO1; SLC39A6; CYP4A11; SLC2A5; GSTM4; SLC2A2; GPX3; ABCC2	218; 55117; 28968; 8824; 3337; 1958; 7039; 6518; 6514; 25800; 2938; 23491; 1728; 1244; 60482; 6530; 3084; 6524; 6528; 2730; 2948; 2940; 2941; 23516; 2878; 2729; 6540; 11254; 1579	143	143
0.00445807	0.0335556	Signaling pathways regulating pluripotency of stem cells - Homo sapiens (human)	KEGG	path:hsa04550	SMAD9; ACVR1B; SMAD4; SMAD5; JARID2; CTNNB1; BMPR1A; AKT2; HAND1; FZD4; FZD5; AXIN1; FZD7; FZD8; WNT10B; JAK3; PIK3R1; IGF1; HOXB1; LEFTY1; PAX6; WNT16; FGFR4; FGFR2; WNT3; ID4; BMPR1B; APC; WNT5A	7855; 91; 8312; 8322; 3718; 3720; 3211; 657; 658; 8325; 5295; 51384; 9421; 208; 2263; 2264; 8324; 1499; 7473; 7474; 7480; 324; 3400; 10637; 3479; 5080; 4089; 4090; 4093	143	143
0.0045356	0.0340594	Parathyroid hormone synthesis, secretion and action - Homo sapiens (human)	KEGG	path:hsa04928	VDR; EGFR; JUND; SLC9A3R1; EGR1; SLC34A1; PRKCA; CYP27B1; NR4A2; SP1; MMP24; ITPR1; ATF6B; ADCY1; LRP6; GNAQ; ADCY8; KL; PRKACG; CREB3L1; PDE4B; PDE4D; BCL2	6667; 5142; 5144; 1594; 596; 107; 3708; 10893; 9365; 9368; 90993; 114; 2776; 7421; 4929; 3727; 1388; 1956; 1958; 6569; 5568; 4040; 5578	106	106
0.00456413	0.034126	PI5P, PP2A and IER3 Regulate PI3K/AKT Signaling	Reactome	R-HSA-6811558	PPP2R1B; EGFR; FRS2; INSR; KIT; FGFR4; TGFA; FYN; EGF; PIK3R1; NRG1; PIP4K2C; PIP4K2B; INS; FGF6; FGF5; FGFR2; ESR2; ESR1; PIP5K1A; IRS2; KL	3630; 3643; 2264; 2534; 1956; 5519; 8396; 10818; 8394; 3815; 2263; 2251; 5295; 2099; 1950; 2250; 9365; 3084; 7039; 8660; 2100; 79837	100	100
0.00456571	0.034126	TGF-beta signaling pathway - Homo sapiens (human)	KEGG	path:hsa04350	DCN; BMP7; BMP5; GREM2; BMP8A; BMP8B; ACVR1B; SMAD4; SP1; ID4; AMHR2; PPP2R1B; LEFTY1; BMPR1A; BMPR1B; ZFYVE9; SMAD5; FST; THBS1; TFDP1; SMAD9	6667; 269; 91; 1634; 653; 655; 656; 657; 658; 9372; 353500; 10468; 3400; 7027; 64388; 10637; 5519; 7057; 4089; 4090; 4093	94	94
0.00464169	0.0344935	Bile acid and bile salt metabolism	Reactome	R-HSA-194068	NCOA2; SLC10A2; SLC10A1; ACOX2; ALB; ABCB11; OSBPL9; CYP39A1; SLCO1A2; AKR1C4; OSBP; SLC27A2	8309; 6554; 11001; 10499; 51302; 5007; 1109; 114883; 213; 6555; 8647; 6579	43	43
0.00464708	0.0344935	growth hormone signaling pathway	BioCarta	ghpathway	GH1; GHR; PRKCA; INS; INSR; HNF1A; CISH; PIK3R1	3630; 2688; 3643; 5578; 1154; 6927; 5295; 2690	23	23
0.00464708	0.0344935	Di-unsaturated fatty acid beta-oxidation	EHMN	Di-unsaturated fatty acid beta-oxidation	HADH; EHHADH; ACSL1; ECHS1; ACAA1; DECR2; ACADL; SLC27A2	26063; 33; 11001; 2180; 30; 3033; 1892; 1962	23	23
0.00496025	0.0366504	RAS and bradykinin pathways in COVID-19	Wikipathways	WP4969	NOS1; VDR; ACE; KNG1; KLK1; PRKG1; ACE2; CYP3A4; CPN1	3827; 1636; 4842; 3816; 59272; 5592; 7421; 1576; 1369	28	28
0.00500608	0.0366504	Mammary gland development pathway - Pregnancy and lactation (Stage 3 of 4)	Wikipathways	WP2817	BCL2L1; CEBPB; ESR2; ESR1; PRLR; PRL; EGFR; CHUK; ATP2C2; ELF5	1147; 598; 2099; 1051; 9914; 1956; 5618; 5617; 2001; 2100	33	33
0.00500608	0.0366504	Circadian Clock	Reactome	R-HSA-400253	KLF15; F7; USP46; NRIP1; CRY2; PPARGC1A; PER2; PER1; PPARA; DBP	1408; 1628; 2155; 8864; 8204; 64854; 10891; 5187; 28999; 5465	33	33
0.00500608	0.0366504	Oxidative Stress	Wikipathways	WP408	MT1X; SP1; JUNB; GPX3; GCLC; NOX1; MAOA; NOX4; NQO1; TXNRD2	4128; 6667; 10587; 2878; 2729; 4501; 3726; 1728; 27035; 50507	33	33
0.00500608	0.0366504	Imipramine Action Pathway	SMPDB	SMP00422	ADRA1A; SLC6A2; CYP1A2; FXYD2; SCN10A; DRD1; CHRNA4; GRIN2A; CYP3A4; GRIN1	6530; 1544; 1576; 1137; 6336; 486; 2902; 2903; 148; 1812	33	33
0.00500608	0.0366504	Pregnane X receptor pathway	Wikipathways	WP2876	CYP2C9; NCOA2; CYP2B6; PPARGC1A; NRIP1; NR1I2; CYP3A7; CYP3A4; CYP3A5; ABCC2	10891; 8204; 8856; 1551; 1555; 1559; 1577; 1576; 1244; 10499	33	33
0.00504508	0.0367685	Serotonergic synapse - Homo sapiens (human)	KEGG	path:hsa04726	HTR5A; ALOX15; GABRB3; CACNA1D; PRKACG; GNG13; HTR2A; DUSP1; KCNJ3; PRKCA; HTR4; DDC; GABRB2; ITPR1; CYP2C9; CYP2C8; GNAQ; MAOB; MAOA; CYP2C18; HTR3A; ALOX15B; HTR1F; HTR1B	2561; 2562; 1559; 1562; 4128; 4129; 51764; 1644; 3708; 1558; 3760; 2776; 246; 247; 776; 3351; 3355; 3356; 3359; 3360; 3361; 1843; 5568; 5578	115	113
0.00504508	0.0367685	Cholinergic synapse - Homo sapiens (human)	KEGG	path:hsa04725	FYN; AKT2; SLC5A7; CACNA1D; CAMK4; GNG13; PIK3R1; CAMK2G; PRKCA; CHRM5; CHRM4; CHRM2; CAMK2B; KCNQ1; CHRNA4; CHRNA3; ITPR1; ADCY1; KCNJ3; GNAQ; ADCY8; PRKACG; CREB3L1; BCL2	51764; 60482; 596; 1129; 107; 1137; 114; 3708; 1132; 1133; 1136; 3760; 3784; 208; 2776; 776; 5295; 814; 816; 818; 90993; 5568; 5578; 2534	113	113
0.00512023	0.0372317	Negative regulation of the PI3K/AKT network	Reactome	R-HSA-199418	PPP2R1B; EGFR; FRS2; AKT2; KIT; FGFR4; TGFA; FYN; EGF; PIK3R1; NRG1; PIP4K2C; PIP4K2B; INS; FGF6; FGF5; FGFR2; ESR2; ESR1; PIP5K1A; INSR; IRS2; KL	3630; 3643; 2264; 2534; 1956; 5519; 8396; 10818; 8394; 3815; 2263; 2251; 5295; 2099; 208; 1950; 2250; 9365; 3084; 7039; 8660; 2100; 79837	107	107
0.00519799	0.0376269	GABA receptor activation	Reactome	R-HSA-977443	GABRA2; KCNJ3; KCNJ10; ADCY1; GABRG2; GABRR2; ADCY8; GNG13; GNAL; GABRA4; GABRB2; GABRB3; GABRA1; GNAT3; KCNJ16	107; 3766; 2557; 3773; 2774; 2562; 2555; 2566; 114; 3760; 2570; 51764; 2554; 2561; 346562	60	60
0.00519799	0.0376269	RHOQ GTPase cycle	Reactome	R-HSA-9013406	PLEKHG3; SYDE1; WWP2; GJA1; ITSN1; CDC42EP2; CDC42EP4; ARHGAP32; TFRC; WASL; ARHGAP5; PAK4; SLC1A5; SRGAP2; ARHGAP33	23380; 26030; 23580; 7037; 10298; 8976; 11060; 6510; 6453; 9743; 394; 115703; 10435; 85360; 2697	60	60
0.00526023	0.0379919	Cocaine addiction - Homo sapiens (human)	KEGG	path:hsa05030	GRIA2; FOSB; DRD2; PRKACG; DRD1; GRIN2B; MAOB; MAOA; GRIN2A; DDC; ATF6B; GRIN1; CREB3L1	1388; 1812; 1813; 4128; 4129; 2354; 5568; 2891; 2902; 2903; 2904; 1644; 90993	49	49
0.00527675	0.0380257	Calcium Regulation in the Cardiac Cell	Wikipathways	WP536	FXYD2; CACNA1E; PRKAR2B; ADRA1D; GJB1; GJB3; CACNA1D; CAMK4; GNG13; RGS6; RGS7; RGS1; SLC8A1; GJD2; ADRA1A; CAMK2G; PRKCA; CHRM5; CHRM4; CHRM2; CAMK2B; PRKAR1B; ITPR1; GNAQ; KCNJ3; GJA1; ADRA1B; ADCY1; GJA8; ADCY8	6000; 818; 814; 3760; 2705; 2707; 2703; 5996; 51764; 1129; 2776; 114; 1133; 1132; 146; 107; 5578; 5577; 5575; 9628; 816; 2697; 57369; 147; 777; 776; 148; 3708; 6546; 486	151	151
0.00546863	0.0393203	Male infertility	Wikipathways	WP4673	PIWIL1; ERCC2; ATM; MSH4; NQO1; PUM2; INSR; CHD2; APOB; BHMT; THBS1; MSMB; CRISP2; SRD5A2; FOLH1; NOS1; SIRPA; MTHFR; RFC1; KLK2; MDM2; SHMT1; ESR2; ESR1; PON1; PSAT1; YBX2; PRDM9; BCL2	23369; 2099; 4477; 6470; 9271; 6716; 3643; 2068; 596; 3817; 4193; 140885; 1728; 5981; 338; 7057; 29968; 4438; 56979; 635; 4524; 1106; 2100; 51087; 4842; 2346; 5444; 472; 7180	145	145
0.00559554	0.039876	Biosynthesis of specialized proresolving mediators (SPMs)	Reactome	R-HSA-9018678	CYP2C9; CYP2C8; EPHX2; GSTM4; CYP1A2; ALOX15; CYP3A4	1576; 1558; 2948; 2053; 246; 1544; 1559	19	19
0.00559554	0.039876	gata3 participate in activating the th2 cytokine genes expression	BioCarta	gata3pathway	JUNB; ADCY1; IL13; PRKACG; PRKAR2B; PRKAR1B; MAF	3726; 3596; 5575; 4094; 107; 5568; 5577	19	19
0.00559554	0.039876	Farnesoid X receptor pathway	Wikipathways	WP2879	SLC10A1; NR0B2; PPARGC1A; IRS2; FKBP5; ABCB11; CYP3A4	6554; 8431; 2289; 10891; 1576; 8660; 8647	19	19
0.00559554	0.039876	Growth hormone receptor signaling	Reactome	R-HSA-982772	SOCS1; GH1; GH2; SOCS2; GHR; IRS2; CISH	8660; 1154; 2688; 2689; 8835; 8651; 2690	19	19
0.00566255	0.0402177	Glutamatergic synapse - Homo sapiens (human)	KEGG	path:hsa04724	GRIA2; GRIA3; GLUL; GLS; CACNA1D; GNG13; GRM6; GRM1; SLC38A3; SLC38A2; PRKCA; GRIN1; ITPR1; SHANK2; GNAQ; KCNJ3; ADCY1; ADCY8; GRIK5; GRIN2B; PRKACG; GRIN2A; SLC1A1; GLS2	27165; 107; 114; 3708; 54407; 3760; 2744; 2752; 2776; 776; 51764; 2891; 2892; 2901; 2902; 2903; 2904; 2911; 2916; 6505; 10991; 22941; 5568; 5578	114	114
0.00568103	0.0402177	nfat and hypertrophy of the heart	BioCarta	nfatpathway	IGF1; ATP2A1; CTF1; CAMK4; CAMK2B; PIK3R1; HAND1; HAND2; ALOX15B; MAPK8; NPPA; NKX2-5	814; 487; 1482; 9464; 5599; 247; 9421; 816; 1489; 3479; 4878; 5295	44	44
0.00568103	0.0402177	Renin-angiotensin-aldosterone system (RAAS)	Wikipathways	WP4756	GNAQ; ACE; CALML3; CAMK2G; CAMK4; CAMK2B; CALML4; CREB3L1; HSD3B1; HSD3B2; ATF6B; ITPR1	91860; 2776; 1636; 818; 810; 814; 816; 3708; 3284; 3283; 1388; 90993	44	44
0.00575104	0.0405513	G-protein mediated events	Reactome	R-HSA-112040	ADCY1; PRKCA; CAMK2G; ADCY8; CAMK4; CAMK2B; PDE1C; PRKACG; PRKAR2B; PRKAR1B; GNAL; GNAT3; ITPR1; GNAQ	814; 2776; 818; 5578; 5137; 107; 3708; 2774; 5568; 114; 816; 5575; 5577; 346562	55	55
0.00576601	0.0405513	Insulin resistance - Homo sapiens (human)	KEGG	path:hsa04931	PCK2; PCK1; NFKBIA; SLC2A2; AKT2; PPP1R3D; PRKAB1; PPARGC1A; PIK3R1; MAPK8; PRKAB2; ACACB; MLXIPL; GYS2; MTOR; PPARA; SLC27A2; PPP1CB; INSR; IRS2; INS; PTPRF; CREB3L1	32; 3630; 3643; 10891; 5792; 90993; 5295; 4792; 208; 5599; 5465; 6514; 5500; 5509; 51085; 2475; 2998; 5564; 5565; 11001; 8660; 5105; 5106	108	108
0.00576601	0.0405513	Thermogenesis	Wikipathways	WP4321	DPF3; SMARCC1; FRS2; SMARCA2; GCG; PPARGC1A; PNPLA2; PRKG1; PRKAB2; BMP8A; BMP8B; PRKAB1; MTOR; SMARCD1; ADCY1; PRDM16; SOS2; ACSL1; ADCY8; PRKACG; CREB3L1; ACTL6B; KDM3B	10891; 10818; 5592; 6655; 2475; 6595; 6599; 114; 5568; 5564; 5565; 107; 6602; 8110; 57104; 63976; 2180; 656; 51412; 353500; 2641; 51780; 90993	108	108
0.00591265	0.0414014	Caffeine Metabolism	SMPDB	SMP00028	CYP2C9; CYP2C8; CYP1A2; CYP3A4	1544; 1576; 1558; 1559	7	7
0.00591265	0.0414014	thyroid hormone metabolism II (via conjugation and/or degradation)	HumanCyc	PWY-6261	UGT1A8; DIO1; DIO2; SULT1A2	6799; 1734; 1733; 54576	7	7
0.00612543	0.0427053	Arachidonic acid metabolism - Homo sapiens (human)	KEGG	path:hsa00590	CYP2C9; CYP2C8; EPHX2; CYP2B6; ALOX15; PLA2G6; GPX3; GPX5; PLA2G2D; PLA2G1B; PTGDS; ALOX15B; CYP4F2; CYP4F3; PLA2G3	2880; 2053; 1558; 1559; 26279; 50487; 2878; 246; 5319; 247; 8398; 8529; 4051; 5730; 1555	61	61
0.00612543	0.0427053	Glycerolipid metabolism - Homo sapiens (human)	KEGG	path:hsa00561	PNLIPRP1; PNLIPRP2; LIPG; LPIN1; ALDH3A2; LIPF; CEL; ALDH2; PNPLA2; LPL; PNLIP; DGKB; AGPAT3; GK; ALDH1B1	23175; 57104; 2710; 5407; 1056; 9388; 8513; 5406; 4023; 56894; 5408; 1607; 217; 219; 224	61	61
0.00622938	0.043336	Vitamin digestion and absorption - Homo sapiens (human)	KEGG	path:hsa04977	APOB; CUBN; APOA1; PNLIP; LRAT; SLC19A2; SLC19A3; FOLH1	10560; 5406; 2346; 80704; 9227; 335; 338; 8029	24	24
0.00632342	0.0437088	Gluconeogenesis	Reactome	R-HSA-70263	PCK2; ALDOB; SLC37A4; SLC25A1; PCK1; FBP1; ALDOC; GOT1; SLC25A12; SLC25A10	2805; 230; 2542; 5106; 229; 6576; 8604; 2203; 5105; 1468	35	34
0.00632378	0.0437088	Cholesterol metabolism - Homo sapiens (human)	KEGG	path:hsa04979	LRP2; APOE; APOB; LIPG; VAPA; APOH; ABCB11; LPL; ANGPTL3; APOC3; APOA1; LPA; APOA2	9218; 9388; 4018; 4023; 27329; 4036; 8647; 335; 338; 345; 348; 350; 336	50	50
0.00632378	0.0437088	Ibuprofen Action Pathway	SMPDB	SMP00086	CYP2C9; CYP2C8; EPHX2; CYP4A11; CYP2B6; ALOX15; SLC22A6; ALOX15B; PTGDS; CYP4F2; CYP4F3; SLC22A8; CYP3A4	9356; 9376; 1576; 1558; 1559; 8529; 5730; 246; 1555; 2053; 247; 1579; 4051	50	50
0.00641967	0.0442765	Linoleic acid metabolism - Homo sapiens (human)	KEGG	path:hsa00591	CYP2C9; CYP2C8; CYP1A2; PLA2G6; ALOX15; PLA2G2D; PLA2G1B; CYP3A4; PLA2G3	1544; 1558; 1559; 26279; 1576; 50487; 5319; 8398; 246	29	29
0.00666389	0.0450169	Breast cancer - Homo sapiens (human)	KEGG	path:hsa05224	EGFR; CTNNB1; AKT2; EGF; FZD4; FZD5; AXIN1; FZD7; FZD8; LRP6; GADD45B; GADD45G; PIK3R1; IGF1; SP1; DLL3; MTOR; APC; FGF6; FGF5; ESR2; SOS2; ESR1; WNT3; NOTCH2; KIT; WNT16; WNT5A; WNT10B	4616; 6667; 7855; 2099; 2100; 8312; 8324; 10912; 5295; 4040; 51384; 2250; 2251; 208; 3815; 4853; 8322; 8325; 1499; 7474; 7480; 324; 7473; 3479; 1950; 1956; 2475; 10683; 6655	147	147
0.00679008	0.0450169	Lidocaine (Local Anaesthetic) Metabolism Pathway	SMPDB	SMP00620	CYP1A2; CYP3A4; SCN10A	1544; 1576; 6336	4	4
0.00679008	0.0450169	tryptophan degradation X (mammalian, via tryptamine)	HumanCyc	PWY-6307	DDC; ALDH3A2; MAOB	1644; 224; 4129	4	4
0.00679008	0.0450169	Catecholamine biosynthesis	Reactome	R-HSA-209905	DDC; DBH; PNMT	1644; 1621; 5409	4	4
0.00679008	0.0450169	catecholamine biosynthesis	HumanCyc	PWY66-301	DDC; DBH; PNMT	1644; 1621; 5409	4	4
0.00679008	0.0450169	Tyrosine hydroxylase deficiency	SMPDB	SMP00497	DDC; DBH; PNMT	1644; 1621; 5409	4	4
0.00679008	0.0450169	Catecholamine Biosynthesis	SMPDB	SMP00012	DDC; DBH; PNMT	1644; 1621; 5409	4	4
0.00679008	0.0450169	Aromatic L-Aminoacid Decarboxylase Deficiency	SMPDB	SMP00170	DDC; DBH; PNMT	1644; 1621; 5409	4	4
0.00679008	0.0450169	glutaryl-CoA degradation	HumanCyc	PWY-5177	ECHS1; GCDH; ACAT1	1892; 38; 2639	4	4
0.00679008	0.0450169	Intestinal absorption	Reactome	R-HSA-8963676	SLC2A5; SLC2A2; NPC1L1	6518; 6514; 29881	4	4
0.00679008	0.0450169	IRS activation	Reactome	R-HSA-74713	INSR; IRS2; INS	8660; 3630; 3643	4	4
0.00681816	0.0450169	EGF-Ncore	Signalink	None	PEBP1; AXIN1; MBIP; PRKCA; TAB2; TAB1; FYN; KSR1; MDM2; MAPK8IP3; DUSP1; SIRPA; MAPK8IP2; DUSP2	8844; 5037; 1843; 1844; 5578; 23118; 10454; 4193; 2534; 51562; 23542; 8312; 23162; 140885	56	56
0.00687719	0.0450169	mitochondrial fatty acid beta-oxidation of saturated fatty acids	Reactome	R-HSA-77286	HADH; ACSM3; ACADL; ACADM; ECHS1	33; 6296; 3033; 1892; 34	11	11
0.00687719	0.0450169	ALK2 signaling events	PID	alk2pathway	BMP7; SMAD4; AMHR2; SMAD9; SMAD5	655; 269; 4089; 4090; 4093	11	11
0.00687719	0.0450169	Steroidogenesis	SMPDB	SMP00130	AKR1C4; CYP11B1; HSD11B2; HSD3B1; HSD3B2	1109; 1584; 3283; 3291; 3284	11	11
0.00687719	0.0450169	Apparent mineralocorticoid excess syndrome	SMPDB	SMP00717	AKR1C4; CYP11B1; HSD11B2; HSD3B1; HSD3B2	1109; 1584; 3283; 3291; 3284	11	11
0.00687719	0.0450169	3-Beta-Hydroxysteroid Dehydrogenase Deficiency	SMPDB	SMP00718	AKR1C4; CYP11B1; HSD11B2; HSD3B1; HSD3B2	1109; 1584; 3283; 3291; 3284	11	11
0.00687719	0.0450169	21-hydroxylase deficiency (CYP21)	SMPDB	SMP00576	AKR1C4; CYP11B1; HSD11B2; HSD3B1; HSD3B2	1109; 1584; 3283; 3291; 3284	11	11
0.00687719	0.0450169	Corticosterone methyl oxidase I deficiency (CMO I)	SMPDB	SMP00577	AKR1C4; CYP11B1; HSD11B2; HSD3B1; HSD3B2	1109; 1584; 3283; 3291; 3284	11	11
0.00687719	0.0450169	Corticosterone methyl oxidase II deficiency - CMO II	SMPDB	SMP00578	AKR1C4; CYP11B1; HSD11B2; HSD3B1; HSD3B2	1109; 1584; 3283; 3291; 3284	11	11
0.00687719	0.0450169	Adrenal Hyperplasia Type 5 or Congenital Adrenal Hyperplasia due to 17 Alpha-hydroxylase Deficiency	SMPDB	SMP00372	AKR1C4; CYP11B1; HSD11B2; HSD3B1; HSD3B2	1109; 1584; 3283; 3291; 3284	11	11
0.00687719	0.0450169	Adrenal Hyperplasia Type 3 or Congenital Adrenal Hyperplasia due to 21-hydroxylase Deficiency	SMPDB	SMP00373	AKR1C4; CYP11B1; HSD11B2; HSD3B1; HSD3B2	1109; 1584; 3283; 3291; 3284	11	11
0.00687719	0.0450169	Congenital Lipoid Adrenal Hyperplasia (CLAH) or Lipoid CAH	SMPDB	SMP00371	AKR1C4; CYP11B1; HSD11B2; HSD3B1; HSD3B2	1109; 1584; 3283; 3291; 3284	11	11
0.00687719	0.0450169	17-alpha-hydroxylase deficiency (CYP17)	SMPDB	SMP00566	AKR1C4; CYP11B1; HSD11B2; HSD3B1; HSD3B2	1109; 1584; 3283; 3291; 3284	11	11
0.00687719	0.0450169	11-beta-hydroxylase deficiency (CYP11B1)	SMPDB	SMP00575	AKR1C4; CYP11B1; HSD11B2; HSD3B1; HSD3B2	1109; 1584; 3283; 3291; 3284	11	11
0.00689667	0.0450527	Warburg Effect	SMPDB	SMP00654	PKLR; SDHB; SLC2A2; GLUD1; SUCLG2; SUCLG1; DLAT; ACO1; SLC1A5; ALDOB; SDHD; GLS2	6514; 229; 5313; 1737; 8802; 8801; 6390; 6392; 2746; 27165; 6510; 48	45	45
0.00758665	0.0480264	Arrhythmogenic Right Ventricular Cardiomyopathy	Wikipathways	WP2118	ACTN3; ITGA9; CACNA2D1; DMD; GJA1; CACNB2; SGCD; CACNA1D; SGCA; CACNB4; CTNNB1; PKP2; SLC8A1; CACNG2; CACNG3; CACNG4; CACNG5	6442; 89; 10368; 5318; 1756; 776; 785; 6444; 1499; 6546; 781; 783; 3680; 27091; 27092; 2697; 10369	74	74
0.00765815	0.0480264	G alpha (i) signalling events	Reactome	R-HSA-418594	HTR5A; PPP2R1B; CCL1; INSL5; PRKAR2B; CCR4; GNAT1; GNAT3; GNG13; OPN3; OPRL1; ITPR1; PDE1C; S1PR2; RXFP3; CAMK4; ADRA2C; TAS2R14; RGS6; RGS7; RGS1; GRM6; C5; CHRM4; PRKCA; TAS2R16; CAMK2G; TAS2R10; CHRM2; CAMK2B; PRKAR1B; PXMP2; MTNR1A; PDE4B; ADCY1; GPR37L1; RGS12; GNAQ; TAS2R8; TAS2R4; KNG1; ADCY8; DRD3; TAS2R1; GALR3; GALR2; PRKACG; SSTR2; SSTR4; RHO; GNAL; HTR1F; PDE4D; HTR1B	1233; 2776; 6000; 4543; 5578; 5137; 6754; 8484; 5577; 114; 3361; 6010; 814; 5996; 818; 107; 8811; 727; 4987; 50840; 23596; 1814; 6752; 9628; 6346; 9294; 3351; 1132; 2779; 50832; 152; 6002; 3827; 816; 1129; 5827; 3355; 50839; 50834; 2916; 5142; 50833; 5568; 5519; 2774; 3708; 50836; 5144; 51764; 9283; 10022; 5575; 51289; 346562	316	316
0.00767064	0.0480264	Insulin secretion - Homo sapiens (human)	KEGG	path:hsa04911	KCNMB2; FXYD2; ADCY1; GCG; CCKAR; PRKCA; CACNA1D; CAMK2G; ADCY8; SLC2A2; CAMK2B; INS; PRKACG; VAMP2; GNAQ; GLP1R; CREB3L1; ATF6B; KCNMB4	10242; 3630; 2641; 114; 107; 6514; 2740; 6844; 27345; 2776; 776; 816; 818; 1388; 90993; 886; 5568; 5578; 486	86	86
0.00770651	0.0480264	Aflatoxin activation and detoxification	Reactome	R-HSA-5423646	CYP1A2; CYP3A5; CYP2A13; CYP3A4; AKR7A3; DPEP1; ACY1	1800; 22977; 1544; 95; 1553; 1576; 1577	20	20
0.00770651	0.0480264	Class I peroxisomal membrane protein import	Reactome	R-HSA-9603798	PEX3; GDAP1; ALDH3A2; PEX19; PXMP2; ABCD2; PEX14	5824; 225; 8504; 54332; 5827; 224; 5195	20	20
0.00770651	0.0480264	S-Adenosylhomocysteine (SAH) Hydrolase Deficiency	SMPDB	SMP00214	MAT2A; BHMT; MAT2B; MTHFR; AHCY; CTH; SHMT1	6470; 4524; 1491; 635; 191; 4144; 27430	20	20
0.00770651	0.0480264	Methionine Metabolism	SMPDB	SMP00033	MAT2A; BHMT; MAT2B; MTHFR; AHCY; CTH; SHMT1	6470; 4524; 1491; 635; 191; 4144; 27430	20	20
0.00770651	0.0480264	Methionine Adenosyltransferase Deficiency	SMPDB	SMP00221	MAT2A; BHMT; MAT2B; MTHFR; AHCY; CTH; SHMT1	6470; 4524; 1491; 635; 191; 4144; 27430	20	20
0.00770651	0.0480264	Glycine N-methyltransferase Deficiency	SMPDB	SMP00222	MAT2A; BHMT; MAT2B; MTHFR; AHCY; CTH; SHMT1	6470; 4524; 1491; 635; 191; 4144; 27430	20	20
0.00770651	0.0480264	Hypermethioninemia	SMPDB	SMP00341	MAT2A; BHMT; MAT2B; MTHFR; AHCY; CTH; SHMT1	6470; 4524; 1491; 635; 191; 4144; 27430	20	20
0.00770651	0.0480264	Methylenetetrahydrofolate Reductase Deficiency (MTHFRD)	SMPDB	SMP00340	MAT2A; BHMT; MAT2B; MTHFR; AHCY; CTH; SHMT1	6470; 4524; 1491; 635; 191; 4144; 27430	20	20
0.00770651	0.0480264	Homocystinuria-megaloblastic anemia due to defect in cobalamin metabolism, cblG complementation type	SMPDB	SMP00570	MAT2A; BHMT; MAT2B; MTHFR; AHCY; CTH; SHMT1	6470; 4524; 1491; 635; 191; 4144; 27430	20	20
0.00770651	0.0480264	Cystathionine Beta-Synthase Deficiency	SMPDB	SMP00177	MAT2A; BHMT; MAT2B; MTHFR; AHCY; CTH; SHMT1	6470; 4524; 1491; 635; 191; 4144; 27430	20	20
0.00789494	0.0480264	Vitamin D-sensitive calcium signaling in depression	Wikipathways	WP4698	VDR; GCLC; GRIN2B; PVALB; GRIN2A; CYP27B1; SLC8A1; GRIN1; ITPR1; BCL2	2902; 2904; 596; 2729; 1594; 3708; 2903; 6546; 7421; 5816	35	35
0.00796894	0.0480264	VEGF	INOH	None	MAP4K3; AMHR2; ACVR1B; EGFR; BMPR1B; BMPR1A; AKT2; PRKAR2B; MAP3K9; TEC; FYN; PRKG1; JAK3; PIK3R1; MAPK8; PRKCI; PRKAB2; PRKAB1; PRKCA; CAMK2G; CHUK; CAMK2B; MTOR; PRKAR1B; FGFR4; ITPR1; FGFR2; WEE1; MOS; INSR; KIT; MAP3K10; PRKACG; ELK1; PAK4	3643; 2264; 5578; 1956; 818; 5577; 7006; 2475; 3815; 1147; 3718; 8491; 5565; 5295; 208; 2534; 5592; 2263; 91; 2002; 5599; 816; 4342; 658; 10298; 5564; 4294; 269; 657; 7465; 4293; 3708; 5568; 5575; 5584	188	188
0.00803731	0.0480264	Iron uptake and transport	Reactome	R-HSA-917937	TFR2; ATP6V1A; CAND1; FBXL5; ABCG2; SLC11A2; ATP6V0A4; ACO1; TFRC; ATP6V1G2; TF; ATP6V1B1; ATP6V0E2; HFE	7037; 155066; 7018; 7036; 525; 55832; 534; 50617; 48; 523; 9429; 26234; 4891; 3077	57	57
0.00806839	0.0480264	Gastric cancer - Homo sapiens (human)	KEGG	path:hsa05226	SMAD4; EGFR; CTNNB1; AKT2; EGF; RARB; FZD4; FZD5; AXIN1; FZD7; FZD8; GADD45B; GADD45G; PIK3R1; CDH1; TERT; MUC2; MTOR; WNT16; FGF6; FGF5; FGFR2; LRP6; SOS2; WNT3; APC; WNT5A; WNT10B; BCL2	4616; 999; 5295; 596; 8312; 8322; 8324; 10912; 7855; 51384; 2250; 2251; 208; 2263; 5915; 8325; 7473; 7474; 7480; 324; 7015; 4583; 1950; 1956; 2475; 4040; 4089; 1499; 6655	149	149
0.00818745	0.0480264	Ketoprofen Action Pathway	SMPDB	SMP00085	CYP2C8; EPHX2; CYP4A11; CYP2B6; ALOX15; ALOX15B; PTGDS; CYP4F2; CYP4F3	8529; 5730; 246; 1558; 1555; 2053; 247; 1579; 4051	30	30
0.00818745	0.0480264	Acetylsalicylic Acid Action Pathway	SMPDB	SMP00083	CYP2C8; EPHX2; CYP4A11; CYP2B6; ALOX15; ALOX15B; PTGDS; CYP4F2; CYP4F3	8529; 5730; 246; 1558; 1555; 2053; 247; 1579; 4051	30	30
0.00818745	0.0480264	Diflunisal Action Pathway	SMPDB	SMP00289	CYP2C8; EPHX2; CYP4A11; CYP2B6; ALOX15; ALOX15B; PTGDS; CYP4F2; CYP4F3	8529; 5730; 246; 1558; 1555; 2053; 247; 1579; 4051	30	30
0.00818745	0.0480264	Acetaminophen Action Pathway	SMPDB	SMP00710	CYP2C8; EPHX2; CYP4A11; CYP2B6; ALOX15; ALOX15B; PTGDS; CYP4F2; CYP4F3	8529; 5730; 246; 1558; 1555; 2053; 247; 1579; 4051	30	30
0.00818745	0.0480264	Sulindac Action Pathway	SMPDB	SMP00094	CYP2C8; EPHX2; CYP4A11; CYP2B6; ALOX15; ALOX15B; PTGDS; CYP4F2; CYP4F3	8529; 5730; 246; 1558; 1555; 2053; 247; 1579; 4051	30	30
0.00818745	0.0480264	Ketorolac Action Pathway	SMPDB	SMP00098	CYP2C8; EPHX2; CYP4A11; CYP2B6; ALOX15; ALOX15B; PTGDS; CYP4F2; CYP4F3	8529; 5730; 246; 1558; 1555; 2053; 247; 1579; 4051	30	30
0.00818745	0.0480264	Naproxen Action Pathway	SMPDB	SMP00120	CYP2C8; EPHX2; CYP4A11; CYP2B6; ALOX15; ALOX15B; PTGDS; CYP4F2; CYP4F3	8529; 5730; 246; 1558; 1555; 2053; 247; 1579; 4051	30	30
0.00818745	0.0480264	Flurbiprofen Action Pathway	SMPDB	SMP00697	CYP2C8; EPHX2; CYP4A11; CYP2B6; ALOX15; ALOX15B; PTGDS; CYP4F2; CYP4F3	8529; 5730; 246; 1558; 1555; 2053; 247; 1579; 4051	30	30
0.00818745	0.0480264	Antrafenine Action Pathway	SMPDB	SMP00693	CYP2C8; EPHX2; CYP4A11; CYP2B6; ALOX15; ALOX15B; PTGDS; CYP4F2; CYP4F3	8529; 5730; 246; 1558; 1555; 2053; 247; 1579; 4051	30	30
0.00818745	0.0480264	Trisalicylate-choline Action Pathway	SMPDB	SMP00703	CYP2C8; EPHX2; CYP4A11; CYP2B6; ALOX15; ALOX15B; PTGDS; CYP4F2; CYP4F3	8529; 5730; 246; 1558; 1555; 2053; 247; 1579; 4051	30	30
0.00818745	0.0480264	Nepafenac Action Pathway	SMPDB	SMP00702	CYP2C8; EPHX2; CYP4A11; CYP2B6; ALOX15; ALOX15B; PTGDS; CYP4F2; CYP4F3	8529; 5730; 246; 1558; 1555; 2053; 247; 1579; 4051	30	30
0.00818745	0.0480264	Phenylbutazone Action Pathway	SMPDB	SMP00701	CYP2C8; EPHX2; CYP4A11; CYP2B6; ALOX15; ALOX15B; PTGDS; CYP4F2; CYP4F3	8529; 5730; 246; 1558; 1555; 2053; 247; 1579; 4051	30	30
0.00818745	0.0480264	Lornoxicam Action Pathway	SMPDB	SMP00700	CYP2C8; EPHX2; CYP4A11; CYP2B6; ALOX15; ALOX15B; PTGDS; CYP4F2; CYP4F3	8529; 5730; 246; 1558; 1555; 2053; 247; 1579; 4051	30	30
0.00818745	0.0480264	Salsalate Action Pathway	SMPDB	SMP00707	CYP2C8; EPHX2; CYP4A11; CYP2B6; ALOX15; ALOX15B; PTGDS; CYP4F2; CYP4F3	8529; 5730; 246; 1558; 1555; 2053; 247; 1579; 4051	30	30
0.00818745	0.0480264	Salicylic Acid Action Pathway	SMPDB	SMP00709	CYP2C8; EPHX2; CYP4A11; CYP2B6; ALOX15; ALOX15B; PTGDS; CYP4F2; CYP4F3	8529; 5730; 246; 1558; 1555; 2053; 247; 1579; 4051	30	30
0.00818745	0.0480264	Salicylate-sodium Action Pathway	SMPDB	SMP00708	CYP2C8; EPHX2; CYP4A11; CYP2B6; ALOX15; ALOX15B; PTGDS; CYP4F2; CYP4F3	8529; 5730; 246; 1558; 1555; 2053; 247; 1579; 4051	30	30
0.00818745	0.0480264	Oxaprozin Action Pathway	SMPDB	SMP00113	CYP2C8; EPHX2; CYP4A11; CYP2B6; ALOX15; ALOX15B; PTGDS; CYP4F2; CYP4F3	8529; 5730; 246; 1558; 1555; 2053; 247; 1579; 4051	30	30
0.00818745	0.0480264	Nabumetone Action Pathway	SMPDB	SMP00114	CYP2C8; EPHX2; CYP4A11; CYP2B6; ALOX15; ALOX15B; PTGDS; CYP4F2; CYP4F3	8529; 5730; 246; 1558; 1555; 2053; 247; 1579; 4051	30	30
0.00818745	0.0480264	Bromfenac Action Pathway	SMPDB	SMP00102	CYP2C8; EPHX2; CYP4A11; CYP2B6; ALOX15; ALOX15B; PTGDS; CYP4F2; CYP4F3	8529; 5730; 246; 1558; 1555; 2053; 247; 1579; 4051	30	30
0.00818745	0.0480264	Mefenamic Acid Action Pathway	SMPDB	SMP00109	CYP2C8; EPHX2; CYP4A11; CYP2B6; ALOX15; ALOX15B; PTGDS; CYP4F2; CYP4F3	8529; 5730; 246; 1558; 1555; 2053; 247; 1579; 4051	30	30
0.00818745	0.0480264	Piroxicam Action Pathway	SMPDB	SMP00077	CYP2C8; EPHX2; CYP4A11; CYP2B6; ALOX15; ALOX15B; PTGDS; CYP4F2; CYP4F3	8529; 5730; 246; 1558; 1555; 2053; 247; 1579; 4051	30	30
0.00818745	0.0480264	Carprofen Action Pathway	SMPDB	SMP00694	CYP2C8; EPHX2; CYP4A11; CYP2B6; ALOX15; ALOX15B; PTGDS; CYP4F2; CYP4F3	8529; 5730; 246; 1558; 1555; 2053; 247; 1579; 4051	30	30
0.00818745	0.0480264	Fenoprofen Action Pathway	SMPDB	SMP00696	CYP2C8; EPHX2; CYP4A11; CYP2B6; ALOX15; ALOX15B; PTGDS; CYP4F2; CYP4F3	8529; 5730; 246; 1558; 1555; 2053; 247; 1579; 4051	30	30
0.00818745	0.0480264	Antipyrine Action Pathway	SMPDB	SMP00692	CYP2C8; EPHX2; CYP4A11; CYP2B6; ALOX15; ALOX15B; PTGDS; CYP4F2; CYP4F3	8529; 5730; 246; 1558; 1555; 2053; 247; 1579; 4051	30	30
0.00818745	0.0480264	Magnesium salicylate Action Pathway	SMPDB	SMP00698	CYP2C8; EPHX2; CYP4A11; CYP2B6; ALOX15; ALOX15B; PTGDS; CYP4F2; CYP4F3	8529; 5730; 246; 1558; 1555; 2053; 247; 1579; 4051	30	30
0.00818745	0.0480264	Tenoxicam Action Pathway	SMPDB	SMP00706	CYP2C8; EPHX2; CYP4A11; CYP2B6; ALOX15; ALOX15B; PTGDS; CYP4F2; CYP4F3	8529; 5730; 246; 1558; 1555; 2053; 247; 1579; 4051	30	30
0.00818745	0.0480264	Tiaprofenic Acid Action Pathway	SMPDB	SMP00705	CYP2C8; EPHX2; CYP4A11; CYP2B6; ALOX15; ALOX15B; PTGDS; CYP4F2; CYP4F3	8529; 5730; 246; 1558; 1555; 2053; 247; 1579; 4051	30	30
0.00818745	0.0480264	Tolmetin Action Pathway	SMPDB	SMP00704	CYP2C8; EPHX2; CYP4A11; CYP2B6; ALOX15; ALOX15B; PTGDS; CYP4F2; CYP4F3	8529; 5730; 246; 1558; 1555; 2053; 247; 1579; 4051	30	30
0.00818745	0.0480264	Suprofen Action Pathway	SMPDB	SMP00101	CYP2C8; EPHX2; CYP4A11; CYP2B6; ALOX15; ALOX15B; PTGDS; CYP4F2; CYP4F3	8529; 5730; 246; 1558; 1555; 2053; 247; 1579; 4051	30	30
0.00818745	0.0480264	Etodolac Action Pathway	SMPDB	SMP00084	CYP2C8; EPHX2; CYP4A11; CYP2B6; ALOX15; ALOX15B; PTGDS; CYP4F2; CYP4F3	8529; 5730; 246; 1558; 1555; 2053; 247; 1579; 4051	30	30
0.00818745	0.0480264	Rofecoxib Action Pathway	SMPDB	SMP00087	CYP2C8; EPHX2; CYP4A11; CYP2B6; ALOX15; ALOX15B; PTGDS; CYP4F2; CYP4F3	8529; 5730; 246; 1558; 1555; 2053; 247; 1579; 4051	30	30
0.00818745	0.0480264	Diclofenac Action Pathway	SMPDB	SMP00093	CYP2C8; EPHX2; CYP4A11; CYP2B6; ALOX15; ALOX15B; PTGDS; CYP4F2; CYP4F3	8529; 5730; 246; 1558; 1555; 2053; 247; 1579; 4051	30	30
0.00818745	0.0480264	Etoricoxib Action Pathway	SMPDB	SMP00695	CYP2C8; EPHX2; CYP4A11; CYP2B6; ALOX15; ALOX15B; PTGDS; CYP4F2; CYP4F3	8529; 5730; 246; 1558; 1555; 2053; 247; 1579; 4051	30	30
0.00818745	0.0480264	Lumiracoxib Action Pathway	SMPDB	SMP00699	CYP2C8; EPHX2; CYP4A11; CYP2B6; ALOX15; ALOX15B; PTGDS; CYP4F2; CYP4F3	8529; 5730; 246; 1558; 1555; 2053; 247; 1579; 4051	30	30
0.00818745	0.0480264	Valdecoxib Action Pathway	SMPDB	SMP00116	CYP2C8; EPHX2; CYP4A11; CYP2B6; ALOX15; ALOX15B; PTGDS; CYP4F2; CYP4F3	8529; 5730; 246; 1558; 1555; 2053; 247; 1579; 4051	30	30
0.00818745	0.0480264	Meloxicam Action Pathway	SMPDB	SMP00106	CYP2C8; EPHX2; CYP4A11; CYP2B6; ALOX15; ALOX15B; PTGDS; CYP4F2; CYP4F3	8529; 5730; 246; 1558; 1555; 2053; 247; 1579; 4051	30	30
0.00818745	0.0480264	Leukotriene C4 Synthesis Deficiency	SMPDB	SMP00353	CYP2C8; EPHX2; CYP4A11; CYP2B6; ALOX15; ALOX15B; PTGDS; CYP4F2; CYP4F3	8529; 5730; 246; 1558; 1555; 2053; 247; 1579; 4051	30	30
0.00818745	0.0480264	Arachidonic Acid Metabolism	SMPDB	SMP00075	CYP2C8; EPHX2; CYP4A11; CYP2B6; ALOX15; ALOX15B; PTGDS; CYP4F2; CYP4F3	8529; 5730; 246; 1558; 1555; 2053; 247; 1579; 4051	30	30
0.0081887	0.0480264	Assembly and cell surface presentation of NMDA receptors	Reactome	R-HSA-9609736	LIN7A; DLG2; APBA1; CAMK2G; CAMK2B; GRIN2B; GRIN2A; GRIN1	2904; 818; 8825; 2903; 2902; 320; 816; 1740	25	25
0.00837803	0.0489581	Lidocaine (Antiarrhythmic) Action Pathway	SMPDB	SMP00328	KCNJ3; KCNE2; SNTA1; TNNT2; FXYD2; CACNA1H; CHRM2; CYP1A2; KCNQ1; TNNC1; HCN4; KCND3; SLC8A1; CYP3A4; ITPR1	6640; 1544; 1576; 486; 3760; 3752; 3784; 9992; 6546; 10021; 8912; 1129; 3708; 7134; 7139	63	63
0.00837803	0.0489581	Lysine degradation - Homo sapiens (human)	KEGG	path:hsa00310	PRDM16; HADH; SUV39H1; PIPOX; AASS; BBOX1; ALDH2; DHTKD1; ACAT1; ECHS1; ALDH1B1; ALDH3A2; EHHADH; PRDM9; GCDH	56979; 217; 2639; 219; 38; 1962; 10157; 6839; 224; 51268; 3033; 1892; 55526; 63976; 8424	63	63
0.00861902	0.050275	Complement system	Wikipathways	WP2806	LRP2; CR2; CR1; CPN1; DCN; PRKCA; ALB; ADIPOQ; CD46; PRNP; MASP1; MASP2; VTN; PLG; C6; APCS; F10; THBS1; APOA1; C5	213; 7057; 5621; 2159; 4036; 7448; 1380; 5578; 335; 1634; 10747; 1378; 5340; 4179; 727; 729; 5648; 325; 9370; 1369	93	93
0.00871274	0.0506379	Peptide GPCRs	Wikipathways	WP24	CCKBR; MC3R; CCR4; MC2R; SSTR2; NTSR2; CCKAR; TACR2; GALR3; GALR2; NMBR; GNRHR; SSTR4; HCRTR1; GRPR; GHSR; OPRL1	887; 886; 2925; 6865; 4829; 4987; 2798; 1233; 23620; 6752; 4158; 4159; 3061; 6754; 8484; 8811; 2693	75	75
0.00871274	0.0506379	Glioma - Homo sapiens (human)	KEGG	path:hsa05214	TGFA; IGF1; SOS2; CALML3; GADD45B; CAMK2G; EGFR; CAMK4; CAMK2B; GADD45G; PRKCA; AKT2; MTOR; PIK3R1; MDM2; CALML4; EGF	2475; 4616; 3479; 5295; 10912; 810; 814; 816; 818; 1950; 5578; 208; 1956; 4193; 91860; 6655; 7039	75	75
0.00905805	0.0525498	BMP receptor signaling	PID	bmppathway	BMP7; SMAD9; PPM1A; SMAD4; TAB2; TAB1; BMPR1A; BMPR1B; FST; CER1; SMAD5	4089; 657; 4093; 5494; 23118; 10454; 655; 9350; 4090; 658; 10468	41	41
0.0090891	0.0526349	Adipogenesis	Wikipathways	WP236	PCK2; PCK1; CTNNB1; ADIPOQ; NCOA2; CEBPB; KLF15; LPIN1; PRLR; WNT10B; PPARGC1A; HNF1A; GDF10; IGF1; SP1; LPL; PPARA; CNTFR; SOCS1; GH1; IRS4; CEBPD; NRIP1; IRS2; INS; GADD45B	3479; 4023; 28999; 8471; 10891; 8651; 9370; 23175; 5465; 1499; 5618; 5106; 6667; 2662; 8204; 6927; 2688; 7480; 5105; 8660; 10499; 3630; 4616; 1051; 1052; 1271	131	131
0.00928296	0.0534	Phytanic acid peroxisomal oxidation	EHMN	Phytanic acid peroxisomal oxidation	ACOX2; ACSL1; ACAA1; SLC27A2; EHHADH; PHYH	8309; 11001; 2180; 30; 5264; 1962	16	16
0.00928296	0.0534	Regulation of KIT signaling	Reactome	R-HSA-1433559	SOCS6; SOCS1; PRKCA; FYN; KIT; YES1	9306; 2534; 3815; 7525; 5578; 8651	16	16
0.00928296	0.0534	Recycling of bile acids and salts	Reactome	R-HSA-159418	NCOA2; SLC10A2; SLC10A1; ALB; ABCB11; SLCO1A2	10499; 213; 6554; 6579; 6555; 8647	16	16
0.00930429	0.0534	PI3K/AKT Signaling in Cancer	Reactome	R-HSA-2219528	EGFR; FRS2; FOXO3; AKT2; KIT; FGFR4; TGFA; FYN; EGF; PIK3R1; NRG1; NR4A1; CHUK; MTOR; FGF6; FGF5; FGFR2; ESR2; ESR1; IRS2; KL; MDM2	2264; 3164; 2534; 1956; 4193; 2475; 2309; 2251; 10818; 3815; 2263; 1147; 5295; 2099; 208; 1950; 2250; 9365; 3084; 7039; 8660; 2100	106	106
0.00930429	0.0534	ErbB1 downstream signaling	PID	erbb1_downstream_pathway	BCL2L1; VAV2; CYFIP2; EGFR; CHN2; WASL; EGF; NCKAP1; PEBP1; EGR1; PIK3R1; KSR1; MAPK8; DUSP1; PRKCA; MTOR; RPS6KA5; ABI1; ZFP36; ELK1; BAIAP2; MYLPF	5578; 1956; 8976; 598; 26999; 2475; 1124; 10006; 8844; 5037; 10787; 5295; 29895; 1950; 2002; 5599; 10458; 7538; 1958; 9252; 7410; 1843	106	106
0.00994877	0.056997	Phenytoin (Antiarrhythmic) Action Pathway	SMPDB	SMP00327	CYP2C9; EPHX1; SNTA1; ITPR1; FXYD2; CACNA1H; CHRM2; CYP1A2; NQO1; KCNJ3; TNNT2; TNNC1; KCNE2; KCND3; SLC8A1; CYP3A4; KCNQ1; HCN4	6640; 1559; 1544; 2052; 1576; 1728; 486; 3760; 3752; 3784; 9992; 6546; 10021; 8912; 1129; 3708; 7134; 7139	82	82

## Sheet: Ontologies
S9 Table. Analysis of MN, FSGS and IgAN downregulated genes: Ontologies
Occurrence of Genes >=2 in MN, FSGS, and IgAN (total 2257 input genes)
p-value	q-value	term_goid	term_category	term_level	term_name	members_input_overlap	members_input_overlap_geneids	size	effective_size
9.33957e-40	1.94263e-37	GO:0065008	b	2	regulation of biological quality	18; 20; 30; 32; 33; 48; 89; 91; 10939; 107; 114; 118; 119; 128; 130; 146; 147; 148; 152; 173; 189; 208; 213; 246; 274; 275; 283; 287; 320; 324; 335; 336; 338; 345; 346; 348; 350; 354; 359; 384; 388; 390; 405; 445; 487; 496; 523; 525; 534; 563; 582; 596; 598; 635; 653; 665; 760; 766; 771; 776; 777; 781; 783; 785; 793; 794; 796; 816; 818; 859; 866; 886; 887; 954; 1006; 1051; 1056; 1081; 1109; 1136;…	GOLPH3; HSPA9; PCSK6; RIC3; JPH2; L1CAM; CNNM2; ASS1; ADIPOQ; FA2H; DLG5; GATM; PTGER4; NR0B2; PRNP; PTGER1; GLP1R; GRIN1; IFNA10; PLSCR4; RAB11FIP3; SLITRK5; SIRPA; CYP2C8; MUC2; CAMK2G; CRB1; CAMK2B; FXR2; OPA1; GATA6; CYP3A7; CYP3A4; CYP3A5; MUC13; ADRA1A; AKAP6; ADRA1B; ADRA1D; WDTC1; HCN4; ANGPTL3; CSN3; ACE2; FDX1; YBX2; ELAVL4; LGR4; ATP6V1A; ATP2A1; HSD17B14; ACVR1B; GABRG2; RIT2; PUM2; A…	4060	4060
3.08838e-36	3.21191e-34	GO:0042221	b	2	response to chemical	18; 20; 30; 32; 48; 91; 95; 107; 114; 118; 128; 130; 148; 178; 189; 191; 199; 208; 210; 213; 218; 221; 246; 249; 267; 269; 283; 324; 335; 336; 338; 339; 343; 348; 359; 363; 368; 388; 405; 445; 65997; 496; 523; 525; 534; 563; 594; 596; 598; 653; 655; 656; 657; 658; 665; 670; 683; 687; 727; 759; 760; 761; 768; 781; 793; 796; 94081; 816; 818; 859; 923; 943; 999; 1051; 1052; 1109; 1116; 1129; 1132; 1…	HIF3A; HSPA2; AGL; PRKAR1B; HSPA9; PCSK6; USP9X; HIPK1; SMARCC1; L1CAM; PMM1; ASS1; ADIPOQ; LHX1; DLG2; OR12D2; OR12D3; PTGER4; NR0B2; WNT16; PRNP; PTGER1; RAB11B; GLP1R; IRAK3; GRIN1; IFNA10; PLSCR4; SLITRK5; SLC38A3; CYP2C8; TAS2R14; SP1; TAS2R16; CAMK2G; TAS2R10; CAMK2B; PIK3C2G; SMARCD1; OPA1; GATA6; CYP3A7; CYP3A4; CYP3A5; CXCL14; ADRA1A; AKAP6; RAB11FIP5; WDTC1; GTF2F2; PARP16; LECT2; AKAP8…	4693	4688
4.18906e-32	6.09089e-29	GO:0019752	b	5	carboxylic acid metabolic process	18; 30; 32; 33; 34; 36; 38; 48; 89; 95; 128; 130; 189; 191; 208; 224; 225; 229; 230; 246; 247; 275; 335; 345; 384; 405; 420; 443; 445; 525; 549; 594; 635; 670; 957; 1056; 1109; 1244; 1381; 1428; 1491; 1528; 27329; 1544; 1551; 1553; 1555; 1558; 1559; 1562; 1576; 1577; 1579; 1610; 1634; 1638; 1644; 1728; 1733; 1737; 1757; 1800; 1807; 1892; 1950; 1962; 2052; 2053; 2168; 2180; 2203; 2264; 2346; 2475;…	PCK2; OSBPL9; PCK1; ACADSB; PCCA; ERLIN2; GSTA1; NQO1; DHTKD1; AKT2; OAT; APOC3; PAH; CYP4F2; CYP4F3; ASS1; EGF; ADIPOQ; DCN; PIPOX; AHCYL2; ACSM3; PRODH2; ACSM5; SLC34A1; PLA2G3; GLO1; DCT; ABCD2; ENTPD5; DDIT4; LIPG; LIPF; CYP2A13; SCD5; PER2; LPL; PHGDH; ACOT11; GPT; CYP3A7; FGFR4; CYP3A5; EHHADH; SHMT1; HGD; NPL; L2HGDH; PDXDC1; WDTC1; SLC4A4; ALDH1L1; ACSL1; FA2H; HNMT; ECHS1; PECR; P4HA1; A…	1088	1086
2.46193e-31	1.77013e-28	GO:0006082	b	3	organic acid metabolic process	18; 30; 32; 33; 34; 36; 38; 48; 89; 95; 128; 130; 189; 191; 208; 224; 225; 229; 230; 246; 247; 275; 335; 345; 384; 405; 420; 443; 445; 525; 549; 594; 635; 670; 957; 1056; 1109; 1244; 1381; 1428; 1491; 1528; 27329; 1544; 1551; 1553; 1555; 1558; 1559; 1562; 1576; 1577; 1579; 1610; 1634; 1638; 1644; 1728; 1733; 1737; 1757; 1800; 1807; 1892; 1950; 1962; 2052; 2053; 2168; 2180; 2203; 2264; 2346; 2475;…	PCK2; OSBPL9; PCK1; ACADSB; GHR; PCCA; ERLIN2; GSTA1; NQO1; DHTKD1; AKT2; OAT; APOC3; B3GNT4; PAH; CYP4F2; CYP4F3; ASS1; EGF; ADIPOQ; DCN; PIPOX; AHCYL2; ACSM3; PRODH2; ACSM5; SLC34A1; PLA2G3; GLO1; DCT; ABCD2; ENTPD5; DDIT4; IRS2; LIPG; LIPF; CYP2A13; SCD5; PER2; LPL; PHGDH; ACOT11; GPT; CYP3A7; FGFR4; CYP3A5; EHHADH; SHMT1; HGD; NPL; L2HGDH; PDXDC1; WDTC1; SLC4A4; ALDH1L1; ACSL1; FA2H; HNMT; EC…	1199	1197
7.41803e-31	2.66678e-28	GO:0070887	b	3	cellular response to chemical stimulus	30; 91; 95; 107; 114; 118; 128; 199; 208; 210; 213; 218; 221; 246; 249; 267; 269; 324; 335; 338; 339; 343; 348; 359; 388; 405; 445; 65997; 523; 525; 534; 596; 598; 653; 655; 656; 657; 658; 665; 670; 683; 687; 727; 759; 760; 768; 781; 793; 796; 816; 818; 859; 923; 943; 999; 1051; 1052; 1109; 1116; 1129; 1132; 1133; 1136; 1147; 1149; 1154; 1179; 1233; 1244; 1270; 1271; 50855; 1388; 1392; 1408; 1429…	HIF3A; HSPA2; SMARCC1; BPHL; HSPA9; PCSK6; HIPK1; PMM1; ASS1; ADIPOQ; LHX1; DLG2; PTGER4; PRNP; RAB11B; GLP1R; IRAK3; GRIN1; IFNA10; PLSCR4; SIRPA; CYP2C8; SP1; CAMK2G; CAMK2B; SMARCD1; OPA1; GATA6; CYP3A7; CYP3A4; CYP3A5; CXCL14; AKAP6; WDTC1; GTF2F2; PARP16; AKAP8; HCN4; IPCEF1; FDX1; LGR5; LGR4; ATP6V1A; ACVR1B; DSTYK; GABRG2; ALDH3A1; GPLD1; DENND4C; APOA1; PEG10; APOE; APOB; SOX10; FKBP8; AP…	3189	3187
4.06714e-30	5.95022e-27	GO:0043436	b	4	oxoacid metabolic process	18; 30; 32; 33; 34; 36; 38; 48; 89; 95; 128; 130; 189; 191; 208; 224; 225; 229; 230; 246; 247; 275; 335; 345; 384; 405; 420; 443; 445; 525; 549; 594; 635; 670; 957; 1056; 1109; 1244; 1381; 1428; 1491; 1528; 27329; 1544; 1551; 1553; 1555; 1558; 1559; 1562; 1576; 1577; 1579; 1610; 1634; 1638; 1644; 1728; 1733; 1737; 1757; 1800; 1807; 1892; 1950; 1962; 2052; 2053; 2168; 2180; 2203; 2264; 2346; 2475;…	PCK2; OSBPL9; PCK1; ACADSB; PCCA; ERLIN2; GSTA1; NQO1; DHTKD1; AKT2; OAT; APOC3; B3GNT4; PAH; CYP4F2; CYP4F3; ASS1; EGF; ADIPOQ; DCN; PIPOX; AHCYL2; ACSM3; PRODH2; ACSM5; SLC34A1; PLA2G3; GLO1; DCT; ABCD2; ENTPD5; DDIT4; IRS2; LIPG; LIPF; CYP2A13; SCD5; PER2; LPL; PHGDH; ACOT11; GPT; CYP3A7; FGFR4; CYP3A5; EHHADH; SHMT1; HGD; NPL; L2HGDH; PDXDC1; WDTC1; SLC4A4; ALDH1L1; ACSL1; FA2H; HNMT; ECHS1; …	1179	1177
9.12477e-30	6.67477e-27	GO:0006811	b	4	ion transport	32; 10939; 148; 208; 225; 274; 287; 320; 335; 336; 345; 348; 363; 368; 444; 479; 486; 487; 496; 523; 525; 534; 596; 759; 760; 761; 766; 768; 771; 776; 777; 781; 783; 785; 94081; 816; 818; 859; 1051; 1109; 1133; 1136; 1137; 1144; 1179; 1180; 1185; 1188; 1244; 1261; 1378; 1392; 1408; 1468; 1482; 1499; 1528; 1579; 1594; 1612; 1740; 1756; 1804; 1811; 1812; 1813; 1814; 1831; 1950; 2056; 2168; 2180; 23…	KCNE2; HSPA2; FXYD2; FXYD3; SLC6A2; ATP6V0A4; OPA1; HCN4; JPH2; EPO; AKT2; AFG3L2; HPCA; APOC3; PKD2L1; KCNB2; ATP2C2; WWP2; CYP4F2; THBS1; CAV3; SLC25A10; CACNA1H; CACNA1I; DLG2; SLC39A14; NR0B2; CNGB3; WWP1; CACNA1D; CACNA1E; SLC34A1; CACNG2; RAB11B; PLA2G3; SLC12A3; CUL5; GRIN1; ABCD2; TRPV1; SLC30A9; TSPO2; AQP6; LRP2; SLC38A3; SLC38A2; STRA6; CLCN1; CAMK2G; CLCN6; CAMK2B; PER2; PER1; CNNM2; …	1655	1654
2.16189e-28	1.49891e-26	GO:0044281	b	2	small molecule metabolic process	18; 20; 30; 32; 33; 34; 36; 38; 48; 89; 95; 107; 114; 128; 130; 132; 189; 191; 208; 217; 219; 221; 224; 225; 229; 230; 246; 247; 275; 316; 335; 336; 338; 339; 345; 348; 384; 405; 420; 443; 445; 523; 525; 549; 594; 622; 635; 653; 670; 683; 759; 760; 761; 766; 768; 771; 94081; 954; 957; 1056; 1109; 1244; 1381; 1428; 1468; 1491; 1528; 27329; 1544; 1551; 1553; 1555; 1558; 1559; 1562; 1576; 1577; 1579…	MOCS3; P4HA1; PMM1; ASS1; ADIPOQ; DLG2; NR0B2; ABCD2; SP1; OSBPL9; MACROD1; OPA1; CYP3A7; CYP3A4; CYP3A5; GK; NPL; L2HGDH; WDTC1; PARP16; ANGPTL3; FDX1; ATP6V1A; ALDH3A2; AGXT; GPLD1; PRG3; SFXN1; PTGDS; TST; APOA1; APOA2; APOE; APOB; PEPD; DIO1; HNMT; CACNA1H; NUPR1; GUCY2D; ALDH8A1; PPARA; CHST5; MCCC2; MCCC1; ERLIN2; INS; FTCD; ECHDC3; ECHDC1; ACSM5; SLC4A4; PLP1; GLS; CTH; NCOA2; PKLR; ASPA; …	2157	2153
4.05243e-28	5.91655e-26	GO:0098590	c	2	plasma membrane region	107; 114; 119; 147; 148; 152; 199; 208; 287; 320; 324; 359; 363; 368; 388; 523; 525; 582; 657; 660; 760; 768; 794; 859; 999; 1006; 1007; 1013; 1087; 1129; 1132; 1133; 1136; 1137; 1144; 1244; 1271; 50855; 1378; 140803; 1499; 1579; 1630; 1740; 1756; 1800; 1811; 1812; 1813; 1814; 1956; 2045; 2121; 2332; 2554; 2555; 2557; 2561; 2562; 2566; 2570; 2572; 2693; 2697; 2779; 2813; 2891; 2892; 2895; 2901; 2…	LIN7A; SLC6A2; ADD2; UNC13A; PLK4; PLEKHG6; AKT2; HPCA; PKD2L1; CYP4F2; CAV3; CLSTN2; DLG2; SLC39A14; ITSN1; MPP2; ARHGEF4; SLC28A1; DCC; PARD6A; ADRA2C; CDH9; CDH8; SLC12A6; SLC12A3; CDH1; TRPV4; GRIN1; TRPV1; GP2; AQP6; LRP2; AQP2; SLC38A3; GPR37L1; CRB1; AKAP6; RAB11FIP3; FLRT3; CNNM2; LRP6; SRGAP2; MUC13; TRPM6; CNIH3; ADRA1A; SLC4A5; RAB27B; ADRA1B; ADCY1; SLC2A5; ADCY8; SLC2A2; NRXN1; RHO; …	1185	1184
4.75745e-28	1.1402e-25	GO:0010033	b	3	response to organic substance	18; 20; 32; 91; 107; 114; 118; 128; 130; 148; 178; 189; 199; 208; 210; 218; 246; 249; 267; 269; 283; 324; 335; 336; 338; 339; 343; 348; 405; 445; 65997; 496; 523; 525; 534; 596; 598; 653; 655; 656; 657; 658; 687; 759; 760; 761; 768; 781; 793; 796; 816; 818; 859; 923; 943; 999; 1051; 1052; 1109; 1116; 1129; 1132; 1133; 1136; 1147; 1149; 1154; 1233; 1244; 1261; 1270; 1271; 50855; 1369; 1388; 1392; …	HSPA2; AGL; HSPA9; PCSK6; USP9X; HIPK1; SMARCC1; PMM1; ASS1; ADIPOQ; LHX1; PTGER4; NR0B2; PRNP; PTGER1; VN1R1; GLP1R; IRAK3; GRIN1; IFNA10; SIRPA; RIOK3; SP1; CAMK2G; CAMK2B; SMARCD1; OPA1; GATA6; ADRA1A; AKAP6; WDTC1; GTF2F2; PARP16; AKAP8; HCN4; ANGPTL3; FDX1; LGR5; LGR4; ATP6V1A; ACVR1B; DSTYK; GABRG2; ALDH3A1; GPLD1; DENND4C; APOA1; APOA2; APOE; APOB; SOX10; FKBP8; APOM; TNFRSF8; JAK3; NFIL3;…	3181	3179
1.16692e-27	6.068e-26	GO:0009719	b	2	response to endogenous stimulus	20; 107; 114; 148; 178; 189; 208; 210; 218; 249; 269; 283; 324; 335; 338; 339; 343; 348; 445; 65997; 523; 525; 534; 596; 653; 655; 656; 657; 658; 687; 760; 768; 781; 796; 859; 999; 1051; 1109; 1129; 1132; 1133; 1136; 1147; 1149; 1244; 1261; 50855; 1369; 1392; 1408; 1444; 1499; 27329; 1544; 1584; 1601; 1644; 1728; 1811; 1812; 1843; 1956; 1958; 2002; 2056; 2099; 2100; 2104; 2155; 2180; 2230; 2235; …	PCK2; AGL; GOLPH3; GHR; MDM2; LGR4; USP9X; NQO1; EPO; AKT2; PCK1; DAB2; NKX2-1; ASS1; CAV3; ADIPOQ; CACNA1H; LHX1; FST; RARB; GHSR; SLC39A14; KANK1; PTGER4; PRL; WNT10B; PRNP; PRLH; PARD6A; THRA; SLC34A1; ESRP2; ESRP1; KHK; FGFBP1; GLP1R; CDH1; GRIN1; GOT1; TRPV1; PIP4K2C; PIP4K2B; ADRA1A; ADAMTS12; DDIT4; BMP8A; BMP8B; PCSK6; PRDM16; SOCS2; RANGAP1; AQP8; LEFTY1; PER1; LPL; OPA1; GATA6; FGFR4; C…	1597	1597
1.85498e-26	3.33432e-24	GO:0048731	b	3	system development	20; 32; 89; 91; 10939; 107; 118; 119; 148; 152; 79659; 208; 224; 225; 246; 247; 249; 258; 269; 274; 283; 287; 320; 324; 325; 326; 335; 338; 348; 350; 354; 359; 363; 384; 388; 394; 403; 405; 443; 445; 473; 525; 596; 638; 639; 653; 655; 656; 657; 658; 727; 54738; 760; 793; 814; 816; 818; 859; 886; 887; 999; 1007; 1041; 1046; 1051; 1056; 1106; 1116; 1129; 1136; 1144; 1233; 1270; 1271; 50855; 1378; 1…	HIF3A; SMARCC1; HSPA9; SALL2; PCSK6; USP9X; JPH2; HIPK1; L1CAM; ASS1; ADIPOQ; HSF4; LHX1; DLG5; PTGER4; NR0B2; WWP1; CAMK4; IRAK3; GRIN1; ABCD2; TSPO2; SLITRK5; SLC38A3; SLC38A2; SP1; CAMK2G; CRB1; CAMK2B; EDA; SMARCD1; OPA1; GATA6; NEUROD6; CXCL14; ARID5B; ADRA1A; AKAP6; GPR161; LMTK2; ODAM; LECT2; ANGPTL3; CSN3; LGR5; LGR4; ACVR1B; ALDH3A2; GABRG2; EVC; RIT2; GPLD1; CHL1; APOA1; APOE; APOB; DRP…	4796	4789
4.63814e-26	1.92947e-24	GO:0007275	b	2	multicellular organism development	20; 32; 48; 56; 89; 91; 10939; 107; 118; 119; 148; 152; 79659; 208; 224; 225; 246; 247; 249; 258; 269; 274; 283; 287; 320; 324; 325; 326; 335; 338; 348; 350; 354; 359; 363; 384; 388; 394; 403; 405; 443; 445; 473; 525; 596; 638; 639; 653; 655; 656; 657; 658; 727; 729; 54738; 760; 793; 796; 814; 816; 818; 859; 886; 887; 999; 1006; 1007; 1016; 1041; 1046; 1051; 1056; 1106; 1116; 1129; 1136; 1144; 12…	HIF3A; SMARCC1; HSPA9; SALL2; PCSK6; USP9X; JPH2; HIPK1; L1CAM; ASS1; ADIPOQ; HSF4; LHX1; DLG2; DLG5; PTGER4; NR0B2; WWP1; CAMK4; RNF114; IRAK3; GRIN1; ABCD2; TSPO2; ZMYM3; SLITRK5; SLC38A3; SLC38A2; SP1; CAMK2G; CRB1; CAMK2B; EHF; SMARCD1; OPA1; GATA6; NEUROD6; CXCL14; ARID5B; ADRA1A; AKAP6; GPR161; LMTK2; WDTC1; ODAM; EDIL3; LECT2; ANGPTL3; GADD45G; CSN3; LGR5; LGR4; ACVR1B; ALDH3A2; GABRG2; EV…	5363	5356
6.74794e-26	9.70354e-24	GO:1901700	b	3	response to oxygen-containing compound	18; 20; 107; 114; 128; 130; 189; 208; 210; 218; 249; 324; 336; 338; 339; 343; 348; 359; 388; 445; 496; 523; 525; 534; 596; 655; 687; 760; 761; 768; 781; 923; 999; 1051; 1109; 1129; 1132; 1133; 1136; 1147; 1244; 1261; 1392; 1444; 1499; 1544; 1584; 1594; 1612; 1621; 1634; 6602; 1671; 1728; 1800; 1811; 1812; 1813; 1814; 1843; 1956; 1958; 2002; 2056; 2099; 2100; 2155; 2168; 2180; 2230; 2235; 2263; 22…	PCK2; AGRN; PCK1; GOLPH3; GHR; PLA2G6; NQO1; EPO; AKT2; SMARCC1; HPCA; IL24; PKD2L1; ASS1; MDM2; ADIPOQ; DCN; LBP; SLC39A14; KANK1; PTGER4; PRL; WNT10B; PRNP; PTGER1; PPARGC1A; PDE8A; SLC34A1; STAP1; KHK; HCN4; GLP1R; CDH1; YAP1; GRIN1; GOT1; TRPV1; SIRPA; PIP4K2C; JAK3; IP6K2; AQP2; PIK3R1; WDTC1; GPR37L1; SP1; TFAP4; RANGAP1; AQP8; PER1; LPL; SMARCD1; OPA1; GATA6; FGFR4; CACNA2D1; FGFR2; MAN1A1…	1592	1591
1.39771e-25	4.84538e-24	GO:0048856	b	2	anatomical structure development	20; 32; 48; 56; 89; 91; 10939; 107; 118; 119; 148; 152; 79659; 208; 224; 225; 230; 246; 247; 249; 258; 269; 274; 283; 287; 320; 324; 325; 326; 335; 338; 348; 350; 354; 359; 363; 384; 388; 390; 394; 403; 405; 443; 445; 473; 525; 596; 638; 639; 653; 655; 656; 657; 658; 660; 727; 729; 54738; 760; 768; 793; 796; 814; 816; 818; 859; 886; 887; 999; 1006; 1007; 1013; 1016; 1041; 1046; 1051; 1056; 1106; …	HIF3A; HSPA2; SMARCC1; HSPA9; SALL2; PCSK6; USP9X; JPH2; HIPK1; L1CAM; ASS1; ADIPOQ; HSF4; HUWE1; LHX1; DLG2; DLG5; PTGER4; NR0B2; WWP1; CAMK4; RNF114; IRAK3; GRIN1; ABCD2; TSPO2; ZMYM3; SLITRK5; LARP4; SLC38A3; SLC38A2; SP1; CAMK2G; CRB1; CAMK2B; EHF; SMARCD1; OPA1; GATA6; NEUROD6; CXCL14; ARID5B; ADRA1A; AKAP6; GPR161; LMTK2; WDTC1; ODAM; EDIL3; LECT2; ANGPTL3; GADD45G; CSN3; YBX2; LGR5; LGR4; …	5866	5857
1.75011e-25	1.27758e-23	GO:0044459	c	2	plasma membrane part	20; 91; 107; 114; 119; 146; 147; 148; 152; 199; 208; 246; 269; 274; 287; 320; 324; 343; 359; 363; 364; 368; 388; 419; 486; 131566; 496; 523; 525; 563; 582; 657; 658; 660; 696; 727; 729; 760; 768; 776; 777; 781; 783; 785; 794; 859; 886; 921; 923; 946; 969; 999; 1006; 1007; 1013; 1016; 1056; 1087; 1129; 1132; 1133; 1136; 1137; 1144; 1147; 1179; 1180; 1188; 1233; 1244; 1271; 50855; 1378; 140803; 149…	HSPA2; CLASP2; TM7SF2; DLG2; SLC28A1; PRNP; PTGER1; GLP1R; GRIN1; KCNJ3; SLC38A3; SLC38A2; SH3YL1; TAS2R16; CRB1; PCDHGC3; GYPA; GYPB; MUC13; ADRA1A; AKAP6; ADRA1B; ADRA1D; PRRG2; HCN4; ACE2; LGR5; ITGA9; GPR15; ENOX2; ATP6V1A; GPR12; ACVR1B; DSTYK; GABRG2; EVC; HRH2; NF2; KSR1; GRM6; GRM1; IL5RA; GUCY2D; MC3R; CHUK; KCNK10; KCNQ1; CNTFR; TACR2; TYRO3; KCNH6; MLANA; SLC22A4; SLC22A5; SLC22A6; SLC…	3026	3023
5.1819e-25	2.52704e-22	GO:0055085	b	4	transmembrane transport	20; 32; 10939; 118; 119; 208; 225; 274; 287; 335; 343; 359; 363; 364; 368; 444; 479; 486; 487; 496; 523; 525; 534; 563; 596; 760; 776; 777; 781; 783; 785; 94081; 859; 1136; 1137; 1144; 1179; 1180; 1185; 1188; 1244; 1261; 1389; 1392; 1448; 1468; 1528; 1612; 1740; 1756; 1804; 1811; 1812; 1813; 1814; 1831; 2056; 2180; 2332; 2475; 2534; 2542; 2554; 2555; 2557; 2561; 2562; 2566; 2570; 2688; 2697; 2703…	KCNE2; HSPA2; FXYD2; ADD2; ADD1; SLC6A2; FAM155B; OPA1; ERLIN2; HCN4; JPH2; EPO; AKT2; AFG3L2; HPCA; TRPV4; CREBL2; TRPM3; ATP2C2; WWP2; CAV3; ADIPOQ; SLC25A10; CACNA1H; CACNA1I; ABCA11P; DLG2; SLC39A14; CNGB3; SLC28A1; CACNA1D; CACNA1E; SLC34A1; CACNG2; SLC12A6; NOL3; SLC12A3; PIP; CUL5; GRIN1; ABCD2; TRPV1; GJD2; SLC30A9; TSPO2; AQP6; AQP7; AQP2; SLC38A3; SLC38A2; SLC19A3; TSC22D3; CLCN6; AQP8;…	1603	1603
1.35596e-24	4.95942e-22	GO:0016054	b	4	organic acid catabolic process	18; 30; 32; 33; 34; 36; 38; 189; 191; 208; 224; 225; 275; 384; 443; 549; 594; 1056; 1381; 1428; 1491; 1579; 1610; 1757; 1892; 1962; 2168; 2475; 2571; 2572; 2639; 2731; 2744; 2746; 2752; 2805; 2875; 3033; 3081; 3176; 3242; 4051; 4329; 55347; 4842; 4942; 5053; 5095; 5105; 5106; 5191; 5264; 5444; 5465; 5625; 5860; 5973; 6470; 7263; 7915; 8309; 8529; 8647; 8659; 8660; 9370; 9673; 9942; 10157; 10588; …	PCK2; PECR; PCK1; PCCA; AKT2; OAT; PAH; CYP4F2; CYP4F3; ADIPOQ; PRODH2; ABCD2; CRYL1; GPT; EHHADH; SHMT1; NPL; ALDH1L1; HYAL4; ECHS1; ALDH5A1; DDAH1; ALDH3A2; GLUL; GLUD1; TST; ACADL; ACADM; GLDC; CEL; ABHD10; AMT; ALDH8A1; ABCB11; PPARA; MCCC2; MCCC1; HADH; ALDH4A1; PEX7; ARG2; PRODH; FTCD; ECHDC1; HAAO; FABP1; GLS; CTH; GAD1; GAD2; ASPA; ACAT1; HPD; ACACB; QDPR; MTHFS; MTOR; ACADSB; SLC25A44; S…	285	285
1.35596e-24	9.85783e-22	GO:0046395	b	5	carboxylic acid catabolic process	18; 30; 32; 33; 34; 36; 38; 189; 191; 208; 224; 225; 275; 384; 443; 549; 594; 1056; 1381; 1428; 1491; 1579; 1610; 1757; 1892; 1962; 2168; 2475; 2571; 2572; 2639; 2731; 2744; 2746; 2752; 2805; 2875; 3033; 3081; 3176; 3242; 4051; 4329; 55347; 4842; 4942; 5053; 5095; 5105; 5106; 5191; 5264; 5444; 5465; 5625; 5860; 5973; 6470; 7263; 7915; 8309; 8529; 8647; 8659; 8660; 9370; 9673; 9942; 10157; 10588; …	PCK2; PECR; PCK1; PCCA; AKT2; OAT; PAH; CYP4F2; CYP4F3; ADIPOQ; PRODH2; ABCD2; CRYL1; GPT; EHHADH; SHMT1; NPL; ALDH1L1; HYAL4; ECHS1; ALDH5A1; DDAH1; ALDH3A2; GLUL; GLUD1; TST; ACADL; ACADM; GLDC; CEL; ABHD10; AMT; ALDH8A1; ABCB11; PPARA; MCCC2; MCCC1; HADH; ALDH4A1; PEX7; ARG2; PRODH; FTCD; ECHDC1; HAAO; FABP1; GLS; CTH; GAD1; GAD2; ASPA; ACAT1; HPD; ACACB; QDPR; MTHFS; MTOR; ACADSB; SLC25A44; S…	285	285
1.54188e-24	1.84768e-22	GO:0009725	b	3	response to hormone	20; 107; 114; 148; 178; 189; 208; 210; 218; 249; 283; 324; 338; 339; 445; 523; 525; 534; 596; 655; 687; 760; 768; 1109; 1129; 1132; 1133; 1136; 1147; 1244; 1261; 1369; 1392; 1408; 1444; 1499; 27329; 1544; 1584; 1601; 1728; 1843; 1956; 1958; 2002; 2056; 2099; 2100; 2104; 2155; 2180; 2235; 2354; 2475; 2534; 2627; 2641; 2688; 2689; 2690; 2693; 2697; 2729; 2730; 2740; 2776; 2798; 2805; 2822; 2875; 31…	PCK2; AGL; GHR; NQO1; EPO; AKT2; PCK1; DAB2; NKX2-1; ASS1; ADIPOQ; CACNA1H; RARB; SLC39A14; KANK1; PTGER4; PRL; WNT10B; THRA; SLC34A1; KHK; GLP1R; GOT1; PIP4K2C; PIP4K2B; ADRA1A; DDIT4; SP1; RANGAP1; PER1; LPL; OPA1; GPT; ADCY1; BMP7; SOCS1; GH1; GH2; SOCS2; ACSL1; ADCY8; CSHL1; KIT; APOBEC1; ELK1; ANGPTL3; HSD3B1; HSD3B2; APC; WDTC1; LGR5; HTR5A; ATP6V1A; SNX5; NOS1; TSHB; ALDH3A1; KAT2B; GPLD1;…	950	950
1.90333e-24	1.95499e-22	GO:0006629	b	3	lipid metabolic process	20; 28; 30; 32; 33; 34; 36; 38; 128; 130; 208; 221; 224; 225; 246; 247; 283; 335; 336; 338; 339; 345; 346; 348; 350; 525; 549; 653; 660; 859; 866; 887; 1056; 1081; 1109; 1133; 1149; 1154; 1208; 1381; 1389; 1392; 27329; 1544; 1551; 1553; 1555; 1558; 1559; 1562; 1576; 1577; 1579; 1584; 1594; 1800; 1892; 1917; 1956; 1958; 1962; 2052; 2053; 2099; 2168; 2173; 2180; 2230; 2264; 2330; 2475; 2528; 2581; …	PCK2; AGRN; CEL; TM7SF2; SFTPB; PRLH; RLBP1; PCCA; GSTA1; APOC4; PCK1; PNLIP; APOC3; CREBL2; CYP4F2; CYP4F3; CAV3; ADIPOQ; CACNA1H; VAPA; SIRT1; PNPLA2; EHHADH; WNT10B; CDS1; RORC; DHRS3; THRA; PLA2G6; PLA2G3; ABCD2; VAC14; PIP4K2C; LSS; LRP2; ST8SIA5; B3GALT1; B3GALT2; FMO5; CYP2A13; SP1; PCYT2; SCD5; PER2; IMPA2; LPL; PIK3C2G; OPA3; ACOT11; GATA6; CYP3A7; FGFR4; CYP3A5; GK; OSBPL9; LPA; MTMR3; …	1430	1428
3.19533e-24	9.49469e-23	GO:0003008	b	2	system process	48; 89; 107; 114; 128; 146; 147; 148; 152; 267; 274; 287; 335; 348; 354; 359; 363; 368; 384; 407; 444; 486; 487; 525; 563; 582; 596; 776; 781; 783; 785; 793; 796; 814; 816; 818; 859; 887; 1051; 1056; 1129; 1133; 1136; 1137; 1144; 1147; 1180; 1188; 1261; 1392; 1406; 1409; 1419; 1428; 1429; 1579; 1584; 1621; 1756; 1811; 1812; 1813; 1814; 1837; 1956; 2047; 2056; 2138; 2168; 2309; 2332; 2334; 2475; 2…	NYX; ADIPOQ; OR12D2; OR12D3; PRNP; CAMK4; GLP1R; GRIN1; KCNJ3; TAS2R14; MUC2; TAS2R16; CAMK2G; CRB1; CAMK2B; SLC45A2; OPA3; OPA1; GATA6; MUC13; ADRA1A; AKAP6; ADRA1B; ADRA1D; HCN4; ACE2; MYO3A; ATP2A1; GABRG2; OR2W1; APOA1; APOE; SOX10; HRH2; NF1; GRM6; GRM1; PDLIM5; GUCY2D; MC3R; CHUK; KCNK10; KCNQ1; PPARA; TACR2; KCNH6; MB; INS; SLC22A5; SLC22A6; ATXN7; CNGB3; SMAD4; SMAD5; GABRR2; PTGER1; SLC4…	2176	2174
6.94001e-24	6.23734e-22	GO:0044282	b	3	small molecule catabolic process	18; 30; 32; 33; 34; 36; 38; 89; 128; 189; 191; 208; 217; 219; 221; 224; 225; 229; 230; 275; 339; 348; 384; 443; 549; 594; 622; 954; 957; 1056; 1381; 1428; 1491; 1579; 1594; 1610; 1757; 1807; 1892; 1962; 2168; 2475; 2528; 2571; 2572; 2639; 2710; 2731; 2744; 2746; 2752; 2805; 2875; 3033; 3081; 3176; 3242; 3613; 3795; 4051; 4329; 55347; 4504; 4842; 4942; 4952; 5053; 5095; 5105; 5106; 5191; 5208; 526…	PCK2; PECR; PCK1; PCCA; AKT2; OAT; PAH; CYP4F2; CYP4F3; SLC25A12; ADIPOQ; EHHADH; PRODH2; KHK; CYP39A1; ABCD2; ENTPD5; ENTPD2; CRYL1; ENPP4; SYNJ2; IMPA2; GPT; GK; SHMT1; NPL; ALDH1L1; HNMT; ECHS1; APOBEC1; ALDH5A1; DDAH1; ALDOC; BDH1; ALDH3A2; UPB1; GLUL; ALDH2; TST; HYAL4; ACADL; ACADM; APOE; NT5M; GLDC; CEL; ABHD10; CYP27B1; AMT; ALDH8A1; ABCB11; PPARA; MCCC2; MCCC1; HADH; ALDH4A1; PEX7; ARG2;…	460	460
8.09574e-22	6.4676e-20	GO:0042493	b	3	response to drug	18; 20; 32; 107; 114; 130; 148; 210; 218; 335; 339; 363; 368; 388; 445; 596; 687; 760; 761; 768; 94081; 999; 1129; 1132; 1133; 1136; 1137; 1147; 1244; 1378; 1392; 1468; 1499; 1544; 1553; 1555; 1558; 1559; 1562; 1576; 1621; 1644; 1728; 1800; 1812; 1813; 1814; 1843; 1956; 1958; 2018; 2056; 2155; 2168; 2180; 2203; 2230; 2235; 2263; 2332; 2354; 2475; 2534; 2571; 2572; 429; 2627; 2661; 2693; 2697; 273…	PCK2; SLC6A2; AGRN; PCK1; GOLPH3; NQO1; EPO; HPCA; FBP1; ASS1; SLC25A12; ADIPOQ; SLC25A10; SYT13; NUCB1; SLC34A1; STK24; CDH1; GRIN1; TRPV1; AQP6; LRP2; DDIT4; SLC38A3; GPR37L1; CYP2A13; STRA6; SLC25A1; TFAP4; SEMA3C; PER2; LPL; OPA1; GATA6; CYP3A4; FGFR2; PDE8A; ADRA1A; DBH; ADCY1; ACSL1; ADCY8; HBG2; GRM1; NR1I2; APOBEC1; ZNF277; ACE2; IPCEF1; FDX1; SLC19A2; SLC19A3; SLC7A8; ALDH3A1; CPB2; GPLD…	985	984
1.00144e-21	2.60375e-20	GO:0007154	b	2	cell communication	89; 91; 107; 114; 118; 146; 147; 148; 152; 199; 79659; 208; 213; 246; 247; 258; 267; 269; 283; 287; 320; 324; 335; 338; 345; 348; 359; 388; 390; 394; 403; 405; 407; 65989; 65997; 487; 131566; 523; 525; 534; 596; 598; 638; 653; 655; 656; 657; 658; 660; 665; 683; 696; 726; 727; 759; 760; 766; 776; 777; 781; 783; 785; 793; 794; 796; 814; 816; 818; 859; 886; 887; 921; 923; 943; 946; 954; 957; 999; 10…	CRADD; SMARCC1; HSPA9; PCSK6; RIC3; USP9X; JPH2; HIPK1; PJA2; FST; FKBP8; ADIPOQ; LHX1; DLG2; DLG5; OR12D2; OR12D3; PTGER4; NR0B2; PRNP; CAMK4; PDE10A; RAB11B; GLP1R; IRAK3; BANK1; IFNA10; VAC14; KCNJ3; SLITRK5; SLC38A3; RIOK3; TAS2R14; MUC2; TAS2R16; CAMK2G; TAS2R10; CAMK2B; PIK3C2G; OPA1; SGK3; MUC13; CXCL14; ADRA1A; HIPK3; AKAP6; ADRA1B; ADRA1D; GTF2F2; PARP16; AKAP8; HCN4; TEX2; USP34; ANGPTL…	6715	6710
1.02856e-21	7.39534e-20	GO:0071495	b	3	cellular response to endogenous stimulus	107; 114; 208; 269; 324; 335; 338; 339; 343; 445; 65997; 523; 525; 534; 653; 655; 656; 657; 658; 687; 760; 781; 796; 859; 999; 1051; 1109; 1129; 1132; 1133; 1136; 1149; 1244; 50855; 1392; 1408; 1444; 1499; 1584; 1601; 1644; 1811; 1812; 1843; 1956; 1958; 2002; 2099; 2100; 2104; 2180; 2230; 2235; 2250; 2251; 2263; 2264; 2354; 2475; 2534; 2561; 2562; 2566; 2627; 2641; 2658; 2661; 2662; 2688; 2689; 2…	PCK2; PCK1; GOLPH3; GHR; PCSK6; USP9X; PPARGC1A; GATA6; AKT2; SMARCC1; DAB2; NKX2-1; ASS1; CAV3; ADIPOQ; CACNA1H; LHX1; FST; RARB; SLC39A14; KANK1; PTGER4; PRL; WNT10B; PRNP; PARD6A; THRA; SLC34A1; ESRP2; ESRP1; FGFBP1; GLP1R; CDH1; GRIN1; GOT1; TRPV1; PIP4K2C; PIP4K2B; ADAMTS12; DDIT4; BMP8A; BMP8B; SP1; SOCS2; RANGAP1; AQP8; LEFTY1; PER1; LPL; OPA1; GPT; FGFR4; CACNA2D1; FGFR2; PDE8A; SHMT1; AD…	1336	1336
1.67813e-21	8.13333e-19	GO:0034220	b	5	ion transmembrane transport	32; 10939; 208; 274; 287; 368; 444; 479; 486; 487; 496; 523; 525; 534; 776; 777; 781; 783; 785; 859; 1136; 1137; 1144; 1179; 1180; 1185; 1188; 1261; 1392; 1468; 1528; 1612; 1740; 1756; 1804; 1811; 1812; 1813; 1814; 1831; 2056; 2180; 2332; 2475; 2534; 2542; 2554; 2555; 2557; 2561; 2562; 2566; 2570; 2697; 2891; 2892; 2895; 2901; 2902; 2903; 2904; 2911; 3077; 3208; 3249; 3306; 3356; 3359; 3596; 3708…	KCNE2; HSPA2; FXYD2; FXYD3; SLC6A2; FAM155B; JPH2; EPO; AKT2; AFG3L2; HPCA; TRPV4; PKD2L1; ATP2C2; WWP2; CAV3; SLC25A10; CACNA1H; CACNA1I; DLG2; SLC39A14; CNGB3; WWP1; CACNA1D; CACNA1E; SLC34A1; CACNG2; SLC12A6; NOL3; SLC12A3; CUL5; GRIN1; NNT; TRPV1; TSPO2; KCNJ3; SLC38A3; SLC38A2; STRA6; TSC22D3; CLCN6; KCNAB3; PER2; CNNM2; CHERP; OPA1; SLC25A28; CACNA2D1; AKAP6; KCNMB2; KCNMB4; ACSL1; HCN4; GA…	1163	1163
2.42866e-21	5.6129e-20	GO:0051716	b	2	cellular response to stimulus	30; 89; 91; 95; 107; 114; 118; 128; 146; 147; 148; 152; 199; 79659; 208; 210; 213; 218; 221; 246; 247; 249; 258; 267; 269; 287; 324; 335; 338; 339; 343; 345; 348; 359; 384; 388; 390; 394; 403; 405; 407; 445; 65989; 65997; 487; 131566; 523; 525; 534; 596; 598; 638; 653; 655; 656; 657; 658; 660; 665; 670; 683; 687; 696; 726; 727; 759; 760; 768; 776; 781; 793; 796; 814; 816; 818; 859; 886; 887; 921;…	CRADD; HSPA2; SMARCC1; PRKAR1B; HSPA9; PCSK6; USP9X; TEX2; HIPK1; PJA2; PMM1; ASS1; ADIPOQ; LHX1; DLG2; DLG5; OR12D2; TPTE; PTGER4; NR0B2; PRNP; CAMK4; CXCL14; PDE10A; RAB11B; GLP1R; KDM2A; IRAK3; BANK1; IFNA10; VAC14; PLSCR4; SLC38A3; CYP2C8; TAS2R14; MUC2; TAS2R16; CAMK2G; TAS2R10; CAMK2B; FXR2; PIK3C2G; SMARCD1; OPA1; GATA6; CYP3A7; CYP3A4; CYP3A5; MUC13; MT1F; ADRA1A; JPH2; AKAP6; ADRA1B; ADR…	7661	7653
2.43332e-21	6.01029e-19	GO:0005887	c	4	integral component of plasma membrane	91; 107; 114; 146; 147; 148; 152; 269; 343; 359; 363; 364; 479; 486; 131566; 496; 658; 696; 727; 729; 783; 859; 886; 921; 923; 946; 969; 1007; 1056; 1129; 1132; 1133; 1136; 1137; 1144; 1147; 1179; 1180; 1188; 1233; 1244; 1271; 1378; 1630; 1740; 1804; 1811; 1812; 1813; 1814; 1896; 1956; 2045; 2047; 2206; 2263; 2264; 2315; 2346; 2554; 2555; 2557; 2561; 2562; 2566; 2570; 2690; 2693; 2697; 2703; 2740…	KCNE2; SLC6A2; FXYD2; FXYD3; GHR; MC2R; MMP24; HCN4; TRPV4; PKD2L1; MS4A2; CAV3; CLSTN2; TM7SF2; CACNA1H; CACNA1I; TMBIM6; DLG2; SLC39A14; B3GNT3; BTN1A1; TMPRSS2; SLC28A1; DCC; ADRA2C; CDH9; CACNG2; SLC12A6; SLC12A3; GLP1R; GP5; GRIN1; TRPV6; TRPV1; AQP6; AQP7; AQP2; SLC38A3; SLC38A2; STRA6; CLCN1; NPC1L1; AQP8; CD164; HTR4; PCDHGC3; GYPB; SLC6A16; PCDHGA1; GPR22; GYPA; FGFR4; FGFR2; TRPM6; FLRT…	1661	1659
3.62092e-21	7.56773e-19	GO:0031226	c	3	intrinsic component of plasma membrane	91; 107; 114; 146; 147; 148; 152; 269; 343; 359; 363; 364; 419; 486; 131566; 496; 658; 696; 727; 729; 783; 859; 886; 921; 923; 946; 969; 1007; 1056; 1129; 1132; 1133; 1136; 1137; 1144; 1147; 1179; 1180; 1188; 1233; 1244; 1271; 1378; 140803; 1630; 1740; 1804; 1811; 1812; 1813; 1814; 1896; 1956; 2045; 2047; 2159; 2206; 2263; 2264; 2315; 2346; 2554; 2555; 2557; 2561; 2562; 2566; 2570; 2690; 2693; 26…	KCNE2; SLC6A2; FXYD2; FXYD3; GHR; SPTB; MC2R; MMP24; HCN4; TRPV4; PKD2L1; MS4A2; CAV3; CLSTN2; TM7SF2; CACNA1H; CACNA1I; TMBIM6; DLG2; SLC39A14; B3GNT3; BTN1A1; TMPRSS2; SLC28A1; PRNP; DCC; ADRA2C; CDH9; CACNG2; SLC12A6; SLC12A3; GLP1R; GP5; GRIN1; TRPV6; TRPV1; AQP6; AQP7; PRMT8; AQP2; SLC38A3; SLC38A2; STRA6; CLCN1; NPC1L1; AQP8; CD164; HTR4; PCDHGC3; GYPB; SLC6A16; PCDHGA1; GPR22; GYPA; FGFR4;…	1740	1738
3.75194e-21	1.36383e-18	GO:0006812	b	5	cation transport	10939; 148; 274; 287; 479; 486; 487; 496; 523; 525; 534; 596; 776; 777; 781; 783; 785; 816; 818; 859; 1133; 1136; 1137; 1144; 1179; 1244; 1261; 1392; 1482; 1499; 1528; 1594; 1612; 1740; 1756; 1804; 1812; 1813; 1814; 1950; 2056; 2332; 2534; 2641; 2697; 2891; 2892; 2902; 2903; 2904; 2916; 3077; 3208; 3249; 3306; 3351; 3356; 3596; 3708; 3739; 3746; 3752; 3760; 3766; 3769; 3773; 3776; 3784; 3787; 379…	KCNE2; HSPA2; FXYD2; FXYD3; SLC6A2; FAM155B; OPA1; JPH2; EPO; KLHL3; AFG3L2; HPCA; PKP2; PKD2L1; ATP2C2; WWP2; CAV3; NKX2-5; CACNA1H; CACNA1I; DLG2; SLC39A14; CNGB3; CACNA1D; CACNA1E; SLC34A1; CACNG2; RAB11B; NOL3; SLC12A3; CUL5; GRIN1; NNT; TRPV1; KCNJ3; SLC38A3; SLC38A2; CAMK2G; CAMK2B; TRPV6; PER1; CNNM2; CHERP; OCA2; SLC25A28; CACNA2D1; TRPM6; KCNMB4; ADRA1A; AKAP6; KCNMB2; LMTK2; SYT5; GALR2…	1143	1142
4.13843e-21	1.80298e-19	GO:0005886	c	2	plasma membrane	20; 91; 107; 114; 118; 119; 132; 146; 147; 148; 152; 199; 79659; 208; 218; 221; 246; 247; 249; 250; 269; 274; 287; 320; 324; 335; 338; 343; 348; 359; 363; 364; 368; 388; 390; 394; 417; 419; 420; 444; 486; 131566; 496; 523; 525; 563; 582; 657; 658; 660; 683; 687; 696; 727; 729; 760; 768; 771; 776; 777; 781; 783; 785; 794; 859; 886; 887; 921; 923; 943; 946; 954; 969; 987; 999; 1006; 1007; 1013; 101…	HIF3A; HSPA2; UBL3; PCSK6; JPH2; TRPV4; L1CAM; CNNM2; CLASP2; HPSE2; TM7SF2; DLG2; DLG5; OR12D2; OR12D3; PTGER4; SLC28A1; PRNP; PTGER1; RNF114; GLP1R; IRAK3; GRIN1; TSPO2; KCNJ3; SLITRK5; SLC38A3; SLC38A2; TAS2R14; MUC2; TAS2R16; TAS2R10; PCDHGC3; PIK3C2G; GYPA; GYPB; MUC13; ADRA1A; HIPK3; AKAP6; ADRA1B; ADRA1D; PRRG2; HCN4; SLC17A5; ACE2; IPCEF1; TAS2R4; ARHGAP19; LGR5; ITGA9; GPR15; ENOX2; ATP6…	5778	5769
4.93967e-21	1.80298e-19	GO:0071944	c	2	cell periphery	20; 91; 107; 114; 118; 119; 132; 146; 147; 148; 152; 199; 79659; 208; 218; 221; 246; 247; 249; 250; 269; 274; 287; 320; 324; 335; 338; 343; 348; 359; 363; 364; 368; 388; 390; 394; 417; 419; 420; 444; 486; 131566; 496; 523; 525; 563; 582; 657; 658; 660; 683; 687; 696; 727; 729; 760; 768; 771; 776; 777; 781; 783; 785; 793; 794; 859; 886; 887; 921; 923; 943; 946; 954; 969; 987; 999; 1006; 1007; 1013…	HIF3A; HSPA2; UBL3; PCSK6; JPH2; TRPV4; L1CAM; CNNM2; CLASP2; HPSE2; TM7SF2; DLG2; DLG5; OR12D2; OR12D3; PTGER4; SLC28A1; PRNP; PTGER1; RNF114; GLP1R; IRAK3; GRIN1; TSPO2; KCNJ3; SLITRK5; SLC38A3; SLC38A2; TAS2R14; MUC2; TAS2R16; TAS2R10; PCDHGC3; PIK3C2G; GYPA; GYPB; MUC13; ADRA1A; HIPK3; AKAP6; ADRA1B; ADRA1D; PRRG2; ODAM; HCN4; SLC17A5; ACE2; IPCEF1; TAS2R4; ARHGAP19; LGR5; ITGA9; GPR15; ENOX2…	5888	5879
5.32506e-21	1.55811e-18	GO:0071310	b	4	cellular response to organic substance	91; 107; 114; 118; 199; 208; 210; 246; 249; 267; 269; 324; 335; 338; 339; 343; 405; 445; 65997; 523; 525; 534; 596; 598; 653; 655; 656; 657; 658; 687; 759; 760; 781; 793; 796; 816; 818; 859; 923; 943; 999; 1051; 1052; 1109; 1116; 1129; 1132; 1133; 1136; 1147; 1149; 1154; 1233; 1244; 1270; 1271; 50855; 1361; 1388; 1392; 1408; 1444; 1489; 1491; 1499; 1584; 1594; 1601; 1612; 1634; 1644; 6602; 1671; …	HSPA2; SMARCC1; HSPA9; PCSK6; HIPK1; PMM1; ASS1; ADIPOQ; LHX1; PTGER4; PRNP; GLP1R; IRAK3; GRIN1; IFNA10; SIRPA; IL2RA; SP1; CAMK2G; CAMK2B; SMARCD1; OPA1; GATA6; AKAP6; WDTC1; GTF2F2; PARP16; AKAP8; HCN4; FDX1; LGR5; LGR4; ATP6V1A; ACVR1B; DSTYK; GABRG2; GPLD1; DENND4C; APOA1; PEG10; APOB; SOX10; FKBP8; TNFRSF8; JAK3; NFIL3; GDF10; CACNA1H; IL5RA; TSPYL2; CHUK; LIN28A; KCNQ1; PPARA; CNTFR; ING2;…	2602	2602
9.7772e-21	6.39073e-19	GO:0042592	b	3	homeostatic process	20; 32; 33; 48; 89; 91; 10939; 107; 114; 118; 146; 147; 148; 213; 283; 287; 324; 335; 336; 338; 345; 346; 348; 359; 405; 487; 496; 523; 525; 534; 563; 582; 596; 760; 766; 771; 781; 783; 793; 794; 796; 859; 887; 1051; 1149; 1185; 1233; 1244; 1392; 1408; 27329; 1579; 1584; 1594; 1621; 1634; 1642; 1657; 1728; 1734; 1756; 1811; 1812; 1813; 1814; 1831; 1956; 1958; 2038; 2053; 2056; 2068; 2072; 2099; 2…	PCK2; SLC6A2; PCK1; KLHL3; ADD1; BAG3; PRR4; HSPA9; PTGFR; NQO1; JPH2; EPO; APOC4; AFG3L2; PNPLA2; APOC3; MDM1; ATP2C2; CNNM2; CYP4F2; CAV3; ADIPOQ; FA2H; DCN; FGGY; PBLD; SIRT1; MT1M; PTGER4; WNT10B; PRNP; PTGER1; PPARGC1A; THRA; SLC34A1; HNF1A; CYP39A1; SLC12A3; GLP1R; PIP; RIC3; GRIN1; GOT1; TRPV1; SLC4A5; JAK3; AKAP11; GPR3; AQP2; NF1; RFC1; RAB11FIP2; MUC2; TSC22D3; COX11; CRB1; CLCN6; GADD4…	1870	1870
4.63363e-20	2.77632e-18	GO:0044255	b	3	cellular lipid metabolic process	20; 28; 30; 32; 33; 34; 36; 38; 128; 130; 208; 221; 224; 225; 246; 247; 283; 335; 336; 338; 345; 348; 350; 525; 549; 660; 859; 887; 1056; 1109; 1133; 1154; 1208; 1381; 1392; 27329; 1544; 1551; 1553; 1555; 1558; 1559; 1562; 1576; 1577; 1579; 1892; 1956; 1962; 2052; 2053; 2168; 2173; 2180; 2475; 2528; 2581; 2627; 2639; 2693; 2710; 2819; 2822; 2938; 2948; 3033; 3158; 3356; 3613; 3630; 3815; 4023; 40…	PCK2; PECR; PCK1; SFTPB; RLBP1; PCCA; GSTA1; AKT2; PNLIP; APOC3; CYP4F2; CYP4F3; CAV3; ADIPOQ; STRA6; PNPLA2; EHHADH; ACSM3; ACSM5; DHRS3; PLA2G6; PLA2G3; ABCD2; VAC14; PIP4K2C; PIP4K2B; CYP2C9; B3GALT1; B3GALT2; LIPF; CYP2A13; MTM1; PCYT2; SCD5; PER2; IMPA2; LPL; PIK3C2G; ACOT11; GATA6; CYP3A7; CYP3A4; CYP3A5; GK; IP6K2; SOCS5; SOCS6; SOCS1; B3GALNT1; WDTC1; SOCS2; PTPN13; ACSL1; FA2H; KIT; ECHS…	1089	1087
7.3138e-20	4.04509e-18	GO:0048513	b	3	animal organ development	32; 89; 91; 107; 118; 119; 148; 79659; 208; 246; 247; 249; 258; 269; 283; 287; 325; 326; 335; 359; 363; 384; 394; 403; 405; 445; 473; 525; 596; 638; 639; 653; 655; 656; 657; 658; 760; 793; 814; 859; 886; 887; 999; 1041; 1046; 1051; 1106; 1116; 1144; 1270; 1271; 50855; 1378; 1380; 1392; 1406; 1419; 1444; 1448; 1482; 1489; 1499; 1500; 1544; 1579; 1594; 1601; 1628; 1630; 1634; 1638; 1735; 1756; 1812…	SMARCC1; HSPA9; PCSK6; JPH2; HIPK1; ASS1; ADIPOQ; HSF4; LHX1; DLG5; PTGER4; NR0B2; CAMK4; GRIN1; IFNA10; TSPO2; SLITRK5; SLC38A3; SLC38A2; CRB1; OPA1; GATA6; NEUROD6; CXCL14; ARID5B; ADRA1A; AKAP6; NEUROD4; ODAM; CSN3; LGR5; LGR4; ACVR1B; EVC; GPLD1; APOA1; TNNT2; SOX10; FKBP8; SOX15; JAK3; NF1; DIO3; GRM6; HNMT; CACNA1H; VNN1; HOXB1; SENP2; LIN28A; KCNQ1; CDK5RAP2; PPARA; CNTFR; ING2; SPDEF; PRD…	3503	3496
1.82697e-19	9.38278e-18	GO:0051239	b	3	regulation of multicellular organismal process	32; 33; 89; 91; 10939; 118; 146; 147; 148; 152; 199; 225; 247; 274; 287; 324; 325; 335; 336; 345; 348; 350; 354; 384; 388; 405; 443; 444; 486; 487; 596; 639; 653; 655; 657; 658; 696; 727; 760; 776; 781; 783; 785; 796; 814; 816; 818; 859; 923; 943; 1041; 1051; 1116; 1129; 1136; 1147; 1149; 1270; 50855; 1378; 1392; 1482; 1491; 1499; 27329; 1594; 1601; 1621; 1630; 1634; 1638; 1734; 1735; 1756; 1793;…	HSPA9; JPH2; HIPK1; L1CAM; ADIPOQ; LHX1; OTUD7B; DLG5; PTGER4; PRNP; PTGER1; IRAK3; GRIN1; ABCD2; KCNJ3; SLITRK5; SIRPA; RIOK3; SP1; CAMK2G; CAMK2B; SMR3A; OPA1; GATA6; ADRA1A; AKAP6; ADRA1B; ADRA1D; ORM2; AKAP8; HCN4; ANGPTL3; MAF; ACE2; YBX2; LGR4; ATP2A1; ACVR1B; RIT2; PUM2; GPLD1; PRG3; PTGDS; APOA1; APOA2; APOE; SOX10; APOM; SOX15; APOH; CNTF; HRH2; JAK3; NF1; DIO3; GRM1; GDF10; CACNA1H; IL5…	3158	3155
1.9861e-19	9.52003e-18	GO:0006810	b	3	transport	20; 30; 32; 48; 10939; 107; 114; 118; 119; 148; 152; 173; 174; 178; 189; 199; 79659; 208; 210; 213; 221; 225; 230; 246; 274; 283; 287; 320; 335; 336; 338; 343; 345; 346; 348; 350; 359; 363; 364; 368; 388; 403; 407; 444; 486; 487; 496; 523; 525; 534; 563; 582; 596; 598; 665; 683; 759; 760; 761; 766; 768; 771; 776; 777; 781; 783; 785; 94081; 816; 818; 859; 886; 887; 921; 923; 999; 1051; 1056; 1109;…	HSPA2; AGL; AP1M2; HSPA9; PCSK6; USP9X; JPH2; ADIPOQ; DLG2; NR0B2; SLC28A1; PRNP; GLP1R; GRIN1; ABCD2; TSPO2; KCNJ3; SLC38A3; SLC38A2; CAMK2G; CAMK2B; SLC45A2; OSBPL9; OPA1; SGK3; ADRA1A; AKAP6; LMTK2; ORM2; PIPOX; AKAP8; HCN4; TEX2; CSN3; ACE2; IPCEF1; ATP6V1A; ATP2A1; GABRG2; RIT2; GPLD1; PRG3; SFXN1; PTGDS; TST; APOA1; APOA2; GPRASP1; APOE; APOB; XPO7; P2RX6; APOH; HRH2; CYP27B1; ZIC1; GRM6; G…	5099	5094
2.35594e-19	5.09382e-17	GO:0015075	m	3	ion transmembrane transporter activity	363; 368; 487; 496; 523; 525; 776; 777; 781; 783; 785; 94081; 1109; 1136; 1137; 1144; 1179; 1180; 1185; 1188; 1244; 1261; 140803; 1468; 1528; 1811; 2542; 2554; 2555; 2557; 2561; 2562; 2566; 2570; 2697; 2891; 2892; 2895; 2901; 2902; 2903; 2904; 3351; 3359; 3708; 3739; 3746; 3752; 3760; 3766; 3769; 3773; 3776; 3784; 3787; 3954; 4891; 4948; 5172; 5349; 6005; 6006; 6007; 6326; 6327; 6332; 6336; 6530;…	KCNE2; SLC6A2; FXYD3; HCN4; SLC30A9; TRPV4; PKD2L1; ATP2C2; SLC25A12; SLC25A10; CACNA1H; CACNA1I; SLC39A14; CNGB3; SLC28A1; CACNA1D; CACNA1E; SLC34A1; CACNG2; SLC12A6; SLC12A3; CUL5; GRIN1; NNT; TRPV1; AQP6; SLC38A4; SLC38A3; SLC38A2; SLC25A1; CLCN6; KCNAB3; SLC45A2; TRPV6; OCA2; SLC25A28; CACNA2D1; KCNMB2; KCNMB4; SLC2A2; RHAG; SLC19A2; RHD; ATP6V1A; ATP2A1; SLC7A8; SLC7A9; GRIA2; GABRG2; SLC17A…	866	866
3.80136e-19	5.09382e-17	GO:0015318	m	3	inorganic molecular entity transmembrane transporter activity	343; 359; 363; 364; 368; 487; 496; 523; 525; 776; 777; 781; 783; 785; 94081; 1109; 1136; 1137; 1144; 1179; 1180; 1185; 1188; 1244; 1261; 140803; 1468; 1528; 1811; 2542; 2554; 2555; 2557; 2561; 2562; 2566; 2570; 2891; 2892; 2895; 2901; 2902; 2903; 2904; 3351; 3359; 3708; 3739; 3746; 3752; 3760; 3766; 3769; 3773; 3776; 3784; 3787; 3954; 4891; 4948; 5172; 5349; 6326; 6327; 6332; 6336; 6530; 6505; 65…	KCNE2; SLC6A2; FXYD3; TRPV4; PKD2L1; ATP2C2; SLC25A12; SLC25A10; CACNA1H; CACNA1I; SLC39A14; CNGB3; SLC28A1; CACNA1D; CACNA1E; SLC34A1; CACNG2; SLC12A6; SLC12A3; CUL5; GRIN1; NNT; TRPV1; AQP6; AQP7; AQP2; SLC38A3; SLC38A2; STRA6; SLC25A1; CLCN6; AQP8; SLC45A2; TRPV6; OCA2; SLC25A28; CACNA2D1; KCNMB2; KCNMB4; HCN4; SLC19A2; KCNV2; ATP6V1A; ATP2A1; SLC7A8; SLC7A9; GRIA2; GABRG2; SLC17A1; SFXN1; SLC…	809	809
5.53691e-19	4.04194e-17	GO:0022857	m	2	transmembrane transporter activity	20; 225; 343; 359; 363; 364; 368; 487; 496; 523; 525; 534; 563; 596; 776; 777; 781; 783; 785; 94081; 1109; 1136; 1137; 1144; 1179; 1180; 1185; 1188; 1244; 1261; 140803; 1468; 1528; 1811; 2542; 2554; 2555; 2557; 2561; 2562; 2566; 2570; 2697; 2703; 2705; 2707; 2891; 2892; 2895; 2901; 2902; 2903; 2904; 3177; 3263; 3351; 3359; 3708; 3739; 3746; 3752; 3760; 3766; 3769; 3773; 3776; 3784; 3787; 3954; 40…	KCNE2; SLC6A2; FXYD3; HCN4; SLC30A9; TRPV4; PKD2L1; ATP2C2; SLC25A12; SLC25A10; CACNA1H; CACNA1I; ABCA11P; SLC39A14; CNGB3; SLC28A1; CACNA1D; CACNA1E; SLC34A1; CACNG2; SLC12A6; SLC12A3; CUL5; GRIN1; ABCD2; TRPV1; GJD2; AQP6; AQP7; AQP2; SLC38A3; SLC38A2; SLC19A3; CLCN1; CLCN6; AQP8; SLC45A2; TRPV6; OCA2; SLC25A28; CACNA2D1; SEC63; KCNMB2; KCNMB4; SLC2A5; SLC2A2; CNNM1; RHAG; SLC19A2; RHD; ATP6V1A…	1067	1067
1.01544e-18	2.39379e-16	GO:0048878	b	4	chemical homeostasis	20; 48; 10939; 107; 114; 146; 147; 148; 287; 335; 336; 338; 345; 346; 348; 359; 479; 487; 496; 523; 525; 534; 596; 760; 766; 771; 781; 783; 793; 794; 796; 859; 887; 1233; 1244; 1361; 1392; 1408; 27329; 1579; 1584; 1594; 1621; 1634; 1642; 1657; 1756; 1811; 1812; 1813; 1814; 1956; 2038; 2053; 2056; 2099; 2264; 2534; 2641; 2658; 2696; 2697; 2730; 2740; 2744; 2805; 2822; 2835; 2901; 2902; 2903; 2904;…	PCK2; PCK1; KLHL3; FAM155B; PTGFR; JPH2; EPO; APOC4; AFG3L2; SLC30A9; APOC3; ATP2C2; CNNM2; CYP4F2; CAV3; ADIPOQ; FA2H; DCN; SLC39A14; PNPLA2; PTGER4; ACSM3; PRNP; PTGER1; SLC34A1; HNF1A; CYP39A1; SLC12A3; GLP1R; TRPV4; GRIN1; GOT1; TRPV1; AKAP11; AQP2; LIPG; FOXA2; COX11; RIC3; CORIN; TRPV6; LPL; CHERP; OPA1; FGFR4; CACNA2D1; ADCY1; ADRA1A; DBH; AKAP6; ADRA1B; ADRA1D; WDTC1; ADCY8; CPB2; GALR2; …	1165	1165
1.14536e-18	2.39379e-16	GO:0051049	b	4	regulation of transport	20; 107; 114; 148; 152; 208; 246; 274; 283; 287; 320; 335; 336; 345; 348; 486; 487; 596; 665; 760; 766; 776; 777; 781; 783; 785; 816; 818; 859; 886; 999; 1051; 1136; 1137; 1180; 1188; 1244; 50855; 1361; 1389; 1392; 1408; 1409; 1482; 1499; 1579; 1601; 1612; 1740; 1756; 1804; 1812; 1813; 1814; 1950; 1956; 2056; 2180; 2332; 2475; 2534; 2641; 2661; 2688; 2691; 2693; 2696; 2697; 2737; 2740; 2746; 2822…	PCK2; HSPA2; USP46; FXYD2; FXYD3; BAG3; HUWE1; TNNC1; HCN4; JPH2; EPO; AKT2; HPCA; APOC3; CREBL2; KCNB2; ATP2C2; DAB2; CYP4F2; THBS1; CAV3; ADIPOQ; NKX2-5; CACNA1H; CACNA1I; DLG2; SCN2B; ITSN1; PRL; CACNA1D; CACNA1E; PARD6A; ADRA2C; SLC34A1; STAP1; PLA2G3; GLP1R; CDH1; GRIN1; TRPV6; SIRPA; NECAB2; BMP8A; RAB11FIP3; SCAMP5; IRS2; SLC38A3; CLCN1; CAMK2G; RANGAP1; CAMK2B; CACNG3; CORIN; TF; PER1; NE…	1715	1713
2.32915e-18	1.04666e-16	GO:1901698	b	3	response to nitrogen compound	18; 107; 114; 189; 208; 210; 218; 267; 324; 339; 343; 348; 445; 496; 523; 525; 534; 655; 760; 781; 859; 999; 1051; 1129; 1132; 1133; 1136; 1147; 1244; 1261; 1392; 1444; 1499; 1584; 1621; 1644; 1728; 1800; 1811; 1812; 1813; 1814; 1843; 1956; 1958; 2155; 2230; 2332; 2354; 2475; 2534; 2561; 2562; 2566; 429; 2641; 2688; 2689; 2690; 2693; 2697; 2730; 2731; 2740; 2776; 2798; 2805; 2819; 2822; 2875; 290…	PCK2; TRIM13; PCK1; GOLPH3; GHR; FBXO17; NQO1; AKT2; SMARCC1; HPCA; USP25; ASS1; CAV3; ADIPOQ; SLC39A14; PRL; WNT10B; PRNP; SLC34A1; KHK; GLP1R; CDH1; IRAK3; GRIN1; IFNA10; TRPV1; PIP4K2C; PIP4K2B; SOCS5; IRS2; ATP6V0E2; SP1; RANGAP1; AQP8; PER1; LPL; OPA1; GPT; MDM2; CACNA2D1; MAN1A1; SHMT1; ADCY1; BMP7; DBH; AKAP6; SOCS1; GH1; GH2; SOCS2; ADCY8; HCN4; CSHL1; RBBP4; APOBEC1; APC; FDX1; GABRB2; W…	1067	1066
2.45306e-18	7.13351e-16	GO:0043269	b	5	regulation of ion transport	208; 274; 287; 335; 348; 486; 487; 596; 760; 766; 776; 777; 781; 783; 785; 816; 818; 859; 1051; 1136; 1137; 1180; 1188; 1244; 1392; 1408; 1482; 1499; 1579; 1612; 1740; 1756; 1804; 1812; 1813; 1814; 1950; 2056; 2180; 2332; 2475; 2534; 2641; 2697; 2891; 2892; 2902; 2903; 2904; 2916; 3077; 3208; 3306; 3351; 3356; 3359; 3596; 3739; 3746; 3752; 3760; 3766; 3769; 3773; 3784; 3787; 3792; 4129; 4842; 487…	KCNE2; HSPA2; FXYD2; FXYD3; FXYD7; JPH2; EPO; AKT2; HPCA; PKP2; KCNB2; ATP2C2; WWP2; CYP4F2; THBS1; CAV3; NKX2-5; CACNA1H; CACNA1I; DLG2; PRNP; CACNA1E; SLC34A1; PLA2G3; GRIN1; SLC38A3; CLCN1; CAMK2G; CAMK2B; PER2; PER1; CACNA2D1; AKAP6; ACSL1; SYT5; GALR2; DPP6; ACE2; KCNV2; DMD; ATP2A1; SNX4; GRIA2; GRIA3; SNTA1; HCN4; NOX1; PLA2G1B; CRH; SPTBN4; APOA1; APOE; PPARGC1A; EGF; SYT13; RAB11B; HTR2A…	691	690
2.90821e-18	5.31839e-16	GO:0032870	b	4	cellular response to hormone stimulus	107; 114; 208; 324; 338; 339; 445; 523; 525; 534; 655; 687; 760; 1109; 1129; 1132; 1133; 1136; 1244; 1392; 1408; 1444; 1584; 1601; 1843; 1956; 2002; 2099; 2100; 2104; 2180; 2235; 2354; 2534; 2627; 2641; 2688; 2689; 2690; 2693; 2697; 2730; 2740; 2776; 2798; 2805; 2822; 2875; 3164; 3630; 3643; 3718; 3815; 4023; 4306; 4504; 4654; 4656; 4824; 4929; 4976; 5105; 5106; 5140; 5164; 5166; 5187; 5251; 5295…	PCK2; PCK1; GHR; PPARGC1A; GATA6; AKT2; SMARCC1; DAB2; ASS1; ADIPOQ; CACNA1H; RARB; SLC39A14; PTGER4; PRL; WNT10B; THRA; SLC34A1; GLP1R; GOT1; PIP4K2C; PIP4K2B; DDIT4; SP1; RANGAP1; PER1; LPL; OPA1; GPT; ADCY1; BMP7; SOCS1; GH1; GH2; SOCS2; ACSL1; ADCY8; CSHL1; KIT; APOBEC1; ELK1; APC; WDTC1; LGR5; LGR4; ATP6V1A; SNX5; TSHB; KAT2B; GPLD1; PLA2G1B; DENND4C; CRH; APOB; PRLR; UBE3A; ZFP36; JAK3; PIK…	665	665
2.92496e-18	8.54089e-17	GO:0097458	c	2	neuron part	34; 107; 114; 118; 119; 148; 152; 191; 267; 274; 283; 287; 320; 338; 348; 403; 407; 445; 525; 598; 657; 658; 760; 776; 783; 793; 794; 796; 816; 818; 1006; 1007; 1056; 1068; 1129; 1132; 1133; 1136; 1137; 1144; 1233; 1261; 1270; 1392; 1500; 1630; 1644; 6602; 1728; 1740; 1756; 1762; 1812; 1813; 1814; 1821; 1917; 1996; 2002; 2045; 2047; 2332; 2475; 2534; 2554; 2555; 2557; 2561; 2562; 2566; 2570; 2571…	BCL2L1; SLC6A2; SMARCC1; ADD2; ADD1; DPF3; UNC13A; RIC3; USP9X; NQO1; USH1C; HPCA; TRPV4; L1CAM; ATXN10; PMM1; ASS1; GABRB2; CLSTN2; CACNA1H; CACNA1I; DLG2; DLG5; AHCYL2; ITSN1; MPP2; CNGB3; ARC; CACNA1D; DCC; ADRA2C; CDH9; CDH8; HTR2A; GRIN1; GOT1; TRPV1; RGS12; LRP2; SCAMP5; IFT57; SLC38A2; CAMK2G; CRB1; RANGAP1; CAMK2B; CACNG3; SRGAP2; HTR4; MYO3A; SMARCD1; OPA1; LRP6; TMEM100; FLRT3; LMTK2; A…	1748	1747
3.22752e-18	6.71323e-17	GO:0051234	b	2	establishment of localization	20; 30; 32; 48; 10939; 107; 114; 118; 119; 148; 152; 173; 174; 178; 189; 199; 79659; 208; 210; 213; 221; 225; 230; 246; 274; 283; 287; 320; 335; 336; 338; 343; 345; 346; 348; 350; 359; 363; 364; 368; 388; 403; 407; 444; 486; 487; 496; 523; 525; 534; 563; 582; 596; 598; 665; 683; 759; 760; 761; 766; 768; 771; 776; 777; 781; 783; 785; 94081; 816; 818; 859; 886; 887; 921; 923; 999; 1051; 1056; 1109;…	HSPA2; AGL; AP1M2; HSPA9; PCSK6; USP9X; JPH2; ADIPOQ; DLG2; NR0B2; SLC28A1; PRNP; GLP1R; GRIN1; ABCD2; TSPO2; KCNJ3; SLC38A3; SLC38A2; CAMK2G; CAMK2B; SLC45A2; OSBPL9; OPA1; SGK3; ADRA1A; CDK5RAP2; AKAP6; LMTK2; ORM2; PIPOX; AKAP8; HCN4; TEX2; CSN3; ACE2; IPCEF1; ATP6V1A; ATP2A1; GABRG2; RIT2; GPLD1; PRG3; SFXN1; PTGDS; TST; APOA1; APOA2; GPRASP1; APOE; APOB; XPO7; P2RX6; APOH; HRH2; CYP27B1; ZIC…	5250	5245
4.77418e-18	2.0192e-16	GO:0023051	b	3	regulation of signaling	89; 91; 107; 114; 146; 147; 148; 152; 79659; 246; 247; 267; 287; 320; 324; 335; 345; 348; 388; 394; 405; 407; 444; 65989; 65997; 486; 487; 596; 598; 638; 653; 655; 656; 657; 658; 683; 727; 766; 776; 777; 783; 793; 794; 816; 859; 886; 957; 999; 1056; 1081; 1116; 1124; 1136; 1147; 1149; 1154; 1270; 1388; 1392; 1408; 1444; 1482; 1489; 1491; 1499; 1500; 1594; 1601; 1612; 1621; 1630; 1634; 1740; 1756;…	GOLPH3; PCSK6; HIPK3; HIPK1; FKBP8; ADIPOQ; DLG2; DLG5; NR0B2; PRNP; PDE10A; GLP1R; IRAK3; BANK1; IFNA10; SIRPA; CAMK2B; OPA1; ADRA1A; JPH2; AKAP6; ADRA1B; ADRA1D; USP34; ACE2; IL24; LGR5; LGR4; ATP2A1; ACVR1B; DSTYK; EVC; RIT2; PUM2; GPLD1; DENND4C; IQSEC2; APOA1; PEG10; GPRASP1; APOE; SOX10; CNTF; JAK3; NF1; ZIC1; KSR1; GRM6; GRM1; GDF10; TSPYL5; NUPR1; GUCY2D; GRP; CHUK; LIN28A; OTUD7B; PPARA;…	3492	3490
7.72974e-18	3.0876e-16	GO:0010817	b	3	regulation of hormone levels	30; 114; 130; 152; 335; 405; 653; 776; 777; 818; 866; 886; 1081; 1109; 1136; 1244; 1381; 1392; 1428; 1544; 1551; 1558; 1559; 1562; 1576; 1577; 1584; 1594; 1733; 1734; 1735; 1813; 1956; 1958; 2099; 2230; 2641; 2661; 2690; 2691; 2693; 2696; 2697; 2740; 2746; 2822; 2922; 3033; 3077; 3172; 3249; 3283; 3284; 3291; 3294; 3623; 3630; 3708; 4089; 4311; 4760; 4803; 4824; 5046; 5106; 5208; 5578; 5798; 5861…	PCK2; GHR; PCSK6; ADIPOQ; CACNA1H; SLC39A14; ITSN1; NR0B2; CACNA1D; CACNA1E; ADRA2C; PLA2G6; PLA2G3; GLP1R; TRPV6; DIO1; RAB11FIP3; BMP8A; RAB11FIP2; CAMK2G; CORIN; PER2; CYP3A7; CYP3A4; CYP3A5; BMP5; ADCY8; SLC2A2; FOXA2; HSD3B1; HSD3B2; ACE2; FDX1; NGF; VDR; SLC7A8; SNX4; TSHB; H6PD; GPLD1; IRS2; CRH; APOA1; GCG; EGR1; PPARGC1A; PNPLA2; RAB11B; CYP27B1; DIO2; DIO3; SIRT3; TFR2; GRP; DHRS11; ALD…	543	543
9.48877e-18	3.4634e-16	GO:0043167	m	2	ion binding	18; 20; 28; 32; 33; 34; 36; 38; 48; 89; 91; 95; 10939; 107; 114; 128; 130; 132; 173; 174; 189; 199; 79659; 208; 210; 213; 225; 246; 247; 249; 250; 267; 269; 274; 283; 316; 325; 326; 335; 336; 338; 339; 345; 348; 350; 368; 384; 388; 390; 394; 403; 416; 443; 444; 445; 65989; 65997; 473; 487; 523; 525; 635; 639; 655; 657; 658; 660; 687; 759; 760; 761; 766; 768; 771; 776; 777; 781; 793; 794; 810; 814…	HSPA2; GOLPH3; RNF11; ZCCHC14; HSPA9; PCSK6; JPH2; HIPK1; P4HA1; PMM1; ASS1; ADIPOQ; FA2H; CYP3A43; LHX1; OTUD7B; ZBTB38; PRNP; CAMK4; PDE10A; RNF114; RAB11B; KDM2A; IRAK3; GRIN1; ABCD2; PLSCR4; ZMYM3; ZNF43; RIOK3; SP1; CAMK2G; SP4; CAMK2B; PCDHGC3; PIK3C2G; OPA1; GATA6; CYP3A7; CYP3A4; CYP3A5; GK; BMX; PRRG4; HIPK3; TNKS2; LMTK2; PRRG2; GTF2F2; EDIL3; LECT2; AKAP8; HCN4; ANGPTL3; F9; ACE2; FDX1…	6337	6320
1.63981e-17	2.6656e-15	GO:0010243	b	4	response to organonitrogen compound	18; 107; 114; 189; 208; 210; 218; 267; 324; 339; 343; 348; 445; 496; 523; 525; 534; 655; 760; 781; 859; 999; 1051; 1147; 1244; 1261; 1392; 1444; 1499; 1584; 1621; 1644; 1728; 1811; 1812; 1813; 1814; 1843; 1956; 1958; 2155; 2230; 2354; 2475; 2534; 2561; 2562; 2566; 429; 2641; 2688; 2689; 2690; 2693; 2697; 2730; 2731; 2740; 2798; 2805; 2819; 2822; 2875; 2902; 2903; 3164; 3176; 3208; 3291; 3351; 335…	PCK2; TRIM13; PCK1; GOLPH3; GHR; FBXO17; NQO1; AKT2; SMARCC1; HPCA; USP25; ASS1; CAV3; ADIPOQ; SLC39A14; PRL; WNT10B; PRNP; SLC34A1; KHK; GLP1R; CDH1; IRAK3; GRIN1; GOT1; TRPV1; PIP4K2C; PIP4K2B; SOCS5; IRS2; SP1; RANGAP1; AQP8; PER1; LPL; OPA1; GPT; MDM2; CACNA2D1; MAN1A1; SHMT1; ADCY1; BMP7; DBH; AKAP6; SOCS1; GH1; GH2; SOCS2; ADCY8; HCN4; CSHL1; RBBP4; APOBEC1; APC; FDX1; GABRB2; WDTC1; ATP6V1…	972	971
2.52033e-17	9.53744e-16	GO:0032879	b	3	regulation of localization	20; 32; 91; 107; 114; 148; 152; 199; 208; 246; 247; 274; 283; 287; 320; 324; 326; 335; 336; 338; 345; 346; 348; 350; 388; 486; 487; 596; 598; 653; 655; 657; 665; 683; 727; 760; 766; 776; 777; 781; 783; 785; 816; 818; 859; 886; 999; 1051; 1081; 1136; 1137; 1149; 1180; 1188; 1244; 50855; 1389; 1392; 1408; 1409; 1482; 1499; 27329; 1579; 1601; 1612; 1634; 1672; 1740; 1756; 1793; 1800; 1804; 1812; 181…	HSPA2; JPH2; ADIPOQ; DLG2; DLG5; PTGER4; NR0B2; PRNP; RAB11B; GLP1R; GRIN1; SLC38A3; SP1; CAMK2G; CAMK2B; CXCL14; ADRA1A; AKAP6; HCN4; ANGPTL3; ACE2; IL24; ATP2A1; ACVR1B; RIT2; GPLD1; IQSEC2; APOA1; APOA2; APOE; APOB; APOH; NF2; NF1; ZIC1; GRM6; CACNA1H; GRP; KCNK10; KCNQ1; OTUD7B; PPARA; TACR2; KCNH6; DNAJC6; INS; GHRH; VSNL1; SMAD4; LETM1; PARD6B; SMO; RHOB; PLP1; AP1AR; NEDD9; S100A7; SCN11A;…	2686	2684
3.15425e-17	4.61467e-15	GO:1901605	b	4	alpha-amino acid metabolic process	36; 38; 189; 191; 275; 384; 420; 443; 445; 549; 635; 1428; 1491; 1610; 1638; 1757; 1800; 2571; 2572; 2593; 2628; 2639; 2729; 2730; 2731; 2744; 2746; 2752; 2805; 2875; 3081; 3172; 3176; 3242; 4329; 4482; 4524; 4842; 4942; 5033; 5053; 5625; 5860; 6470; 7263; 50507; 7915; 8604; 8659; 9056; 10157; 10249; 10588; 10841; 51268; 23382; 441024; 29968; 55256; 23498; 23576; 23743; 56922; 58478; 58510; 26227…	GAMT; GNMT; PHGDH; SLC7A7; HNF4A; GLUL; OAT; BHMT2; NOX4; PAH; TST; GLS; CTH; GAD1; GCDH; PSAT1; MTHFD2L; GCLM; BHMT; GATM; AASS; ASS1; GLDC; DAO; GCLC; DPEP1; MTHFR; ACAT1; FTCD; GAD2; QDPR; DCT; GOT1; SLC25A12; AMT; P4HA1; NOS1; ART4; ADI1; HPD; AUH; ENOPH1; MTHFS; MCCC1; CRYM; ALDH6A1; ACADSB; GPT; HGD; MCCC2; SHMT1; ASPA; ALDH8A1; ALDH4A1; PIPOX; ARG2; AHCYL2; AGXT; GLUD1; HNMT; PRODH; PRODH2…	228	228
4.53754e-17	6.03493e-15	GO:0010646	b	4	regulation of cell communication	89; 91; 107; 114; 146; 147; 148; 152; 246; 247; 267; 287; 320; 324; 335; 345; 348; 388; 394; 405; 407; 65989; 65997; 596; 598; 638; 653; 655; 656; 657; 658; 683; 727; 766; 776; 777; 783; 793; 794; 816; 859; 886; 957; 999; 1056; 1081; 1116; 1124; 1136; 1147; 1149; 1154; 1270; 1388; 1392; 1408; 1444; 1482; 1489; 1491; 1499; 1500; 1594; 1601; 1612; 1621; 1630; 1634; 1740; 1756; 1812; 1813; 1814; 184…	GOLPH3; PCSK6; HIPK3; HIPK1; FKBP8; ADIPOQ; DLG2; DLG5; NR0B2; PRNP; PDE10A; GLP1R; IRAK3; BANK1; IFNA10; SIRPA; CAMK2B; OPA1; ADRA1A; JPH2; AKAP6; ADRA1B; ADRA1D; ACE2; IL24; LGR5; LGR4; ACVR1B; DSTYK; EVC; RIT2; PUM2; GPLD1; DENND4C; IQSEC2; APOA1; PEG10; GPRASP1; APOE; SOX10; CNTF; JAK3; NF1; ZIC1; KSR1; GRM6; GRM1; GDF10; TSPYL5; NUPR1; GUCY2D; GRP; CHUK; LIN28A; OTUD7B; PPARA; TACR2; ING2; T…	3447	3445
6.92048e-17	1.67706e-14	GO:0050801	b	5	ion homeostasis	48; 10939; 114; 146; 147; 148; 287; 335; 348; 479; 487; 496; 523; 525; 534; 596; 760; 766; 771; 781; 783; 793; 794; 796; 859; 887; 1233; 1244; 1353; 1392; 27329; 1579; 1594; 1634; 1657; 1756; 1811; 1812; 1813; 1814; 1956; 2038; 2056; 2099; 2264; 2534; 2658; 2696; 2697; 2730; 2740; 2744; 2805; 2835; 2902; 2903; 2904; 2911; 3061; 3077; 3172; 3263; 3351; 3356; 3596; 3630; 3708; 3766; 3792; 3827; 395…	KLHL3; FAM155B; RIC3; JPH2; EPO; AFG3L2; SLC30A9; ATP2C2; CYP4F2; CAV3; DCN; SLC39A14; PTGER4; PRNP; PTGER1; SLC34A1; SLC12A6; SLC12A3; GLP1R; TRPV4; GRIN1; GOT1; TRPV1; LIPG; CORIN; TRPV6; CNNM2; CHERP; FGFR4; CACNA2D1; ADRA1A; AKAP6; ADRA1B; ADRA1D; ADCY8; HCN4; GALR2; RHAG; ANGPTL3; HCRTR1; PLCE1; IL13; ATP6V1A; ATP2A1; SLC7A8; FBXL5; EPB42; SIRT1; NOX1; HPX; PLA2G1B; CRH; APOA1; CCKBR; SLC9A6…	810	810
7.53464e-17	2.7087e-15	GO:0048518	b	3	positive regulation of biological process	20; 32; 33; 89; 91; 107; 114; 118; 146; 147; 148; 152; 199; 79659; 208; 218; 225; 246; 247; 267; 274; 283; 287; 324; 325; 326; 335; 336; 338; 339; 346; 348; 350; 384; 388; 405; 443; 444; 445; 473; 486; 487; 563; 596; 598; 638; 653; 655; 656; 657; 658; 660; 665; 683; 696; 727; 729; 54738; 760; 766; 776; 781; 783; 793; 794; 796; 814; 816; 859; 887; 921; 923; 943; 957; 999; 1013; 1046; 1051; 1052; 1…	HSPA2; SMARCC1; USP9X; JPH2; FKBP6; L1CAM; HPSE2; ASS1; ADIPOQ; LHX1; DLG5; ZBTB38; PTGER4; NR0B2; PRNP; CAMK4; IRAK3; GRIN1; ABCD2; VAC14; SLITRK5; ZNF43; IRS2; SLC38A3; RIOK3; MUC2; CAMK2B; EHF; FXR2; SMARCD1; OPA1; GATA6; MUC16; MUC13; CXCL14; ADRA1A; CDK5RAP2; AKAP6; ADRA1B; ADRA1D; ORM2; GTF2F2; PARP16; EDIL3; AKAP8; HIPK1; USP34; ANGPTL3; GADD45G; MAF; ACE2; YBX2; ELAVL4; LGR4; HMGN5; ATP2A…	6243	6239
8.51637e-17	2.07232e-15	GO:0045177	c	2	apical part of cell	114; 79659; 287; 343; 359; 363; 368; 523; 525; 760; 1087; 1244; 1271; 50855; 140803; 1579; 1800; 1811; 1814; 1896; 1956; 2168; 2697; 2779; 2813; 3077; 3249; 3570; 3776; 4036; 4072; 4430; 4647; 4771; 4891; 5002; 5144; 5172; 5174; 5584; 5727; 5874; 5962; 6505; 6514; 6518; 6555; 6559; 6567; 6568; 6569; 6580; 6583; 6584; 55867; 6712; 6814; 7018; 7082; 7369; 7430; 50507; 8029; 54825; 8529; 8647; 8972;…	EPB41L4B; CYP4F2; SLC39A14; PARD6B; PARD6A; SLC34A1; SLC12A3; TRPV4; SLC47A1; GP2; AQP6; AQP2; SLC38A3; CRB1; AQP8; EDA; USH1C; MUC13; RAB27B; SLC2A5; ADCY8; SLC2A2; EDAR; ACE2; ATP6V1A; SLC7A8; SLC7A9; DSTYK; SLC17A1; NOX4; SLC17A3; DPEP1; SLC11A2; AMN; MGAM; NF2; CEACAM7; TRPM6; ABCB11; SLC26A3; SLC26A4; CNTFR; DYNC2H1; GJA1; ABCG2; CDHR2; CDHR5; ATP6V0A4; SLC22A5; PDZD3; SLC22A1; SLC22A8; MYO1…	415	415
9.93527e-17	3.40165e-15	GO:1901615	b	3	organic hydroxy compound metabolic process	20; 30; 32; 33; 89; 128; 130; 217; 219; 221; 224; 246; 247; 335; 336; 338; 348; 596; 653; 1056; 1081; 1109; 1428; 27329; 1544; 1551; 1558; 1559; 1576; 1577; 1579; 1584; 1594; 1610; 1621; 1638; 1644; 1733; 1734; 1735; 1812; 1813; 1814; 2053; 2230; 2264; 2330; 2710; 2805; 2819; 2903; 3158; 3249; 3479; 3613; 3815; 4036; 4047; 4051; 4128; 4129; 4504; 4598; 4929; 4948; 4952; 5007; 5053; 5105; 5106; 52…	PCK2; PECR; PCK1; TM7SF2; PAH; CYP4F2; CYP4F3; CYP3A4; CACNA1H; PNPLA2; NR0B2; DHRS3; SLC34A1; CYP39A1; DCT; GOT1; DIO1; CYP2C9; FMO5; SP1; PNPLA4; SLC45A2; PER2; IMPA2; OSBPL9; OCA2; CYP3A7; FGFR4; CYP3A5; GK; IP6K2; DBH; BMP5; MBTPS2; MBTPS1; KIT; GALR2; ANGPTL3; FDX1; OSBP; VDR; ALDH3A2; H6PD; ACADL; APOA1; APOA2; APOE; APOB; CEL; SLC25A12; NR4A2; ITPKC; CYP27B1; DIO2; DIO3; SIRT1; IGF1; NUDT4…	547	547
1.34715e-16	4.40274e-15	GO:0044283	b	3	small molecule biosynthetic process	20; 32; 33; 38; 89; 132; 189; 225; 229; 230; 246; 247; 335; 338; 345; 348; 405; 443; 445; 622; 635; 653; 954; 957; 1109; 1468; 1491; 1544; 1558; 1559; 1576; 1579; 1584; 1594; 1621; 1634; 1642; 1807; 1950; 1958; 2053; 2203; 2264; 2346; 2542; 2571; 2593; 2628; 2641; 2744; 2746; 2752; 2805; 2819; 2875; 2948; 3158; 3356; 3479; 3613; 3630; 3643; 4023; 4047; 55301; 4524; 4598; 4656; 4942; 5007; 5053; 5…	PCK2; OSBPL9; PCK1; TM7SF2; ADI1; DHTKD1; OAT; APOC3; PAH; ASS1; EGF; ADIPOQ; SLC25A10; DCN; SLC39A14; ACSM3; ACSM5; PDE10A; PDE7B; PLA2G3; ABCD2; LSS; ENTPD5; DDIT4; ENTPD2; LIPG; SP1; SLC25A1; SCD5; PER2; IMPA2; LPL; PHGDH; GPT; FGFR4; PDE8A; SHMT1; DBH; BMP5; SMPDL3A; MBTPS2; WDTC1; MBTPS1; FA2H; PECR; OSBP; FBP1; VDR; IP6K2; AGXT; KAT2B; H6PD; UPB1; GLUL; PRG3; PLA2G1B; PTGDS; ACADL; APOA1; A…	797	795
2.34324e-16	2.8568e-14	GO:0014070	b	4	response to organic cyclic compound	18; 20; 32; 107; 114; 178; 189; 210; 218; 249; 338; 343; 445; 596; 655; 687; 760; 768; 999; 1051; 1149; 1244; 1261; 1369; 1392; 1408; 1499; 1544; 1594; 1601; 1728; 1811; 1812; 1813; 1814; 1843; 1956; 1958; 2002; 2056; 2099; 2100; 2104; 2155; 2180; 2230; 2235; 2264; 2354; 2475; 2561; 2562; 2566; 429; 2688; 2693; 2697; 2730; 2731; 2805; 2819; 2822; 3046; 3176; 3208; 3239; 3283; 3284; 3291; 3351; 33…	PCK2; AGL; GOLPH3; NQO1; EPO; PCK1; HPCA; DAB2; ASS1; GHSR; ADIPOQ; NR0B2; WNT10B; RORC; SLC34A1; CDH1; IRAK3; IFNA10; TRPV1; DDIT4; AQP8; PER1; OPA1; FGFR4; SHMT1; ADCY1; BMP7; AKAP6; GH1; SOCS2; ACSL1; ADCY8; HCN4; ELK1; HSD3B1; HSD3B2; PAK4; FDX1; HTR5A; VDR; GABRG2; ALDH3A1; GPLD1; NOX4; CRH; APOB; SOX10; GLDC; EGR1; PPARGC1A; THBS1; HTR2A; CYP27B1; HNMT; SIRT1; KCNQ1; CNGA3; HBE1; PPARA; PHE…	848	848
2.56488e-16	2.6803e-14	GO:0036477	c	3	somatodendritic compartment	114; 152; 267; 274; 283; 320; 338; 348; 445; 657; 658; 793; 794; 796; 1129; 1132; 1133; 1136; 1137; 1233; 1261; 1392; 1500; 1644; 1728; 1740; 1762; 1812; 1813; 1821; 1917; 1996; 2002; 2045; 2047; 2332; 2475; 2534; 2554; 2555; 2557; 2566; 429; 2644; 2691; 2779; 2891; 2892; 2895; 2901; 2902; 2903; 2911; 2916; 3208; 3249; 3274; 3337; 3351; 3355; 3356; 3359; 3360; 3361; 3623; 3643; 3739; 3746; 3752; …	SLC6A2; KLHL1; RIC3; NQO1; ATXN10; HPCA; L1CAM; PMM1; ASS1; CLSTN2; DLG2; ITSN1; MPP2; PRNP; ADRA2C; CACNG2; HTR2A; GRIN1; TRPV1; NECAB2; IFT57; SLC38A2; RANGAP1; HTR4; OPA1; APBA1; TMEM100; LMTK2; ADCY8; SYT5; PRPH; ARC; ELK1; SLC8A1; ELAVL4; HTR5A; NGF; GRIA2; GABRG2; RIT2; GRIK5; CRTC1; NRXN1; CRH; APOE; APOB; DRP2; PPARGC1A; HRH2; NF1; GRM6; SH3GL2; GRM1; NPPA; MAP1A; EPHB1; COBL; CNGA3; DDC;…	828	828
3.08856e-16	3.47582e-14	GO:0006631	b	4	fatty acid metabolic process	30; 32; 33; 34; 36; 38; 128; 208; 224; 225; 246; 247; 335; 345; 525; 549; 1056; 1109; 27329; 1544; 1553; 1555; 1558; 1559; 1562; 1576; 1579; 1892; 1962; 2052; 2053; 2168; 2180; 2475; 2639; 2693; 2938; 2948; 3033; 3630; 4023; 4051; 55301; 5095; 5105; 5106; 5163; 5164; 5166; 5191; 5264; 5319; 5354; 5444; 5465; 5564; 5565; 5577; 5730; 6785; 50487; 8309; 8529; 8647; 8660; 8824; 8864; 9370; 11001; 111…	PCK2; PECR; PCK1; PCCA; GSTA1; AKT2; APOC3; CYP4F2; CYP4F3; ADIPOQ; ACSM3; ACSM5; PLA2G3; ABCD2; LIPG; CRYL1; SCD5; PER2; LPL; ACOT11; CYP3A4; EHHADH; WDTC1; ACSL1; FA2H; ECHS1; ANGPTL3; ALDH3A2; ACSBG2; PTGDS; ACADL; APOA1; CEL; PPARGC1A; SIRT1; PRKAB2; PRKAB1; ACSF2; ABCB11; PPARA; HADH; ERLIN2; INS; ELOVL4; ECHDC3; ECHDC1; EPHX1; EPHX2; PRKAR2B; FABP1; AKR1C4; PLP1; ADIPOR2; CYP2B6; ACAT1; ACA…	387	386
3.71185e-16	7.01876e-15	GO:0007267	b	2	cell-cell signaling	107; 114; 146; 147; 148; 152; 267; 287; 320; 324; 348; 766; 776; 777; 781; 783; 785; 793; 794; 816; 818; 886; 946; 999; 1006; 1056; 1129; 1132; 1133; 1136; 1137; 1144; 50855; 1392; 1489; 1499; 1500; 1601; 1621; 1630; 1728; 1740; 1812; 1813; 1814; 1821; 1837; 1838; 1896; 1950; 1951; 1956; 1958; 2099; 2100; 2250; 2263; 2332; 2475; 2534; 2554; 2555; 2557; 2561; 2562; 2566; 2570; 2571; 2572; 2641; 26…	PCK2; SLC6A2; CEL; WWOX; CHRNA3; RIC3; NQO1; CPZ; PKP4; PKP2; DAB2; EGF; ADIPOQ; NKX2-5; LHX1; DLG2; SCN2B; ITSN1; MPP2; WNT10B; WNT16; CACNA1D; DCC; PARD6A; ADRA2C; PLA2G6; CDH8; SLC12A6; PLA2G3; FGFBP1; GLP1R; CDH1; HTR2A; GRIN1; RNF19A; TRPV1; GJD2; RAB11FIP3; SLITRK5; BMP8A; TRHDE; CAMK2G; S1PR2; CAMK2B; LTA; HTR4; NEUROD1; LIN7A; LRP6; CACNA2D1; FGFR2; CXCL14; ADCY1; ADRA1A; DBH; ADRA1B; ADR…	1646	1646
5.01943e-16	3.49687e-14	GO:0031982	c	3	vesicle	20; 28; 30; 38; 48; 56; 89; 95; 107; 114; 119; 128; 130; 152; 173; 178; 191; 79659; 208; 210; 213; 217; 221; 229; 230; 247; 249; 274; 283; 287; 316; 320; 325; 335; 336; 338; 345; 348; 350; 354; 359; 363; 364; 388; 390; 403; 416; 419; 445; 486; 523; 525; 534; 563; 598; 635; 653; 655; 683; 726; 727; 729; 759; 760; 781; 793; 810; 814; 816; 818; 859; 866; 943; 954; 999; 1013; 1056; 1109; 1114; 1116; …	HSPA2; AGL; RNF11; UBL3; AP1M2; HSPA9; FKBP5; ASS1; PRNP; CAMK4; RAB11B; GRIN1; HBS1L; VAC14; SIRPA; CAMK2G; CAMK2B; SLC45A2; OSBPL9; OCA2; SGK3; GK; LMTK2; ORM2; EDIL3; PRPH; ANGPTL3; SLC17A5; ACE2; GPR15; ATP6V1A; BBOX1; GABRG2; GPLD1; PRG3; DENND4C; CHL1; PTGDS; APOA1; APOA2; CHIC2; APOE; APOB; PEPD; APOH; TNFRSF8; NF2; DIO3; HNMT; GRP; CXXC4; KCNQ1; ALDH8A1; CDK5RAP2; MB; DNAJC6; MLANA; INS; …	3959	3955
5.20113e-16	1.08035e-13	GO:0006820	b	5	anion transport	32; 208; 225; 320; 335; 336; 345; 348; 363; 368; 759; 760; 761; 766; 768; 771; 1051; 1109; 1179; 1180; 1185; 1188; 1244; 1378; 1408; 1468; 1579; 1811; 1813; 1814; 2168; 2180; 2475; 2542; 2554; 2555; 2557; 2561; 2562; 2566; 2570; 2697; 2744; 2911; 3351; 3766; 4036; 4948; 5172; 5174; 5319; 5349; 5465; 5565; 5621; 6005; 6505; 6510; 6514; 6528; 6540; 6549; 6554; 6555; 6559; 6561; 6567; 6568; 6569; 65…	FXYD3; AKT2; APOC3; ATP9A; CYP4F2; SLC25A12; SLC25A10; SLC39A14; NR0B2; PRNP; ADAMTS8; SLC34A1; SLC12A6; PLA2G3; SLC12A3; SLC47A1; ABCD2; TSPO2; AQP6; SLC38A4; SLC38A3; SLC38A2; STRA6; CLCN1; CLCN6; PER2; OCA2; IP6K2; OSBPL10; ACSL1; SLC2A2; RHAG; ACE2; SLC19A2; SLC7A8; SLC7A9; GABRG2; SLC22A13; PLA2G1B; SFXN1; SLC17A3; APOA1; APOA2; SLC9A6; APOE; SLC9A2; THBS1; SLCO4C1; RAB11B; GRM1; CA14; PRKAB…	657	657
6.18447e-16	6.46278e-14	GO:0009063	b	4	cellular amino acid catabolic process	18; 36; 38; 189; 191; 275; 384; 443; 549; 594; 1428; 1491; 1610; 1757; 2571; 2572; 2639; 2731; 2744; 2746; 2752; 2805; 2875; 3081; 3176; 3242; 4329; 4842; 4942; 5053; 5625; 5860; 6470; 7263; 7915; 8659; 9673; 10157; 10841; 51268; 23498; 23576; 56922; 58510; 27165; 64087; 64577	PRODH2; GLUL; OAT; HAAO; ABAT; PAH; TST; GLS; CTH; GAD1; GCDH; ASPA; AASS; GLDC; DAO; ACAT1; FTCD; GAD2; QDPR; GOT1; AMT; NOS1; AUH; MCCC1; CRYM; ALDH6A1; ACADSB; GPT; SLC25A44; HGD; MCCC2; SHMT1; HPD; ALDH8A1; ALDH4A1; PIPOX; ARG2; AGXT; GLUD1; HNMT; PRODH; SARDH; BCKDHB; ALDH5A1; AHCY; DDAH1; GLS2	124	124
1.00473e-15	9.79949e-14	GO:0044057	b	4	regulation of system process	89; 146; 147; 148; 152; 274; 287; 335; 444; 486; 487; 776; 781; 783; 785; 796; 816; 818; 859; 1129; 1136; 1392; 1482; 1621; 1756; 1813; 1814; 1956; 2309; 2332; 2475; 2661; 2693; 2697; 2744; 2902; 2911; 3274; 3356; 3479; 3623; 3708; 3720; 3752; 3760; 3784; 3815; 4089; 4159; 4607; 4636; 4656; 4660; 4760; 4824; 4842; 4878; 4884; 5142; 5144; 5318; 5349; 5465; 5578; 5592; 5731; 6271; 6327; 6336; 6442;…	KCNE2; FXYD7; FXYD2; FXYD3; MYL5; PKP2; CAV3; ADIPOQ; NKX2-5; CACNA1H; TMEM100; CACNA1D; PTGER1; ADRA2C; DLGAP2; HRH2; GRIN1; RAB11FIP3; CAMK2G; CAMK2B; SMR3A; CORIN; PER2; KCNMB2; CACNA2D1; KCNMB4; ADRA1A; DBH; AKAP6; ADRA1B; ADRA1D; HCN4; NRXN1; KIT; ACE2; TNNC1; DMD; ATP2A1; SNX5; KCND3; NPTX1; CRH; APOA1; TNNT2; SOX10; THRA; PPARGC1A; SLC25A12; PRKG1; GRM1; NPPA; IGF1; MC3R; KCNQ1; PPARA; ITP…	576	576
1.01832e-15	1.25763e-13	GO:0043005	c	4	neuron projection	34; 114; 152; 191; 267; 274; 283; 287; 320; 348; 403; 407; 445; 657; 658; 760; 793; 794; 796; 816; 818; 1006; 1068; 1129; 1132; 1133; 1136; 1137; 1144; 1261; 1270; 1392; 1500; 1630; 1644; 1728; 1740; 1756; 1762; 1812; 1813; 1821; 1996; 2002; 2045; 2047; 2332; 2475; 2534; 2554; 2555; 2557; 2561; 2562; 2566; 2570; 2571; 2572; 2644; 2691; 2693; 2776; 2779; 2805; 2891; 2892; 2895; 2901; 2902; 2903; 2…	SLC6A2; BAG3; UNC13A; RIC3; USP9X; NQO1; ATXN10; HPCA; TRPV4; L1CAM; ASS1; GABRB2; CLSTN2; CACNA1H; CACNA1I; DLG2; AHCYL2; ITSN1; MPP2; CNGB3; ARC; PRNP; DCC; ADRA2C; CDH8; HTR2A; GRIN1; GOT1; TRPV1; NECAB2; IFT57; SLC38A2; CAMK2G; CRB1; RANGAP1; CAMK2B; CACNG3; HTR4; MYO3A; ARHGAP32; OPA1; RGS12; SRGAP2; FLRT3; LMTK2; RAB27B; DMWD; PTPN13; ADCY8; SYT5; PRPH; GRM1; TERF2; ELK1; RHO; SLC8A1; ELAVL…	1326	1325
1.10814e-15	1.01326e-13	GO:1901701	b	4	cellular response to oxygen-containing compound	107; 114; 128; 208; 324; 338; 339; 343; 359; 388; 445; 523; 525; 534; 655; 687; 760; 781; 923; 999; 1051; 1109; 1129; 1132; 1133; 1136; 1147; 1244; 1361; 1392; 1444; 1499; 1584; 1594; 1612; 6602; 1671; 1728; 1800; 1811; 1812; 1956; 1958; 2002; 2099; 2100; 2168; 2230; 2235; 2263; 2475; 2534; 2641; 2688; 2689; 2690; 2693; 2697; 2707; 2730; 2740; 2776; 2798; 2805; 2819; 2822; 2875; 2901; 2902; 2903;…	PCK2; AGRN; PCK1; GOLPH3; GHR; NQO1; AKT2; SMARCC1; IL24; ASS1; ADIPOQ; LBP; SLC39A14; PTGER4; PRL; WNT10B; PRNP; IP6K2; PLA2G6; STAP1; GLP1R; CDH1; GRIN1; GOT1; TRPV1; PIP4K2C; JAK3; AQP2; SIRPA; SLC38A2; SP1; RANGAP1; AQP8; LPL; SMARCD1; OPA1; GPT; MDM2; CACNA2D1; FGFR2; PDE8A; SHMT1; ADCY1; BMP7; AKAP6; FOXA2; SOCS1; GH1; GH2; SOCS2; SLC2A5; ADCY8; CPB2; CSHL1; RAB11FIP2; IRS4; APOBEC1; ELK1; …	1112	1112
2.86736e-15	5.21143e-13	GO:0046394	b	5	carboxylic acid biosynthetic process	32; 33; 89; 189; 225; 229; 230; 246; 247; 335; 345; 405; 443; 445; 635; 957; 1109; 1491; 1544; 1558; 1559; 1576; 1579; 1634; 1950; 2053; 2203; 2264; 2346; 2571; 2593; 2628; 2744; 2746; 2752; 2805; 2819; 2875; 2948; 55753; 3356; 3479; 3630; 3643; 4023; 4524; 4656; 4942; 5007; 5053; 5166; 5207; 5208; 5313; 5319; 5354; 5465; 5564; 5565; 5730; 5903; 6296; 6470; 6785; 8309; 8604; 8647; 8671; 8864; 937…	PECR; ADI1; DHTKD1; OAT; APOC3; UPB1; ASS1; EGF; ADIPOQ; DCN; ACSM3; ACSM5; PLA2G3; ABCD2; ENTPD5; DDIT4; LIPG; SCD5; PER2; OSBPL9; PHGDH; GPT; CYP3A4; SHMT1; WDTC1; FA2H; OSBP; FBP1; AGXT; PAH; GLUL; PRG3; ACSBG2; PTGDS; ACADL; APOA1; PPARGC1A; SLC25A12; GATM; HTR2A; SIRT1; IGF1; PRKAB2; PRKAB1; NUPR1; ALDH8A1; ABCB11; PPARA; BHMT; BCAN; ERLIN2; INS; ELOVL4; EPHX2; GAMT; SLC4A4; HAAO; AKR1C4; PL…	462	461
3.34856e-15	2.88173e-13	GO:0016053	b	4	organic acid biosynthetic process	32; 33; 89; 189; 225; 229; 230; 246; 247; 335; 345; 405; 443; 445; 635; 957; 1109; 1491; 1544; 1558; 1559; 1576; 1579; 1634; 1950; 2053; 2203; 2264; 2346; 2571; 2593; 2628; 2744; 2746; 2752; 2805; 2819; 2875; 2948; 3356; 3479; 3630; 3643; 4023; 55301; 4524; 4656; 4942; 5007; 5053; 5166; 5207; 5208; 5313; 5319; 5354; 5465; 5564; 5565; 5730; 5903; 6470; 6785; 50487; 8309; 8604; 8647; 8671; 8864; 93…	PECR; ADI1; DHTKD1; OAT; APOC3; UPB1; ASS1; EGF; ADIPOQ; DCN; ACSM3; ACSM5; PLA2G3; ABCD2; ENTPD5; DDIT4; LIPG; SCD5; PER2; OSBPL9; PHGDH; GPT; CYP3A4; SHMT1; WDTC1; FA2H; OSBP; FBP1; AGXT; PAH; GLUL; PRG3; ACSBG2; PTGDS; ACADL; APOA1; PPARGC1A; SLC25A12; GATM; HTR2A; SIRT1; IGF1; PRKAB2; PRKAB1; NUPR1; ALDH8A1; ABCB11; PPARA; BHMT; BCAN; ERLIN2; INS; ELOVL4; EPHX2; GAMT; SLC4A4; HAAO; AKR1C4; PL…	463	462
4.6759e-15	2.44316e-13	GO:0016324	c	3	apical plasma membrane	114; 287; 359; 363; 368; 523; 525; 1087; 1244; 1271; 50855; 140803; 1579; 1800; 1811; 1956; 2697; 2779; 2813; 3249; 3570; 3776; 4036; 4072; 4647; 4891; 5002; 5144; 5172; 5174; 5584; 5874; 5962; 6505; 6514; 6518; 6555; 6559; 6567; 6568; 6569; 6580; 6583; 6584; 55867; 6712; 6814; 7018; 7369; 7430; 50507; 8029; 54825; 8529; 8647; 8972; 9365; 9368; 9376; 9429; 10392; 4640; 59272; 10786; 10991; 11136;…	CYP4F2; SLC39A14; PARD6B; PARD6A; SLC34A1; SLC12A3; TRPV4; SLC47A1; GP2; AQP6; AQP2; SLC38A3; CRB1; MUC13; RAB27B; SLC2A5; ADCY8; SLC2A2; ACE2; ATP6V1A; SLC7A8; SLC7A9; DSTYK; SLC22A13; NOX4; SLC22A11; DPEP1; SLC11A2; AMN; MGAM; CEACAM7; TRPM6; ABCB11; SLC26A3; SLC26A4; CNTFR; GJA1; ABCG2; CDHR2; CDHR5; ATP6V0A4; SLC22A5; PDZD3; SLC22A1; SLC22A8; MYO1A; SLC4A5; STXBP3; SLC10A2; TMEM30A; RAB17; RD…	353	353
4.72287e-15	1.47641e-13	GO:0017144	b	3	drug metabolic process	30; 38; 48; 89; 128; 130; 132; 189; 191; 217; 219; 221; 224; 229; 230; 275; 316; 384; 405; 445; 523; 525; 622; 635; 653; 670; 957; 1109; 1116; 1244; 1369; 1491; 1544; 1553; 1555; 1558; 1559; 1562; 1576; 1577; 1579; 1584; 1594; 1610; 1621; 1634; 1644; 1728; 1737; 1800; 1807; 1812; 1813; 1814; 1956; 1958; 2180; 2203; 2330; 2475; 2534; 2571; 2572; 2593; 2628; 2644; 2731; 2819; 2878; 2903; 3046; 3048…	PCK2; PECR; PCK1; PLA2G6; PCCA; ADI1; NQO1; DHTKD1; OAT; FBP1; CHI3L1; PAH; CYP4F2; ASS1; SLC25A12; DCN; PIPOX; AHCYL2; SLC34A1; NNT; ENTPD5; DDIT4; SIRPA; FMO5; CYP2A13; SP1; PHGDH; CYP3A4; CYP3A5; SHMT1; DBH; BMP5; SLC4A4; ALDH1L1; ACSL1; HBG2; NR1I2; CUBN; ALDH5A1; SLC19A2; SLC19A3; ATP6V1A; ALDH3A2; H6PD; NOX1; DPEP1; AMN; GLDC; EGR1; PPARGC1A; GATM; HTR2A; CYP27B1; AMT; CACNA1H; IGF1; PKLR; …	854	854
5.09967e-15	8.2388e-13	GO:0034762	b	5	regulation of transmembrane transport	208; 274; 287; 486; 487; 596; 760; 776; 777; 781; 783; 785; 859; 1180; 1188; 1389; 1392; 1612; 1740; 1756; 1804; 1812; 1813; 1814; 2056; 2180; 2332; 2475; 2534; 2688; 2697; 2891; 2892; 2902; 2903; 2904; 3208; 3306; 3359; 3479; 3596; 3630; 3643; 3739; 3746; 3752; 3760; 3766; 3769; 3773; 3784; 3787; 3792; 4842; 4878; 5142; 5144; 5174; 5295; 5319; 5349; 5354; 5584; 5621; 6326; 6327; 6332; 6336; 6546…	KCNE2; HSPA2; FXYD2; FXYD3; FXYD7; JPH2; EPO; AKT2; HPCA; CREBL2; WWP2; CAV3; ADIPOQ; CACNA1H; CACNA1I; DLG2; PRNP; CACNA1E; SLC34A1; MAPK8IP2; GRIN1; CLCN1; KCNAB3; PER2; CACNA2D1; AKAP6; GH1; ACSL1; HCN4; GALR2; DAPK1; ACE2; KCNV2; PRKCI; DMD; ATP2A1; GRIA2; GRIA3; KCND3; NOX1; PLA2G1B; CRH; PPARGC1A; THBS1; PIK3R1; NPPA; IGF1; KCNK10; KCNQ1; GJA1; KCNH6; INS; HECW1; GPD1L; SCN7A; CACNA1D; SCN1…	555	555
5.20094e-15	1.89314e-12	GO:0008324	m	4	cation transmembrane transporter activity	479; 487; 496; 523; 525; 776; 777; 781; 783; 785; 94081; 1136; 1137; 1144; 1261; 1528; 2891; 2892; 2901; 2902; 2903; 2904; 3351; 3359; 3708; 3739; 3746; 3752; 3760; 3766; 3769; 3773; 3776; 3784; 3787; 3954; 4891; 4948; 6005; 6006; 6007; 6326; 6327; 6332; 6336; 6530; 6505; 6510; 6524; 6528; 6540; 6543; 6546; 6549; 6554; 6555; 6559; 6561; 6568; 6569; 6580; 6583; 6584; 7442; 8065; 8416; 8645; 8647; …	KCNE2; SLC6A2; SLC30A9; TRPV4; PKD2L1; ATP2C2; CACNA1H; CACNA1I; SLC39A14; CNGB3; SLC28A1; CACNA1D; CACNA1E; SLC34A1; SLC12A6; SLC12A3; CUL5; GRIN1; NNT; TRPV1; SLC38A3; SLC38A2; KCNAB3; SLC45A2; TRPV6; OCA2; SLC25A28; CACNA2D1; KCNMB2; KCNMB4; HCN4; RHAG; RHD; ATP6V1A; ATP2A1; SLC7A8; GRIA2; GRIA3; GRIK5; SFXN1; SLC9A6; SLC11A2; SLC9A2; PKDREJ; TRPM6; TRPM3; KCNK10; KCNQ1; ABCB11; CNGA3; ITPR1; …	628	628
6.83671e-15	2.04816e-13	GO:0003013	b	3	circulatory system process	128; 146; 147; 148; 152; 274; 287; 348; 354; 444; 486; 487; 776; 781; 783; 785; 796; 859; 1129; 1392; 1482; 1579; 1584; 1621; 1756; 1812; 1813; 1814; 1956; 2056; 2475; 2534; 2697; 2729; 2730; 2740; 3274; 3291; 3351; 3356; 3708; 3752; 3760; 3784; 3792; 3817; 3827; 4018; 4090; 4159; 4311; 4607; 4842; 4878; 5142; 5144; 5318; 5345; 5349; 5465; 5592; 5973; 56998; 6271; 6327; 6336; 6444; 6505; 6518; 65…	KCNE2; FXYD7; FXYD2; FXYD3; EPO; PKP2; CYP4F2; CAV3; ADIPOQ; NKX2-5; CACNA1H; ACSM3; CACNA1D; THRA; GLP1R; HRH2; ADM2; TRHDE; CORIN; PER2; KLK2; KLK3; CACNA2D1; LPA; KCNMB4; ADRA1A; DBH; ADRA1B; ADRA1D; HSD11B2; SLC2A5; HCN4; ACE2; DDAH1; TNNC1; DMD; ATP2A1; SNX5; CACNG5; KCND3; NOX1; NOX4; CRH; SPTBN4; APOE; PRKG1; TRPV4; NPPA; MC3R; KCNQ1; PPARA; ITPR1; TACR2; GJA1; KCNH6; MYBPC3; GPD1L; ACE; S…	518	518
9.74048e-15	1.61798e-13	GO:0055114	b	2	oxidation-reduction process	30; 32; 33; 34; 38; 48; 89; 128; 130; 178; 208; 217; 219; 224; 225; 229; 230; 246; 247; 316; 335; 336; 444; 549; 1109; 1468; 1528; 1544; 1551; 1558; 1559; 1576; 1577; 1728; 1737; 1892; 1962; 2168; 2230; 2330; 2475; 2639; 2731; 2819; 2998; 3033; 3479; 3630; 3643; 3795; 200424; 9821; 4015; 4129; 4504; 4698; 4724; 4729; 4835; 5106; 5161; 5166; 5191; 5256; 5260; 5264; 5313; 5465; 55526; 5500; 5509; 5…	PCK2; PECR; AGL; NQO2; NQO1; DHTKD1; AKT2; SLC25A12; ADIPOQ; SLC25A10; CYP3A43; PPP1R3D; DHRS3; KHK; ABCD2; FMO5; PER2; PHGDH; CYP3A7; CYP3A4; CYP3A5; EHHADH; ECHS1; FDX1; HAAO; ALDH3A2; NOX4; ACADL; APOA1; APOA2; GLDC; PPARGC1A; PRLH; PHKG1; SIRT3; IGF1; ALDH2; PKLR; PHKA2; ABCB11; DLAT; PPARA; ACO1; MTFR1; AKR7A3; PRDM16; HADH; ALDH4A1; PEX7; INS; MAOB; GYS2; COX11; ECHDC1; STBD1; FABP1; AKR1C4…	514	514
1.01124e-14	1.61798e-13	GO:0071704	b	2	organic substance metabolic process	18; 20; 28; 30; 32; 33; 34; 36; 38; 48; 89; 91; 95; 10939; 107; 114; 118; 128; 130; 132; 146; 147; 148; 152; 174; 178; 189; 191; 199; 79659; 208; 210; 213; 217; 218; 219; 221; 224; 225; 229; 230; 246; 247; 258; 267; 269; 274; 275; 283; 287; 316; 320; 324; 325; 326; 335; 336; 338; 339; 345; 346; 348; 350; 354; 384; 405; 407; 417; 419; 420; 443; 444; 445; 65988; 473; 523; 525; 549; 563; 594; 596; 6…	HIF3A; HSPA2; AGL; PRKAR1B; BACE1; SALL2; PCSK6; USP9X; HIPK3; FKBP5; FKBP6; P4HA1; TULP4; PMM1; ASS1; ADIPOQ; TM7SF2; HUWE1; LHX1; GFRA4; DLG2; TPTE; PTGER4; NR0B2; TSPYL5; SLC28A1; PRNP; CAMK4; TRIM29; RNF114; RAB11B; KDM2A; IRAK3; GRIN1; IFNA10; VAC14; ZNF609; B3GALT5; ZNF43; IRS2; B3GALT2; IL2RA; MUC2; SIRPA; CAMK2G; SP4; CAMK2B; SLC45A2; EHF; FXR2; OSBPL9; PIK3C2G; OPA3; SMARCD1; OCA2; GATA6…	11233	11218
1.24116e-14	1.00879e-12	GO:0009893	b	4	positive regulation of metabolic process	20; 32; 33; 89; 91; 107; 114; 146; 147; 148; 152; 208; 225; 246; 267; 283; 287; 324; 326; 335; 336; 338; 339; 348; 405; 444; 445; 473; 596; 653; 655; 656; 657; 658; 665; 727; 54738; 796; 814; 859; 957; 999; 1046; 1051; 1052; 1081; 1116; 1136; 1147; 1153; 1270; 1378; 1388; 1389; 1392; 1406; 1444; 1482; 1489; 1499; 27329; 1594; 1601; 1612; 1621; 1628; 1634; 1642; 6602; 1734; 1795; 1812; 1813; 1814;…	HSPA2; SMARCC1; ASS1; ADIPOQ; LHX1; ZBTB38; NR0B2; PRNP; CAMK4; BANK1; ABCD2; VAC14; ZNF43; SLC38A3; SLC38A2; SP1; EHF; FXR2; SMARCD1; GATA6; NEUROD6; ADRA1A; ADRA1B; ADRA1D; ODAM; PARP16; AKAP8; ANGPTL3; MAF; ACE2; YBX2; ELAVL4; LGR4; HMGN5; ACVR1B; DSTYK; RIT2; GPLD1; APOA1; APOA2; APOE; APOB; ETAA1; SOX10; SOX15; CYP27B1; DIO2; NFIL3; KSR1; GRM1; GDF10; TSPYL5; HOXB1; CHUK; LIN28A; PPP1R10; PP…	3654	3650
1.33387e-14	1.93944e-12	GO:1901606	b	5	alpha-amino acid catabolic process	36; 38; 189; 191; 275; 384; 443; 549; 1428; 1610; 1757; 2571; 2572; 2639; 2731; 2744; 2746; 2752; 2805; 2875; 3081; 3176; 3242; 4329; 4842; 4942; 5053; 5625; 5860; 6470; 8659; 10157; 10841; 51268; 23498; 23576; 56922; 58510; 27165; 64087; 64577	PRODH2; GLUL; OAT; HAAO; PAH; GLS; GAD1; GCDH; ASPA; AASS; GLDC; DAO; ACAT1; FTCD; GAD2; QDPR; GOT1; HNMT; NOS1; AUH; MCCC1; CRYM; ALDH6A1; ACADSB; GPT; HGD; MCCC2; SHMT1; HPD; ALDH8A1; ALDH4A1; PIPOX; ARG2; AGXT; GLUD1; AMT; PRODH; SARDH; AHCY; DDAH1; GLS2	105	105
1.3416e-14	3.85846e-13	GO:0006520	b	3	cellular amino acid metabolic process	18; 36; 38; 95; 189; 191; 275; 384; 420; 443; 445; 549; 594; 635; 670; 1428; 1491; 1610; 1638; 1644; 1728; 1733; 1757; 1800; 1807; 2346; 2571; 2572; 2593; 2628; 2639; 2729; 2730; 2731; 2744; 2746; 2752; 2805; 2875; 3081; 3172; 3176; 3242; 3630; 4329; 4482; 4524; 4842; 4942; 5033; 5053; 5184; 5464; 5625; 5860; 6470; 6567; 7263; 50507; 7915; 8604; 8659; 9056; 9255; 9673; 10157; 10249; 10588; 10841;…	BPHL; NQO1; OAT; UPB1; ASS1; SLC25A12; AHCYL2; PRODH2; DCT; GOT1; PHGDH; GPT; SHMT1; HNMT; P4HA1; ALDH5A1; DDAH1; HAAO; SLC7A7; PAH; GLUL; NOX4; TST; MSRA; DPEP1; GLDC; PEPD; GATM; DIO1; FN3K; AMT; ALDH8A1; DDC; MCCC2; MCCC1; BHMT; SLC25A44; ARG2; HNF4A; INS; PRODH; FTCD; GAMT; PPA2; PPA1; GLS; CTH; GAD1; GAD2; ADI1; MTHFD2L; ASPA; ACAT1; ART4; MTHFR; QDPR; ENOPH1; MTHFS; ACADSB; ALDH4A1; PIPOX; …	365	365
1.38732e-14	3.37581e-13	GO:0048037	m	2	cofactor binding	18; 32; 33; 34; 36; 48; 189; 191; 213; 217; 219; 316; 1408; 1428; 1429; 1491; 1528; 1544; 1551; 1553; 1555; 1558; 1559; 1562; 1576; 1577; 1579; 1584; 1594; 1610; 1621; 1644; 2068; 2230; 2235; 2330; 2571; 2572; 2639; 2731; 2746; 2805; 2819; 2875; 2948; 3033; 3046; 3048; 3273; 3291; 4051; 4129; 4151; 4329; 4524; 4729; 4835; 4842; 4942; 5033; 5095; 5264; 55526; 5625; 5860; 6390; 6392; 6470; 6821; 68…	TM7SF2; PCCA; NQO2; DHTKD1; OAT; CYP4F2; CYP4F3; CYP3A4; CYP3A43; FOXRED2; PRODH2; CYP39A1; GOT1; PRMT8; FMO5; CRYL1; NDOR1; PHGDH; GPT; CYP3A7; HRG; CYP3A5; SHMT1; DBH; PDXDC1; HBG2; P4HA1; ALB; FDX1; GSTM4; H6PD; FA2H; NOX1; ALDH2; GLYR1; ACADL; ACADM; CRYZ; GLDC; LANCL1; CYP27B1; TXNRD2; SIRT3; SIRT1; ISCA1; SIRT5; NUDT6; HBE1; ACO1; MCCC1; HADH; TAF1; MB; PRODH; MAOB; GPD1L; CDKAL1; DDC; CTH;…	512	510
1.7524e-14	3.65501e-13	GO:0042995	c	2	cell projection	34; 89; 114; 152; 191; 199; 79659; 208; 267; 274; 283; 287; 320; 324; 348; 388; 390; 403; 407; 445; 523; 525; 582; 657; 658; 660; 683; 760; 768; 793; 794; 796; 816; 818; 999; 1006; 1068; 1129; 1132; 1133; 1136; 1137; 1144; 1179; 1244; 1261; 1270; 50855; 1392; 140803; 1499; 1500; 27329; 1630; 1644; 1672; 1728; 1740; 1756; 1762; 1800; 1811; 1812; 1813; 1814; 1821; 1996; 2002; 2045; 2047; 2121; 2332…	RIC3; L1CAM; ASS1; DLG2; DLG5; SLC28A1; PRNP; GRIN1; SLC38A2; CAMK2G; CRB1; CAMK2B; FXR2; OPA1; AKAP4; LMTK2; PRPH; ANGPTL3; ACE2; MYO3A; ATP6V1A; GABRG2; EVC; RIT2; APOE; DRP2; CETN1; HRH2; NF2; NF1; KSR1; GRM6; HNMT; PDLIM5; GUCY2D; TACR2; SLC39A6; SLC22A5; WDFY3; GHRH; GABRR2; SRGAP2; SMO; CLCA1; NEDD9; SCN11A; GRID2; CALB2; CALB1; PRKAR1B; RAB11FIP2; APBA1; TAS2R4; INSR; SPAG16; SLC17A3; SSTR…	2278	2276
2.62058e-14	2.01785e-12	GO:0008015	b	4	blood circulation	128; 146; 147; 148; 152; 274; 287; 348; 354; 444; 486; 487; 776; 781; 783; 785; 796; 859; 1129; 1392; 1482; 1579; 1584; 1621; 1756; 1812; 1813; 1814; 1956; 2056; 2475; 2697; 2729; 2730; 2740; 3274; 3291; 3351; 3356; 3708; 3752; 3760; 3784; 3792; 3817; 3827; 4018; 4090; 4159; 4311; 4607; 4842; 4878; 5142; 5144; 5318; 5345; 5349; 5465; 5592; 5973; 56998; 6271; 6327; 6336; 6444; 6505; 6518; 6543; 65…	KCNE2; FXYD7; FXYD2; FXYD3; EPO; PKP2; CYP4F2; CAV3; ADIPOQ; NKX2-5; CACNA1H; ACSM3; CACNA1D; THRA; GLP1R; HRH2; ADM2; TRHDE; CORIN; PER2; KLK2; KLK3; CACNA2D1; LPA; KCNMB4; ADRA1A; DBH; ADRA1B; ADRA1D; HSD11B2; SLC2A5; HCN4; ACE2; DDAH1; TNNC1; DMD; ATP2A1; SNX5; CACNG5; KCND3; NOX1; CRH; SPTBN4; APOE; PRKG1; TRPV4; NPPA; MC3R; KCNQ1; PPARA; ITPR1; TACR2; GJA1; KCNH6; MYBPC3; GPD1L; ACE; SMAD5; …	508	508
2.86151e-14	4.25139e-13	GO:0007165	b	2	signal transduction	89; 91; 107; 114; 118; 146; 147; 148; 152; 199; 79659; 208; 246; 247; 258; 267; 269; 287; 324; 335; 338; 345; 348; 388; 390; 394; 403; 405; 407; 65989; 65997; 487; 131566; 523; 525; 534; 596; 598; 638; 653; 655; 656; 657; 658; 660; 665; 683; 696; 726; 727; 759; 760; 776; 796; 814; 816; 818; 859; 886; 887; 921; 923; 943; 954; 957; 1051; 1052; 1081; 1114; 1116; 1124; 1129; 1132; 1133; 1136; 1137; 1…	CRADD; SMARCC1; HSPA9; PCSK6; USP9X; JPH2; HIPK1; TRPV4; FKBP8; ADIPOQ; DLG2; DLG5; OR12D2; OR12D3; PTGER4; NR0B2; PRNP; CAMK4; PDE10A; VN1R1; GLP1R; IRAK3; BANK1; IFNA10; VAC14; SIRPA; RIOK3; TAS2R14; MUC2; TAS2R16; CAMK2G; TAS2R10; CAMK2B; PIK3C2G; OPA1; SGK3; MUC13; CXCL14; ADRA1A; HIPK3; AKAP6; ADRA1B; ADRA1D; GTF2F2; PARP16; AKAP8; CPZ; TEX2; USP34; ANGPTL3; CRCP; ACE2; IL24; LGR5; ITGA9; GP…	6210	6205
3.11712e-14	2.78463e-12	GO:0043169	m	3	cation binding	18; 28; 32; 38; 48; 89; 91; 95; 10939; 107; 114; 128; 130; 132; 173; 174; 199; 208; 210; 213; 246; 247; 249; 250; 267; 269; 283; 316; 325; 326; 335; 336; 339; 348; 384; 403; 416; 443; 444; 65989; 473; 487; 635; 639; 657; 658; 660; 687; 759; 760; 761; 766; 768; 771; 776; 777; 781; 793; 794; 810; 969; 999; 1006; 1007; 1013; 1016; 1068; 1124; 1136; 1137; 1144; 1179; 1188; 11131; 1369; 1409; 140803; …	ZNF160; RNF11; ZCCHC14; MOCS3; CPZ; P4HA1; PMM1; FKBP8; FA2H; CYP3A43; LHX1; OTUD7B; ZBTB38; PRNP; PDE10A; RNF114; KDM2A; IRAK3; GRIN1; ZMYM3; ZNF43; CYP2C8; SP1; SP4; PCDHGC3; OPA1; GATA6; CYP3A7; CYP3A4; CYP3A5; BMX; PRRG4; TNKS2; PRRG2; MYL7; EDIL3; LECT2; AKAP8; F9; ACE2; FDX1; ZNF771; ITGA9; ATP2A1; BBOX1; ADARB2; ATP2C2; APOA1; APOA2; APOE; DRP2; PEPD; CETN1; CYP27B1; NF1; ZIC1; KSR1; ZNF51…	4346	4332
3.41208e-14	2.49594e-12	GO:1901699	b	4	cellular response to nitrogen compound	107; 114; 208; 324; 339; 343; 445; 523; 525; 534; 760; 781; 859; 999; 1051; 1129; 1132; 1133; 1136; 1392; 1444; 1499; 1584; 1644; 1800; 1811; 1812; 1958; 2230; 2332; 2475; 2534; 2561; 2562; 2566; 2641; 2688; 2689; 2690; 2693; 2697; 2730; 2740; 2776; 2798; 2805; 2819; 2822; 2875; 2902; 2903; 3164; 3351; 3479; 3630; 3643; 3718; 3784; 3843; 4023; 4193; 4504; 4929; 4976; 5105; 5106; 5140; 5142; 5164;…	PCK2; AGRN; PCK1; GOLPH3; GHR; AKT2; SMARCC1; ASS1; CAV3; ADIPOQ; SLC39A14; PRL; WNT10B; PRNP; SLC34A1; GLP1R; CDH1; GRIN1; GOT1; TRPV1; PIP4K2C; PIP4K2B; SP1; RANGAP1; AQP8; LPL; OPA1; GPT; MDM2; CACNA2D1; SHMT1; ADCY1; AKAP6; SOCS1; GH1; GH2; SOCS2; ADCY8; HCN4; CSHL1; APOBEC1; APC; FDX1; GABRB2; WDTC1; ATP6V1A; SNX5; GABRG2; KAT2B; GPLD1; NOX4; PLA2G1B; DENND4C; CRH; DPEP1; PRLR; EGR1; PPARGC1…	643	643
3.58982e-14	4.74508e-12	GO:0031325	b	5	positive regulation of cellular metabolic process	20; 32; 89; 91; 107; 114; 146; 147; 148; 152; 208; 225; 246; 267; 283; 326; 335; 336; 339; 348; 405; 444; 445; 473; 596; 653; 655; 656; 657; 658; 665; 727; 796; 814; 859; 957; 999; 1046; 1051; 1052; 1081; 1116; 1136; 1147; 1153; 1270; 1378; 1388; 1389; 1392; 1406; 1444; 1482; 1489; 1499; 1601; 1612; 1628; 1634; 1642; 6602; 1795; 1813; 1814; 1917; 1950; 1956; 1958; 1961; 2002; 2005; 2020; 2045; 20…	HSPA2; SMARCC1; ASS1; ADIPOQ; LHX1; ZBTB38; NR0B2; PRNP; CAMK4; BANK1; ABCD2; VAC14; ZNF43; SLC38A3; SLC38A2; SP1; EHF; FXR2; SMARCD1; GATA6; NEUROD6; ADRA1A; ADRA1B; ADRA1D; ODAM; PARP16; AKAP8; MAF; ACE2; LGR4; HMGN5; ACVR1B; DSTYK; RIT2; GPLD1; APOA1; APOA2; APOE; ETAA1; SOX10; SOX15; NFIL3; KSR1; GRM1; GDF10; TSPYL5; HOXB1; CHUK; LIN28A; PPP1R10; PPARA; ING2; RPS6KA5; TFAP4; SPDEF; INS; HLF; …	3352	3348
3.95766e-14	1.6543e-12	GO:0005737	c	3	cytoplasm	18; 20; 28; 30; 32; 33; 34; 36; 38; 48; 56; 89; 91; 95; 10939; 107; 114; 118; 119; 128; 130; 132; 147; 148; 152; 173; 174; 178; 189; 191; 199; 79659; 208; 210; 213; 217; 218; 219; 221; 224; 225; 229; 230; 246; 247; 258; 267; 274; 275; 283; 287; 316; 320; 324; 326; 335; 336; 338; 339; 343; 345; 348; 350; 354; 359; 363; 364; 368; 384; 388; 390; 394; 403; 405; 407; 416; 417; 443; 444; 445; 487; 523;…	HIF3A; HSPA2; AGL; RNF11; HSPA9; PMM1; ASS1; ADIPOQ; NR0B2; SLC28A1; PRNP; CAMK4; RNF114; STK24; GRIN1; ABCD2; TSPO2; SIRPA; MUC2; SP4; OPA3; OPA1; GK; TRAPPC9; JPH2; ORM2; PARP16; PRPH; MAF; MYO3A; CLIP4; ALDH3A2; ALDH3A1; RIT2; DENND4C; IQSEC2; APOA1; APOA2; GPRASP1; XPO7; LSS; KSR1; GRP; LIN28A; TFB2M; CHST5; RPS6KA5; PISD; FTCD; SMAD9; SMAD4; SMAD5; AFTPH; CTH; GDAP1; PELI2; MOBP; ART1; ENOPH…	11920	11899
4.29176e-14	1.18684e-12	GO:0009410	b	3	response to xenobiotic stimulus	18; 30; 95; 114; 218; 405; 445; 670; 1244; 1392; 1429; 1544; 1551; 1553; 1555; 1558; 1559; 1562; 1576; 1577; 1621; 1728; 1800; 1813; 1814; 1956; 1958; 2052; 2056; 2155; 2180; 2235; 2354; 2475; 2690; 2693; 2902; 2903; 2938; 2940; 2941; 2948; 3172; 3176; 3208; 3351; 3356; 3359; 4835; 4929; 5105; 5106; 5577; 5903; 6097; 6546; 6799; 7023; 7337; 7356; 8824; 8856; 10249; 54490; 54541; 54576; 55151; 229…	PCK2; EPHX1; ACSL1; TIPARP; UBE3A; GHR; GSTA4; DRD2; FOSB; ALDH3A1; EGFR; GSTA1; NQO1; EPO; PCK1; HPCA; ABAT; GSTM4; CRH; ASS1; DPEP1; FECH; SCGB1A1; GHSR; EGR1; CYP2B6; PPARGC1A; NR4A2; ACAA1; HTR2A; PHGDH; SLC8A1; HTR1B; GRIN1; HNMT; ACY1; RANBP2; SLITRK5; DDIT4; AKR7A3; CRYZ; DBH; CYP2A13; NQO2; TMEM38B; SULT1A2; CES3; CES2; MTOR; BPHL; UGT1A8; GSTA3; CYP3A7; CYP3A4; CYP3A5; RORC; CYP2C9; CYP2…	282	282
5.53967e-14	3.71158e-12	GO:0050662	m	3	coenzyme binding	18; 32; 33; 34; 36; 189; 191; 213; 217; 219; 316; 1408; 1428; 1429; 1491; 1610; 1621; 1644; 2330; 2571; 2572; 2639; 2731; 2746; 2805; 2819; 2875; 3033; 3291; 4129; 4329; 4524; 4835; 4842; 4942; 5033; 5095; 5264; 55526; 5625; 5860; 6470; 6821; 6872; 7108; 50507; 23171; 8309; 9563; 10587; 11062; 11162; 51084; 79777; 80020; 23410; 55753; 29968; 51179; 84656; 63935; 29063; 54363; 23042; 23408; 23411;…	AOX1; PRODH2; GNMT; TM7SF2; AGXT; PCCA; NQO2; PRMT8; H6PD; DHTKD1; ALDH1B1; OAT; GPD1; GLUD1; ABAT; GLYR1; HADH; CTH; GAD1; GCDH; PSAT1; SIRT5; FOXRED2; ACADL; GLDC; DAO; CRY2; ACADM; CRYL1; PCIF1; GAD2; PHGDH; GPT; ACOT11; FMO5; GOT1; HSD11B2; SUOX; ZCCHC4; SIRT3; NOS1; SIRT1; CRYZ; ACACB; MTHFR; QDPR; NUDT6; MCCC1; CRYM; ALDH6A1; NDOR1; ACADSB; HAO1; DDC; NOX1; BDH2; SHMT1; PHYH; DBH; OGDHL; PD…	297	295
5.71961e-14	3.98466e-12	GO:0048522	b	4	positive regulation of cellular process	20; 32; 89; 91; 107; 114; 118; 146; 147; 148; 152; 199; 208; 218; 225; 246; 247; 267; 274; 283; 287; 324; 326; 335; 336; 338; 339; 348; 384; 388; 405; 443; 444; 445; 473; 486; 487; 596; 598; 638; 653; 655; 656; 657; 658; 665; 683; 727; 760; 766; 783; 793; 794; 796; 814; 816; 859; 887; 921; 923; 943; 957; 999; 1013; 1046; 1051; 1052; 1081; 1116; 1136; 1147; 1153; 1270; 1271; 50855; 1361; 1378; 138…	HSPA2; SMARCC1; USP9X; JPH2; HIPK1; L1CAM; HPSE2; ASS1; ADIPOQ; LHX1; DLG5; ZBTB38; NR0B2; PRNP; CAMK4; GRIN1; ABCD2; VAC14; SLITRK5; ZNF43; SLC38A3; SLC38A2; SP1; CAMK2B; EHF; FXR2; EDA; SMARCD1; OPA1; GATA6; NEUROD6; CXCL14; ADRA1A; CDK5RAP2; AKAP6; ADRA1B; ADRA1D; ODAM; PARP16; AKAP8; USP34; ANGPTL3; GADD45G; MAF; ACE2; LGR5; LGR4; HMGN5; ATP2A1; ACVR1B; DSTYK; ALDH3A1; RIT2; PUM2; GPLD1; APOA…	5443	5439
8.50014e-14	1.17869e-12	GO:0019725	b	2	cellular homeostasis	20; 48; 10939; 114; 118; 146; 147; 148; 287; 348; 487; 496; 523; 525; 534; 596; 760; 766; 781; 783; 793; 794; 796; 859; 887; 1185; 1233; 1244; 1392; 1657; 1728; 1756; 1811; 1812; 1813; 1814; 2056; 2099; 2534; 2641; 2658; 2696; 2697; 2729; 2730; 2740; 2805; 2822; 2835; 2901; 2902; 2903; 2904; 2911; 3061; 3077; 3263; 3351; 3356; 3596; 3708; 3792; 3827; 3954; 4015; 4040; 4089; 4130; 4170; 4493; 4494…	PCK2; SLC6A2; PCK1; ADD1; FAM155B; RIC3; NQO1; JPH2; EPO; AFG3L2; SLC30A9; ATP2C2; CAV3; SLC39A14; PTGER4; PRNP; PTGER1; SLC34A1; RAB11B; NOL3; SLC12A3; GLP1R; TRPV4; GRIN1; GOT1; TRPV1; RFC1; CLCN6; TRPV6; KEL; CHERP; OPA1; CACNA2D1; ADRA1A; AKAP6; ADRA1B; ADRA1D; WDTC1; ADCY8; CPB2; TERF2; GALR2; RHAG; FOXA2; HCRTR1; PLCE1; IL13; ATP6V1A; ATP2A1; FBXL5; SIRT1; NOX1; GPLD1; PLA2G1B; CRH; CCKBR; …	932	932
9.69141e-14	3.37584e-12	GO:0120025	c	3	plasma membrane bounded cell projection	34; 89; 114; 152; 191; 199; 79659; 208; 267; 274; 283; 287; 320; 324; 348; 403; 407; 445; 523; 525; 582; 657; 658; 660; 683; 760; 768; 793; 794; 796; 816; 818; 999; 1006; 1068; 1129; 1132; 1133; 1136; 1137; 1144; 1179; 1244; 1261; 1270; 50855; 1392; 140803; 1500; 27329; 1630; 1644; 1672; 1728; 1740; 1756; 1762; 1800; 1811; 1812; 1813; 1821; 1996; 2002; 2045; 2047; 2121; 2332; 2475; 2534; 2554; 25…	SLC6A2; DNAH17; PLA2G6; TLN2; RSPH6A; RIC3; USP9X; NQO1; USH1C; AKT2; HPCA; TRPV4; PKD2L1; L1CAM; ATXN10; GNG13; ASS1; GABRB2; CLSTN2; CACNA1H; CACNA1I; DLG2; DLG5; SSX2IP; AHCYL2; ITSN1; MPP2; ARHGEF4; SLC28A1; PRNP; DCC; PARD6A; ADRA2C; SLC34A1; CDH8; CDH1; HTR2A; GRIN1; GOT1; TRPV1; NECAB2; SCN2A; GDPD2; IFT57; SLC38A2; MTM1; CAMK2G; CRB1; RANGAP1; CAMK2B; CACNG3; LDB3; HTR4; MYO3A; MYO1A; ARH…	2176	2174
1.03e-13	6.83511e-12	GO:0030258	b	4	lipid modification	20; 28; 30; 32; 33; 34; 38; 128; 208; 224; 225; 246; 247; 335; 336; 348; 549; 1133; 1154; 1551; 1558; 1576; 1577; 1892; 1962; 2053; 2168; 2475; 2639; 3033; 3613; 4952; 5166; 5191; 5264; 5288; 5295; 5465; 6484; 7179; 8309; 8394; 8396; 8647; 8651; 8660; 8708; 8835; 8871; 8897; 9306; 9370; 9655; 11001; 1607; 79152; 79837; 80271; 8013; 81537; 51179; 79602; 54363; 54545; 55825; 56898; 51447; 26063; 45…	OCRL; EPHX2; ALDH3A2; ADIPOQ; PECR; FA2H; AKT2; FABP1; ABCB11; HADH; ACADL; APOA1; APOA2; B3GALT1; APOE; ADIPOR2; TPTE; BDH2; ST3GAL4; ITPKC; ACADM; ACAT1; ACAA1; CISH; GCDH; SYNJ2; DGKB; PPARGC1A; ABCD2; MTMR3; PIP4K2C; PIP4K2B; SOCS5; SGPP1; PIK3R1; MTM1; ACACB; AUH; CHRM5; ABO; IMPA2; MTOR; PPARA; CYP3A7; CYP3A4; CYP3A5; EHHADH; IP6K2; PHYH; PIK3C2G; CYP2C8; SOCS6; SOCS1; PEX7; ADH5; SOCS2; AC…	269	269
1.07456e-13	6.83511e-12	GO:0043434	b	4	response to peptide hormone	107; 114; 208; 324; 339; 445; 523; 525; 534; 655; 760; 1147; 1244; 1444; 1584; 1958; 2155; 2475; 2534; 2641; 2688; 2689; 2690; 2693; 2697; 2740; 2798; 2805; 2822; 2875; 3164; 3291; 3630; 3643; 3718; 3727; 3795; 4023; 4040; 4929; 4976; 5105; 5106; 5140; 5164; 5166; 5207; 5251; 5295; 5313; 5319; 5465; 5568; 5575; 5577; 5584; 5591; 5617; 5618; 5786; 5798; 5860; 5905; 5928; 6569; 6599; 6667; 6814; 68…	PCK2; PCK1; GHR; AKT2; SMARCC1; ASS1; ADIPOQ; SLC39A14; PRL; SLC34A1; KHK; GLP1R; GOT1; PIP4K2C; PIP4K2B; SP1; RANGAP1; LPL; OPA1; GPT; ADCY1; BMP7; SOCS1; GH1; GH2; SOCS2; ADCY8; CSHL1; RBBP4; APOBEC1; APC; WDTC1; ATP6V1A; SNX5; KAT2B; GPLD1; PLA2G1B; DENND4C; PRLR; EGR1; PRLH; JAK3; PIK3R1; SIRT1; GCG; CHUK; PPARA; PHEX; BCAR3; GJA1; INS; ATP6V0A4; ATP6V1G2; BAIAP2; ECHDC3; PRKDC; STXBP3; PRKAR…	434	434
1.58829e-13	9.68196e-12	GO:0008610	b	4	lipid biosynthetic process	20; 32; 33; 221; 224; 225; 246; 247; 283; 335; 336; 338; 345; 348; 653; 660; 1081; 1109; 1389; 1544; 1551; 1558; 1559; 1576; 1579; 1584; 1594; 1958; 2053; 2180; 2230; 2264; 2475; 2710; 2819; 2822; 2948; 3158; 3283; 3284; 3291; 3294; 3356; 3630; 4023; 4047; 55301; 4598; 4952; 5007; 5105; 5106; 5166; 5191; 5288; 5295; 5319; 5354; 472; 5465; 5564; 5565; 5618; 5730; 5783; 5833; 6484; 6667; 6716; 7108…	PCK2; PECR; PCK1; TM7SF2; SH3YL1; APOC3; CREBL2; CYP3A4; ADIPOQ; CACNA1H; ACSM3; ACSM5; PLA2G6; PLA2G3; ABCD2; MTMR3; PIP4K2C; PIP4K2B; LSS; B3GALT1; B3GALT2; SP1; PCYT2; SCD5; LPL; PIK3C2G; CYP3A7; FGFR4; GK; BMP5; MBTPS2; WDTC1; MBTPS1; PTPN13; ACSL1; FA2H; HSD3B1; HSD3B2; CDS1; FDX1; OSBP; VDR; HSD17B14; ALDH3A2; SERINC1; PIGB; H6PD; GPLD1; PLA2G1B; PTGDS; ACADL; APOA1; APOA2; APOE; APOB; PRLR…	726	725
1.88373e-13	6.14097e-11	GO:0046873	m	5	metal ion transmembrane transporter activity	479; 487; 496; 776; 777; 781; 783; 785; 2901; 2902; 2903; 2904; 3351; 3708; 3739; 3746; 3752; 3760; 3766; 3769; 3773; 3776; 3784; 3787; 3954; 4891; 6326; 6327; 6332; 6336; 6530; 6505; 6524; 6528; 6540; 6543; 6546; 6549; 6554; 6555; 6559; 6561; 6568; 6569; 6580; 7442; 8065; 8416; 8645; 8647; 8671; 8911; 8912; 8989; 9033; 9058; 9154; 9196; 9312; 9914; 9990; 9992; 10021; 10242; 10343; 10368; 10479; …	KCNE2; SLC6A2; PKD2L1; ATP2C2; CACNA1H; CACNA1I; SLC39A14; SLC28A1; CACNA1D; CACNA1E; SLC34A1; SLC12A6; SLC12A3; CUL5; GRIN1; TRPV6; TRPV1; SLC38A2; KCNAB3; SLC25A28; CACNA2D1; KCNMB2; KCNMB4; HCN4; KCNV2; ATP2A1; KCNG1; GRIK5; SLC9A6; SLC11A2; SLC9A2; PKDREJ; TRPM6; TRPM3; KCNK10; KCNQ1; ABCB11; ITPR1; SLC39A6; KCNH6; SLC22A1; SCN7A; LETM1; SCN10A; SLC4A5; SLC4A4; KCNA4; SLC10A2; SLC10A1; TMEM38…	425	425
1.89163e-13	1.09545e-11	GO:0006796	b	4	phosphate-containing compound metabolic process	20; 32; 38; 89; 91; 107; 114; 132; 146; 147; 148; 152; 208; 229; 230; 246; 247; 249; 250; 269; 283; 324; 335; 336; 348; 405; 407; 523; 525; 596; 653; 655; 656; 657; 658; 660; 670; 683; 727; 761; 796; 814; 816; 818; 859; 887; 900; 954; 957; 1116; 1133; 1136; 1147; 1154; 1270; 50855; 1389; 1392; 1408; 1444; 1489; 27329; 1601; 1612; 1728; 1737; 1740; 1756; 1795; 1807; 1813; 1843; 1844; 1917; 1950; 1…	HSPA2; BPHL; HIPK3; HIPK1; FKBP8; ADIPOQ; DLG2; PTGER4; WNT16; PRNP; CAMK4; PDE10A; IRAK3; BANK1; IFNA10; VAC14; SIRPA; IL2RA; CAMK2G; CAMK2B; FXR2; PIK3C2G; OPA1; GATA6; SGK3; GK; ADRA1A; MOCS3; ADRA1B; ADRA1D; ODAM; PARP16; AKAP8; ANGPTL3; MYO3A; ATP6V1A; ACVR1B; DSTYK; RIT2; GPLD1; APOA1; APOA2; APOE; ETAA1; NDUFV2; NF2; NF1; KSR1; GRM1; GDF10; IL5RA; GUCY2D; TSPYL2; CHUK; PPP1R10; MAP3K9; PPA…	3342	3338
1.9468e-13	1.09545e-11	GO:0071417	b	4	cellular response to organonitrogen compound	107; 114; 208; 324; 339; 343; 445; 523; 525; 534; 760; 781; 859; 999; 1051; 1392; 1444; 1499; 1584; 1644; 1811; 1812; 1958; 2230; 2475; 2534; 2561; 2562; 2566; 2641; 2688; 2689; 2690; 2693; 2697; 2730; 2740; 2798; 2805; 2819; 2822; 2875; 2902; 2903; 3164; 3351; 3479; 3630; 3643; 3718; 3784; 3843; 4023; 4193; 4929; 4976; 5105; 5106; 5140; 5142; 5164; 5166; 5295; 5313; 5319; 5568; 5575; 5577; 5584;…	PCK2; PCK1; GOLPH3; GHR; AKT2; SMARCC1; ASS1; CAV3; ADIPOQ; SLC39A14; PRL; WNT10B; PRNP; SLC34A1; GLP1R; CDH1; GRIN1; GOT1; TRPV1; PIP4K2C; PIP4K2B; SP1; RANGAP1; AQP8; LPL; OPA1; GPT; MDM2; CACNA2D1; SHMT1; ADCY1; AKAP6; SOCS1; GH1; GH2; SOCS2; ADCY8; HCN4; CSHL1; APOBEC1; APC; FDX1; GABRB2; WDTC1; ATP6V1A; SNX5; GABRG2; KAT2B; GPLD1; NOX4; PLA2G1B; DENND4C; CRH; PRLR; EGR1; PPARGC1A; JAK3; PIK3…	576	576
1.97355e-13	2.39129e-11	GO:0051173	b	5	positive regulation of nitrogen compound metabolic process	20; 89; 91; 107; 114; 146; 147; 148; 152; 208; 246; 267; 283; 324; 326; 339; 348; 405; 444; 445; 473; 596; 653; 655; 656; 657; 658; 727; 796; 814; 859; 957; 999; 1046; 1051; 1052; 1081; 1116; 1136; 1147; 1153; 1270; 1378; 1388; 1389; 1392; 1406; 1444; 1482; 1489; 1499; 1601; 1612; 1628; 1634; 1642; 6602; 1795; 1813; 1814; 1950; 1956; 1958; 1961; 2002; 2005; 2020; 2045; 2056; 2068; 2099; 2100; 210…	HSPA2; SMARCC1; ASS1; ADIPOQ; LHX1; ZBTB38; NR0B2; PRNP; CAMK4; BANK1; IFNA10; ZNF43; SLC38A3; SLC38A2; SP1; EHF; FXR2; SMARCD1; GATA6; NEUROD6; ADRA1A; ADRA1B; ADRA1D; ODAM; PARP16; AKAP8; MAF; IL25; LGR4; HMGN5; ACVR1B; DSTYK; RIT2; GPLD1; APOE; ETAA1; SOX10; SOX15; NFIL3; KSR1; GRM1; GDF10; TSPYL5; HOXB1; CHUK; LIN28A; PPP1R10; PPARA; ING2; RPS6KA5; ERLIN2; SPDEF; INS; HLF; PRDM9; ZNF292; SMAD…	3199	3195
2.31582e-13	6.16693e-12	GO:0030154	b	3	cell differentiation	20; 91; 10939; 107; 118; 148; 152; 79659; 208; 230; 247; 249; 274; 283; 287; 324; 325; 326; 335; 338; 348; 388; 403; 405; 443; 65989; 473; 596; 639; 653; 655; 656; 657; 658; 54738; 760; 814; 816; 818; 859; 886; 999; 1013; 1041; 1046; 1051; 1052; 1136; 1147; 1233; 1270; 1378; 1380; 1389; 1406; 1419; 1482; 1489; 1491; 1499; 1594; 1601; 1630; 1638; 1672; 1734; 1735; 1748; 1756; 1793; 1811; 1812; 181…	HSPA2; HSPA9; PCSK6; FKBP6; L1CAM; FKBP8; ADIPOQ; HUWE1; LHX1; DLG5; PTGER4; CAMK4; RNF114; WEE1; IFNA10; TSPO2; GDF2; SLITRK5; CAMK2G; CRB1; CAMK2B; EHF; OPA1; GATA6; NEUROD6; CXCL14; ADRA1A; AKAP6; LMTK2; HIPK1; MAF; YBX2; LGR5; LGR4; ACVR1B; RIT2; GPLD1; SPAG16; CHL1; TST; APOA1; PEG10; APOE; APOB; SOX10; SOX15; JAK3; DIO2; DIO3; GDF10; PDLIM5; NUPR1; FST; CHUK; LIN28A; CDK5RAP2; PPARA; ING2; …	4189	4184
2.72477e-13	6.99683e-12	GO:0099536	b	3	synaptic signaling	107; 114; 148; 320; 348; 766; 777; 783; 785; 793; 794; 816; 999; 1006; 1056; 1129; 1132; 1133; 1136; 1137; 1144; 1392; 1621; 1630; 1728; 1740; 1812; 1813; 1814; 1821; 1837; 1838; 1956; 2332; 2475; 2534; 2554; 2555; 2557; 2561; 2562; 2566; 2570; 2571; 2572; 2693; 2744; 2891; 2895; 2901; 2902; 2903; 2904; 2911; 2916; 3061; 3274; 3351; 3355; 3356; 3359; 3360; 3361; 3630; 3766; 3815; 4040; 4130; 4137…	LIN7A; SLC6A2; USP46; CHRNA3; RIC3; NQO1; GABRB2; ADIPOQ; DLG2; MPP2; DCC; DLGAP2; CDH8; SLC12A6; CDH1; HTR2A; GRIN1; TRPV1; SLITRK5; CAMK2B; HTR4; APBA1; RNF19A; ADRA1A; DBH; ADCY1; CHRND; ADCY8; NRXN2; NRXN1; KIT; GALR3; HCRTR1; HTR5A; NGF; GRIA2; GABRG2; CACNG5; RIT2; SYT5; CRTC1; NPTX1; PLP1; CRH; IQSEC2; APOE; DRP2; CEL; CACNG2; HRH2; CLSTN2; LRRTM2; GRM6; GRM1; MAP1A; TACR2; OTOF; INS; UNC1…	702	702
2.83317e-13	5.17053e-12	GO:0005615	c	2	extracellular space	38; 48; 89; 95; 107; 128; 130; 167; 173; 174; 191; 79659; 210; 213; 217; 218; 221; 229; 230; 247; 249; 283; 316; 325; 335; 336; 338; 345; 346; 348; 350; 354; 359; 388; 403; 416; 419; 445; 486; 523; 525; 563; 635; 653; 655; 656; 683; 696; 726; 727; 729; 759; 760; 781; 793; 796; 810; 814; 866; 943; 954; 999; 1013; 1056; 1081; 1109; 1114; 1116; 1179; 1270; 1271; 1369; 1370; 1378; 1380; 1392; 1428; 1…	HSPA2; NYX; RNF11; UBL3; HSPA9; PCSK6; FKBP5; CPZ; ASS1; ADIPOQ; PRNP; CAMK4; STK24; IFNA10; SIRPA; MUC2; MUC16; GK; CXCL14; ORM2; ODAM; EDIL3; LECT2; PRPH; ANGPTL3; CSN3; ACE2; IL24; ENOX2; ATP6V1A; BBOX1; ALDH3A1; GPLD1; CHL1; PTGDS; TST; APOA1; APOA2; APOE; APOB; APOM; PEPD; APOH; HBS1L; TNFRSF8; HNMT; GDF10; IL5RA; GRP; ALDH8A1; CDK5RAP2; CNTFR; MB; INS; SLC22A5; GPX3; FTCD; TTC38; SLC22A8; P…	3423	3414
3.17163e-13	7.86346e-12	GO:0010035	b	3	response to inorganic substance	48; 107; 114; 118; 210; 246; 338; 339; 359; 388; 445; 596; 655; 760; 999; 1147; 1244; 1261; 1528; 1544; 1584; 1728; 1740; 1800; 1813; 1843; 1917; 1956; 2168; 2203; 2235; 2332; 2354; 2534; 429; 2696; 2805; 2822; 2978; 3077; 3208; 3726; 3727; 3795; 3815; 4129; 4137; 4151; 4493; 4494; 4495; 4499; 4501; 4502; 4504; 4656; 4891; 5151; 5251; 5313; 5444; 5599; 5621; 5727; 5860; 6382; 6546; 6569; 7015; 70…	ADD1; NQO1; HPCA; FBP1; PKD2L1; ASS1; SLC25A12; CACNA1H; DLG2; SYT13; PRNP; SLC34A1; KHK; CDH1; GOT1; AQP2; SIRPA; SLC38A2; PDE8A; KCNMB4; BMP7; KCNMB2; ADCY1; ADCY8; SYT5; KIT; APOBEC1; ZNF277; TNNC1; TSHB; SIRT1; GPLD1; NDRG1; DPEP1; TNNT2; APOB; UBE3A; PPARGC1A; THBS1; MT1M; STK24; MT1E; MT1F; MT1G; TXNRD2; SIRT3; TFR2; CHUK; CNGA3; ACO1; RHOB; SCGB1A1; MB; SDC1; MAOB; WNT5A; GUCA1A; ALAD; HDA…	535	533
3.29253e-13	7.8911e-12	GO:0006793	b	3	phosphorus metabolic process	20; 32; 38; 89; 91; 107; 114; 132; 146; 147; 148; 152; 208; 229; 230; 246; 247; 249; 250; 269; 283; 324; 335; 336; 348; 405; 407; 523; 525; 596; 653; 655; 656; 657; 658; 660; 670; 683; 727; 761; 796; 814; 816; 818; 859; 887; 900; 954; 957; 1116; 1133; 1136; 1147; 1154; 1270; 50855; 1389; 1392; 1408; 140803; 1444; 1489; 27329; 1601; 1612; 1728; 1737; 1740; 1756; 1795; 1807; 1813; 1843; 1844; 1917;…	HSPA2; BPHL; HIPK3; HIPK1; FKBP8; ADIPOQ; DLG2; PTGER4; WNT16; PRNP; CAMK4; PDE10A; IRAK3; BANK1; IFNA10; VAC14; SIRPA; IL2RA; CAMK2G; CAMK2B; FXR2; PIK3C2G; OPA1; GATA6; SGK3; GK; ADRA1A; MOCS3; ADRA1B; ADRA1D; ODAM; PARP16; AKAP8; ANGPTL3; MYO3A; ATP6V1A; ACVR1B; DSTYK; RIT2; GPLD1; APOA1; APOA2; APOE; ETAA1; NDUFV2; NF2; NF1; KSR1; GRM1; GDF10; IL5RA; GUCY2D; TSPYL2; CHUK; PPP1R10; MAP3K9; PPA…	3370	3366
3.45652e-13	2.84587e-11	GO:0070062	c	4	extracellular exosome	38; 48; 89; 95; 107; 128; 130; 173; 191; 210; 213; 217; 221; 229; 230; 247; 249; 316; 325; 335; 336; 338; 345; 348; 350; 354; 359; 388; 403; 416; 419; 445; 486; 523; 525; 563; 635; 683; 726; 727; 729; 759; 760; 781; 793; 810; 814; 866; 943; 954; 999; 1013; 1056; 1109; 1116; 1361; 1370; 1378; 1380; 1428; 1429; 1491; 1499; 1500; 1642; 1644; 1672; 1800; 1807; 1830; 1950; 54622; 2047; 2053; 2125; 215…	LIN7A; HSPA2; PCK1; FXYD2; FXYD3; UBL3; WWP1; KRT31; HSPA9; SERPINF2; NQO2; GSTA1; PPFIA2; GSTA3; FKBP5; GALNT4; APOC3; CHI3L1; UPB1; TGM4; ASS1; EGF; SLC25A1; RNF11; LBP; NEDD4L; PBLD; NUCB1; AHCTF1; PRNP; CAMK4; MAN2B2; PDE8A; CAPN5; KHK; SLC12A3; VPS13D; CDH1; GLO1; GOT1; GP2; SLIT2; MASP2; CRISPLD2; HUWE1; AQP2; ENTPD2; SIRPA; SLCO4C1; CRYL1; RFC1; GPD1; UMOD; KLK1; KLK2; KLK3; PHGDH; ATP6V1B…	2146	2146
3.53887e-13	4.60053e-12	GO:0050789	b	2	regulation of biological process	20; 32; 33; 34; 48; 89; 91; 10939; 107; 114; 118; 119; 146; 147; 148; 152; 199; 79659; 208; 210; 213; 218; 225; 246; 247; 258; 267; 269; 274; 283; 287; 320; 324; 325; 326; 335; 336; 338; 339; 345; 346; 348; 350; 354; 384; 388; 390; 394; 403; 405; 407; 443; 444; 445; 65988; 65989; 65997; 473; 486; 487; 131566; 523; 525; 534; 563; 596; 598; 635; 638; 639; 653; 655; 656; 657; 658; 660; 665; 670; 683…	HIF3A; HSPA2; HSPA9; ASS1; ADIPOQ; NR0B2; PRNP; CAMK4; STK24; KDM2A; GRIN1; ABCD2; ZNF43; SIRPA; MUC2; SP4; OPA3; OPA1; TRAPPC9; HIPK3; ORM2; PARP16; MAF; ITGA9; ATP2A1; ALDH3A1; RIT2; DENND4C; IQSEC2; APOA1; APOA2; GPRASP1; HRH2; CYP27B1; KSR1; GRP; LIN28A; CNTFR; TACR2; KCNH6; RPS6KA5; OR12D3; HLF; ZNF292; GHRH; SMAD9; SMAD4; SMAD5; VAPA; CTH; PELI2; IL1RAPL2; ARTN; SCN11A; TCEA2; CALB2; CALB1;…	11854	11839
4.63334e-13	5.66902e-12	GO:0048869	b	2	cellular developmental process	20; 91; 10939; 107; 118; 148; 152; 79659; 208; 230; 247; 249; 274; 283; 287; 324; 325; 326; 335; 338; 348; 384; 388; 390; 403; 405; 443; 65989; 473; 596; 639; 653; 655; 656; 657; 658; 54738; 760; 814; 816; 818; 859; 886; 999; 1006; 1007; 1013; 1016; 1041; 1046; 1051; 1052; 1136; 1147; 1233; 1270; 1378; 1380; 1389; 1406; 1419; 1489; 1491; 1499; 1594; 1601; 1630; 1638; 1672; 1734; 1735; 1748; 1756;…	HSPA2; HSPA9; PCSK6; FKBP6; L1CAM; FKBP8; ADIPOQ; HUWE1; LHX1; DLG5; PTGER4; CAMK4; RNF114; WEE1; IFNA10; TSPO2; GDF2; SLITRK5; LARP4; CAMK2G; CRB1; CAMK2B; EHF; OPA1; GATA6; NEUROD6; CXCL14; ADRA1A; AKAP6; LMTK2; HIPK1; MAF; YBX2; LGR5; LGR4; ACVR1B; RIT2; GPLD1; SPAG16; CHL1; TST; APOA1; PEG10; APOE; APOB; SOX10; SOX15; JAK3; DIO2; DIO3; GDF10; PDLIM5; NUPR1; FST; CHUK; LIN28A; CDK5RAP2; PPARA;…	4370	4365
4.64252e-13	1.38612e-11	GO:1903561	c	3	extracellular vesicle	38; 48; 89; 95; 107; 128; 130; 173; 191; 79659; 210; 213; 217; 221; 229; 230; 247; 249; 316; 325; 335; 336; 338; 345; 348; 350; 354; 359; 388; 403; 416; 419; 445; 486; 523; 525; 563; 635; 683; 726; 727; 729; 759; 760; 781; 793; 810; 814; 866; 943; 954; 999; 1013; 1056; 1109; 1116; 1370; 1378; 1380; 1428; 1429; 1491; 1499; 1500; 1642; 1644; 1672; 1800; 1807; 1830; 1950; 54622; 2047; 2053; 2125; 21…	LIN7A; HSPA2; PCK1; FXYD2; FXYD3; UBL3; WWP1; KRT31; HSPA9; SERPINF2; NQO2; GSTA1; PPFIA2; GSTA3; FKBP5; GALNT4; APOC3; CHI3L1; UPB1; TGM4; ASS1; EGF; SLC25A1; RNF11; LBP; NEDD4L; PBLD; NUCB1; AHCTF1; PRNP; CAMK4; MAN2B2; PDE8A; CAPN5; KHK; SLC12A3; VPS13D; CDH1; GLO1; GOT1; GP2; SLIT2; MASP2; CRISPLD2; HUWE1; AQP2; ENTPD2; SIRPA; SLCO4C1; CRYL1; RFC1; GPD1; UMOD; KLK1; KLK2; KLK3; PHGDH; ATP6V1B…	2167	2167
4.7114e-13	2.55288e-11	GO:0099537	b	4	trans-synaptic signaling	107; 114; 148; 320; 348; 766; 777; 783; 785; 793; 794; 816; 999; 1006; 1056; 1129; 1132; 1133; 1136; 1137; 1144; 1392; 1621; 1630; 1728; 1740; 1812; 1813; 1814; 1837; 1956; 2332; 2475; 2534; 2554; 2555; 2557; 2561; 2562; 2566; 2570; 2571; 2572; 2693; 2744; 2891; 2895; 2901; 2902; 2903; 2904; 2911; 2916; 3061; 3274; 3351; 3355; 3356; 3359; 3360; 3361; 3630; 3766; 3815; 4040; 4130; 4137; 4311; 4355…	LIN7A; SLC6A2; USP46; CHRNA3; RIC3; NQO1; GABRB2; ADIPOQ; DLG2; MPP2; DCC; DLGAP2; CDH8; SLC12A6; CDH1; HTR2A; GRIN1; TRPV1; SLITRK5; CAMK2B; HTR4; APBA1; RNF19A; ADRA1A; DBH; ADCY1; CHRND; ADCY8; NRXN2; NRXN1; KIT; GALR3; HCRTR1; HTR5A; NGF; GRIA2; GABRG2; CACNG5; RIT2; SYT5; CRTC1; NPTX1; PLP1; CRH; IQSEC2; APOE; CEL; CACNG2; HRH2; CLSTN2; LRRTM2; GRM6; GRM1; MAP1A; TACR2; OTOF; INS; UNC13A; S1…	693	693
4.86151e-13	1.12756e-11	GO:0055082	b	3	cellular chemical homeostasis	20; 48; 10939; 114; 146; 147; 148; 287; 348; 487; 496; 523; 525; 534; 596; 760; 766; 781; 783; 793; 794; 796; 859; 887; 1233; 1244; 1392; 1657; 1756; 1811; 1812; 1813; 1814; 2056; 2099; 2534; 2641; 2658; 2696; 2697; 2730; 2740; 2805; 2822; 2835; 2901; 2902; 2903; 2904; 2911; 3061; 3077; 3263; 3351; 3356; 3596; 3708; 3792; 3827; 3954; 4040; 4089; 4493; 4494; 4495; 4499; 4501; 4502; 4504; 4760; 484…	PCK2; PCK1; FAM155B; RIC3; JPH2; EPO; AFG3L2; SLC30A9; ATP2C2; CAV3; SLC39A14; PTGER4; PRNP; PTGER1; SLC34A1; RAB11B; GLP1R; TRPV4; GRIN1; GOT1; TRPV1; TRPV6; KEL; CHERP; OPA1; CACNA2D1; ADRA1A; AKAP6; ADRA1B; ADRA1D; WDTC1; ADCY8; CPB2; GALR2; RHAG; FOXA2; HCRTR1; PLCE1; CCL1; ATP6V1A; ATP2A1; FBXL5; SIRT1; NOX1; GPLD1; PLA2G1B; CRH; CCKBR; SLC9A6; APOE; MT1X; SLC9A2; UBE3A; PPARGC1A; MT1M; TFRC…	806	806
5.24338e-13	8.50593e-12	GO:0043230	c	2	extracellular organelle	38; 48; 89; 95; 107; 128; 130; 173; 191; 79659; 210; 213; 217; 221; 229; 230; 247; 249; 316; 325; 335; 336; 338; 345; 348; 350; 354; 359; 388; 403; 416; 419; 445; 486; 523; 525; 563; 635; 683; 726; 727; 729; 759; 760; 781; 793; 810; 814; 866; 943; 954; 999; 1013; 1056; 1109; 1116; 1370; 1378; 1380; 1428; 1429; 1491; 1499; 1500; 1642; 1644; 1672; 1800; 1807; 1830; 1950; 54622; 2047; 2053; 2125; 21…	LIN7A; HSPA2; PCK1; FXYD2; FXYD3; UBL3; WWP1; KRT31; HSPA9; SERPINF2; NQO2; GSTA1; PPFIA2; GSTA3; FKBP5; GALNT4; APOC3; CHI3L1; UPB1; TGM4; ASS1; EGF; SLC25A1; RNF11; LBP; NEDD4L; PBLD; NUCB1; AHCTF1; PRNP; CAMK4; MAN2B2; PDE8A; CAPN5; KHK; SLC12A3; VPS13D; CDH1; GLO1; GOT1; GP2; SLIT2; MASP2; CRISPLD2; HUWE1; AQP2; ENTPD2; SIRPA; SLCO4C1; CRYL1; RFC1; GPD1; UMOD; KLK1; KLK2; KLK3; PHGDH; ATP6V1B…	2169	2169
5.58355e-13	1.25455e-11	GO:1901564	b	3	organonitrogen compound metabolic process	18; 20; 28; 32; 33; 34; 36; 38; 48; 89; 91; 95; 10939; 107; 114; 118; 128; 132; 146; 147; 148; 152; 174; 189; 191; 79659; 208; 210; 213; 221; 224; 229; 230; 246; 258; 267; 269; 274; 275; 283; 316; 324; 325; 326; 335; 336; 338; 339; 345; 348; 350; 354; 384; 405; 407; 417; 419; 420; 443; 444; 445; 523; 525; 549; 594; 596; 635; 653; 655; 656; 657; 658; 660; 665; 670; 683; 726; 727; 729; 793; 796; 81…	HIF3A; HSPA2; SMARCC1; PRKAR1B; PCSK6; USP9X; HIPK3; FKBP5; FKBP6; P4HA1; PMM1; ASS1; ADIPOQ; RNF11; HUWE1; DLG2; TPTE; PTGER4; SRPK1; WWP1; PRNP; CAMK4; PDE10A; RNF114; RAB11B; KDM2A; IRAK3; GRIN1; IFNA10; CDS1; B3GALT5; LARP4; B3GALT1; B3GALT2; RIOK3; MUC2; SIRPA; CAMK2G; CAMK2B; SMR3A; FXR2; MACROD1; OPA1; GATA6; SGK3; CYP3A4; CYP3A5; MUC13; ADRA1A; MOCS3; ADRA1B; ADRA1D; WDTC1; ODAM; PARP16; …	7085	7076
5.66949e-13	6.55141e-12	GO:0009628	b	2	response to abiotic stimulus	191; 208; 210; 218; 283; 339; 359; 388; 405; 523; 596; 655; 665; 760; 768; 796; 816; 818; 859; 943; 1006; 1116; 1137; 1149; 1153; 1179; 1185; 1233; 1244; 1408; 1499; 1621; 1634; 1638; 1642; 1728; 1756; 1812; 1813; 1814; 1831; 1843; 1917; 1956; 1958; 2002; 2047; 2056; 2068; 2072; 2138; 2155; 2168; 2235; 2332; 2354; 2475; 2534; 429; 2627; 2697; 2729; 2776; 2779; 2805; 2822; 2902; 2903; 2911; 2916; …	HIF3A; HSPA2; TRIM13; PCK1; HIGD1A; MMP24; USP2; NQO1; EPO; AKT2; HPCA; KCNK2; CHI3L1; CAV3; ADIPOQ; DCN; PTGER4; THRA; DDIT4; CDH8; SLC12A6; HTR2A; DCT; GOT1; TRPV1; AQP2; PIK3R1; SLC38A3; SLC38A2; STRA6; TSC22D3; CAMK2G; CRB1; CLCN6; CAMK2B; PER3; PER2; PER1; LPL; OPA1; GATA6; MDM2; BMP7; DBH; EYA1; F7; CPB2; NRXN1; GRM1; APOBEC1; ELK1; RHO; TRPM3; DDAH1; ATP6V1A; PKD2L1; ALDH3A1; NRXN2; CRTC1;…	1213	1212
6.50082e-13	1.41639e-11	GO:0048583	b	3	regulation of response to stimulus	89; 91; 114; 146; 147; 148; 152; 199; 79659; 225; 246; 247; 267; 324; 325; 335; 336; 338; 345; 348; 350; 384; 388; 394; 405; 407; 65989; 65997; 563; 596; 598; 638; 653; 655; 656; 657; 658; 660; 670; 683; 696; 727; 729; 816; 818; 859; 923; 957; 1051; 1081; 1116; 1124; 1136; 1137; 1147; 1149; 1154; 1233; 1270; 1369; 1370; 1378; 1380; 1388; 1392; 1408; 1444; 1482; 1489; 1491; 1499; 1500; 1594; 1601;…	GOLPH3; BPHL; PCSK6; HIPK3; HIPK1; FKBP8; ADIPOQ; DLG2; DLG5; PTGER4; PRNP; PDE10A; IRAK3; BANK1; ABCD2; SIRPA; RIOK3; MUC2; CAMK2G; CAMK2B; FXR2; EDA; OPA1; GATA6; MUC16; MUC13; CXCL14; ADRA1A; JPH2; AKAP6; ADRA1B; ADRA1D; USP34; COLEC11; ACE2; IL24; LGR5; LGR4; ACVR1B; DSTYK; EVC; RIT2; PUM2; GPLD1; DENND4C; IQSEC2; APOA1; APOA2; GPRASP1; TREML2; APOE; APOB; ETAA1; SOX10; SOX15; APOH; JAK3; NF1…	4298	4294
7.69068e-13	8.41927e-12	GO:0009653	b	2	anatomical structure morphogenesis	20; 10939; 107; 118; 79659; 249; 258; 269; 283; 326; 335; 338; 348; 350; 354; 363; 388; 390; 473; 525; 596; 653; 655; 657; 658; 727; 760; 768; 793; 816; 859; 886; 1006; 1007; 1016; 1041; 1046; 1051; 1116; 1136; 1147; 1270; 50855; 1406; 1419; 1499; 27329; 1601; 1630; 1634; 1735; 1793; 1813; 1834; 1843; 1844; 1896; 1950; 1951; 1956; 2018; 2038; 2045; 2047; 2068; 2099; 2138; 2250; 2251; 2263; 2290; …	HIF3A; SMARCC1; USP9X; HIPK1; L1CAM; ADIPOQ; LHX1; DLG5; WEE1; ZMYM3; SLITRK5; LARP4; SP1; CRB1; CAMK2B; OPA1; GATA6; LMTK2; ODAM; ANGPTL3; LGR5; LGR4; GPLD1; CHL1; APOA1; APOE; APOB; SOX10; SOX15; APOH; NF2; NF1; DIO3; CACNA1H; HOXB1; CHUK; PPARA; TYRO3; RPS6KA5; ZNF358; SMAD9; SMAD4; SMAD5; SRGAP2; SMO; RHOB; AP1AR; NEDD9; MOBP; S100A1; ARTN; GRID2; CALB1; SS18; YAP1; EDA; ARID5B; EMX2; BMPR1B;…	2614	2610
8.92821e-13	4.66499e-11	GO:0009966	b	4	regulation of signal transduction	89; 91; 146; 147; 148; 152; 246; 247; 267; 324; 335; 345; 348; 388; 394; 405; 407; 65989; 65997; 596; 598; 638; 653; 655; 656; 657; 658; 683; 727; 859; 957; 1081; 1116; 1124; 1147; 1149; 1154; 1270; 1388; 1392; 1408; 1444; 1482; 1489; 1491; 1499; 1500; 1594; 1601; 1612; 1621; 1630; 1634; 1740; 1756; 1813; 1814; 1843; 1844; 1896; 1950; 1956; 1958; 2045; 2047; 2056; 2099; 2100; 2121; 2138; 2155; 21…	GOLPH3; PCSK6; HIPK3; HIPK1; FKBP8; ADIPOQ; DLG2; DLG5; PRNP; IRAK3; BANK1; IFNA10; SIRPA; OPA1; ADRA1A; JPH2; AKAP6; ADRA1B; ADRA1D; USP34; ACE2; IL24; LGR5; LGR4; ACVR1B; DSTYK; EVC; RIT2; PUM2; PUM1; DENND4C; IQSEC2; APOA1; PEG10; GPRASP1; APOE; SOX10; JAK3; NF1; ZIC1; KSR1; GRM1; GDF10; TSPYL5; NUPR1; GUCY2D; GRP; CHUK; LIN28A; OTUD7B; PPARA; ING2; TFAP4; INS; GHRH; SMAD4; PPP2R1B; VAPA; SRGA…	3083	3081
9.57764e-13	4.83176e-11	GO:0051240	b	4	positive regulation of multicellular organismal process	32; 33; 89; 91; 146; 147; 148; 152; 199; 247; 274; 324; 336; 348; 350; 388; 405; 443; 487; 596; 653; 655; 657; 658; 727; 760; 816; 923; 943; 1051; 1116; 1147; 1270; 1361; 1378; 1392; 1482; 1491; 1499; 27329; 1594; 1601; 1621; 1638; 1734; 1735; 1793; 1813; 1814; 1950; 1956; 1958; 2047; 2056; 2104; 2155; 2180; 2263; 2290; 2301; 2309; 2332; 2475; 2534; 429; 2627; 2628; 2658; 2688; 2690; 2691; 2693; …	AGRN; PCK1; TRIM15; GHR; ZFPM2; CD6; UNC13A; EPB41L4B; EPO; HIPK1; FZD5; CHI3L1; L1CAM; RREB1; DAB2; MYOG; EGF; ADIPOQ; NKX2-5; LBP; RARB; DLG5; ASB4; PTGER4; PRL; WNT10B; ADRA2C; PLA2G3; FGFBP1; HMHB1; HRH2; DCT; SLC25A12; ADM2; ADRA1A; SYDE1; SLITRK5; PIK3R1; LIPG; RIOK3; SP1; ENPP4; LRRTM2; AKAP6; CAMK2B; GPR37L1; NR2C2; PER2; FLRT3; LPL; OPA1; GATA6; HRG; TMEM100; FGFR2; NOX1; ADRA1D; GPR3; D…	1722	1722
1.0147e-12	1.1349e-10	GO:0098916	b	5	anterograde trans-synaptic signaling	107; 114; 148; 320; 348; 766; 777; 783; 785; 793; 794; 816; 999; 1006; 1056; 1129; 1132; 1133; 1136; 1137; 1144; 1392; 1621; 1630; 1728; 1740; 1812; 1813; 1814; 1837; 1956; 2332; 2475; 2534; 2554; 2555; 2557; 2561; 2562; 2566; 2570; 2571; 2572; 2693; 2744; 2891; 2895; 2901; 2902; 2903; 2904; 2911; 2916; 3061; 3274; 23025; 3351; 3355; 3356; 3359; 3360; 3361; 3630; 3766; 3815; 4040; 4130; 4137; 431…	LIN7A; SLC6A2; USP46; CHRNA3; RIC3; NQO1; GABRB2; ADIPOQ; DLG2; MPP2; DCC; DLGAP2; CDH8; SLC12A6; CDH1; HTR2A; GRIN1; TRPV1; SLITRK5; CAMK2B; HTR4; APBA1; RNF19A; ADRA1A; DBH; ADCY1; CHRND; ADCY8; NRXN2; NRXN1; KIT; GALR3; HCRTR1; HTR5A; NGF; GRIA2; GABRG2; CACNG5; RIT2; SYT5; CRTC1; NPTX1; PLP1; CRH; IQSEC2; APOE; CEL; CACNG2; HRH2; CLSTN2; LRRTM2; GRM6; GRM1; MAP1A; TACR2; OTOF; INS; UNC13A; S1…	686	686
1.19435e-12	1.24212e-11	GO:0044237	b	2	cellular metabolic process	18; 20; 28; 30; 32; 33; 34; 36; 38; 48; 89; 91; 95; 10939; 107; 114; 118; 128; 130; 132; 146; 147; 148; 152; 174; 178; 189; 191; 208; 210; 213; 217; 218; 219; 221; 224; 225; 229; 230; 246; 247; 249; 250; 258; 267; 269; 274; 275; 283; 316; 324; 325; 326; 335; 336; 338; 339; 345; 348; 350; 354; 384; 405; 407; 417; 419; 420; 443; 444; 445; 65988; 473; 523; 525; 534; 549; 563; 594; 596; 622; 635; 639…	HIF3A; HSPA2; AGL; PRKAR1B; BACE1; HSPA9; SALL2; PCSK6; USP9X; TEX2; FKBP5; FKBP6; P4HA1; TULP4; PMM1; ASS1; ADIPOQ; RNF11; HUWE1; LHX1; GFRA4; DLG2; TPTE; PTGER4; NR0B2; TSPYL5; SLC28A1; PRNP; CAMK4; PDE10A; RNF114; RAB11B; NOL3; KDM2A; IRAK3; GRIN1; ABCD2; VAC14; ZNF609; B3GALT5; ZNF43; IRS2; B3GALT2; IL2RA; MUC2; SIRPA; CAMK2G; SP4; CAMK2B; SLC45A2; EHF; FXR2; OSBPL9; PIK3C2G; GLS2; SMARCD1; O…	10863	10848
1.28788e-12	1.8803e-11	GO:0044297	c	2	cell body	114; 152; 267; 283; 338; 348; 445; 657; 658; 793; 796; 1136; 1137; 1233; 1261; 1392; 1644; 1728; 1740; 1762; 1813; 1821; 1917; 1996; 2002; 2045; 2056; 2332; 2475; 2534; 429; 2691; 2779; 2891; 2901; 3208; 3249; 3305; 3337; 3356; 3359; 3361; 3623; 3643; 3746; 3752; 3766; 3776; 3897; 4040; 4130; 4137; 4311; 4352; 4771; 4878; 4926; 5137; 5372; 5577; 5630; 5783; 5792; 5798; 5802; 5816; 6014; 6017; 627…	SLC6A2; RLBP1; RIC3; NQO1; EPO; HPCA; L1CAM; PMM1; ASS1; DLG2; ITSN1; ADRA2C; SLC38A2; FXR2; KLHL1; TMEM100; LMTK2; PTPN13; ADCY8; SYT5; NRXN1; ELK1; SLC8A1; ELAVL4; HTR5A; GRIA2; RIT2; GRIK5; CRTC1; PRPH; CRH; APOE; APOB; DRP2; PPARGC1A; HTR2A; NF2; NPPA; MAP1A; COBL; CNGA3; DDC; STRN3; INHA; ANG; MPL; WDFY3; DMWD; GHRH; HDAC6; EPHA7; GNAT1; PRKAR2B; CCR4; SH3GL2; FZD5; DNAJB1; PVALB; SLC8A2; RA…	544	544
1.34178e-12	2.44874e-11	GO:0016491	m	2	oxidoreductase activity	30; 33; 34; 36; 128; 130; 217; 218; 219; 221; 224; 246; 247; 316; 444; 594; 622; 1109; 1428; 1429; 1528; 1544; 1551; 1553; 1555; 1558; 1559; 1562; 1576; 1577; 1579; 1584; 1594; 1610; 1621; 1638; 1728; 1733; 1734; 1735; 1737; 1757; 1962; 2230; 2330; 2639; 2731; 2746; 2819; 2878; 2880; 2938; 3033; 3046; 3048; 3081; 3242; 3283; 3284; 3291; 3294; 200424; 4015; 4051; 4128; 4129; 4329; 4482; 4524; 4698…	PECR; TM7SF2; NQO2; GSTA1; NQO1; DHTKD1; P4HA1; PAH; CYP4F2; CYP4F3; CYP3A43; FOXRED2; PRODH2; DHRS3; RSBN1; CYP39A1; KDM2A; DCT; NNT; DIO1; FMO5; CYP2A13; KCNAB3; SCD5; PHGDH; CYP3A7; CYP3A4; CYP3A5; EHHADH; HSDL2; DBH; L2HGDH; ALDH1L1; HBG2; MSRA; HSD3B1; HSD3B2; ALDH5A1; IPCEF1; FDX1; KDM5C; ENOX2; BDH1; BBOX1; ALDH3A2; ALDH3A1; H6PD; FA2H; NOX1; ALDH2; GLYR1; ACADL; ACADM; GLDC; CYP27B1; DIO2…	759	759
1.70825e-12	1.69198e-11	GO:0048589	b	2	developmental growth	32; 89; 10939; 118; 148; 320; 348; 596; 657; 658; 859; 1144; 1499; 1630; 1735; 1813; 2045; 2068; 2099; 2121; 2263; 2475; 2593; 2627; 2661; 2688; 2690; 2691; 2693; 2697; 2737; 3239; 3479; 3643; 3720; 3776; 3897; 3975; 4040; 4089; 4137; 4504; 4618; 4654; 4656; 4803; 4853; 472; 5465; 5591; 5617; 5727; 5802; 5915; 6442; 6456; 6608; 6663; 6665; 6712; 6792; 6910; 7006; 7161; 7337; 7429; 7430; 7473; 747…	ADD1; PRLH; ZFPM2; USP9X; SAV1; AFG3L2; L1CAM; FKBP8; CAV3; LHX1; RARB; GHR; PRL; WNT10B; DCC; SMAD4; ETNK2; MTM1; FLRT3; GATA6; APBA1; FGFR2; ADRA1A; AKAP6; GH1; WDTC1; SOCS2; CHRND; NGF; EVC; NDRG4; SLC9A6; APOE; SOX10; UBE3A; SOX15; VIL1; DIO3; TNKS2; PDLIM5; IGF1; PPARA; GJA1; ESR1; HOXD13; WWC2; WNT5A; FSTL4; GAMT; HDAC6; EPHA7; ATM; PRKDC; SMO; TBX5; SH3GL2; TMEM38B; FZD7; CDKL5; TEC; SGCA;…	587	587
2.01197e-12	9.81169e-11	GO:0010038	b	4	response to metal ion	48; 107; 114; 118; 210; 246; 339; 359; 445; 596; 760; 999; 1147; 1244; 1261; 1528; 1544; 1584; 1728; 1740; 1800; 1813; 1843; 1956; 2203; 2235; 2354; 429; 2696; 2805; 2822; 2978; 3077; 3208; 3726; 3727; 3795; 3815; 4129; 4137; 4493; 4494; 4495; 4499; 4501; 4502; 4504; 4656; 4891; 5313; 5599; 5621; 5860; 6382; 6569; 7015; 7018; 7031; 7036; 7057; 7134; 7139; 7252; 7474; 8604; 8836; 8895; 8912; 9362;…	PPARGC1A; SYT13; ALAD; ADD1; TRPV6; ADCY8; FOSB; JUNB; EGFR; JUND; NQO1; SLC25A12; ALOX15; GPLD1; HPCA; FBP1; NDRG1; MT2A; GIPR; MYOG; ASS1; DPEP1; FECH; SYT5; CACNA1H; PKLR; DLG2; MT1X; NEDD4L; CPNE3; HFE; PRNP; CPNE6; MT4; THBS1; SLC34A1; MT1M; KHK; SDC1; TSHB; CDH1; MT1E; MT1F; GOT1; DUSP1; GGH; TFR2; AQP2; TNNC1; QDPR; ASCL1; CHUK; TFF1; TNNT2; TF; CNGA3; HAAO; ACO1; SLC11A2; CACNG2; CHP2; MA…	354	352
2.03396e-12	2.69962e-11	GO:0044463	c	2	cell projection part	114; 152; 199; 79659; 208; 267; 274; 283; 320; 324; 348; 403; 407; 582; 657; 658; 660; 768; 793; 794; 796; 1006; 1068; 1129; 1132; 1133; 1136; 1137; 1244; 1261; 1392; 140803; 1500; 1672; 1728; 1740; 1756; 1762; 1800; 1811; 1812; 1813; 1821; 1996; 2002; 2045; 2047; 2121; 2332; 2475; 2534; 2554; 2555; 2557; 2566; 2571; 2644; 2691; 2737; 2776; 2779; 2805; 2891; 2892; 2895; 2901; 2902; 2903; 2911; 29…	DNAH17; RSPH6A; USP9X; NQO1; ATXN10; AKT2; HPCA; TRPV4; PKD2L1; L1CAM; CLSTN2; HYDIN; DLG2; DLG5; KANK1; ITSN1; MPP2; ARHGEF4; SLC28A1; PRNP; DHRS3; ADRA2C; SLC34A1; CDH8; HTR2A; GRIN1; GOT1; TRPV1; NECAB2; IFT57; SLC38A2; CRB1; RANGAP1; UMOD; CACNG3; HTR4; OPA1; RGS12; SAV1; BMX; FLRT3; AKAP4; RAB27B; GPR161; LMTK2; ADCY8; ARC; TERF2; ELK1; RHO; APC; TAS2R4; ELAVL4; HTR5A; NGF; DMD; SLC7A8; SLC7…	1515	1513
2.03396e-12	5.31372e-11	GO:0120038	c	3	plasma membrane bounded cell projection part	114; 152; 199; 79659; 208; 267; 274; 283; 320; 324; 348; 403; 407; 582; 657; 658; 660; 768; 793; 794; 796; 1006; 1068; 1129; 1132; 1133; 1136; 1137; 1244; 1261; 1392; 140803; 1500; 1672; 1728; 1740; 1756; 1762; 1800; 1811; 1812; 1813; 1821; 1996; 2002; 2045; 2047; 2121; 2332; 2475; 2534; 2554; 2555; 2557; 2566; 2571; 2644; 2691; 2737; 2776; 2779; 2805; 2891; 2892; 2895; 2901; 2902; 2903; 2911; 29…	DNAH17; RSPH6A; USP9X; NQO1; ATXN10; AKT2; HPCA; TRPV4; PKD2L1; L1CAM; CLSTN2; HYDIN; DLG2; DLG5; KANK1; ITSN1; MPP2; ARHGEF4; SLC28A1; PRNP; DHRS3; ADRA2C; SLC34A1; CDH8; HTR2A; GRIN1; GOT1; TRPV1; NECAB2; IFT57; SLC38A2; CRB1; RANGAP1; UMOD; CACNG3; HTR4; OPA1; RGS12; SAV1; BMX; FLRT3; AKAP4; RAB27B; GPR161; LMTK2; ADCY8; ARC; TERF2; ELK1; RHO; APC; TAS2R4; ELAVL4; HTR5A; NGF; DMD; SLC7A8; SLC7…	1515	1513
2.54975e-12	5.39197e-11	GO:0051186	b	3	cofactor metabolic process	32; 38; 89; 191; 210; 229; 230; 405; 635; 683; 957; 1109; 1528; 1544; 1728; 1737; 1800; 1956; 2180; 2203; 2235; 2330; 2534; 2639; 2729; 2730; 2739; 2805; 2819; 2878; 2938; 2940; 2941; 2948; 3046; 3048; 3158; 3263; 3313; 3356; 3479; 3630; 3643; 4051; 4129; 4144; 4524; 4598; 4656; 4891; 5095; 5106; 5161; 5163; 5164; 5166; 5207; 5208; 5264; 5313; 5465; 55526; 5860; 5903; 6470; 6505; 6576; 6785; 2317…	PCK2; GSTA4; HSPA9; PCCA; GSTA1; NQO1; DHTKD1; FBP1; CYP4F2; CYP4F3; SLC25A12; PIPOX; AHCYL2; GPX3; ACSM3; ACSM5; GLO1; GOT1; ENTPD5; DDIT4; FMO5; SLC25A1; SCD5; NDOR1; GSTA3; SHMT1; MOCS3; L2HGDH; NUPR1; PARP16; ALDH1L1; ACSL1; HBG2; BST1; CHAC1; H6PD; NOX1; ACSBG2; DPEP1; SLC11A2; AMN; PPARGC1A; CUBN; HTR2A; IGF1; ISCA1; ACSF2; VNN1; DLAT; HBE1; PPARA; MCCC2; MCCC1; MTHFD2; INS; MAOB; ELOVL4; F…	612	611
2.94496e-12	1.36253e-10	GO:1901652	b	4	response to peptide	107; 114; 208; 324; 339; 445; 523; 525; 534; 655; 760; 781; 1147; 1244; 1444; 1584; 1958; 2155; 2475; 2534; 2641; 2688; 2689; 2690; 2693; 2697; 2740; 2798; 2805; 2822; 2875; 2902; 2903; 3164; 3291; 3479; 3630; 3643; 3718; 3727; 3795; 4023; 4040; 4193; 4792; 4929; 4976; 5105; 5106; 5140; 5164; 5166; 5207; 5251; 5295; 5313; 5319; 5465; 5568; 5575; 5577; 5584; 5591; 5617; 5618; 5621; 5786; 5798; 586…	PCK2; PCK1; GHR; AKT2; SMARCC1; ASS1; ADIPOQ; SLC39A14; PRL; PRNP; SLC34A1; KHK; GLP1R; GRIN1; GOT1; PIP4K2C; PIP4K2B; SP1; RANGAP1; LPL; OPA1; GPT; MDM2; CACNA2D1; ADCY1; BMP7; SOCS1; GH1; GH2; SOCS2; ADCY8; CSHL1; RBBP4; APOBEC1; APC; WDTC1; ATP6V1A; SNX5; NFKBIA; KAT2B; GPLD1; PLA2G1B; DENND4C; PRLR; EGR1; PRLH; JAK3; PIK3R1; SIRT1; IGF1; GCG; CHUK; PPARA; PHEX; BCAR3; GJA1; INS; ATP6V0A4; ATP…	517	517
2.98025e-12	1.36253e-10	GO:0015893	b	4	drug transport	363; 368; 760; 94081; 1133; 1136; 1137; 1244; 1378; 1392; 1468; 1812; 1813; 1814; 2661; 2693; 2697; 2911; 3046; 3048; 3177; 3351; 3356; 3766; 4036; 4151; 5002; 5174; 6005; 6530; 6505; 6510; 6540; 6576; 6580; 6584; 6865; 7369; 8029; 8322; 8604; 8647; 8864; 9058; 9429; 6861; 59272; 10560; 10786; 10991; 80704; 81693; 56301; 9390; 55244; 55754; 23428; 57586; 26034; 64220; 64849	SLC6A2; SLC22A1; SLC7A8; SLC7A10; HBG2; SLC13A3; SLC29A2; SFXN1; CRH; SLC17A3; SLC25A12; SLC25A1; SLC25A10; GDF9; FZD4; SLC22A13; AMN; TMEM30A; SLC13A2; SYT13; HTR2A; ACE2; SLC6A13; SLC47A1; GRM1; PDZK1; AQP6; KCNJ10; SLC38A3; CUBN; STRA6; CHRM5; UMOD; SLC19A3; CHRNA4; PER2; ABCB11; HBE1; CHRNA3; GHSR; TACR2; LRP2; GJA1; ABCG2; CR1; SLC22A18; MB; CA2; DRD2; DRD3; DRD1; SYT5; SLC22A5; RHAG; ABCC2;…	229	228
3.48868e-12	6.3494e-10	GO:0046872	m	4	metal ion binding	18; 28; 32; 38; 48; 89; 91; 95; 10939; 107; 114; 128; 130; 132; 173; 174; 199; 208; 210; 213; 246; 247; 249; 250; 267; 269; 283; 316; 325; 326; 339; 348; 384; 403; 416; 443; 444; 65989; 473; 479; 487; 635; 639; 657; 658; 660; 687; 759; 760; 761; 766; 768; 771; 776; 777; 781; 793; 794; 810; 969; 999; 1006; 1007; 1013; 1016; 1068; 1124; 1179; 1188; 11131; 1361; 1369; 1409; 1429; 1444; 1528; 1544; 1…	ZNF160; RNF11; ZCCHC14; MOCS3; CPZ; P4HA1; PMM1; FKBP8; FA2H; CYP3A43; LHX1; OTUD7B; ZBTB38; PRNP; PDE10A; RNF114; KDM2A; IRAK3; GRIN1; ZMYM3; ZNF43; CYP2C8; SP1; SP4; PCDHGC3; OPA1; GATA6; CYP3A7; CYP3A4; CYP3A5; BMX; PRRG4; TNKS2; PRRG2; MYL7; EDIL3; LECT2; AKAP8; F9; ACE2; FDX1; ZNF771; ITGA9; ATP2A1; BBOX1; ADARB2; ATP2C2; PEG10; APOE; DRP2; PEPD; CETN1; CYP27B1; ZIC1; KSR1; ZNF510; PDLIM5; N…	4259	4245
3.51465e-12	3.65021e-10	GO:0015711	b	5	organic anion transport	32; 208; 225; 320; 335; 336; 345; 348; 368; 759; 760; 761; 766; 768; 771; 1109; 1244; 1378; 1468; 1579; 1811; 1813; 1814; 2168; 2180; 2542; 2697; 2744; 2911; 3351; 3766; 4036; 4948; 5172; 5319; 5465; 5565; 6005; 6505; 6510; 6514; 6540; 6554; 6555; 6567; 6568; 6576; 6579; 6583; 55867; 6754; 6844; 7057; 7369; 8431; 8499; 8501; 8529; 8604; 8647; 8660; 8671; 8864; 9056; 9058; 9122; 9356; 9368; 9429; …	AKT2; APOC3; ATP9A; CYP4F2; SLC25A12; SLC25A10; NR0B2; PLA2G3; SLC47A1; ABCD2; TSPO2; SLC38A4; SLC38A3; SLC38A2; STRA6; SLC25A1; PER2; OCA2; DRD2; OSBPL10; ACSL1; SLC2A2; RHAG; ACE2; SLC19A2; SLC7A8; SLC7A9; SLC7A7; SLC17A1; PLA2G1B; SFXN1; SLC22A11; APOA1; APOA2; APOE; THBS1; SLCO4C1; GRM1; CA14; PRKAB2; SLC26A1; ABCB11; SLC26A3; SLC26A4; PPARA; GJA1; ABCG2; CR1; SLC25A44; SLC22A4; SLC22A6; ACE;…	505	505
4.72896e-12	1.09817e-10	GO:0043025	c	3	neuronal cell body	114; 152; 267; 283; 338; 348; 445; 657; 658; 793; 796; 1136; 1137; 1233; 1261; 1392; 1644; 1728; 1740; 1762; 1813; 1821; 1917; 1996; 2002; 2045; 2332; 2475; 429; 2691; 2779; 2891; 2901; 3208; 3249; 3337; 3356; 3359; 3361; 3623; 3643; 3746; 3752; 3776; 3897; 4040; 4130; 4137; 4311; 4352; 4878; 4926; 5137; 5372; 5577; 5630; 5792; 5798; 5802; 5816; 6276; 6530; 6453; 6456; 6505; 6543; 6546; 6712; 785…	SLC6A2; RIC3; NQO1; HPCA; L1CAM; PMM1; ASS1; DLG2; ITSN1; ADRA2C; SLC38A2; FXR2; KLHL1; TMEM100; LMTK2; ADCY8; SYT5; NRXN1; ELK1; SLC8A1; ELAVL4; HTR5A; GRIA2; GRIK5; CRTC1; PRPH; CRH; APOE; APOB; DRP2; PPARGC1A; HTR2A; NPPA; MAP1A; COBL; CNGA3; DDC; STRN3; INHA; ANG; MPL; WDFY3; DMWD; GHRH; HDAC6; EPHA7; GNAT1; PRKAR2B; CCR4; SH3GL2; FZD5; DNAJB1; PVALB; SLC8A2; RAB17; ASCL1; CALB1; CHRNA4; S100…	474	474
5.38926e-12	5.22399e-10	GO:0015849	b	5	organic acid transport	32; 208; 225; 320; 348; 368; 1109; 1244; 1468; 1579; 1811; 1813; 1814; 2168; 2180; 2697; 2744; 2911; 3351; 3766; 4036; 4948; 5172; 5319; 5465; 5565; 6505; 6510; 6540; 6554; 6555; 6567; 6568; 6576; 6579; 6583; 6754; 6844; 7057; 7369; 8431; 8499; 8501; 8529; 8604; 8647; 8660; 8864; 9056; 9058; 9122; 9356; 9368; 9429; 9673; 1636; 10499; 10560; 10786; 10861; 10991; 11001; 11136; 11254; 50487; 56301; …	SLC16A2; ACE; SLC7A9; SLC7A7; PPARA; SLC17A1; AKT2; PLA2G3; PLA2G1B; FABP1; AKR1C4; CYP4F2; GLS; SLC25A12; SLC25A10; NCOA2; SLC10A2; SLC10A1; APOE; PPFIA2; SLC7A8; SLC22A13; NR0B2; SLC9A3R1; SLC38A2; SLC13A2; SLC7A10; THBS1; SLC25A44; ACE2; SLC6A13; SLC47A1; ABCD2; GRM1; SLC6A15; SSTR4; SLC38A4; SFXN1; KCNJ10; PRKAB2; SLC38A3; ACACB; PLA2R1; STRA6; SLC25A1; UMOD; GLS2; PER2; ABCB11; SLC26A3; SLC2…	352	352
5.64658e-12	3.48676e-10	GO:0097447	c	4	dendritic tree	114; 267; 274; 320; 348; 657; 658; 793; 794; 1129; 1132; 1133; 1136; 1137; 1261; 1500; 1728; 1762; 1812; 1813; 1821; 1996; 2002; 2045; 2047; 2332; 2475; 2534; 2554; 2555; 2557; 2566; 2644; 2891; 2892; 2895; 2901; 2902; 2903; 2911; 2916; 3208; 3274; 3337; 3351; 3355; 3356; 3360; 3361; 3643; 3739; 3746; 3752; 3897; 4036; 4130; 4137; 4311; 4355; 4763; 4803; 4842; 4926; 4976; 5142; 5577; 5599; 5621; …	KLHL1; NQO1; ATXN10; HPCA; L1CAM; CLSTN2; ITSN1; MPP2; PRNP; GNG13; HTR2A; GRIN1; TRPV1; NECAB2; IFT57; SLC38A2; RANGAP1; HTR4; OPA1; APBA1; SAV1; ADCY8; ARC; ELK1; ELAVL4; HTR5A; NGF; GRIA2; GABRG2; RIT2; GRIK5; CRTC1; APOE; DRP2; PPARGC1A; HRH2; NF1; GRM6; SH3GL2; GRM1; MAP1A; EPHB1; COBL; CNGA3; STRN3; DMWD; HDAC6; EPHA7; SRGAP2; SMO; PRKAR2B; CTNND1; GABRA4; KCNA4; GABRA1; GABRA2; FZD4; FZD5;…	618	618
8.55737e-12	3.79377e-10	GO:0051050	b	4	positive regulation of transport	114; 208; 283; 287; 335; 336; 348; 486; 487; 596; 760; 776; 781; 783; 859; 999; 1051; 50855; 1361; 1389; 1392; 1482; 1579; 1601; 1756; 1812; 1813; 1814; 1950; 1956; 2180; 2332; 2534; 2641; 2688; 2691; 2696; 2697; 2737; 2746; 2822; 2902; 2916; 2922; 3077; 3208; 3305; 3306; 3359; 3479; 3596; 3623; 3630; 3643; 3784; 3843; 4089; 4792; 4824; 4842; 4878; 4926; 5106; 5174; 5208; 5295; 5318; 5319; 5354; …	PCK2; HSPA2; FXYD2; HUWE1; JPH2; AKT2; HPCA; PKP2; CREBL2; ATP2C2; DAB2; CYP4F2; CAV3; ADIPOQ; NKX2-5; CACNA1H; CACNA1I; ITSN1; PRL; PRNP; PARD6A; SLC34A1; STAP1; PLA2G3; CDH1; GRIN1; SIRPA; SCAMP5; IRS2; SLC38A3; ZIC1; AKAP6; CACNG3; CACNA2D1; RAB27B; GH1; ACSL1; ADCY8; CPB2; GALR2; ACE2; DMD; ATP2A1; MYRIP; SNX4; NFKBIA; SIRT1; GPLD1; TP73; PLA2G1B; CRH; APOA1; APOA2; CLASP2; APOE; GCG; PPM1A; …	880	879
9.54862e-12	4.10872e-10	GO:0007399	b	4	nervous system development	20; 91; 10939; 107; 119; 152; 208; 224; 225; 274; 320; 324; 335; 338; 348; 403; 443; 473; 596; 653; 655; 657; 658; 54738; 816; 818; 886; 999; 1007; 1051; 1056; 1129; 1136; 1233; 1270; 1271; 1392; 1406; 1482; 1489; 1499; 1500; 1630; 1638; 6602; 1735; 1812; 1813; 1814; 1821; 1950; 1956; 2018; 2020; 2045; 2047; 2056; 2068; 2173; 2250; 2263; 2290; 2332; 2334; 2475; 2534; 2554; 2555; 2561; 2562; 2566;…	SMARCC1; SALL2; HIPK1; L1CAM; FKBP8; LHX1; DLG5; WEE1; ABCD2; SLITRK5; SLC38A3; SLC38A2; CAMK2G; CRB1; CAMK2B; SMARCD1; OPA1; NEUROD6; TRAPPC9; LMTK2; ACVR1B; ALDH3A2; GABRG2; RIT2; CHL1; APOA1; APOE; APOB; SOX10; NF2; NF1; ZIC1; HNMT; PDLIM5; HOXB1; LIN28A; CDK5RAP2; CNTFR; TYRO3; RPS6KA5; ZNF358; INA; GHRH; SMAD4; VAPA; SRGAP2; SMO; PLP1; NDUFV2; ASPA; MOBP; S100A1; ARTN; CTF1; GRID2; LTA; PTPR…	2351	2350
9.79834e-12	4.84038e-10	GO:0030425	c	4	dendrite	114; 267; 274; 320; 348; 657; 658; 793; 794; 1129; 1132; 1133; 1136; 1137; 1261; 1500; 1728; 1762; 1812; 1813; 1821; 1996; 2002; 2045; 2047; 2332; 2475; 2534; 2554; 2555; 2557; 2566; 2644; 2891; 2892; 2895; 2901; 2902; 2903; 2911; 2916; 3208; 3274; 3337; 3351; 3355; 3356; 3360; 3361; 3643; 3739; 3746; 3752; 3897; 4036; 4130; 4137; 4311; 4355; 4763; 4803; 4842; 4926; 4976; 5142; 5577; 5599; 5621; …	KLHL1; NQO1; ATXN10; HPCA; L1CAM; CLSTN2; ITSN1; MPP2; PRNP; GNG13; HTR2A; GRIN1; TRPV1; NECAB2; IFT57; SLC38A2; RANGAP1; HTR4; OPA1; APBA1; SAV1; ADCY8; ARC; ELK1; ELAVL4; HTR5A; NGF; GRIA2; GABRG2; GRIK5; CRTC1; APOE; DRP2; PPARGC1A; HRH2; NF1; GRM6; SH3GL2; GRM1; MAP1A; EPHB1; COBL; CNGA3; STRN3; DMWD; HDAC6; EPHA7; SRGAP2; SMO; PRKAR2B; CTNND1; GABRA4; KCNA4; GABRA1; GABRA2; FZD4; FZD5; CDKL5…	616	616
1.14847e-11	1.3973e-10	GO:1990351	c	2	transporter complex	20; 486; 487; 496; 776; 777; 781; 783; 785; 1136; 1137; 1144; 1180; 1188; 1261; 1740; 1804; 2554; 2555; 2557; 2561; 2562; 2566; 2570; 2891; 2892; 2895; 2901; 2902; 2903; 2904; 3306; 3359; 3739; 3746; 3752; 3760; 3773; 3776; 3784; 3787; 4842; 5142; 5144; 5195; 6326; 6327; 6332; 6336; 6844; 54831; 8911; 8912; 9033; 9196; 9472; 9722; 9992; 10021; 10242; 10368; 11280; 169522; 479; 149111; 54714; 9312…	KCNE2; HSPA2; ATP12A; FXYD2; ATP2A1; ATP11A; SCN7A; GRIA2; GABRG2; GABRR2; SCN10A; HCN4; CNTNAP2; PKD2L1; GABRA4; KCNA4; CLCNKB; GABRA1; PEX14; GABRA2; CACNA1H; CACNA1I; CACNA2D1; DLG2; KCNG1; CACNB2; CNGB3; CACNA1D; CACNA1E; KCNK2; CACNB4; SCN2B; SCN2A; CACNG2; KCNS1; GRIA3; TMEM30A; GRIN1; TRPV6; NOS1AP; ATP10B; DPP6; NOS1; KCND3; KCNJ16; GRID2; CLCN1; KCNMB2; KCNAB3; KCNQ1; CHRNA4; CNGA3; CHRN…	338	338
1.16142e-11	1.40919e-09	GO:0022890	m	4	inorganic cation transmembrane transporter activity	479; 487; 496; 523; 525; 776; 777; 781; 783; 785; 1136; 1137; 1144; 1261; 1528; 2891; 2892; 2901; 2902; 2903; 2904; 3351; 3359; 3708; 3739; 3746; 3752; 3760; 3766; 3769; 3773; 3776; 3784; 3787; 3954; 4891; 6326; 6327; 6332; 6336; 6530; 6505; 6524; 6528; 6540; 6543; 6546; 6549; 6554; 6555; 6559; 6561; 6568; 6569; 6580; 7442; 8065; 8416; 8645; 8647; 8671; 8911; 8912; 8989; 9033; 9058; 9127; 9154; 9…	KCNE2; SLC6A2; TRPV4; PKD2L1; ATP2C2; CACNA1H; CACNA1I; SLC39A14; CNGB3; SLC28A1; CACNA1D; CACNA1E; SLC34A1; SLC12A6; SLC12A3; CUL5; GRIN1; NNT; TRPV1; SLC38A2; KCNAB3; SLC45A2; TRPV6; SLC25A28; CACNA2D1; KCNMB2; KCNMB4; HCN4; KCNV2; ATP6V1A; ATP2A1; GRIA2; GRIA3; GRIK5; SLC9A6; SLC11A2; SLC9A2; PKDREJ; TRPM6; TRPM3; KCNK10; KCNQ1; ABCB11; CNGA3; ITPR1; SLC39A6; KCNH6; ATP6V0A4; SLC22A1; SCN7A; L…	576	576
1.25292e-11	2.57385e-10	GO:0003012	b	3	muscle system process	89; 147; 148; 152; 274; 287; 384; 444; 487; 776; 781; 783; 796; 816; 818; 859; 1129; 1136; 1144; 1147; 1180; 1482; 1756; 1813; 1837; 2309; 2475; 2593; 2627; 2628; 2693; 2697; 3356; 3479; 3720; 3752; 3760; 3784; 3815; 4089; 4090; 4151; 4607; 4620; 4636; 4654; 4656; 4660; 4703; 4842; 4878; 5142; 5144; 5318; 5465; 5578; 5592; 6327; 6332; 6336; 6442; 6546; 6640; 6865; 7134; 7139; 23171; 6752; 8811; 8…	KCNE2; CHRNA3; MYL7; MYL5; PKP2; CAV3; NKX2-5; CACNA1H; CACNA1D; ADRA2C; PRKG1; CLCN1; CAMK2G; CAMK2B; GATA6; CACNA2D1; ADRA1A; AKAP6; ADRA1B; HCN4; KIT; GALR2; ACE2; TNNC1; DMD; ATP2A1; KCND3; TNNT2; PPARGC1A; GATM; HTR2A; NPPA; PDLIM5; IGF1; CHUK; KCNQ1; PPARA; TACR2; GJA1; MB; ARG2; MYBPC3; GPD1L; SCN7A; GAMT; SMAD4; SMAD5; NEB; SCN10A; PLCE1; MYH2; TMEM38B; CACNB2; ASPH; SGCA; PPP1R12B; SLC8A…	422	422
1.27672e-11	1.86401e-10	GO:0005515	m	2	protein binding	18; 30; 32; 33; 34; 36; 48; 56; 89; 91; 95; 10939; 107; 114; 118; 119; 128; 146; 147; 148; 152; 173; 174; 178; 189; 191; 199; 79659; 208; 210; 213; 218; 221; 224; 225; 229; 230; 246; 247; 249; 250; 258; 267; 269; 274; 283; 287; 316; 320; 324; 325; 326; 335; 336; 338; 339; 343; 345; 346; 348; 350; 354; 359; 363; 384; 388; 390; 394; 403; 405; 407; 443; 444; 445; 65988; 65989; 65997; 473; 486; 487; …	HIF3A; HSPA2; NYX; AGL; RNF11; HSPA9; PMM1; ASS1; ADIPOQ; NR0B2; PRNP; CAMK4; RNF114; STK24; KDM2A; GRIN1; ABCD2; TSPO2; SIRPA; MUC2; SP4; OPA1; GK; PRRG4; PRRG2; PARP16; PRPH; CSN3; MYO3A; ITGA9; ATP2A1; ALDH3A2; ALDH3A1; RIT2; DENND4C; IQSEC2; APOA1; APOA2; GPRASP1; XPO7; LSS; KSR1; GRP; LIN28A; CNTFR; TACR2; RPS6KA5; FTCD; GHRH; SMAD9; SMAD4; SMAD5; AFTPH; CTH; GDAP1; PELI2; MOBP; ARTN; ENOPH1…	14003	13983
1.47371e-11	6.16012e-10	GO:0033993	b	4	response to lipid	20; 107; 114; 128; 178; 189; 210; 218; 249; 338; 445; 496; 596; 655; 687; 760; 768; 923; 1051; 1147; 1244; 1261; 1369; 1392; 1408; 1499; 1544; 1594; 1601; 1634; 6602; 1671; 1728; 1843; 1956; 2002; 2056; 2099; 2100; 2104; 2155; 2180; 2230; 2235; 2263; 2264; 2309; 2354; 429; 2627; 2688; 2693; 2696; 2697; 2707; 2731; 2805; 2822; 3176; 3239; 3283; 3284; 3291; 3294; 3351; 3361; 3593; 3596; 3727; 3929;…	PCK2; AGL; NQO1; EPO; PCK1; IL24; DAB2; ASS1; ADIPOQ; DCN; LBP; PTGER4; WNT10B; RORC; PTGER1; SLC34A1; STAP1; IRAK3; GOT1; DDIT4; SIRPA; PER1; LPL; SMARCD1; GATA6; FGFR4; FGFR2; ADCY1; BMP7; GH1; SOCS2; ACSL1; ADCY8; ELK1; HSD3B1; HSD3B2; FDX1; HTR5A; VDR; NOS1; TSHB; ALDH3A1; GPLD1; CRH; APOB; SOX10; GLDC; UBE3A; PPARGC1A; THBS1; CYP27B1; HNMT; SIRT1; CHUK; CNGA3; PPARA; ADIPOR2; PHEX; CPN1; IL2…	863	863
1.48686e-11	3.10753e-10	GO:0044444	c	3	cytoplasmic part	18; 20; 28; 30; 32; 33; 34; 36; 38; 48; 56; 89; 91; 95; 10939; 114; 118; 119; 128; 130; 132; 148; 152; 174; 178; 189; 191; 199; 79659; 208; 210; 213; 217; 218; 219; 221; 224; 225; 229; 230; 246; 247; 258; 267; 274; 275; 283; 287; 316; 320; 324; 335; 336; 338; 343; 345; 348; 350; 354; 359; 363; 364; 368; 384; 388; 390; 394; 403; 416; 417; 443; 444; 445; 487; 523; 525; 534; 549; 582; 594; 596; 598;…	HIF3A; HSPA2; AGL; PRKAR1B; AP1M2; HSPA9; PCSK6; RIC3; USP9X; HIPK3; FKBP5; FKBP6; P4HA1; TULP4; CLASP2; PMM1; ASS1; ADIPOQ; TM7SF2; HUWE1; DLG2; CWH43; TPTE; CTAGE1; NRIP1; PRNP; RNF114; RAB11B; NOL3; GRIN1; ABCD2; VAC14; TSPO2; RAB11FIP3; LARP4; IRS2; B3GALT2; RIOK3; MUC2; TAS2R16; CAMK2G; SP4; CAMK2B; SLC45A2; EHF; FXR2; OSBPL9; PIK3C2G; OPA3; OCA2; GYPA; CYP3A4; CYP3A5; GK; CXCL14; ADRA1A; NP…	10011	10000
1.55612e-11	1.33203e-09	GO:0016310	b	5	phosphorylation	89; 91; 107; 114; 132; 146; 147; 148; 152; 208; 229; 230; 246; 269; 283; 324; 335; 348; 405; 407; 596; 653; 655; 656; 657; 658; 660; 683; 727; 796; 814; 816; 818; 859; 887; 900; 957; 1116; 1136; 1147; 1154; 1270; 1353; 1389; 1392; 1444; 1489; 1601; 1612; 1740; 1756; 1795; 1813; 1843; 1844; 1917; 1950; 1956; 1958; 2045; 2047; 2056; 2180; 2203; 2250; 2251; 2263; 2264; 2332; 55024; 2475; 2534; 2641;…	HSPA2; HIPK3; HIPK1; FKBP8; ADIPOQ; DLG2; PTGER4; PRNP; CAMK4; IRAK3; GRIN1; IFNA10; VAC14; SIRPA; IL2RA; CAMK2G; CAMK2B; FXR2; PIK3C2G; LRP6; GK; ADRA1A; ADRA1B; ADRA1D; ODAM; PARP16; AKAP8; MYO3A; ACVR1B; DSTYK; RIT2; APOA1; APOE; ETAA1; NDUFV2; NF2; NF1; KSR1; GRM1; GDF10; IL5RA; GUCY2D; TSPYL2; CHUK; PPARA; TYRO3; RPS6KA5; TFAP4; INS; SMAD4; SMAD5; PRKDC; SLC4A4; AKAP11; GPRC5D; NEDD9; PELI2;…	2393	2392
1.55739e-11	1.33203e-09	GO:0051174	b	5	regulation of phosphorus metabolic process	20; 89; 91; 107; 114; 146; 147; 148; 152; 208; 246; 283; 324; 335; 348; 405; 407; 596; 653; 655; 656; 657; 683; 727; 796; 859; 887; 900; 957; 1116; 1133; 1136; 1154; 1270; 1353; 1389; 1392; 1408; 1444; 1489; 1601; 1740; 1756; 1795; 1813; 1843; 1844; 1917; 1950; 1956; 1958; 2045; 2047; 2056; 2180; 2203; 2250; 2251; 2263; 2264; 2332; 55024; 2475; 2534; 2641; 2658; 2661; 2662; 2688; 2689; 2690; 2776…	HSPA2; PCIF1; GHR; SERPINF2; NQO2; HIPK3; EPO; AKT2; SLC25A12; HPCA; FBP1; CREBL2; DAB2; THBS1; FKBP8; CAV3; ADIPOQ; PEBP1; DLG2; GADD45B; PRNP; PARD6A; ADRA2C; SMAD4; STAP1; WNT16; IRAK3; BANK1; IFNA10; VAC14; NECAB2; PIP4K2C; PIP4K2B; CCNL1; BMP7; ENTPD5; PPP2R3A; DDIT4; PIK3R1; BMP8B; SIRPA; SOCS2; LEFTY1; TF; PER1; SOCS6; FGFR4; FGFR2; PDE8A; ADCY1; ADRA1A; BMP5; ADRA1B; SOCS1; ADRA1D; GH2; S…	1806	1805
1.88322e-11	3.76121e-10	GO:0042391	b	3	regulation of membrane potential	148; 208; 274; 287; 596; 598; 665; 776; 777; 781; 783; 785; 859; 1136; 1137; 1144; 1180; 1634; 1756; 1811; 1813; 2332; 2554; 2555; 2557; 2561; 2562; 2566; 2570; 2697; 2730; 2776; 2805; 2892; 2895; 2901; 2902; 2903; 2904; 2911; 3359; 3752; 3760; 3766; 3776; 3784; 4137; 4355; 4878; 5318; 6326; 6327; 6332; 6336; 6543; 6546; 6569; 6640; 7442; 23171; 54831; 8645; 8671; 8911; 8912; 9127; 9294; 9378; 94…	BCL2L1; KCNE2; WWP2; AKT2; PKP2; CAV3; DCN; CACNA1I; MPP2; POPDC3; CACNA1D; CACNA1E; SLC34A1; GRIN1; GOT1; TRPV1; CLCN1; CACNA2D1; ADRA1A; AKAP6; KCNMB2; KCNMB4; HCN4; NRXN1; DMD; GABRG2; NTSR2; KCND3; CRTC1; GRM1; NPPA; CACNA1H; KCNK10; KCNQ1; SLC26A3; GJA1; KCNH6; GNAQ; S1PR2; BEST2; SCN7A; GABRR2; SCN10A; SLC4A4; PPA2; GABRA4; GABRA1; GABRA2; CACNB2; CACNB4; GRIA3; SLC8A1; SLC8A2; SCN11A; BNIP…	425	425
2.08724e-11	8.48229e-10	GO:0008202	b	4	steroid metabolic process	20; 30; 32; 33; 38; 335; 336; 338; 348; 653; 866; 1056; 1081; 1109; 1392; 27329; 1544; 1551; 1555; 1558; 1559; 1576; 1577; 1584; 1594; 1958; 2053; 2099; 2230; 2264; 2330; 3158; 3283; 3284; 3291; 3294; 3815; 4036; 4047; 4504; 4598; 5007; 5444; 5618; 6097; 6667; 6716; 6799; 7108; 7421; 8029; 8309; 8431; 8647; 8720; 8856; 8912; 9563; 10941; 11001; 11160; 79154; 114883; 50700; 51302; 51360; 54490; 54…	EPHX2; EGR1; TIPARP; TM7SF2; HSD17B14; CYP3A43; RORC; SIRT1; H6PD; PPARGC1A; FGFR4; VDR; UGT1A8; AKR1C4; CRH; ACADL; APOA1; APOA2; CACNA1H; APOE; APOB; SERPINA6; NR1I2; CGA; MT3; CEL; CYP2B6; CYP39A1; ACAT1; ACAA1; CYP27B1; DHRS11; ANGPTL3; FMO5; HSD11B2; LSS; LRP2; HMGCS2; TSKU; ACACB; CUBN; SP1; CYP1A2; SULT1A2; ABCB11; OSBPL9; MVK; UGT2A1; SRD5A2; CYP3A7; CYP3A4; CYP3A5; HSD17B2; SLC27A2; CYP2…	323	323
2.16162e-11	1.74611e-09	GO:0010604	b	5	positive regulation of macromolecule metabolic process	20; 91; 107; 114; 146; 147; 148; 152; 208; 246; 267; 283; 287; 324; 326; 338; 339; 348; 405; 444; 473; 596; 653; 655; 656; 657; 658; 727; 54738; 796; 814; 859; 999; 1046; 1051; 1052; 1081; 1116; 1136; 1147; 1153; 1270; 1378; 1388; 1389; 1392; 1406; 1444; 1482; 1489; 1499; 1601; 1612; 1628; 1634; 1642; 6602; 1795; 1812; 1813; 1814; 1896; 1950; 1956; 1958; 1961; 1996; 2002; 2005; 2020; 2045; 2053; …	HSPA2; SMARCC1; ADIPOQ; LHX1; ZBTB38; NR0B2; PRNP; CAMK4; BANK1; IFNA10; ZNF43; SLC38A3; SLC38A2; SP1; EHF; FXR2; SMARCD1; GATA6; NEUROD6; ADRA1A; ADRA1B; ADRA1D; ODAM; PARP16; AKAP8; MAF; IL25; ELAVL4; LGR4; HMGN5; ACVR1B; DSTYK; RIT2; GPLD1; APOE; APOB; ETAA1; SOX10; SOX15; NFIL3; KSR1; GRM1; GDF10; TSPYL5; HOXB1; CHUK; LIN28A; PPP1R10; PPARA; ING2; RPS6KA5; TFAP4; SPDEF; INS; HLF; PRDM9; ZNF29…	3354	3351
2.21482e-11	2.09401e-10	GO:0065009	b	2	regulation of molecular function	20; 32; 107; 114; 118; 119; 148; 152; 208; 229; 267; 274; 283; 287; 324; 325; 335; 336; 339; 345; 348; 350; 394; 444; 486; 487; 496; 596; 655; 727; 776; 781; 783; 785; 796; 810; 859; 866; 887; 900; 1081; 1116; 1124; 1136; 1147; 1154; 1208; 1370; 1378; 1392; 1408; 1491; 1499; 27329; 1594; 1601; 1612; 1728; 1740; 1756; 1793; 1795; 1800; 1812; 1813; 1814; 1843; 1844; 1896; 1917; 1950; 1956; 1958; 19…	HSPA2; PCSK6; JPH2; ADIPOQ; DLG2; NR0B2; PRNP; GLP1R; IRAK3; GRIN1; VAC14; SIRPA; SMR3A; SGK3; ADRA1A; HIPK3; AKAP6; LMTK2; WDTC1; ODAM; PARP16; ANGPTL3; ACE2; ARHGAP19; LGR5; LGR4; ATP2A1; DSTYK; GPLD1; DENND4C; IQSEC2; APOA1; APOA2; APOE; ETAA1; APOH; NF2; NF1; KSR1; GRM1; TSPYL2; HTR3A; CHUK; ARHGEF16; PPP1R10; PPARA; TYRO3; RPS6KA5; TFAP4; INS; SMAD4; PPP2R1B; SRGAP2; SMO; AKAP11; GPRC5D; CTH…	3142	3138
2.41666e-11	9.5556e-10	GO:0007167	b	4	enzyme linked receptor protein signaling pathway	91; 208; 269; 324; 335; 405; 65997; 523; 525; 534; 653; 655; 656; 657; 658; 859; 1136; 1149; 50855; 1444; 1489; 1601; 1634; 1793; 1950; 1956; 1958; 2045; 2047; 2155; 2250; 2251; 2263; 2264; 2534; 2658; 2661; 2662; 2676; 2688; 2689; 2690; 2691; 2693; 2805; 2822; 2902; 2904; 2963; 3000; 3077; 3084; 3172; 3249; 3273; 3479; 3593; 3622; 3623; 3630; 3643; 3718; 3815; 3925; 4015; 4036; 4089; 4090; 4093;…	SMARCC1; GHR; PCSK6; USP9X; ZFYVE9; AKT2; DAB2; THBS1; FKBP8; CAV3; ADIPOQ; DCN; GDF3; SLC39A14; ITSN1; PRL; FSTL4; PARD6A; SMAD4; STAP1; FGFBP1; CUL5; GRIN1; GOT1; PIP4K2C; PIP4K2B; AKAP4; DDIT4; BMP8A; BMP8B; SOCS2; LEFTY1; TF; FLRT3; OPA1; HRG; TMEM100; FGFR2; LMTK2; BMP7; BMP5; SOCS1; GH1; GH2; GTF2F2; F7; MST1R; ZFAND5; CSHL1; KIT; GFRA4; GFRA3; APC; NPPA; NGF; ATP6V1A; SNX5; ACVR1B; DSTYK; …	1047	1047
2.8307e-11	1.08982e-09	GO:0071466	b	4	cellular response to xenobiotic stimulus	30; 95; 114; 218; 405; 445; 670; 1244; 1392; 1429; 1544; 1551; 1553; 1555; 1558; 1559; 1562; 1576; 1577; 1728; 1800; 1956; 1958; 2052; 2180; 2235; 2690; 2902; 2938; 2940; 2941; 2948; 3172; 4835; 5105; 5106; 6097; 6546; 6799; 7023; 8824; 8856; 10249; 54490; 54541; 54576; 55151; 22977; 23491; 26227; 10891	PCK2; EPHX1; PCK1; PHGDH; GHR; GSTA4; GSTM4; ALDH3A1; EGFR; GSTA1; NQO1; UGT1A8; CRH; ASS1; DPEP1; FECH; TMEM38B; EGR1; CYP2B6; PPARGC1A; ACAA1; SLC8A1; GRIN1; ACY1; DDIT4; AKR7A3; CRYZ; CYP2A13; NQO2; SULT1A2; CES3; CES2; BPHL; GSTA3; CYP3A7; CYP3A4; CYP3A5; CYP2C9; CYP2C8; CYP1A2; HNF4A; TFAP4; ARNT; ACSL1; ADCY8; NR1I2; RORC; GLYAT; CYP2C18; UGT2B28; ABCC2	182	182
4.09849e-11	6.68054e-09	GO:0046914	m	5	transition metal ion binding	28; 10939; 128; 130; 173; 174; 210; 213; 246; 247; 250; 283; 316; 326; 339; 384; 473; 635; 759; 760; 761; 766; 768; 771; 793; 1353; 1361; 1369; 1429; 1544; 1551; 1553; 1555; 1558; 1559; 1562; 1576; 1577; 1579; 1584; 1594; 1621; 1638; 1756; 1800; 1807; 1821; 1837; 1838; 1958; 2099; 2100; 2104; 2230; 2235; 2627; 2739; 2903; 2904; 3164; 3172; 3273; 200424; 3827; 4015; 4051; 4193; 4306; 4311; 4493; 4…	PCK2; TRIM10; TRIM13; PCK1; TRIM15; RNF11; ZCCHC14; ZFPM2; NQO2; ZFAND6; ZFAND5; AFG3L2; PAH; CYP4F2; CYP4F3; CYP3A4; CYP3A43; RARB; ZNF146; ZNF331; PRNP; ADAMTS8; THRA; CYP39A1; ZFHX4; KDM2A; GLO1; DCT; MYT1; ZMYM3; TRIM29; TRHDE; CYP2A13; ZNF208; SCD5; NR2C2; GATA6; CYP3A7; HRG; CYP3A5; SHMT1; DBH; SMPDL3A; SUV39H1; AKAP8; CPB2; NR1I2; APOBEC1; P4HA1; ACE2; FDX1; KDM5C; ZNF214; VDR; DMD; MYRIP;…	1100	1099
4.41919e-11	1.65776e-09	GO:0042127	b	4	regulation of cell proliferation	146; 148; 199; 208; 218; 247; 258; 283; 324; 348; 350; 384; 405; 563; 596; 653; 655; 657; 658; 683; 687; 859; 887; 923; 943; 1051; 1081; 1270; 1271; 1361; 1378; 1392; 1482; 1489; 1499; 1594; 1621; 1638; 1805; 1813; 1814; 1950; 1956; 1958; 1961; 2047; 2056; 2099; 2117; 2173; 2250; 2251; 2263; 2264; 2290; 2301; 2475; 429; 2627; 2658; 2661; 2691; 2693; 2697; 2737; 2765; 2822; 2925; 3084; 3164; 3172;…	ZNF609; HSF4; ZFPM2; NQO2; SAV1; EPO; AKT2; APOH; RREB1; THBS1; CAV3; ADIPOQ; NKX2-5; LHX1; RARB; DLG5; TPTE; PRL; WNT10B; PRNP; ADAMTS8; SIX3; ESRP2; PRKG1; FGFBP1; HTR2A; DCT; JAK3; ADRA1A; IRS2; IFT57; GPR37L1; SP1; TBX5; DLEC1; PER2; CHERP; GATA6; SGK3; FGFR4; FGFR2; SGK2; BMP7; DBH; BMP5; ADRA1D; NUPR1; ODAM; MST1R; CPB2; KIT; ABI1; BST1; SIRT1; APC; DDAH1; IL24; LGR5; NGF; VDR; ALDH3A1; KAT…	1598	1598
4.77523e-11	4.34546e-09	GO:0008509	m	4	anion transmembrane transporter activity	363; 368; 94081; 1109; 1179; 1180; 1185; 1188; 1244; 1468; 1811; 2542; 2554; 2555; 2557; 2561; 2562; 2566; 2570; 2697; 4948; 5172; 5349; 6530; 6505; 6510; 6514; 6528; 6540; 6554; 6555; 6559; 6561; 6567; 6568; 6576; 6579; 6580; 6583; 55867; 54831; 8501; 8604; 8647; 8671; 9056; 9058; 9122; 9356; 9368; 9376; 9429; 9673; 9990; 10560; 10786; 10861; 10991; 11001; 11095; 11136; 11254; 56301; 9390; 54407…	SLC6A2; FXYD3; SLC7A8; SLC7A9; GABRG2; GABRR2; SLC17A1; SLC4A5; SLC4A4; SLC5A5; SFXN1; AKR1C4; GABRA4; CLCNKB; GABRA1; SLC25A12; GABRA2; SLC10A2; SLC10A1; CLCA1; SLC37A4; SLC22A13; SLC9A3R1; BEST2; SLC13A2; ADAMTS8; SLCO4C1; SLC12A6; SLC12A3; SLC7A7; SLC6A13; SLC47A1; SLC25A10; SLC25A1; SLC6A15; SLC6A14; AQP6; SLC38A4; SLC38A3; SLC38A2; SLC13A1; CLCN1; SLC13A3; SLC13A4; CLCN6; TMEM30A; SLC26A1; A…	341	341
5.55774e-11	1.05597e-09	GO:1902495	c	3	transmembrane transporter complex	20; 486; 487; 496; 776; 777; 781; 783; 785; 1136; 1137; 1144; 1180; 1188; 1261; 1740; 1804; 2554; 2555; 2557; 2561; 2562; 2566; 2570; 2891; 2892; 2895; 2901; 2902; 2903; 2904; 3306; 3359; 3739; 3746; 3752; 3760; 3773; 3776; 3784; 3787; 4842; 5142; 5144; 6326; 6327; 6332; 6336; 6844; 54831; 8911; 8912; 9033; 9196; 9312; 9472; 9722; 9992; 10021; 10242; 10368; 11280; 169522; 479; 149111; 54714; 2294…	KCNE2; HSPA2; ATP12A; FXYD2; ATP2A1; SCN7A; GRIA2; GABRG2; GABRR2; SCN10A; HCN4; CNTNAP2; PKD2L1; GABRA4; KCNA4; CLCNKB; GABRA1; GABRA2; CACNA1H; CACNA1I; CACNA2D1; DLG2; KCNG1; CACNB2; CNGB3; CACNA1D; CACNA1E; KCNK2; CACNB4; SCN2B; SCN2A; CACNG2; KCNS1; GRIA3; GRIN1; TRPV6; NOS1AP; DPP6; NOS1; KCND3; KCNJ16; GRID2; CLCN1; KCNMB2; KCNAB3; KCNQ1; CHRNA4; CNGA3; CHRNA3; KCNB2; GABRB2; GABRB3; SHANK…	323	323
6.0377e-11	4.62043e-09	GO:0098739	b	5	import across plasma membrane	479; 486; 496; 781; 1261; 2534; 2911; 3077; 3760; 3766; 3769; 3773; 4036; 5621; 6505; 6510; 6518; 6524; 6540; 6543; 6546; 6549; 6559; 6567; 6569; 6583; 7442; 8501; 8864; 9368; 9990; 9992; 10021; 10479; 11254; 55244; 23428; 23516; 25800; 222642; 59341; 27112; 59272; 55503	KCNE2; FXYD2; SLC7A8; FYN; SLC5A2; HFE; SLC9A6; SLC9A2; SLC9A3R1; PRNP; SLC34A1; SLC12A6; SLC39A6; SLC12A3; SLC6A13; TRPV4; SLC47A1; SLC8A2; TRPV1; GRM1; SLC6A14; KCNJ13; LRP2; KCNJ10; KCNJ16; ATP12A; SLC8A1; CNGA3; ACE2; FAM155B; CACNA2D1; SLC43A1; KCNJ3; TRPV6; SLC39A14; ATP4B; PER2; SLC2A5; SLC16A2; HCN4; SLC22A4; SLC1A5; TSPO2; SLC1A1	147	147
6.06829e-11	1.05689e-09	GO:0005903	c	3	brush border	1244; 140803; 1811; 4036; 4311; 4430; 4891; 5172; 5174; 5651; 5824; 6514; 6569; 6584; 7429; 7430; 8029; 54825; 9154; 9368; 9429; 10083; 4640; 59272; 10786; 11136; 79849; 81693; 50617; 51181; 53841; 54407; 22941; 29881; 27131	SNX5; SLC7A9; DCXR; MYO1B; MYO1A; CDHR5; PEX19; SLC11A2; AMN; SLC9A3R1; SLC28A1; SLC34A1; VIL1; USH1C; TRPM6; PDZK1; SLC38A2; CUBN; SLC26A3; SLC26A4; TMPRSS15; SHANK2; LRP2; ABCG2; CDHR2; SLC2A2; EZR; SLC17A3; ATP6V0A4; SLC22A5; PDZD3; MME; ACE2; NPC1L1; ABCC2	101	101
6.16559e-11	4.48855e-09	GO:0022839	m	4	ion gated channel activity	776; 777; 781; 783; 785; 1136; 1137; 1144; 1179; 1180; 1185; 1188; 1261; 2554; 2555; 2557; 2561; 2562; 2566; 2570; 2891; 2892; 2895; 2901; 2902; 2903; 2904; 3351; 3359; 3708; 3739; 3746; 3752; 3760; 3766; 3769; 3773; 3776; 3784; 3787; 6326; 6327; 6332; 6336; 7442; 8645; 8911; 8912; 8989; 9033; 9127; 9196; 9312; 9992; 10021; 10242; 10368; 10786; 11280; 169522; 80036; 81033; 54207; 54714; 55283; 22…	KCNE2; SCN7A; KCNC1; GRIA2; GRIA3; GABRR2; CACNG5; NCS1; SCN10A; HCN4; NOX1; KCNK5; PKD2L1; TRPA1; GABRA4; KCNA4; CLCA1; GABRA1; GABRA2; CACNA1H; CACNA1I; CACNA2D1; CLCNKB; KCNH6; KCNG1; CACNB2; CNGB3; CACNA1D; CACNA1E; KCNK2; CACNB4; SCN2B; SCN2A; KCNS1; GABRG2; TRPV4; GRIN1; P2RX6; TRPV1; TRPM3; KCNJ13; SCN11A; KCND3; KCNJ10; KCNJ16; GRID2; CLCN1; CLCN6; KCNAB3; KCNQ1; CHRNA4; CNGA3; KCNK10; MC…	330	330
9.01997e-11	8.15719e-10	GO:0044238	b	2	primary metabolic process	18; 20; 28; 30; 32; 33; 34; 36; 38; 48; 89; 91; 95; 10939; 107; 114; 118; 128; 130; 132; 146; 147; 148; 152; 174; 178; 189; 191; 79659; 208; 210; 213; 217; 219; 221; 224; 225; 229; 230; 246; 247; 258; 267; 269; 274; 275; 283; 324; 325; 326; 335; 336; 338; 339; 345; 346; 348; 350; 354; 384; 405; 407; 417; 419; 420; 443; 444; 445; 65988; 473; 523; 525; 549; 563; 594; 596; 635; 639; 653; 655; 656; 6…	HIF3A; HSPA2; AGL; PRKAR1B; BACE1; SALL2; PCSK6; USP9X; HIPK3; FKBP5; FKBP6; P4HA1; TULP4; PMM1; ASS1; ADIPOQ; TM7SF2; HUWE1; LHX1; GFRA4; DLG2; TPTE; PTGER4; NR0B2; TSPYL5; SLC28A1; PRNP; CAMK4; TRIM29; RNF114; RAB11B; KDM2A; IRAK3; GRIN1; ABCD2; VAC14; ZNF609; B3GALT5; ZNF43; IRS2; B3GALT2; IL2RA; MUC2; SIRPA; CAMK2G; SP4; CAMK2B; SMR3A; EHF; FXR2; OSBPL9; PIK3C2G; OPA3; SMARCD1; OPA1; GATA6; C…	10846	10831
9.92786e-11	3.63112e-09	GO:0071702	b	4	organic substance transport	20; 30; 32; 114; 152; 173; 189; 208; 225; 283; 287; 320; 335; 336; 338; 345; 346; 348; 350; 359; 363; 364; 368; 388; 523; 525; 534; 563; 582; 665; 759; 760; 761; 766; 768; 771; 776; 777; 94081; 818; 999; 1056; 1109; 1133; 1136; 1137; 1244; 50855; 1378; 1389; 1392; 1468; 1579; 1601; 1610; 1644; 1740; 1811; 1812; 1813; 1814; 1950; 1956; 1962; 2053; 2168; 2180; 2332; 2534; 2542; 2641; 2661; 2688; 26…	AP1M2; HSPA9; ADIPOQ; DLG2; NR0B2; SLC28A1; PRNP; GLP1R; ABCD2; TSPO2; SLC38A4; SLC38A3; SLC38A2; CAMK2G; SLC45A2; OSBPL9; OCA2; AKAP6; LMTK2; AKAP8; TEX2; ACE2; ATP6V1A; GPLD1; SFXN1; TST; APOA1; APOA2; APOE; APOB; XPO7; APOM; APOH; ZIC1; GRM1; GRP; SENP2; PPP1R10; PPARA; TACR2; INS; SLC22A4; SLC22A5; SLC22A6; SLC22A1; CTAGE1; GHRH; VSNL1; AFTPH; CACNA1E; SLC4A5; SLC4A4; GLS; AP1AR; NCOA2; GDAP1…	2589	2586
1.21463e-10	2.34012e-09	GO:0032409	b	3	regulation of transporter activity	287; 336; 486; 487; 596; 776; 781; 783; 785; 859; 1392; 1612; 1740; 1756; 1813; 1814; 2056; 2332; 2697; 2891; 2892; 2902; 2903; 2904; 3208; 3306; 3359; 3630; 3787; 4842; 4878; 5142; 5144; 5174; 5349; 5444; 5621; 6327; 6844; 23171; 8811; 9001; 9368; 9370; 9472; 9722; 9943; 9992; 10110; 10368; 59272; 11060; 149111; 53822; 54413; 22941; 23072; 23237; 23327; 23542; 57158; 27091; 27092; 10369; 3755; 1…	KCNE2; HSPA2; FXYD2; ATP2A1; FXYD7; GRIA2; GRIA3; ADIPOQ; JPH2; EPO; HPCA; OXSR1; FMR1; DMD; CRH; CAV3; APOA2; FXYD3; PRNP; DLG2; NEDD4L; CACNB2; SLC9A3R1; CACNA1D; PPARGC1A; CACNB4; SCN2B; ARC; KCNS1; KCNG1; GRIN1; NOS1AP; DAPK1; NPPA; NOS1; MAPK8IP2; NLGN3; CNIH3; CACNG3; ACE2; CACNG4; CACNG2; CACNA2D1; SHANK2; WWP2; GJA1; AKAP6; VAMP2; HAP1; SGK2; PON1; DRD2; DRD3; INS; GRIN2B; GALR2; ANK2; GR…	278	278
1.24739e-10	2.34012e-09	GO:0009888	b	3	tissue development	89; 91; 118; 148; 208; 224; 230; 246; 247; 249; 258; 326; 384; 388; 596; 653; 655; 656; 657; 658; 660; 768; 793; 859; 1041; 1051; 1116; 1144; 50855; 1419; 1482; 1499; 1594; 1601; 1634; 1638; 1825; 1830; 1834; 1843; 1844; 1896; 1950; 1951; 1956; 1958; 2045; 2047; 2068; 2099; 2121; 2125; 2251; 2263; 2295; 2301; 2475; 429; 2627; 2658; 2693; 2697; 2737; 2822; 2938; 3084; 3131; 3172; 3239; 3249; 26298…	PCK2; SEMA6D; PCK1; TRIM15; TGM5; ADD1; FN3K; KRT31; OTOR; PPP2R3A; PCSK6; GSTA1; KLK14; SAV1; JPH2; AKT2; FZD5; PKP2; CHI3L1; ATP2C2; DAB2; NKX2-1; FKBP8; CAV3; ADIPOQ; NKX2-5; DCN; LHX1; RARB; DLG5; SLC39A14; WNT10B; POPDC3; RORC; DSC3; PARD6A; SIX3; SMAD4; ESRP1; WNT16; FOXF2; ARHGAP24; RIPK4; TRPV4; DCT; NF2; ADRA1A; KRTAP1-3; BMP8A; BMP8B; TJP3; MTM1; AKAP6; TBX5; PLK4; EHF; FLRT3; EDA; KLHL…	1989	1986
1.25156e-10	2.01213e-09	GO:0031253	c	3	cell projection membrane	199; 208; 324; 582; 660; 768; 1244; 140803; 1756; 1800; 1811; 1812; 1813; 2121; 2554; 2555; 2557; 2566; 2779; 2978; 3000; 3208; 3643; 3746; 4036; 4137; 4355; 4771; 4891; 5172; 5174; 5727; 5824; 6010; 6569; 6584; 6608; 23136; 6792; 7369; 7430; 7442; 8029; 54825; 8394; 8844; 50649; 9033; 9154; 9249; 9283; 9368; 9429; 59272; 10786; 10787; 11136; 11170; 79574; 81693; 50617; 50832; 53841; 22941; 23122…	SH3YL1; DMD; KCNC1; SHANK2; SLC7A9; GABRG2; EVC; EPB41L5; PIP5K1A; CDHR5; PEX19; AKT2; CNTNAP2; HPCA; TRPV4; PKD2L1; GNAT1; GABRA4; CLASP2; SLC17A3; GABRA1; DPEP1; NCKAP1; GABRA2; ATP6V0A4; SLC11A2; SLC7A8; AMN; CDKL5; MPP2; ARHGEF4; SLC28A1; DHRS3; SLC9A3R1; SLC34A1; NF2; NPC1L1; KSR1; TRPM6; GPR161; TRPV1; TAS2R4; PDZK1; EPB41L3; GUCY2D; RHO; GPR37L1; CUBN; UMOD; ABCG2; SLC26A3; SLC26A4; ACE2; …	355	354
1.26933e-10	2.34012e-09	GO:0040008	b	3	regulation of growth	32; 89; 91; 10939; 247; 348; 131566; 596; 657; 859; 1154; 1444; 1594; 1630; 1735; 1813; 1956; 2045; 2100; 2203; 2263; 2475; 2593; 2627; 2658; 2661; 2688; 2689; 2690; 2691; 2693; 2697; 3172; 3249; 3273; 3479; 3578; 3622; 3630; 3643; 3720; 3776; 3897; 4089; 4137; 734; 4493; 4494; 4495; 4499; 4501; 4502; 4504; 4654; 4739; 4803; 4853; 5465; 5591; 5617; 5727; 5802; 6595; 6608; 6665; 23136; 6792; 6910;…	SEMA6D; GHR; PRLH; ZFPM2; CDKN2AIP; SAV1; AFG3L2; FBP1; L1CAM; CAV3; PRL; FSTL4; DCC; SMAD4; MTM1; ZNF639; GATA6; HRG; FGFR2; IP6K2; SOCS5; AKAP6; SOCS6; SOCS1; GH1; GH2; SOCS2; CSHL1; OSGIN2; YEATS4; PAK4; NGF; ENOX2; ACVR1B; APOE; MT1X; SOX15; MT1M; VIL1; TFRC; CYP27B1; DIO3; MT1E; MT1F; MT1G; TSPYL5; SIRT1; IGF1; TSPYL2; PPARA; KIAA1109; ING2; GJA1; ESR2; PRDM11; CDHR2; HNF4A; INS; PRAME; WWC2…	633	633
1.52623e-10	1.09772e-08	GO:0009062	b	5	fatty acid catabolic process	30; 32; 33; 34; 38; 208; 224; 225; 549; 1056; 1579; 1892; 1962; 2168; 2475; 2639; 3033; 4051; 5095; 5105; 5106; 5191; 5264; 5465; 8309; 8529; 8647; 8660; 9370; 11001; 51179; 54363; 55825; 23175; 56898; 26063; 55862	PCK2; PECR; PCK1; ALDH3A2; PCCA; AKT2; FABP1; CYP4F2; CYP4F3; ACADL; ACADM; GCDH; LPIN1; BDH2; CEL; ACAT1; ACAA1; ADIPOQ; ABCD2; ACACB; AUH; ABCB11; MTOR; PPARA; EHHADH; PHYH; HADH; CYP4A11; PEX7; ACOX2; IRS2; DECR2; ECHS1; SLC27A2; HAO1; HAO2; ECHDC1	114	114
1.58543e-10	1.09772e-08	GO:0010647	b	5	positive regulation of cell communication	91; 107; 114; 146; 147; 148; 152; 246; 247; 335; 348; 405; 596; 598; 638; 653; 655; 656; 657; 658; 727; 766; 783; 793; 794; 1116; 1147; 1270; 1392; 1444; 1489; 1491; 1594; 1601; 1634; 1812; 1813; 1814; 1896; 1950; 1956; 2056; 2099; 2121; 2155; 2159; 2250; 2251; 2263; 2264; 2332; 55024; 2475; 2534; 429; 2641; 2658; 2661; 2662; 2688; 2689; 2690; 2691; 2693; 2696; 2697; 2746; 2805; 2822; 2902; 2903;…	BCL2L1; PCK2; TRIM13; GOLPH3; TRIM15; GHR; CDKN2AIP; NQO2; KLK14; JPH2; EPO; IL24; CHI3L1; DAB2; FKBP8; EGF; ADIPOQ; DCN; LBP; MAP3K9; DLG5; SIRT1; KANK1; ITSN1; MPP2; GADD45B; S1PR2; ADRA2C; PLA2G6; STAP1; PLA2G3; FGFBP1; YAP1; BANK1; GOT1; NECAB2; ADRA1A; IRS2; BMP8B; NR3C2; TFAP4; AKAP6; LEFTY1; TF; CHERP; OPA1; FGFR4; FGFR2; PDE8A; NOX1; ADRA1D; BMP7; BMP5; ADRA1B; SOCS1; GH1; GH2; ARNT; ADCY…	1780	1779
1.70359e-10	3.06221e-09	GO:0005975	b	3	carbohydrate metabolic process	28; 32; 89; 178; 208; 217; 219; 229; 230; 405; 670; 957; 1116; 1468; 1528; 27329; 1642; 1737; 1950; 2203; 2475; 2528; 2542; 2641; 2710; 2739; 2805; 2819; 2822; 2875; 2998; 3356; 3479; 3613; 3630; 3643; 3795; 4121; 4122; 55347; 4656; 4952; 5105; 5106; 5161; 5163; 5164; 5166; 5207; 5208; 5256; 5260; 5313; 5372; 5465; 55526; 5500; 5509; 5903; 5973; 6097; 6484; 6514; 6518; 6524; 6576; 7031; 23171; 13…	PCK2; AGL; MAN2B2; DHTKD1; AKT2; PCK1; FBP1; CHI3L1; PMM1; EGF; ADIPOQ; SLC25A10; B3GNT4; PPP1R3D; SLC39A14; B3GNT3; RORC; KHK; GLO1; GOT1; B3GALT5; ENTPD5; DDIT4; B3GALT1; B3GALT2; NPL; CRYL1; SLC25A1; PER2; IMPA2; GPT; UGT1A8; GK; MAN1A1; TREH; WDTC1; SLC2A5; SLC2A2; HYAL4; FOXA2; ANGPTL3; KAT2B; H6PD; GPLD1; ALDH2; MGAM; ABHD10; PPARGC1A; SLC25A12; LANCL1; HTR2A; GBA3; PHKG1; B4GALT6; SIRT1; I…	644	643
1.80653e-10	6.44624e-09	GO:0006873	b	4	cellular ion homeostasis	48; 10939; 114; 146; 147; 148; 287; 348; 479; 487; 496; 523; 525; 534; 596; 760; 766; 781; 783; 793; 794; 796; 859; 887; 1233; 1244; 1657; 1756; 1811; 1812; 1813; 1814; 2056; 2099; 2534; 2658; 2696; 2697; 2740; 2805; 2835; 2902; 2903; 2904; 2911; 3061; 3077; 3263; 3351; 3356; 3596; 3708; 3792; 3827; 3954; 4040; 4089; 4493; 4494; 4495; 4499; 4501; 4502; 4504; 4842; 4891; 4987; 5144; 5319; 5621; 57…	FAM155B; RIC3; JPH2; EPO; AFG3L2; SLC30A9; ATP2C2; CAV3; SLC39A14; PTGER4; PRNP; PTGER1; SLC34A1; GLP1R; TRPV4; GRIN1; GOT1; TRPV1; TRPV6; CHERP; CACNA2D1; ADRA1A; AKAP6; ADRA1B; ADRA1D; ADCY8; GALR2; RHAG; HCRTR1; PLCE1; CCL1; ATP6V1A; ATP2A1; FBXL5; NOX1; PLA2G1B; CCKBR; SLC9A6; APOE; MT1X; SLC9A2; UBE3A; MT1M; TFRC; HTR2A; MT1E; MT1F; MT1G; GRM1; TFR2; SLC26A3; ACO1; ITPR1; SLC39A6; GJA1; ABCG…	665	665
2.06818e-10	3.62689e-09	GO:0034440	b	3	lipid oxidation	30; 32; 33; 34; 38; 128; 208; 224; 225; 246; 247; 549; 1892; 1962; 2168; 2475; 2639; 3033; 5166; 5191; 5264; 5465; 8309; 8647; 8660; 9370; 11001; 8013; 51179; 79602; 54363; 55825; 56898; 26063; 55862; 10891	PECR; ALDH3A2; AKT2; FABP1; ACADL; ACADM; GCDH; HAO1; ADIPOR2; BDH2; PPARGC1A; ACAT1; ACAA1; ADIPOQ; NR4A3; ABCD2; ACACB; AUH; ABCB11; MTOR; PPARA; EHHADH; PHYH; HADH; ADH5; PEX7; ACOX2; ALOX15; IRS2; DECR2; ECHS1; SLC27A2; PDK4; ALOX15B; HAO2; ECHDC1	110	110
2.07739e-10	7.23625e-09	GO:0019395	b	4	fatty acid oxidation	30; 32; 33; 34; 38; 128; 208; 224; 225; 246; 549; 1892; 1962; 2168; 2475; 2639; 3033; 5166; 5191; 5264; 5465; 8309; 8647; 8660; 9370; 11001; 8013; 51179; 79602; 54363; 55825; 56898; 26063; 55862; 10891	PECR; ALDH3A2; AKT2; FABP1; ACADL; ACADM; GCDH; ADIPOR2; BDH2; PPARGC1A; ACAT1; ACAA1; ADIPOQ; NR4A3; ABCD2; ACACB; AUH; ABCB11; MTOR; PPARA; EHHADH; PHYH; HADH; ADH5; PEX7; ACOX2; ALOX15; IRS2; DECR2; ECHS1; SLC27A2; PDK4; HAO1; HAO2; ECHDC1	105	105
2.11103e-10	1.28069e-08	GO:0015267	m	4	channel activity	343; 359; 363; 364; 596; 776; 777; 781; 783; 785; 1136; 1137; 1144; 1179; 1180; 1185; 1188; 1261; 2554; 2555; 2557; 2561; 2562; 2566; 2570; 2697; 2703; 2705; 2707; 2891; 2892; 2895; 2901; 2902; 2903; 2904; 3351; 3359; 3708; 3739; 3746; 3752; 3760; 3766; 3769; 3773; 3776; 3784; 3787; 5349; 6005; 6326; 6327; 6332; 6336; 7442; 8065; 54831; 8416; 8645; 8911; 8912; 8989; 9033; 9127; 9196; 9312; 9992; …	KCNE2; FXYD3; CHRNA3; PKD2L1; CACNA1H; CACNA1I; CNGB3; CACNA1D; CACNA1E; TRPV4; GRIN1; TRPV6; TRPV1; GJD2; AQP6; AQP7; AQP2; CLCN1; CLCN6; AQP8; CACNA2D1; KCNMB2; KCNMB4; HCN4; RHAG; KCNV2; GRIA2; GABRG2; NOX1; PKDREJ; TRPM6; TRPM3; KCNK10; KCNQ1; CNGA3; ITPR1; GJA1; KCNH6; GJA8; BEST2; SCN7A; GABRR2; SCN10A; GABRA4; KCNA4; CLCA1; GABRA1; GABRA2; TMEM38B; KCNG1; CACNB2; CACNB4; GRIA3; SCN11A; GRI…	464	464
2.21381e-10	7.53211e-09	GO:0006732	b	4	coenzyme metabolic process	32; 38; 89; 191; 229; 230; 405; 635; 683; 957; 1528; 1728; 1737; 2180; 2203; 2330; 2639; 2819; 3158; 3356; 3479; 3630; 3643; 4051; 4144; 4524; 4598; 4656; 5095; 5106; 5161; 5163; 5164; 5166; 5207; 5208; 5313; 5465; 5860; 5903; 6470; 6576; 6785; 23171; 8529; 8604; 8671; 8801; 8836; 8876; 9563; 10157; 10249; 10588; 10797; 10840; 10841; 51085; 51268; 23382; 80221; 441024; 55753; 81616; 51181; 9390; …	PCK2; PFKFB2; GNMT; DCXR; PCCA; HMGCS2; H6PD; NQO1; DHTKD1; SLC4A4; INSR; GPD1; FBP1; ACSBG2; ACSF2; DDIT4; CYP4F2; CYP4F3; MYOG; SLC25A12; GCDH; PKLR; MTHFD2L; MVK; BHMT; SLC22A13; AHCYL2; AASS; ACOT11; BHMT2; FMO5; ACSM5; PPARGC1A; MLXIPL; ACAT1; FTCD; HTR2A; MCCC1; MTHFS; MOCS3; GLYAT; OGDHL; GGH; RANBP2; PDHA2; ENTPD5; IGF1; MAT2A; ACACB; MTHFR; QDPR; SLC25A1; VNN1; SCD5; SUCLG2; ENOPH1; DLAT…	405	404
2.38032e-10	1.27585e-08	GO:0022803	m	3	passive transmembrane transporter activity	343; 359; 363; 364; 596; 776; 777; 781; 783; 785; 1136; 1137; 1144; 1179; 1180; 1185; 1188; 1261; 140803; 2554; 2555; 2557; 2561; 2562; 2566; 2570; 2697; 2703; 2705; 2707; 2891; 2892; 2895; 2901; 2902; 2903; 2904; 3351; 3359; 3708; 3739; 3746; 3752; 3760; 3766; 3769; 3773; 3776; 3784; 3787; 5349; 6005; 6326; 6327; 6332; 6336; 7442; 8065; 54831; 8416; 8645; 8911; 8912; 8989; 9033; 9127; 9196; 9312…	KCNE2; FXYD3; CHRNA3; PKD2L1; CACNA1H; CACNA1I; CNGB3; CACNA1D; CACNA1E; TRPV4; GRIN1; TRPV6; TRPV1; GJD2; AQP6; AQP7; AQP2; CLCN1; CLCN6; AQP8; CACNA2D1; KCNMB2; KCNMB4; HCN4; RHAG; KCNV2; GRIA2; GABRG2; NOX1; PKDREJ; TRPM6; TRPM3; KCNK10; KCNQ1; CNGA3; ITPR1; GJA1; KCNH6; GJA8; BEST2; SCN7A; GABRR2; SCN10A; GABRA4; KCNA4; CLCA1; GABRA1; GABRA2; TMEM38B; KCNG1; CACNB2; CACNB4; GRIA3; SCN11A; GRI…	465	465
2.38939e-10	7.94471e-09	GO:0023056	b	4	positive regulation of signaling	91; 107; 114; 146; 147; 148; 152; 246; 247; 335; 348; 405; 596; 598; 638; 653; 655; 656; 657; 658; 727; 766; 783; 793; 794; 1116; 1147; 1270; 1392; 1444; 1489; 1491; 1594; 1601; 1634; 1812; 1813; 1814; 1896; 1950; 1956; 2056; 2099; 2121; 2155; 2159; 2250; 2251; 2263; 2264; 2332; 55024; 2475; 2534; 429; 2641; 2658; 2661; 2662; 2688; 2689; 2690; 2691; 2693; 2696; 2697; 2746; 2805; 2822; 2902; 2903;…	BCL2L1; PCK2; TRIM13; GOLPH3; TRIM15; GHR; CDKN2AIP; NQO2; KLK14; JPH2; EPO; IL24; CHI3L1; DAB2; FKBP8; EGF; ADIPOQ; DCN; LBP; MAP3K9; DLG5; SIRT1; KANK1; ITSN1; MPP2; GADD45B; S1PR2; ADRA2C; PLA2G6; STAP1; PLA2G3; FGFBP1; BANK1; GOT1; NECAB2; ADRA1A; IRS2; BMP8B; NR3C2; TFAP4; AKAP6; LEFTY1; TF; CHERP; OPA1; FGFR4; FGFR2; PDE8A; NOX1; ADRA1D; BMP7; BMP5; ADRA1B; SOCS1; GH1; GH2; ARNT; ADCY8; CSH…	1787	1786
2.42804e-10	1.60471e-08	GO:0006721	b	5	terpenoid metabolic process	128; 130; 224; 335; 336; 338; 345; 348; 1109; 1208; 1381; 1392; 1544; 1551; 1558; 1559; 1562; 1576; 1577; 1956; 3158; 6017; 4023; 4036; 4047; 5406; 6010; 6382; 8228; 9227; 9249; 375790; 50700; 54576; 55825; 55937; 57104; 64220; 64577	PECR; ALDH3A2; CLPS; EGFR; AGRN; PNLIP; APOC3; AKR1C4; CRH; APOA1; APOA2; APOE; APOB; CRABP1; RDH8; PNPLA2; APOM; DHRS3; RLBP1; LSS; PNPLA4; LRAT; LRP2; HMGCS2; STRA6; ALDH8A1; LPL; CYP3A7; CYP3A4; CYP3A5; CYP2C9; CYP2C8; CYP1A2; ADH6; ADH5; SDC1; CYP2C18; RHO; UGT1A8	126	126
2.68778e-10	2.92072e-08	GO:0022836	m	5	gated channel activity	776; 777; 781; 783; 785; 1136; 1137; 1144; 1179; 1180; 1185; 1188; 1261; 2554; 2555; 2557; 2561; 2562; 2566; 2570; 2891; 2892; 2895; 2901; 2902; 2903; 2904; 3351; 3359; 3708; 3739; 3746; 3752; 3760; 3766; 3769; 3773; 3776; 3784; 3787; 6326; 6327; 6332; 6336; 7442; 8645; 8911; 8912; 8989; 9033; 9127; 9196; 9312; 9992; 10021; 10242; 10368; 10786; 11280; 169522; 80036; 81033; 54207; 54714; 55283; 37…	KCNE2; SCN7A; KCNC1; GRIA2; GRIA3; GABRR2; CACNG5; NCS1; SCN10A; HCN4; NOX1; KCNK5; PKD2L1; TRPA1; GABRA4; KCNA4; CLCA1; GABRA1; GABRA2; CACNA1H; CACNA1I; CACNA2D1; CLCNKB; KCNH6; KCNG1; CACNB2; CNGB3; CACNA1D; CACNA1E; KCNK2; CACNB4; SCN2B; SCN2A; KCNS1; GABRG2; TRPV4; GRIN1; P2RX6; TRPV1; TRPM3; KCNJ13; SCN11A; KCND3; KCNJ10; KCNJ16; GRID2; CLCN1; CLCN6; KCNAB3; KCNQ1; CHRNA4; CNGA3; KCNK10; MC…	340	340
2.94346e-10	5.03893e-09	GO:0009636	b	3	response to toxic substance	30; 128; 130; 210; 213; 339; 348; 388; 445; 596; 655; 670; 761; 999; 1136; 1137; 1147; 1244; 1392; 140803; 1621; 1644; 1728; 1813; 1814; 1843; 1958; 2052; 2053; 2168; 2235; 2263; 2534; 2878; 2880; 2902; 2903; 2904; 2938; 3046; 3048; 3208; 3351; 3359; 3596; 4129; 4151; 4493; 4494; 4495; 4499; 4501; 4502; 4504; 4924; 4929; 5151; 5444; 5465; 5903; 6327; 6382; 6546; 6554; 7337; 8242; 8428; 8431; 8836…	EGR1; GSTA1; NQO1; HPCA; ASS1; ADIPOQ; NR0B2; FGFR2; CDH1; GRIN1; NNT; SIRPA; NUCB1; PDE8A; BMP7; DBH; HBG2; APOBEC1; ZNF277; IPCEF1; KDM5C; SLC7A8; APOM; CRH; APOE; MT1X; UBE3A; PPARGC1A; MT1M; STK24; MT1E; MT1F; MT1G; TXNRD2; SIRT3; SIRT1; NUPR1; CHUK; HBE1; PPARA; DDC; RHOB; AKR7A3; ABCG2; MB; SDC1; MAOB; GPX3; PDZD3; KDM3B; SLC22A8; EPHX1; EPHX2; ALAD; HDAC6; FABP1; FECH; SLC10A1; ADIPOR2; US…	501	501
3.02988e-10	5.06624e-09	GO:0050794	b	3	regulation of cellular process	20; 32; 33; 48; 89; 91; 107; 114; 118; 119; 146; 147; 148; 152; 199; 79659; 208; 210; 213; 218; 225; 246; 247; 258; 267; 269; 274; 283; 287; 320; 324; 325; 326; 335; 336; 338; 339; 345; 348; 350; 384; 388; 390; 394; 403; 405; 407; 443; 444; 445; 65988; 65989; 65997; 473; 486; 487; 131566; 523; 525; 534; 563; 596; 598; 635; 638; 639; 653; 655; 656; 657; 658; 660; 665; 670; 683; 687; 696; 726; 727;…	CRADD; HSPA2; SMARCC1; FSTL4; PRKAR1B; BACE1; HSPA9; PCSK6; USP9X; HIPK3; CPZ; TRPV4; L1CAM; CLASP2; HPSE2; ASS1; ADIPOQ; HSF4; HUWE1; LHX1; DLG2; DLG5; OR12D2; ZBTB38; PTGER4; NR0B2; TSPYL5; NRIP1; PRNP; CAMK4; PDE10A; RAB11B; GLP1R; KDM2A; IRAK3; GRIN1; ABCD2; VAC14; ARHGAP19; CDS1; ZMYM3; SLITRK5; ZNF43; SLC38A3; RIOK3; TAS2R14; MUC2; TAS2R16; CAMK2G; SP4; CAMK2B; SMR3A; EHF; FXR2; EDA; PIK3C2…	11109	11094
3.17067e-10	5.18116e-09	GO:1901575	b	3	organic substance catabolic process	18; 20; 30; 32; 33; 34; 36; 38; 89; 128; 178; 189; 191; 208; 210; 217; 219; 221; 224; 225; 229; 230; 267; 275; 324; 335; 336; 338; 339; 345; 348; 384; 405; 443; 549; 594; 622; 635; 665; 859; 954; 957; 999; 1056; 1116; 1149; 1153; 1208; 1369; 1381; 1428; 1491; 1499; 27329; 1544; 1576; 1577; 1579; 1594; 1601; 1610; 1621; 1634; 1642; 1734; 1735; 1757; 1800; 1807; 1892; 1917; 1950; 1956; 1962; 1996; …	PCK2; KCNE2; TRIM13; AGL; WWP2; LRPPRC; TRHDE; ALDH5A1; AKR7A3; PCCA; MDM2; FBXO17; USP2; DHTKD1; AKT2; OAT; PNLIP; APOC3; CHI3L1; PAH; DAB2; CYP4F2; CYP4F3; CAV3; ADIPOQ; RNF11; DCN; PPP1R3D; SYNJ2; FOXRED2; GK; WNT10B; WWP1; DNASE1; MAN2B2; PDE8A; PLA2G6; RNF114; KHK; CYP39A1; FOXF2; CDH1; CUL5; ACE; ABCD2; SLC25A12; SOCS5; ENTPD5; HUWE1; DDIT4; ENTPD2; LIPG; LIPF; HPD; MTM1; ENPP4; PNPLA4; ZNR…	2245	2242
3.2174e-10	2.03395e-08	GO:1901653	b	5	cellular response to peptide	107; 114; 208; 324; 339; 445; 523; 525; 534; 760; 781; 1444; 1584; 2534; 2641; 2688; 2689; 2690; 2693; 2697; 2740; 2798; 2805; 2822; 2875; 2902; 2903; 3164; 3479; 3630; 3643; 3718; 4023; 4193; 4929; 4976; 5105; 5106; 5140; 5164; 5166; 5295; 5313; 5319; 5568; 5575; 5577; 5584; 5591; 5617; 5618; 5621; 5786; 5905; 6599; 6667; 6844; 8013; 8396; 8412; 8471; 8651; 8660; 8835; 8850; 9365; 9370; 10392; 1…	PCK2; PCK1; ATP6V1A; GHR; PRNP; KAT2B; PRKDC; AKT2; GPLD1; GNRHR; IRS2; PLA2G1B; DENND4C; SLC39A14; KL; ASS1; MDM2; ADIPOQ; SMARCC1; PKLR; SNX5; KLF15; LPIN1; PRLR; PRL; BAIAP2; FYN; PRKACG; PDE3B; NR4A3; PDK2; NOD1; JAK3; PIK3R1; GLP1R; ATP6V1B1; GRIN1; GOT1; PIP4K2C; PDK4; PRKCI; SIRT1; IGF1; GCG; BACE1; NR4A2; SP1; NR4A1; RANGAP1; LPL; PRKAR1B; OPA1; GPT; GHSR; CACNA2D1; ATP6V0E2; BCAR3; GH1; …	387	387
3.67899e-10	1.19608e-08	GO:0048523	b	4	negative regulation of cellular process	20; 32; 33; 89; 91; 114; 118; 119; 148; 152; 199; 208; 210; 213; 225; 247; 267; 274; 283; 287; 324; 325; 335; 336; 339; 345; 348; 350; 384; 388; 407; 445; 65989; 65997; 473; 131566; 563; 596; 598; 639; 653; 655; 657; 658; 665; 687; 727; 796; 859; 866; 943; 999; 1041; 1046; 1051; 1149; 1153; 1154; 1270; 1271; 50855; 1361; 1378; 1388; 1392; 1408; 1409; 1428; 1482; 1491; 1499; 1500; 1594; 1601; 1612…	HSPA2; SMARCC1; HSPA9; HIPK3; ASS1; ADIPOQ; HSF4; LHX1; DLG2; DLG5; ZBTB38; PTGER4; NR0B2; PRNP; PDE10A; KDM2A; IRAK3; BANK1; ABCD2; SIRPA; RIOK3; SMR3A; FXR2; OPA1; GATA6; CXCL14; ADRA1A; JPH2; AKAP6; GPR161; LMTK2; WDTC1; PARP16; MAF; IL24; ELAVL4; LGR4; HMGN5; ACVR1B; DSTYK; RIT2; GPLD1; PRG3; APOA1; APOA2; GPRASP1; APOE; ETAA1; SOX10; FKBP8; APOM; SOX15; APOH; ABCA5; TNFRSF8; JAK3; NF1; NFIL3…	4836	4830
3.96284e-10	6.33174e-09	GO:0006730	b	3	one-carbon metabolic process	191; 759; 760; 761; 766; 768; 771; 94081; 4144; 4524; 6470; 10588; 10797; 10840; 10841; 23382; 441024; 23632; 27232; 27430	CA9; MAT2A; MTHFD2; AHCYL2; CA3; CA2; CA1; CA14; CA7; CA12; MTHFS; MTHFR; FTCD; MTHFD2L; SFXN1; MAT2B; GNMT; AHCY; ALDH1L1; SHMT1	40	40
4.32246e-10	2.61869e-08	GO:0071375	b	5	cellular response to peptide hormone stimulus	107; 114; 208; 324; 339; 445; 523; 525; 534; 760; 1444; 1584; 2534; 2641; 2688; 2689; 2690; 2693; 2740; 2798; 2805; 2822; 2875; 3164; 3630; 3643; 3718; 4023; 4929; 4976; 5105; 5106; 5140; 5164; 5166; 5295; 5313; 5319; 5568; 5575; 5577; 5584; 5591; 5617; 5618; 5786; 5905; 6599; 6667; 6844; 8013; 8396; 8412; 8471; 8651; 8660; 8835; 8850; 9365; 9370; 10458; 79746; 79837; 55667; 50617; 23038; 23175; …	PCK2; PCK1; ATP6V1A; GHR; KAT2B; PRKDC; AKT2; GPLD1; GNRHR; IRS2; PLA2G1B; DENND4C; KL; ASS1; ADIPOQ; SMARCC1; PKLR; SNX5; SLC39A14; LPIN1; PRLR; PRL; BAIAP2; FYN; PRKACG; PDE3B; NR4A3; JAK3; PIK3R1; GLP1R; ATP6V1B1; GOT1; PIP4K2C; PDK4; PRKCI; SIRT1; GCG; NR4A2; SP1; NR4A1; RANGAP1; LPL; PRKAR1B; OPA1; GPT; GHSR; ATP6V0E2; BCAR3; GH1; VAMP2; SOCS1; ADCY1; GH2; SOCS2; IRS4; CA2; ADCY8; INSR; CSHL…	324	324
4.49657e-10	1.4301e-08	GO:0051094	b	4	positive regulation of developmental process	32; 89; 91; 118; 152; 247; 274; 335; 338; 348; 384; 388; 405; 443; 596; 653; 655; 657; 658; 727; 760; 816; 859; 1013; 1051; 1116; 1270; 1378; 1389; 1482; 1491; 1499; 27329; 1594; 1601; 1634; 1638; 1735; 1793; 1813; 1950; 1958; 2047; 2056; 2263; 2290; 2301; 2309; 2332; 2475; 2534; 429; 2627; 2658; 2688; 2690; 2691; 2693; 2697; 2737; 2895; 3084; 3249; 3299; 3356; 3479; 3559; 3570; 3593; 3596; 3630;…	AGRN; PCK1; HSF4; ADD1; ZFPM2; UNC13A; SAV1; EPO; HIPK1; CREBL2; L1CAM; RREB1; DAB2; MYOG; THBS1; CAV3; ADIPOQ; NKX2-5; DCN; LHX1; RARB; DLG5; GHR; ASB4; ITSN1; PRL; WNT10B; ADRA2C; PLA2G3; FGFBP1; IRAK3; DCT; SLC25A12; ADM2; NF2; SOCS5; SYDE1; SLITRK5; GPR37L1; SP1; LRRTM2; AKAP6; CAMK2B; NR2C2; FLRT3; LPL; OPA1; GATA6; TMEM100; FGFR2; BMP7; BMP5; SOCS1; GH1; SOCS2; NRXN1; KIT; FOXA2; ANGPTL3; P…	1349	1349
5.41433e-10	2.2289e-08	GO:0034702	c	4	ion channel complex	487; 776; 777; 781; 783; 785; 1136; 1137; 1144; 1180; 1188; 1740; 1804; 2554; 2555; 2557; 2561; 2562; 2566; 2570; 2891; 2892; 2895; 2901; 2902; 2903; 2904; 3306; 3359; 3739; 3746; 3752; 3760; 3773; 3776; 3784; 3787; 4842; 5142; 5144; 6326; 6327; 6332; 6336; 6844; 54831; 8911; 8912; 9033; 9196; 9312; 9472; 9722; 9992; 10021; 10242; 10368; 11280; 169522; 149111; 22941; 26047; 27091; 27092; 27345; 5…	KCNE2; HSPA2; ATP2A1; SCN7A; GRIA2; GRIA3; GABRR2; SCN10A; HCN4; CNTNAP2; PKD2L1; GABRA4; KCNA4; CLCNKB; GABRA1; GABRA2; CACNA1H; CACNA1I; CACNA2D1; DLG2; KCNG1; CACNB2; CACNA1D; CACNA1E; KCNK2; CACNB4; SCN2B; SCN2A; KCNS1; GABRG2; GRIN1; TRPV6; NOS1AP; DPP6; NOS1; KCND3; KCNJ16; GRID2; CLCN1; CNIH3; KCNAB3; KCNQ1; CHRNA4; KCNMB2; CHRNA3; KCNB2; GABRB2; GABRB3; SHANK2; KCNJ3; AKAP6; VAMP2; KCNMB4…	300	300
5.43793e-10	1.6927e-08	GO:0016042	b	4	lipid catabolic process	30; 32; 33; 34; 38; 208; 224; 225; 335; 336; 338; 345; 348; 549; 1056; 1149; 1208; 1381; 27329; 1544; 1576; 1579; 1594; 1892; 1962; 2168; 2173; 2475; 2581; 2639; 2822; 3033; 3630; 4023; 4051; 4504; 5095; 5105; 5106; 5140; 5191; 5264; 5319; 5406; 5408; 5465; 7067; 8228; 8309; 8398; 8513; 8529; 8647; 8660; 8824; 9370; 10825; 10924; 11001; 51196; 51179; 51302; 54363; 23042; 55825; 23175; 23491; 9388…	PCK2; PDE3B; PECR; PCK1; PHYH; ALDH3A2; CLPS; PCCA; THRA; GBA3; FABP7; AKT2; GPLD1; PNLIP; APOC3; PLA2G1B; FABP1; CYP4F2; CYP4F3; ACADL; APOA1; APOA2; APOE; APOB; CRABP1; PLA2G2D; LPIN1; MT3; CEL; BDH2; ADIPOQ; ACADM; PLA2G6; ACAT1; ACAA1; CYP27B1; GCDH; PNPLA4; ABCD2; PNLIPRP2; CYP39A1; PNPLA2; HSD17B14; LIPG; ACACB; AUH; ABCB11; LPL; MTOR; DECR2; GALC; CYP3A4; EHHADH; CIDEA; HADH; CYP1A2; SMPDL…	346	345
5.4474e-10	4.72108e-09	GO:0009056	b	2	catabolic process	18; 20; 30; 32; 33; 34; 36; 38; 89; 128; 148; 178; 189; 191; 208; 210; 217; 219; 221; 224; 225; 229; 230; 267; 275; 324; 335; 336; 338; 339; 345; 348; 384; 405; 443; 523; 525; 534; 549; 594; 596; 622; 635; 665; 859; 954; 957; 999; 1056; 1116; 1149; 1153; 1208; 1244; 1369; 1381; 1428; 1429; 1491; 1499; 27329; 1544; 1553; 1555; 1558; 1559; 1562; 1576; 1577; 1579; 1594; 1601; 1610; 1612; 1621; 1634;…	AGL; RNF11; SMARCC1; HPSE2; ADIPOQ; OTUD7B; RNF114; IRAK3; ABCD2; FXR2; CYP3A4; CYP3A5; GK; ADRA1A; NPL; ANGPTL3; ELAVL4; ATP6V1A; HSD17B14; ALDH3A2; AGXT; EPM2A; PUM2; GPLD1; TST; APOA1; APOA2; GPRASP1; APOE; APOB; PEPD; CYP27B1; DIO2; DIO3; HNMT; LIN28A; ALDH8A1; PPARA; MCCC2; MCCC1; ZNRF4; ERLIN2; INS; GPX3; FTCD; WDFY3; ECHDC1; CIDEA; SLC4A4; SPSB1; GLS; CTH; PKLR; ITPR1; ASPA; ACAT1; DDB1; A…	2717	2714
5.62953e-10	1.71583e-08	GO:0042737	b	4	drug catabolic process	38; 217; 219; 221; 275; 622; 1116; 1369; 1544; 1553; 1555; 1558; 1559; 1562; 1576; 1577; 1610; 1621; 1807; 2731; 2878; 3046; 3048; 3081; 3242; 4128; 4129; 4842; 5053; 5105; 5106; 5860; 5973; 6799; 8856; 10157; 10588; 51268; 80896; 54363; 23530	PCK2; PCK1; CHI3L1; PAH; HGD; NR1I2; AASS; GLDC; DAO; CYP2B6; MAOA; DPYS; ACAT1; MTHFS; HPD; AMT; RENBP; NOS1; ALDH3B1; DBH; CYP2A13; QDPR; SULT1A2; NPL; HBE1; ALDH1B1; CYP3A4; CYP3A5; BDH1; CYP2C9; CYP2C8; CYP1A2; NNT; PIPOX; HBG2; ALDH2; MAOB; GPX3; CYP2C18; HAO1; CPN1	140	140
7.40864e-10	1.158e-08	GO:0035556	b	3	intracellular signal transduction	89; 107; 114; 146; 147; 148; 152; 199; 208; 246; 287; 335; 345; 348; 388; 390; 394; 403; 487; 596; 598; 655; 660; 683; 727; 796; 814; 859; 957; 1051; 1116; 1124; 1147; 1154; 1233; 1270; 1392; 1444; 1489; 1491; 1612; 1634; 1672; 1740; 1756; 1793; 1795; 1812; 1813; 1814; 1843; 1844; 1896; 1950; 1956; 2045; 2047; 2056; 2099; 2155; 2159; 2203; 2250; 2251; 2263; 2264; 55024; 2475; 2534; 2641; 2676; 26…	GOLPH3; HIPK3; HIPK1; FKBP8; ADIPOQ; DLG2; DLG5; PTGER4; PRNP; CAMK4; GLP1R; IRAK3; BANK1; IFNA10; SIRPA; IL2RA; PIK3C2G; OPA1; ADRA1A; JPH2; AKAP6; ADRA1B; ADRA1D; IL24; LGR5; LGR4; ATP2A1; DSTYK; RIT2; PUM2; PUM1; DENND4C; IQSEC2; APOA1; APOE; NF2; NF1; KSR1; GRM1; TSPYL5; IL5RA; NUPR1; GUCY2D; MC3R; CHUK; LIN28A; OTUD7B; PPARA; ING2; RPS6KA5; TFAP4; INS; GHRH; SMAD4; VAPA; PTGER1; SMO; AKAP11;…	2850	2848
7.87183e-10	2.3503e-08	GO:0048732	b	4	gland development	208; 247; 326; 335; 394; 445; 596; 655; 657; 859; 887; 999; 1051; 1361; 1448; 1482; 1628; 1813; 1896; 1950; 1956; 2099; 2263; 429; 2627; 2691; 2737; 3077; 3084; 3172; 3239; 3249; 3720; 4040; 4089; 4763; 4824; 4853; 5104; 5105; 5106; 5307; 472; 5591; 5617; 5618; 5727; 5860; 22890; 6496; 6599; 6608; 6658; 6663; 6927; 7038; 7067; 7080; 7337; 7430; 7473; 7474; 8456; 8660; 8835; 9113; 9368; 9464; 9821…	PCK2; GHRH; UBE3A; SMAD4; HNF4A; ATM; EGFR; HOXD13; SMO; BMPR1A; AKT2; PCK1; EZR; THRA; SOX3; ATP2C2; ARHGAP5; RB1CC1; PITX1; ASS1; CAV3; NKX2-5; CCKBR; CEBPB; NKX2-1; SERPINA5; STRA6; CITED2; PRLR; HFE; SLC9A3R1; SMARCC1; FRS2; EGF; GLI3; HNF1A; NF1; QDPR; CDH1; TG; LATS1; EDAR; ZBTB1; IRS2; RREB1; JARID2; PRL; ASCL1; SEC63; TFCP2L1; NRG1; NKX2-8; SALL1; HPN; FA2H; ALOX15B; GATA6; PRKDC; FGFR2; …	414	414
8.13189e-10	6.62749e-08	GO:0022838	m	5	substrate-specific channel activity	343; 359; 363; 364; 776; 777; 781; 783; 785; 1136; 1137; 1144; 1179; 1180; 1185; 1188; 1261; 2554; 2555; 2557; 2561; 2562; 2566; 2570; 2891; 2892; 2895; 2901; 2902; 2903; 2904; 3351; 3359; 3708; 3739; 3746; 3752; 3760; 3766; 3769; 3773; 3776; 3784; 3787; 5349; 6326; 6327; 6332; 6336; 7442; 8065; 54831; 8416; 8645; 8911; 8912; 8989; 9033; 9127; 9196; 9312; 9992; 10021; 10242; 10343; 10368; 10786; …	KCNE2; FXYD3; CHRNA3; PKD2L1; CACNA1H; CACNA1I; CNGB3; CACNA1D; CACNA1E; TRPV4; GRIN1; TRPV6; TRPV1; AQP6; AQP7; AQP2; CLCN1; CLCN6; AQP8; CACNA2D1; KCNMB2; KCNMB4; HCN4; KCNV2; GRIA2; GABRG2; PKDREJ; TRPM6; TRPM3; KCNK10; KCNQ1; CNGA3; ITPR1; KCNH6; BEST2; SCN7A; GABRR2; SCN10A; GABRA4; KCNA4; CLCA1; GABRA1; GABRA2; TMEM38B; CACNB2; CACNB4; KCNG1; SCN11A; GRID2; CHRNA4; CUL5; KCNB2; GABRB2; GABR…	421	421
8.23693e-10	2.41013e-08	GO:0022898	b	4	regulation of transmembrane transporter activity	287; 486; 487; 596; 776; 781; 783; 785; 859; 1392; 1612; 1740; 1756; 1813; 1814; 2056; 2332; 2697; 2891; 2892; 2902; 2903; 2904; 3208; 3306; 3359; 3630; 3787; 4842; 4878; 5142; 5144; 5174; 5349; 5621; 6327; 6844; 23171; 8811; 9001; 9368; 9472; 9722; 9943; 9992; 10368; 59272; 11060; 149111; 53822; 54413; 22941; 23072; 23237; 23327; 23542; 57158; 27091; 27092; 10369; 3755; 10891	KCNE2; HSPA2; FXYD2; ATP2A1; FXYD7; GRIA2; GRIA3; JPH2; EPO; HPCA; OXSR1; FMR1; DMD; CRH; CAV3; FXYD3; PRNP; DLG2; NEDD4L; CACNB2; SLC9A3R1; CACNA1D; PPARGC1A; CACNB4; SCN2B; ARC; KCNS1; KCNG1; GRIN1; NOS1AP; DAPK1; NPPA; NOS1; MAPK8IP2; NLGN3; CNIH3; CACNG3; ACE2; CACNG2; CACNA2D1; SHANK2; WWP2; GJA1; AKAP6; VAMP2; HAP1; CACNG4; DRD2; DRD3; INS; GRIN2B; GALR2; ANK2; GRIN2A; HECW1; HTR3A; GPD1L; …	265	265
8.60739e-10	2.46914e-08	GO:0061458	b	4	reproductive system development	247; 269; 283; 405; 596; 638; 653; 655; 658; 1046; 1051; 1594; 1634; 2099; 2263; 2295; 2627; 2661; 2693; 2697; 2707; 2737; 3239; 3294; 3622; 3623; 3726; 3815; 3975; 4036; 4040; 4089; 4158; 4188; 4311; 4438; 4824; 4853; 5104; 472; 5568; 5727; 5798; 6382; 6599; 6665; 6716; 7080; 7301; 7337; 7421; 7474; 7855; 8204; 8322; 8748; 23414; 9421; 9667; 10046; 10370; 10468; 10733; 10818; 11144; 79977; 51665…	MDFI; LGR4; SMARCC1; SALL1; LRP2; TEX11; SMAD4; MAMLD1; JUNB; MC2R; CDX4; NRIP1; BMPR1B; VDR; FST; FZD5; RNF38; NKX2-1; DCN; CEBPB; GDF9; ASB1; FZD4; BIK; GRHL2; CITED2; DMC1; GJB3; AMHR2; SOX15; GLI3; CYP27B1; FOXF2; STRA6; OVOL2; SRD5A2; HSD17B2; ETNK2; SAFB2; INHA; SIRT1; ATM; ZFPM2; LHX1; HAND1; MSH4; UBE3A; NUPR1; SENP2; PLK4; TYRO3; TIPARP; ADAM20; PTPRN; GATA6; PATZ1; GHSR; FRS2; FGFR2; IN…	408	408
9.43498e-10	1.44335e-08	GO:0044262	b	3	cellular carbohydrate metabolic process	32; 89; 178; 208; 27329; 1642; 2203; 2475; 2641; 2710; 2805; 2822; 2875; 2998; 3479; 3613; 3630; 3643; 3795; 55347; 4656; 4952; 5105; 5106; 5163; 5164; 5166; 5207; 5208; 5256; 5260; 5465; 5500; 5509; 5903; 6097; 1353; 8604; 8660; 8706; 8707; 8708; 8850; 8864; 8871; 8908; 8972; 8987; 9370; 9653; 9821; 9942; 10317; 10499; 11181; 79369; 150094; 55277; 54541; 23411; 57733; 26471; 27232; 10331; 3170; …	OCRL; PCK2; AGL; GNMT; RORC; KAT2B; INSR; GPLD1; FBP1; B3GNT4; RB1CC1; FGGY; MYOG; SLC25A12; ADIPOQ; GYG2; NCOA2; PDK1; PPP1R3D; SIK1; B3GALT2; B3GNT3; MGAM; ABHD10; PPARGC1A; KHK; FOXA2; SYNJ2; GOT1; PHKG1; RANBP2; B3GALT5; SIRT1; IGF1; DDIT4; B3GALT1; GCG; ACACB; NUPR1; PHKA2; PER2; IMPA2; GYS2; MTOR; PPARA; GPT; GK; GBA3; ACTN3; TREH; DDB1; PPP1CB; B3GALNT1; PFKFB1; PFKFB2; AKT2; IRS2; INS; PC…	291	291
1.11221e-09	9.25357e-09	GO:0007611	b	2	learning or memory	107; 114; 267; 348; 793; 814; 1051; 1392; 1621; 1812; 1813; 1814; 1956; 2334; 2475; 2534; 2628; 2693; 2902; 2903; 2904; 2925; 3356; 3643; 3776; 3815; 4130; 4137; 4311; 4763; 4803; 4835; 4891; 5575; 5577; 5621; 5803; 6326; 6505; 6543; 6865; 7067; 7832; 8484; 8811; 9378; 9379; 9867; 54207; 54413; 22941; 23237; 23373; 23542; 26047; 64220; 65009	NGF; ADCY8; EGFR; AFF2; CRTC1; INSR; PRKAR2B; SHANK2; CRH; KIT; NDRG4; CEBPB; APOE; SLC11A2; BTG2; THRA; FYN; CAMK4; KCNK2; PRNP; GATM; SCN2A; ARC; HTR2A; NF1; STRA6; GRIN1; SLC8A2; MAP1A; NLGN3; NQO2; CALB1; AMFR; MTOR; KCNK10; PRKAR1B; GRPR; GHSR; PTPRZ1; TACR2; MAPK8IP2; NRXN2; DBH; PJA2; ADCY1; GALR3; DRD2; DRD3; NRXN1; DRD1; GRIN2B; GALR2; GRIN2A; MAPT; MME; CNTNAP2; SLC1A1	236	236
1.36472e-09	2.04424e-08	GO:0048608	b	3	reproductive structure development	247; 269; 283; 405; 596; 638; 653; 655; 658; 1046; 1051; 1594; 1634; 2099; 2263; 2295; 2627; 2661; 2693; 2697; 2707; 2737; 3239; 3294; 3622; 3623; 3726; 3815; 3975; 4036; 4040; 4089; 4158; 4188; 4311; 4438; 4824; 4853; 5104; 472; 5568; 5727; 5798; 6382; 6599; 6665; 6716; 7080; 7301; 7337; 7421; 7474; 7855; 8204; 8322; 8748; 9421; 9667; 10046; 10370; 10468; 10733; 10818; 11144; 79977; 23414; 51665…	MDFI; LGR4; SMARCC1; SALL1; LRP2; TEX11; SMAD4; MAMLD1; JUNB; MC2R; CDX4; NRIP1; BMPR1B; VDR; FST; FZD5; RNF38; NKX2-1; DCN; CEBPB; GDF9; ASB1; FZD4; BIK; GRHL2; CITED2; DMC1; GJB3; AMHR2; SOX15; GLI3; CYP27B1; FOXF2; STRA6; OVOL2; SRD5A2; HSD17B2; ETNK2; SAFB2; INHA; SIRT1; ATM; ZFPM2; LHX1; HAND1; MSH4; UBE3A; NUPR1; SENP2; PLK4; TYRO3; TIPARP; ADAM20; PTPRN; GATA6; PATZ1; GHSR; FRS2; FGFR2; IN…	405	405
1.41031e-09	3.89874e-08	GO:0060537	b	4	muscle tissue development	89; 148; 596; 653; 655; 657; 859; 1144; 1482; 1634; 1958; 2047; 2263; 2475; 2627; 2697; 3084; 3131; 3344; 3479; 3720; 3776; 3792; 4015; 4036; 4089; 4607; 4618; 4654; 4656; 4703; 4729; 4763; 4892; 5307; 5318; 5465; 5727; 5915; 6444; 6546; 6608; 6665; 6910; 7134; 7139; 7161; 7474; 7480; 7763; 7832; 8324; 8929; 23414; 9421; 9472; 10413; 10512; 10529; 10611; 10818; 10869; 79647; 150094; 22953; 57158;…	SGCD; TIPARP; MYF6; PDLIM5; SMAD4; JARID2; JPH2; FRS2; SMO; BMPR1A; ZFAND5; IGF1; PKP2; POPDC3; TBX5; LOX; PITX1; MYOG; CAV3; BMP7; DCN; NDUFV2; RARB; SIK1; MYOD1; STRA6; FZD7; MYLPF; NDRG4; WNT10B; EGR1; SOX15; KCNK2; NRAP; LRP2; NF1; MTM1; NRG1; TNNC1; NKX2-5; SEMA3C; ADRA1A; EPHB1; SAV1; ZFPM2; HAND1; NEB; NUPR1; AKAP6; NEBL; SLC8A1; TNNT2; MTOR; PPARA; GATA6; PHOX2B; FGFR2; FOXN2; BTG2; ACTN3…	352	352
1.41239e-09	3.89874e-08	GO:0003015	b	4	heart process	146; 147; 148; 274; 287; 444; 486; 487; 776; 781; 783; 785; 796; 859; 1129; 1482; 1756; 1813; 2475; 2534; 2697; 3708; 3752; 3760; 3784; 4090; 4159; 4607; 4842; 4878; 5142; 5144; 5318; 5349; 6271; 6327; 6336; 6444; 6505; 6543; 6546; 6640; 7067; 7134; 7139; 50507; 23171; 8912; 9722; 1636; 9992; 10021; 10368; 10413; 59272; 10699; 81033; 53822; 55151; 23327; 57731; 27091; 27092; 10369	KCNE2; FXYD7; DMD; ATP2A1; ACE; NOS1; ACE2; FYN; SNTA1; SCN10A; PKP2; FXYD2; THRA; BIN1; CAV3; NKX2-5; CACNA1H; CACNA2D1; KCNH6; CACNB2; SGCD; CACNA1D; CACNB4; SPTBN4; SCN2B; SMAD5; SLC8A1; SLC8A2; S100A1; NPPA; KCNJ3; KCND3; TMEM38B; MC3R; FXYD3; CHRM2; KCNQ1; CORIN; TNNT2; MTOR; GPD1L; CACNG4; ITPR1; CACNG2; YAP1; ADRA1A; GJA1; ADRA1B; ADRA1D; NOS1AP; DRD2; HCN4; CACNG5; NOX4; NEDD4L; ANK2; MYB…	281	281
1.52067e-09	1.21653e-08	GO:0042445	b	2	hormone metabolic process	30; 130; 335; 405; 653; 866; 1081; 1109; 1381; 1428; 1544; 1551; 1558; 1559; 1562; 1576; 1577; 1584; 1594; 1733; 1734; 1735; 1958; 2099; 2230; 2690; 3249; 3283; 3284; 3291; 3294; 4311; 4803; 5046; 6528; 6567; 6716; 7038; 7252; 7421; 8228; 8912; 9227; 9249; 9563; 1636; 59272; 10699; 79154; 50700; 54576; 57104; 27344; 60482; 25976; 51171; 64577; 10891	PCSK1N; NGF; SLC16A2; GHR; RDH8; TSHB; PCSK6; LRAT; H6PD; PPARGC1A; VDR; UGT1A8; SLC5A5; SLC5A7; AKR1C4; APOA1; CACNA1H; CRABP1; SERPINA6; CGA; EGR1; DHRS3; PNPLA2; ACAA1; DIO1; DIO2; DIO3; SRD5A2; HSD17B2; HSD11B2; CYP27B1; DHRS11; PNPLA4; CYP1A2; HSD3B1; CORIN; CRYM; TIPARP; HPN; TG; CYP3A7; CYP3A4; CYP3A5; CYP2C9; CYP2C8; BMP5; ADH6; ARNT; ESR1; ALDH8A1; ACE; CYP2C18; HSD3B2; MME; ACE2; CYP11B…	244	244
1.55867e-09	4.22284e-08	GO:0044242	b	4	cellular lipid catabolic process	30; 32; 33; 34; 38; 208; 224; 225; 335; 336; 338; 345; 549; 1056; 1381; 27329; 1579; 1892; 1962; 2168; 2173; 2475; 2581; 2639; 2822; 3033; 4023; 4051; 4504; 5095; 5105; 5106; 5191; 5264; 5408; 5465; 8228; 8309; 8398; 8529; 8647; 8660; 9370; 10825; 10924; 11001; 51179; 54363; 23042; 55825; 23175; 9388; 56898; 57104; 57733; 26063; 55862	PCK2; PECR; PCK1; ALDH3A2; ADIPOQ; PCCA; GBA3; FABP7; AKT2; GPLD1; APOC3; FABP1; CYP4F2; CYP4F3; ACADL; APOA1; APOA2; PNLIPRP2; APOB; CRABP1; LPIN1; MT3; CEL; BDH2; ACADM; PLA2G6; ACAT1; ACAA1; GCDH; PNPLA4; ABCD2; PNPLA2; LIPG; ACACB; AUH; ABCB11; LPL; MTOR; GALC; EHHADH; PHYH; HADH; SMPDL3A; CYP4A11; PDXDC1; PEX7; ACOX2; IRS2; DECR2; ECHS1; SLC27A2; ANGPTL3; ECHDC1; HAO1; HAO2; PPARA; NEU3	239	238
1.65143e-09	9.60472e-08	GO:0030003	b	5	cellular cation homeostasis	48; 10939; 114; 146; 147; 148; 287; 348; 479; 487; 496; 523; 525; 534; 596; 760; 766; 781; 783; 793; 794; 796; 859; 887; 1233; 1657; 1756; 1811; 1812; 1813; 1814; 2056; 2099; 2534; 2658; 2696; 2697; 2740; 2805; 2835; 2902; 2903; 2904; 2911; 3061; 3077; 3263; 3351; 3356; 3596; 3708; 3792; 3827; 3954; 4040; 4089; 4493; 4494; 4495; 4499; 4501; 4502; 4504; 4842; 4891; 4987; 5144; 5319; 5621; 5731; 57…	FAM155B; RIC3; JPH2; EPO; AFG3L2; SLC30A9; ATP2C2; CAV3; SLC39A14; PTGER4; PRNP; PTGER1; GLP1R; TRPV4; GRIN1; GOT1; TRPV1; TRPV6; CHERP; CACNA2D1; ADRA1A; AKAP6; ADRA1B; ADRA1D; ADCY8; GALR2; HCRTR1; PLCE1; CCL1; ATP6V1A; ATP2A1; FBXL5; NOX1; PLA2G1B; CCKBR; SLC9A6; APOE; MT1X; SLC9A2; UBE3A; MT1M; TFRC; HTR2A; MT1E; MT1F; MT1G; GRM1; TFR2; SLC26A3; ACO1; ITPR1; SLC39A6; GJA1; ABCG2; ESR1; ATP6V0…	652	652
1.98232e-09	2.90876e-08	GO:0006805	b	3	xenobiotic metabolic process	30; 95; 218; 405; 670; 1244; 1429; 1544; 1551; 1553; 1555; 1558; 1559; 1562; 1576; 1577; 1728; 1800; 2052; 2180; 2690; 2902; 2938; 2940; 2941; 2948; 3172; 4835; 6097; 6799; 8824; 8856; 10249; 54490; 54576; 22977; 23491; 26227	EPHX1; PHGDH; GHR; GSTA4; HNF4A; ALDH3A1; NQO2; GSTA1; NQO1; UGT1A8; DPEP1; AKR7A3; CYP2B6; ACAA1; GRIN1; ACY1; CRYZ; CYP2A13; SULT1A2; CES3; CES2; BPHL; GSTA3; CYP3A7; CYP3A4; CYP3A5; CYP2C9; CYP2C8; CYP1A2; ARNT; ACSL1; GSTM4; NR1I2; RORC; GLYAT; CYP2C18; UGT2B28; ABCC2	129	129
2.02419e-09	2.91079e-08	GO:0001505	b	3	regulation of neurotransmitter levels	18; 107; 148; 189; 275; 320; 384; 445; 635; 783; 1136; 1621; 1644; 1728; 1757; 1807; 1812; 1813; 1814; 2332; 2475; 2555; 2571; 2572; 2644; 2731; 2752; 2901; 2903; 2911; 3176; 3177; 3351; 3356; 3643; 3766; 4128; 4129; 4842; 5053; 6530; 6470; 6505; 6510; 6580; 6814; 6844; 6854; 6865; 7915; 8499; 8825; 8864; 8938; 9378; 9379; 6861; 9722; 10249; 10394; 10814; 51222; 51733; 23025; 23413; 9381; 23576; …	LIN7A; SLC6A2; UPB1; ALDH5A1; AGXT; UNC13A; ZNF219; NCS1; INSR; NQO1; PAH; GLUL; PRG3; SLC29A2; ABAT; SYT5; FMR1; KCNMB4; MAOB; ASS1; GAD1; GAD2; GABRA2; PPFIA2; BHMT; GRIK5; CACNB2; GLDC; DPYS; HNMT; GRIN2A; HTR2A; GCHFR; NOS1AP; AMT; NOS1; KCNJ10; SIRPA; BACE1; OTOF; CPLX2; PER2; SLC5A7; MTOR; PHGDH; CHRNA3; DDC; TACR2; SHMT1; NRXN2; ADRA1A; DBH; VAMP2; APBA1; ADCY1; ARG2; DRD2; DRD3; NRXN1; DR…	335	335
2.07979e-09	1.16308e-07	GO:0008285	b	5	negative regulation of cell proliferation	148; 199; 247; 283; 324; 348; 350; 384; 563; 596; 653; 655; 658; 687; 943; 1051; 1361; 1378; 1499; 1594; 1805; 1813; 2047; 2117; 2173; 2263; 2627; 2658; 2697; 2737; 2765; 2822; 3172; 3249; 3273; 23026; 3559; 3593; 3622; 3720; 3776; 3851; 4049; 4089; 4163; 4654; 4656; 4763; 4771; 4803; 4824; 5017; 5340; 472; 5592; 5617; 5621; 5727; 5915; 5928; 56998; 6567; 6595; 6663; 6754; 6910; 7023; 7027; 7031;…	SAV1; NKX2-8; IL24; ADIPOQ; RARB; DLG5; PRL; WNT10B; PRNP; ADAMTS8; ABI1; FGFBP1; PRKG1; NF2; ADRA1A; IFT57; DLEC1; PER2; CHERP; GATA6; HRG; FGFR2; BMP7; BMP5; NUPR1; CPB2; RBBP4; APC; DDAH1; NGF; VDR; TBX5; KAT2B; GPLD1; NOX4; NDRG1; NDRG4; ST18; APOE; CHD5; TWSG1; SOX10; PPARGC1A; APOH; THBS1; TPTE; TNFRSF8; CYP27B1; NF1; EPHB1; IFT74; NUDT6; SCGB1A1; ING2; ZBTB16; GJA1; ETV3; CR1; TFAP4; AZGP1…	669	669
2.09477e-09	2.95321e-08	GO:0048468	b	3	cell development	20; 10939; 107; 118; 148; 152; 208; 274; 283; 287; 335; 348; 403; 443; 473; 596; 653; 655; 657; 658; 54738; 816; 818; 859; 886; 999; 1041; 1136; 1270; 1419; 1482; 1489; 1499; 1630; 1638; 1672; 1735; 1756; 1793; 1811; 1812; 1813; 1814; 1956; 2020; 2038; 2045; 2047; 2056; 2068; 2099; 2263; 2290; 2301; 2332; 2475; 2534; 2561; 429; 2661; 2676; 2697; 2737; 2779; 2895; 3084; 3172; 55755; 3299; 3306; 23…	HSPA2; AGRN; ZNF609; HSF4; ADD1; FAM172A; OPA1; USP9X; EPO; AKT2; AFG3L2; IL25; L1CAM; RREB1; MYOG; THPO; CAV3; ADIPOQ; NKX2-5; HYDIN; LHX1; RARB; DLG5; ITSN1; SRPK1; WNT10B; DCC; ADRA2C; SMAD4; STAP1; PLA2G3; CDH1; TRPV4; DCT; MAPK8IP3; DMC1; ADRA1A; ATM; PIK3R1; TJP3; SLIT2; CAMK2G; CRB1; AKAP6; CAMK2B; PER2; FLRT3; NEUROD1; VAPA; PHGDH; OCA2; NKX2-8; SRGAP2; FGFR2; FRY; BMP7; SLC4A5; BMP5; ADC…	2114	2113
2.25378e-09	5.99507e-08	GO:0006720	b	4	isoprenoid metabolic process	128; 130; 224; 335; 336; 338; 345; 348; 1109; 1208; 1381; 1392; 1544; 1551; 1558; 1559; 1562; 1576; 1577; 1956; 3158; 6017; 4023; 4036; 4047; 4598; 5264; 5406; 6010; 6382; 8228; 9227; 9249; 375790; 50700; 54576; 55825; 55937; 57104; 64220; 64577	PECR; ALDH3A2; CLPS; EGFR; AGRN; PNLIP; APOC3; AKR1C4; CRH; APOA1; APOA2; APOE; APOB; CRABP1; RDH8; PNPLA2; APOM; DHRS3; RLBP1; LSS; PNPLA4; LRAT; LRP2; HMGCS2; STRA6; ALDH8A1; LPL; CYP3A7; CYP3A4; CYP3A5; PHYH; CYP2C9; CYP2C8; CYP1A2; ADH6; ADH5; SDC1; CYP2C18; RHO; UGT1A8; MVK	146	146
2.53149e-09	2.84306e-08	GO:0098794	c	2	postsynapse	107; 114; 118; 119; 148; 152; 287; 320; 793; 814; 999; 1007; 1129; 1132; 1133; 1136; 1137; 1144; 1500; 1630; 1740; 1756; 1812; 1813; 1814; 1821; 2045; 2332; 2475; 2534; 2554; 2555; 2557; 2561; 2562; 2566; 2570; 2693; 2891; 2892; 2895; 2901; 2902; 2903; 2904; 2911; 3208; 3337; 3356; 3359; 3361; 3708; 3739; 3752; 4137; 4355; 4842; 5142; 5577; 5621; 5727; 5802; 115703; 6453; 6505; 6543; 6546; 6640; …	LIN7A; ADD2; ADD1; HPCA; GABRB2; CLSTN2; DLG2; DLG5; ITSN1; MPP2; PRNP; CAMK4; ADRA2C; CDH9; CDH1; GRIN1; TRPV1; FXR2; SRGAP2; RNF19A; ADRA1A; ADCY1; ADCY8; ARC; PLEKHA5; HTR5A; DMD; GRIA2; GRIA3; CACNG5; KCND3; CRTC1; DRP2; HTR2A; LRRTM2; PJA2; GRM1; PDLIM5; FLRT3; ITPR1; DNAJC6; WNT5A; SYN2; INA; EPHA7; GABRR2; DCC; PRKAR2B; CTNND1; GABRA4; KCNA4; GABRA1; GABRA2; DLGAP2; CDKL5; DNAJB1; GABRG2; …	606	606
2.74328e-09	1.47731e-07	GO:0019935	b	5	cyclic-nucleotide-mediated signaling	107; 114; 146; 147; 148; 152; 348; 796; 1392; 1672; 1812; 1813; 1814; 2641; 2691; 2696; 2740; 2774; 2776; 2827; 2835; 2978; 3361; 4158; 4159; 4724; 4878; 5140; 5142; 5144; 5575; 5577; 5578; 5592; 5731; 5734; 5737; 6014; 6754; 7057; 8549; 8811; 8844; 9294; 9368; 9472; 10846; 10900; 11163; 79849; 79924; 55366; 23432; 27115	LGR5; HTR5A; PTGFR; GHRH; GPR12; LGR4; ADCY8; DEFB1; MC2R; RIT2; RUNDC3A; PRKAR2B; PDZD3; CRH; PDE3B; GIPR; ADRA1D; APOE; PTGER4; S1PR2; SLC9A3R1; PTGER1; ADRA2C; PDE7B; PRKG1; GLP1R; KSR1; GPR161; ADM2; NPPA; GPR3; GCG; PRKCA; MC3R; NUDT4; PRKAR1B; PDE10A; GNAQ; ADRA1A; AKAP6; ADRA1B; ADCY1; PDE4D; DRD2; DRD3; DRD1; GALR2; NDUFS4; SSTR4; GNAL; CALCA; PDE4B; GUCA1A; THBS1	224	223
3.05854e-09	1.58826e-07	GO:0031960	b	5	response to corticosteroid	178; 189; 210; 218; 249; 445; 596; 687; 1244; 1261; 1369; 1392; 1843; 1956; 2056; 2235; 2354; 2693; 2805; 3176; 3283; 3284; 3291; 3351; 4129; 4654; 5105; 5106; 5207; 6382; 6754; 7023; 7352; 7356; 7538; 6752; 9370; 10076; 11170; 50616; 54541; 9353	PCK2; AGL; ALAD; FOSB; ALDH3A1; EGFR; EPO; PCK1; CRH; ASS1; FECH; SCGB1A1; MYOD1; ADIPOQ; HTR1B; GOT1; DUSP1; HNMT; KLF9; SSTR4; DDIT4; SLIT2; CNGA3; GHSR; UCP3; IL22; PTPRU; TFAP4; PFKFB1; HSD11B2; AGXT; FAM107A; MAOB; ZFP36; SSTR2; HSD3B1; HSD3B2; SDC1; CPN1; ALPL; ABCC2; BCL2	153	153
4.43784e-09	2.30768e-07	GO:0005216	m	4	ion channel activity	776; 777; 781; 783; 785; 1136; 1137; 1144; 1179; 1180; 1185; 1188; 1261; 2554; 2555; 2557; 2561; 2562; 2566; 2570; 2891; 2892; 2895; 2901; 2902; 2903; 2904; 3351; 3359; 3708; 3739; 3746; 3752; 3760; 3766; 3769; 3773; 3776; 3784; 3787; 5349; 6326; 6327; 6332; 6336; 7442; 8065; 54831; 8416; 8645; 8911; 8912; 8989; 9033; 9127; 9196; 9312; 9992; 10021; 10242; 10343; 10368; 10786; 11280; 169522; 80036…	KCNE2; SCN7A; KCNC1; GRIA2; GRIA3; GABRR2; CACNG5; NCS1; SCN10A; HCN4; KCNK5; TRPV4; PKD2L1; TRPA1; GABRA4; KCNA4; CLCA1; GABRA1; GABRA2; CACNA1H; CACNA1I; CACNA2D1; CLCNKB; KCNH6; KCNG1; CACNB2; PKDREJ; CACNA1D; CACNA1E; KCNK2; CACNB4; CNGB3; SCN2B; SCN2A; KCNS1; GABRG2; CUL5; GRIN1; P2RX6; TRPV1; TRPM3; KCNJ13; SCN11A; KCND3; KCNJ10; KCNJ16; GRID2; ANXA9; TMEM38B; CLCN1; FXYD3; CLCN6; KCNAB3; K…	408	408
4.53478e-09	2.27365e-07	GO:0019216	b	5	regulation of lipid metabolic process	20; 32; 33; 34; 208; 225; 335; 336; 338; 345; 348; 653; 887; 1081; 1133; 1149; 1154; 1389; 27329; 1579; 1594; 1917; 1958; 2053; 2168; 2180; 2264; 2330; 2475; 2693; 2822; 3158; 3172; 3356; 3630; 3815; 4047; 4598; 5105; 5140; 5163; 5164; 5166; 5295; 5465; 5565; 6097; 6667; 7067; 7108; 7410; 7421; 8013; 8396; 8647; 8651; 8660; 8720; 8835; 8897; 9306; 9370; 9563; 9655; 10499; 11160; 51085; 79837; 802…	EPHX2; PCK1; TM7SF2; VAV2; EEF1A2; ADIPOQ; GHSR; G0S2; H6PD; NCOA2; AKT2; GPLD1; UGT1A8; APOC3; CREBL2; FABP1; KIT; ACADL; APOA1; APOA2; SIK1; CCKBR; PLA2G3; APOE; APOB; SLC22A13; ADIPOR2; CGA; THRA; EGR1; RORC; PPARGC1A; ACADM; PNPLA2; HTR2A; CYP27B1; PIK3R1; NR4A3; ANGPTL3; FMO5; ABCD2; MTMR3; PIP4K2C; CISH; SIRT3; LSS; HMGCS2; PRKAB2; PIK3IP1; ACACB; MLXIPL; SP1; CHRM5; SOCS2; ABCB11; MTOR; OP…	415	415
4.65028e-09	4.46427e-07	GO:0034703	c	5	cation channel complex	487; 776; 777; 781; 783; 785; 1740; 1804; 2891; 2892; 2901; 2902; 2903; 2904; 3306; 3359; 3739; 3746; 3752; 3760; 3773; 3776; 3784; 3787; 4842; 5142; 5144; 6326; 6327; 6332; 6336; 6844; 8911; 8912; 9033; 9196; 9312; 9472; 9722; 9992; 10021; 10242; 10368; 11280; 169522; 149111; 3755; 26047; 27091; 27092; 27345; 55503; 10369	KCNE2; HSPA2; ATP2A1; SCN7A; GRIA2; GRIA3; SCN10A; HCN4; CNTNAP2; PKD2L1; KCNA4; KCNC1; CACNA1H; CACNA1I; CNIH3; DLG2; CACNB2; CACNA1D; CACNA1E; KCNK2; CACNB4; SCN2B; SCN2A; KCNS1; KCNG1; GRIN1; TRPV6; NOS1AP; DPP6; NOS1; KCND3; KCNJ16; KCNAB3; KCNQ1; KCNMB2; KCNB2; CACNA2D1; CACNG2; KCNJ3; AKAP6; VAMP2; KCNMB4; CACNG4; GRIK5; CACNG5; GRIN2B; GRIN2A; HTR3A; PDE4B; CACNG3; PDE4D; KCNV2; SCN11A	220	220
4.77966e-09	2.31654e-07	GO:0006006	b	5	glucose metabolic process	32; 89; 208; 229; 230; 1353; 1468; 1642; 1737; 2203; 2475; 2542; 2641; 2805; 2819; 2822; 2875; 3479; 3630; 3643; 3795; 5105; 5106; 5161; 5163; 5164; 5166; 5207; 5208; 5313; 5465; 5500; 5509; 5903; 6097; 6576; 8604; 8660; 8850; 8864; 9370; 9563; 10499; 51181; 150094; 23038; 23411; 23516; 27232; 3170; 10891	PCK2; PCK1; GNMT; DCXR; KAT2B; H6PD; INSR; GPLD1; GPD1; FBP1; SLC25A12; ADIPOQ; SLC25A10; NCOA2; PKLR; PPP1R3D; SIK1; SLC37A4; RORC; PPARGC1A; KHK; FOXA2; GOT1; RANBP2; PDHA2; SIRT1; IGF1; GCG; ACACB; SLC25A1; PER2; DLAT; MTOR; PPARA; GPT; ALDOC; ALDOB; ACTN3; DDB1; PPP1CB; SLC39A14; WDTC1; PFKFB1; PFKFB2; AKT2; IRS2; INS; PDK1; PDK2; PDK4; COX11	208	208
5.49783e-09	2.57866e-07	GO:0060047	b	5	heart contraction	146; 147; 148; 274; 287; 444; 486; 487; 776; 781; 783; 785; 796; 859; 1129; 1482; 1756; 1813; 2475; 2697; 3708; 3752; 3760; 3784; 4090; 4159; 4607; 4842; 4878; 5142; 5144; 5318; 5349; 6271; 6327; 6336; 6444; 6505; 6543; 6546; 6640; 7067; 7134; 7139; 23171; 8912; 9722; 1636; 9992; 10021; 10368; 10699; 81033; 53822; 55151; 23327; 57731; 27091; 27092; 59272; 10369	KCNE2; FXYD7; DMD; ATP2A1; ACE; NOS1; ACE2; ASPH; SNTA1; SCN10A; PKP2; FXYD2; THRA; BIN1; CAV3; NKX2-5; CACNA1H; CACNA2D1; KCNH6; CACNB2; SGCD; CACNA1D; CACNB4; SPTBN4; SCN2B; SMAD5; SLC8A1; SLC8A2; S100A1; NPPA; KCNJ3; KCND3; TMEM38B; MC3R; FXYD3; CHRM2; KCNQ1; CORIN; TNNT2; MTOR; GPD1L; CACNG4; ITPR1; CACNG2; ADRA1A; GJA1; ADRA1B; ADRA1D; NOS1AP; DRD2; HCN4; CACNG5; NEDD4L; ANK2; MYBPC3; CALCA;…	271	271
5.66113e-09	7.82761e-08	GO:0044248	b	3	cellular catabolic process	18; 20; 30; 32; 33; 34; 36; 38; 89; 128; 148; 178; 189; 191; 208; 210; 217; 219; 221; 224; 225; 229; 230; 267; 275; 335; 336; 338; 339; 345; 348; 384; 405; 443; 523; 525; 534; 549; 594; 596; 622; 635; 665; 859; 954; 957; 1056; 1116; 1149; 1153; 1244; 1369; 1381; 1428; 1429; 1491; 1499; 27329; 1544; 1553; 1555; 1558; 1559; 1562; 1576; 1577; 1579; 1594; 1601; 1610; 1612; 1621; 1634; 1642; 1734; 173…	PCK2; KCNE2; TRIM13; AGL; WWP2; LRPPRC; TRHDE; BAG3; AKR7A3; PCCA; MDM2; FBXO17; DHTKD1; AKT2; OAT; APOC3; CHI3L1; PAH; DAB2; CYP4F2; CYP4F3; CAV3; ADIPOQ; RNF11; DCN; PPP1R3D; ACE; FOXRED2; GK; WNT10B; WWP1; DNASE1; PDE8A; PLA2G6; RNF114; PDE7B; FOXF2; USP46; CUL5; ABCD2; SLC25A12; PIP4K2C; PIP4K2B; LRP2; ENTPD5; HUWE1; DDIT4; ENTPD2; LIPG; TREH; CYP2A13; MTM1; ENPP4; PNPLA4; ZNRF4; HAP1; FXR2; …	2438	2435
5.69826e-09	8.5067e-08	GO:0099699	c	3	integral component of synaptic membrane	107; 114; 148; 152; 1007; 1144; 1630; 1813; 1814; 2045; 2557; 2561; 2693; 2895; 2901; 2903; 3351; 3356; 3359; 3361; 3752; 3760; 5786; 5802; 6326; 6546; 8745; 9127; 10368; 11122; 54413; 23767; 26045; 27091; 27092; 10369; 64084	HTR5A; EPHA7; ADCY8; GRIK5; GABRA4; GHSR; CLSTN2; P2RX6; DCC; ADRA2C; CDH9; SCN2A; HTR2A; NLGN3; LRRTM2; SLC8A1; KCNJ3; KCND3; PTPRA; GRID2; FLRT3; ADAM23; GABRB2; ADRA1A; PTPRT; PTPRS; ADCY1; DRD2; DRD3; GRIN2A; CHRND; HTR3A; CACNG2; CACNG3; CACNG4; CACNG5; HTR1B	128	128
5.75502e-09	5.90286e-08	GO:0098862	c	2	cluster of actin-based cell projections	793; 794; 1244; 140803; 1811; 4036; 4311; 4430; 4647; 4891; 5172; 5174; 5651; 5816; 5824; 6514; 6569; 6584; 7429; 7430; 8029; 54825; 8989; 9154; 9368; 9429; 10083; 4640; 59272; 10786; 11136; 79849; 81693; 50617; 51181; 53841; 53904; 54407; 22941; 29881; 27131; 64787	MYO3A; SNX5; SLC7A9; DCXR; MYO1B; MYO1A; CDHR5; PEX19; TRPA1; SLC11A2; AMN; SLC9A3R1; SLC28A1; SLC34A1; VIL1; PVALB; USH1C; TRPM6; PDZK1; SLC38A2; CUBN; CALB2; CALB1; SLC26A3; SLC26A4; TMPRSS15; EPS8L2; SHANK2; LRP2; ABCG2; CDHR2; SLC2A2; EZR; SLC17A3; ATP6V0A4; SLC22A5; PDZD3; MME; ACE2; MYO7A; NPC1L1; ABCC2	156	156
5.8458e-09	1.52722e-07	GO:0006936	b	4	muscle contraction	89; 147; 148; 152; 274; 287; 384; 444; 487; 776; 781; 783; 796; 859; 1129; 1136; 1144; 1147; 1180; 1482; 1756; 1813; 1837; 2475; 2593; 2693; 2697; 3356; 3752; 3760; 3784; 3815; 4090; 4151; 4607; 4620; 4636; 4660; 4703; 4842; 4878; 5142; 5144; 5318; 5592; 6327; 6332; 6336; 6442; 6546; 6640; 6865; 7134; 7139; 23171; 6752; 8811; 8912; 9127; 9312; 9499; 9722; 9992; 10021; 10174; 59272; 51196; 55151; …	KCNE2; SCN7A; GAMT; DMD; ATP2A1; NOS1; ACE2; ASPH; DTNA; NEB; SNTA1; SCN10A; MYOT; MYL7; MYL5; PLCE1; PKP2; SORBS3; GPD1L; BIN1; CAV3; NKX2-5; MYH2; TNNT2; P2RX2; GALR2; MYLPF; CACNB2; CACNA1D; SGCA; ADRA2C; SCN2B; HTR2A; PPP1R12B; SMAD5; SLC8A1; PRKG1; P2RX6; NOS1AP; NPPA; ADRA1A; KCND3; NEDD4L; CLCN1; CHRM2; KCNQ1; CHUK; TMEM38B; MTOR; CACNA1H; CHRNA3; KCNB2; GHSR; CACNA2D1; TACR2; ACTN3; GJA1;…	343	343
5.9343e-09	2.70011e-07	GO:0015291	m	4	secondary active transmembrane transporter activity	1185; 1468; 1811; 2542; 3954; 4891; 5002; 5172; 6530; 6505; 6510; 6524; 6528; 6540; 6543; 6546; 6549; 6554; 6555; 6559; 6561; 6567; 6568; 6569; 6576; 6579; 6580; 6583; 6584; 55867; 8671; 9058; 9122; 9154; 9356; 9376; 9990; 10479; 10786; 10861; 10991; 11254; 51151; 54407; 55089; 55117; 55244; 23428; 23516; 57835; 353189; 26266; 26503; 60482; 28968; 64849	SLC6A2; SLC7A8; LETM1; SLC16A4; SLC4A5; SLC4A4; SLC5A2; SLC5A5; SLC5A7; SLC39A14; SLC17A3; SLC25A10; SLC10A2; SLC10A1; SLC11A2; SLC37A4; SLC9A6; SLC28A1; SLC34A1; SLCO4C1; SLC12A6; SLC12A3; SLC8A1; SLC47A1; SLC8A2; SLC13A2; SLC6A15; SLC6A14; SLC38A4; SLC38A3; SLC38A2; SLC13A1; SLC25A1; SLC13A3; SLC13A4; CLCN6; SLC45A2; SLC6A13; SLC26A3; SLC26A4; SLC6A16; SLCO1A2; SLC9A2; SLC22A18; SLC26A1; SLC17A…	240	240
6.06458e-09	5.90286e-08	GO:0097060	c	2	synaptic membrane	107; 114; 148; 152; 287; 320; 794; 1006; 1007; 1129; 1132; 1133; 1136; 1137; 1144; 1630; 1740; 1756; 1813; 1814; 2045; 2332; 2554; 2555; 2557; 2561; 2562; 2566; 2570; 2572; 2693; 2891; 2892; 2895; 2901; 2902; 2903; 2904; 2911; 3351; 3356; 3359; 3361; 3746; 3752; 3760; 5786; 5802; 6326; 6530; 6453; 6546; 6640; 7442; 8508; 8745; 8825; 9127; 9378; 10368; 11122; 1607; 23025; 149111; 54413; 22941; 232…	LIN7A; HTR5A; DMD; KCNC1; SLC6A2; EPHA7; ADCY8; GABRR2; UNC13A; SNTA1; GRIK5; DGKB; OTOF; FMR1; GABRA4; GRIA2; GABRA1; GHSR; GAD2; GABRA2; CNIH3; DLG2; ITSN1; SRGAP2; IL1RAPL1; DCC; ADRA2C; CDH9; CDH8; SCN2A; ARC; HTR2A; CLSTN2; NLGN3; GABRG2; GRIA3; GRIN1; P2RX6; TRPV1; GRM1; KCNJ3; KCND3; PTPRA; GRID2; CHRM5; CHRM4; CHRM2; CALB2; CHRNA4; SLC8A1; FLRT3; ADAM23; CHRNA3; PTPRS; GABRB2; GABRB3; LRR…	370	370
6.14838e-09	8.34092e-08	GO:0005996	b	3	monosaccharide metabolic process	32; 89; 208; 229; 230; 1468; 1528; 1642; 1737; 2203; 2475; 2528; 2542; 2641; 2805; 2819; 2822; 2875; 3479; 3630; 3643; 3795; 4122; 55347; 5105; 5106; 5161; 5163; 5164; 5166; 5207; 5208; 5313; 5372; 5465; 5500; 5509; 5903; 6097; 6576; 1353; 8604; 8660; 8850; 8864; 9370; 9563; 9942; 10499; 10941; 51084; 79799; 150094; 51181; 23038; 55277; 54490; 54576; 23324; 23411; 23516; 27232; 3170; 10891	PCK2; PCK1; MAN2B2; RORC; UGT2A3; KAT2B; H6PD; INSR; GPLD1; GPD1; FBP1; GNMT; UGT1A8; PMM1; SLC25A12; ADIPOQ; SLC25A10; NCOA2; PKLR; PPP1R3D; SIK1; SLC37A4; ABHD10; PPARGC1A; KHK; FOXA2; DCXR; GOT1; RANBP2; PDHA2; SIRT1; IGF1; GCG; ACACB; CRYL1; SLC25A1; MAN2A2; PER2; AKT2; DLAT; MTOR; UGT2A1; PPARA; GPT; ALDOC; ALDOB; ACTN3; DDB1; PPP1CB; SLC39A14; WDTC1; PFKFB1; PFKFB2; CYB5A; IRS2; INS; PDK1; …	291	291
6.62616e-09	3.01076e-07	GO:0006869	b	5	lipid transport	20; 32; 208; 225; 335; 336; 338; 345; 346; 348; 350; 1056; 1109; 1244; 1392; 1579; 1813; 1814; 1950; 2168; 2180; 2661; 3929; 4018; 4040; 4792; 4824; 5007; 5104; 5319; 5406; 5444; 5465; 5565; 5727; 6554; 6555; 6579; 6754; 7057; 7274; 8322; 8431; 8529; 8647; 8660; 9227; 9370; 1636; 10079; 10499; 11001; 81537; 23461; 114883; 114884; 50487; 51454; 54762; 22925; 55754; 55852; 23120; 55937; 23250; 2341…	APOM; ATP9A; ACE; PON1; NFKBIA; SLC10A2; APOC4; PNLIP; APOC3; PLA2G1B; FABP1; AKR1C4; CRH; THBS1; EGF; APOA2; NCOA2; LBP; GDF9; APOE; APOB; SERPINA5; NR0B2; CEL; APOH; APOA1; ADIPOQ; ABCB11; LRAT; ABCD2; TTPA; SGPP1; PLA2G3; SIRT1; TSKU; PRKAB2; LIPG; ACACB; PLA2R1; STRA6; ATP10B; TEX2; SLC10A1; TMEM30A; AKT2; OSBPL9; PLA2G2D; SLCO1A2; PPARA; GRAMD1C; LRP6; APOLD1; LPA; SLC27A2; OSBPL10; TMEM30B;…	364	364
7.08214e-09	9.2635e-08	GO:0006790	b	3	sulfur compound metabolic process	32; 38; 189; 191; 635; 1244; 1468; 1491; 1634; 1737; 1800; 2180; 2639; 2690; 2729; 2730; 2739; 2938; 2940; 2941; 2948; 3158; 3313; 4144; 4482; 4524; 4598; 5095; 5161; 5163; 5164; 5166; 6484; 6505; 6576; 6667; 6799; 6819; 6821; 6785; 7263; 50507; 8801; 10157; 10249; 10560; 10861; 11081; 51268; 79094; 79369; 23382; 80221; 441024; 80704; 81616; 81689; 9331; 79966; 54332; 54988; 55256; 80224; 23553; …	GNMT; GHR; GSTA4; AGXT; HSPA9; PCCA; GSTA1; NUBPL; GSTA3; BHMT2; NOX4; ACSBG2; B3GNT4; ACSF2; ISCA1; TST; HYAL4; CTH; DPEP1; GCDH; SLC25A10; DCN; ADI1; MTHFD2L; GCLM; BHMT; GDAP1; AHCYL2; AASS; ACSM3; ST3GAL4; ACSM5; GCLC; ACAT1; GLO1; NDOR1; SUOX; KERA; PDHA2; SULT1C2; HMGCS2; MAT2A; ACACB; MTHFR; SP1; SLC25A1; ENOPH1; B4GALT6; SULT1A2; SUCLG2; SLC26A1; DLAT; PHGDH; ACOT11; SCD5; MVK; CHST5; MCC…	379	378
7.08613e-09	9.2635e-08	GO:0044093	b	3	positive regulation of molecular function	107; 114; 118; 119; 148; 152; 208; 229; 267; 283; 287; 335; 348; 350; 394; 444; 486; 487; 496; 596; 727; 776; 781; 783; 796; 1116; 1124; 1136; 1147; 1378; 1491; 1499; 1594; 1612; 1756; 1793; 1795; 1813; 1896; 1917; 1950; 1956; 1958; 1983; 2045; 2047; 2056; 2068; 2099; 2100; 2168; 2180; 2263; 2264; 2332; 2475; 2534; 2641; 2688; 2690; 2730; 2776; 2779; 2822; 2902; 2903; 2904; 2911; 2978; 3077; 3084…	KCNE2; HSPA2; TRIM13; FXYD2; ADD2; ADD1; SAV1; JPH2; CHN2; AKT2; PKP4; HPCA; CHI3L1; TRIM15; EGF; ADIPOQ; MAP3K9; GHR; GADD45B; ARC; CACNA1D; ADRA2C; STAP1; EVI5; IRAK3; GRIN1; MAPK8IP3; VAC14; MAPRE3; CAB39L; SYDE1; IFT57; RAB11FIP2; TBC1D8B; RANGAP1; TF; NEUROD1; RGS12; FGFR4; CACNA2D1; FGFR2; ADCY1; ADRA1A; AKAP6; SOCS1; GH1; EPO; PARP16; ACSL1; ADCY8; KIT; TERF2; GALR2; PAK4; PNLIP; ARHGAP19;…	1751	1749
7.37335e-09	1.89249e-07	GO:0022008	b	4	neurogenesis	20; 10939; 107; 152; 208; 274; 335; 348; 403; 443; 473; 596; 653; 655; 657; 658; 54738; 816; 818; 886; 999; 1051; 1136; 1233; 1270; 1482; 1489; 1499; 1630; 1638; 1735; 1812; 1813; 1814; 1956; 2018; 2020; 2045; 2047; 2056; 2068; 2250; 2263; 2290; 2332; 2475; 2534; 2561; 429; 2676; 2697; 2737; 2779; 2895; 2903; 55755; 23026; 3766; 3792; 3815; 3897; 3925; 3975; 3996; 4010; 4036; 4040; 4049; 4089; 41…	AGRN; ZNF609; SPTB; USP9X; EPO; AKT2; AFG3L2; L1CAM; NKX2-1; FRY; NKX2-5; LHX1; RARB; DLG5; ITSN1; WNT10B; ARC; DCC; ADRA2C; SMAD4; STAP1; WNT16; PLA2G3; CDH1; TRPV4; DCT; MAPK8IP3; TRAPPC9; SLITRK5; DDIT4; PIK3R1; CAMK2G; CRB1; CAMK2B; PER2; FLRT3; KEL; PHGDH; OPA1; NEUROD6; SRGAP2; FGFR2; LMTK2; BMP7; BMP5; ADCY1; SOCS2; FA2H; NRXN1; KIT; GALR2; FOXA2; GFRA3; DIXDC1; PAK4; TBX6; CHAC1; STMN4; N…	1603	1603
7.4514e-09	3.23253e-07	GO:0032412	b	5	regulation of ion transmembrane transporter activity	287; 486; 487; 776; 781; 783; 785; 859; 1392; 1612; 1740; 1756; 1813; 1814; 2056; 2332; 2891; 2892; 2902; 2903; 2904; 3208; 3306; 3359; 3787; 4842; 4878; 5142; 5144; 5174; 5349; 5621; 6327; 6844; 23171; 8811; 9001; 9368; 9472; 9722; 9943; 9992; 10368; 11060; 149111; 53822; 54413; 3755; 22941; 23072; 23237; 23327; 23542; 57158; 27091; 27092; 10369; 10891	KCNE2; HSPA2; FXYD2; ATP2A1; FXYD7; GRIA2; GRIA3; JPH2; EPO; HPCA; OXSR1; FMR1; DMD; CRH; CAV3; FXYD3; PRNP; DLG2; NEDD4L; CACNB2; SLC9A3R1; CACNA1D; PPARGC1A; CACNB4; SCN2B; ARC; KCNS1; KCNG1; GRIN1; NOS1AP; DAPK1; NPPA; NOS1; MAPK8IP2; NLGN3; CNIH3; CACNG3; CACNG2; CACNA2D1; SHANK2; WWP2; AKAP6; VAMP2; HAP1; CACNG4; DRD2; DRD3; GRIN2B; GALR2; ANK2; GRIN2A; HECW1; HTR3A; GPD1L; PDE4B; PDZK1; PDE…	254	254
7.55888e-09	3.23253e-07	GO:1903522	b	5	regulation of blood circulation	146; 147; 148; 152; 274; 287; 444; 486; 487; 776; 781; 783; 785; 796; 859; 1129; 1482; 1621; 1756; 1813; 1956; 2697; 3274; 3356; 3708; 3752; 3760; 3784; 4159; 4842; 4878; 5142; 5144; 5318; 5349; 6271; 6327; 6336; 6505; 6543; 6546; 6640; 7067; 7139; 23171; 8864; 8912; 9722; 1636; 9992; 10021; 10242; 10368; 10699; 81033; 53822; 55151; 57731; 27091; 27092; 27345; 59272; 10369	KCNE2; FXYD7; DMD; ATP2A1; ACE; NOS1; ASPH; EGFR; SNTA1; SCN10A; PKP2; FXYD2; ADRA2C; BIN1; CAV3; GPD1L; NKX2-5; CACNA1H; ITPR1; KCNH6; CACNB2; CACNA1D; CACNB4; SPTBN4; SCN2B; HRH2; ACE2; SLC8A1; HTR2A; SLC8A2; S100A1; NPPA; KCNJ3; KCND3; GJA1; TMEM38B; MC3R; FXYD3; CHRM2; KCNQ1; CORIN; PER2; TNNT2; THRA; CACNG4; CACNA2D1; CACNG2; KCNMB4; ADRA1A; DBH; ADRA1B; ADRA1D; KCNMB2; NOS1AP; DRD2; HCN4; C…	286	286
7.63135e-09	1.92494e-07	GO:0031667	b	4	response to nutrient levels	32; 178; 191; 210; 213; 218; 249; 335; 348; 445; 594; 596; 655; 1208; 1444; 1594; 1728; 1956; 2056; 2155; 2180; 2309; 2475; 2520; 2534; 429; 2688; 2689; 2691; 2693; 2696; 2730; 2875; 2902; 3077; 3208; 3291; 3360; 4023; 4049; 4504; 4524; 4654; 4976; 5105; 5106; 5164; 5166; 5207; 5251; 5313; 5444; 5465; 5599; 5617; 6546; 6554; 6569; 6872; 7009; 7252; 7274; 7421; 7442; 7538; 6752; 8408; 8428; 8897; …	PCK2; AGL; NQO1; EPO; PCK1; HPCA; ASS1; ADIPOQ; PRL; SLC34A1; GRIN1; NNT; MTMR3; BMP8A; SLC38A3; SLC38A2; HTR4; LPL; OPA1; GPT; BMP7; GH1; GH2; ACSL1; CSHL1; FOXA2; VDR; TSHB; ALDH3A1; BCL2; APOA1; APOE; PPARGC1A; PRLH; STK24; CYP27B1; SIRT1; LIPG; PPARA; SIK1; PHEX; TAF1; GHRH; ALAD; HFE; BCAS3; PKLR; SLC10A1; GAS2L1; ADIPOR2; TBC1D5; SLC8A1; LRAT; MAPK8; ACACB; MTHFR; ASCL1; LTA; MTOR; GHSR; F7…	489	489
8.12559e-09	6.25971e-08	GO:0009605	b	2	response to external stimulus	32; 10939; 128; 148; 178; 191; 199; 210; 213; 218; 225; 246; 249; 283; 325; 335; 338; 339; 348; 350; 354; 359; 384; 445; 496; 594; 596; 598; 655; 658; 665; 683; 727; 729; 761; 796; 859; 923; 943; 1051; 1116; 1129; 1147; 1185; 1208; 1233; 1244; 1270; 1369; 1370; 1378; 1380; 1408; 1444; 1499; 1544; 1594; 1630; 1634; 1671; 1672; 1728; 1756; 1800; 1812; 1813; 1814; 1843; 1956; 2045; 2047; 2056; 2099;…	AGL; FKBP5; L1CAM; ASS1; ADIPOQ; LHX1; PTGER4; PTGER1; IRAK3; BANK1; ABCD2; SIRPA; SLC38A2; CRB1; PIK3C2G; OPA1; GATA6; CXCL14; ADRA1A; LECT2; AKAP8; COLEC11; ACE2; ALDH3A1; PUM2; PUM1; CHL1; APOA1; APOE; APOB; SOX15; APOH; TNFRSF8; CYP27B1; GRM6; CREBZF; GUCY2D; GRP; CHUK; PPARA; TYRO3; RPS6KA5; FOXG1; INS; SLC22A5; GHRH; VIL1; SMAD4; SMO; PKLR; PHEX; S100A7; ARTN; GRID2; PPEF1; LTA; MVK; GRIN1;…	2572	2570
8.64203e-09	3.0494e-07	GO:0031526	c	4	brush border membrane	1244; 1811; 4036; 4891; 5172; 5174; 5824; 6569; 6584; 8029; 54825; 9154; 9368; 9429; 59272; 10786; 11136; 81693; 50617; 53841; 22941; 140803; 29881	SLC7A9; PEX19; SLC11A2; AMN; SLC9A3R1; SLC28A1; SLC34A1; TRPM6; PDZK1; CUBN; SLC26A3; SLC26A4; SHANK2; LRP2; ABCG2; CDHR2; CDHR5; SLC17A3; ATP6V0A4; SLC22A5; ACE2; NPC1L1; ABCC2	59	59
8.92245e-09	2.21247e-07	GO:0048545	b	4	response to steroid hormone	20; 178; 189; 210; 218; 249; 445; 596; 655; 687; 760; 1244; 1261; 1369; 1392; 1408; 1601; 1843; 1956; 2056; 2099; 2100; 2104; 2235; 2354; 2693; 2805; 3176; 3283; 3284; 3291; 3351; 4015; 4129; 4306; 4654; 4824; 5105; 5106; 5187; 5207; 5465; 6382; 6663; 6754; 6872; 7023; 7057; 7337; 7356; 7538; 6752; 8312; 9113; 9370; 9667; 10002; 10013; 10076; 10413; 10499; 11170; 7352; 8013; 50616; 54541; 9353; 2…	PCK2; AGL; ALAD; STRN3; HDAC6; FOSB; ALDH3A1; EGFR; SIRT1; EPO; LATS1; PCK1; DAB2; CRH; ASS1; LOX; FECH; NCOA2; UCP3; MYOD1; AXIN1; SOX10; CALCOCO1; UBE3A; CRY2; THBS1; IL22; ADIPOQ; NR2E3; HTR1B; GOT1; DUSP1; HNMT; KLF9; SSTR4; NR3C2; ESRRG; DDIT4; NKX3-1; NR4A3; HSD11B2; PER1; CNGA3; PPARA; GHSR; SCGB1A1; YAP1; BMP7; PTPRU; ESR2; TFAP4; TAF1; ESR1; PFKFB1; CA2; AGXT; SAFB2; FAM107A; MAOB; ZFP36…	333	333
9.57661e-09	1.22957e-07	GO:0007548	b	3	sex differentiation	91; 269; 283; 596; 638; 657; 658; 1051; 1271; 2099; 2295; 2627; 2661; 3172; 3239; 3622; 3623; 3815; 3975; 4036; 4040; 4089; 4090; 4438; 4824; 472; 5568; 5798; 6382; 6665; 6716; 7080; 7301; 7337; 7474; 8204; 8322; 8748; 9667; 10046; 10370; 10468; 11144; 23414; 51665; 84159; 8999; 55366; 22836; 9353; 56159; 23411; 23598; 221823; 26471; 152006; 25976; 6299; 64220	LGR4; UBE3A; SALL1; TEX11; ACVR1B; SMAD4; SMAD5; ATM; MSH4; NRIP1; BMPR1A; BMPR1B; FST; RNF38; NKX2-1; MAMLD1; CEBPB; GDF9; ASB1; FZD4; BIK; DMC1; AMHR2; SOX15; CDKL2; ZFPM2; TYRO3; FOXF2; STRA6; SRD5A2; SAFB2; LRP2; SIRT1; LHX1; PRPS1L1; SLIT2; NUPR1; TIPARP; ADAM20; CITED2; GATA6; PATZ1; CNTFR; ING2; INHA; ANG; LRP6; ARID5B; ESR1; SDC1; RHOBTB3; HNF4A; HOXD13; KIT; PRKACG; NKX3-1; PTPRN; WNT5A;…	262	262
9.73088e-09	2.37271e-07	GO:0008652	b	4	cellular amino acid biosynthetic process	189; 443; 445; 635; 1491; 2346; 2571; 2593; 2628; 2744; 2746; 2752; 2805; 2875; 4524; 4942; 5053; 6470; 8604; 10157; 51733; 219595; 441024; 29968; 55256; 23743; 58478; 26227; 27165	GAMT; PAH; GLUL; OAT; BHMT2; UPB1; GLS; CTH; SLC25A12; ADI1; MTHFD2L; ASPA; AASS; ASS1; GAD1; GATM; GOT1; FOLH1; MTHFR; ENOPH1; PHGDH; GPT; SHMT1; BHMT; FOLH1B; AGXT; GLUD1; PSAT1; GLS2	88	88
9.97963e-09	4.395e-07	GO:0043168	m	3	anion binding	18; 20; 32; 33; 34; 36; 91; 10939; 107; 114; 128; 132; 173; 174; 189; 79659; 208; 213; 225; 246; 269; 274; 283; 316; 335; 336; 338; 345; 348; 350; 368; 388; 390; 394; 403; 445; 65997; 487; 523; 525; 655; 657; 658; 660; 814; 816; 818; 946; 954; 1056; 1106; 1109; 1147; 1185; 1244; 1261; 1381; 1408; 140803; 1429; 1491; 27329; 1610; 1612; 1621; 1644; 1800; 1807; 1842; 1917; 1956; 54622; 1983; 2038; 2…	HSPA2; ZCCHC14; HSPA9; PCSK6; HIPK3; HIPK1; P4HA1; HPSE2; ASS1; ADIPOQ; HSPA1L; CAMK4; RAB11B; IRAK3; GRIN1; ABCD2; CAMK2G; CAMK2B; PIK3C2G; OPA1; GK; JPH2; LMTK2; GTF2F2; HCN4; ANGPTL3; MYO3A; ATP6V1A; ATP2A1; ACVR1B; DSTYK; GSTM4; RIT2; PTGDS; APOA1; APOA2; APOE; APOB; APOM; APOH; JAK3; NF1; KSR1; GUCY2D; CHUK; KCNQ1; MCCC2; ING2; RPS6KA5; SLC22A4; SLC22A5; SLC22A6; FTCD; WDFY3; ACSM3; SMAD4; P…	2869	2865
1.06877e-08	9.75254e-08	GO:0098978	c	2	glutamatergic synapse	107; 114; 148; 152; 320; 348; 793; 814; 999; 1006; 1500; 1813; 1814; 1821; 2045; 2475; 2534; 2693; 2895; 2901; 2903; 2911; 3208; 3337; 3356; 3359; 4884; 5575; 5577; 5584; 5802; 6326; 6453; 6456; 6712; 6792; 6854; 7474; 8322; 8499; 8745; 9127; 9228; 9722; 10368; 10397; 10810; 10814; 11122; 1607; 54413; 54477; 23237; 23373; 23413; 23767; 11141; 25897; 26045; 26280; 27091; 27092; 10369; 63827; 64084…	ADAM23; NPTX1; IL1RAPL2; EPHA7; ADCY8; PPFIA2; NCS1; GRIK5; CRTC1; PRKAR2B; HPCA; CTNND1; NDRG1; SPTBN2; CLSTN2; SH3GL2; IL1RAPL1; APOE; FZD4; WASF3; DRP2; DNAJB1; USP46; FYN; CAMK4; ADRA2C; DLGAP2; CDH8; SCN2A; ARC; HTR2A; LRRTM2; CDH1; P2RX6; NOS1AP; GRM1; PRKCI; BCAN; NLGN3; GRID2; CALB1; CDKL5; CPLX2; DGKB; FLRT3; MTOR; PRKAR1B; PLEKHA5; PTPRS; GHSR; CACNG2; RNF19A; ADRA1A; PTPRT; APBA1; ADCY…	308	308
1.07223e-08	7.96513e-08	GO:0003006	b	2	developmental process involved in reproduction	91; 247; 249; 269; 283; 405; 596; 638; 653; 655; 657; 658; 1046; 1051; 1271; 1594; 1634; 1672; 1811; 2099; 2263; 2295; 2475; 2627; 2661; 2693; 2697; 2707; 2737; 3172; 3239; 3294; 3306; 3479; 3622; 3623; 3726; 3815; 3975; 4036; 4040; 4089; 4090; 4158; 4188; 4311; 4438; 4853; 4948; 5104; 472; 5568; 5591; 5727; 5798; 6382; 6595; 6599; 6658; 6665; 6716; 6795; 7080; 7142; 7301; 7337; 7421; 7474; 7704;…	HSPA2; SMARCC1; ZFPM2; MC2R; CDX4; NKX2-1; DCN; LHX1; ASB1; STRA6; FSCN3; PLA2G3; FOXF2; SLIT2; ATM; ETNK2; PLK4; OCA2; GATA6; PATZ1; FGFR2; BMP7; BMP5; KIT; MAMLD1; YBX2; LGR5; LGR4; VDR; ACVR1B; FRS2; BCL2; CHD5; UBE3A; SOX15; SOHLH2; CYP27B1; SIRT1; IGF1; NUPR1; SENP2; LIN28A; SLC26A3; TIPARP; CNTFR; TYRO3; ZBTB16; INHA; GJA1; ANG; TNP2; ESR1; SDC1; HNF4A; HOXD13; SAFB2; WNT5A; MDFI; PIWIL1; S…	658	658
1.09709e-08	1.38387e-07	GO:0006575	b	3	cellular modified amino acid metabolic process	33; 34; 191; 445; 635; 1081; 1428; 1733; 1734; 1735; 1757; 1800; 2593; 2628; 2729; 2730; 2739; 2938; 2940; 2941; 2948; 3249; 4524; 5033; 5319; 5625; 6470; 6505; 6528; 6567; 6583; 7038; 50487; 8424; 8659; 8836; 8876; 10588; 10797; 10840; 10841; 51268; 79094; 23382; 441024; 114884; 54332; 23743; 57515; 58478; 26279; 27232	GAMT; GNMT; BBOX1; GSTA4; SERINC1; GSTA1; GSTA3; P4HA1; BHMT2; SLC5A5; PLA2G1B; ACADL; DPEP1; SLC22A4; MTHFD2L; GCLM; BHMT; GDAP1; AHCYL2; CGA; ASS1; GCLC; ACADM; GATM; FTCD; DIO1; DIO2; DIO3; GLO1; GGH; PLA2G3; ENOPH1; MTHFR; MTHFS; VNN1; CRYM; HPN; TG; SHMT1; OSBPL10; CHAC1; ALDH4A1; MTHFD2; PIPOX; ALDH1L1; SLC16A2; GSTM4; PRODH; SARDH; AHCY; SLC1A1; PLA2G2D	219	219
1.14795e-08	4.395e-07	GO:0022804	m	3	active transmembrane transporter activity	20; 225; 368; 487; 496; 523; 534; 1185; 1244; 1468; 1811; 2542; 3954; 4891; 5002; 5172; 6530; 6505; 6510; 6524; 6528; 6540; 6543; 6546; 6549; 6554; 6555; 6559; 6561; 6567; 6568; 6569; 6576; 6579; 6580; 6583; 6584; 55867; 8647; 8671; 9058; 9122; 9154; 9356; 9376; 9429; 9914; 9990; 10479; 10786; 10861; 10991; 11254; 479; 23461; 50617; 51151; 79963; 54407; 55089; 55117; 55244; 23428; 23516; 155066; …	SLC6A2; ATP6V1A; ATP2A1; SLC7A8; SLC9A2; LETM1; SLC16A4; SLC4A5; SLC4A4; SLC5A2; ATP6V0A4; SLC5A5; SLC5A7; ATP2C2; SLC39A14; SLC17A3; SLC25A10; SLC10A2; SLC10A1; SLC11A2; SLC37A4; SLC9A6; SLC28A1; SLC34A1; SLCO4C1; SLC12A6; SLC12A3; SLC6A13; SLC47A1; ABCD2; SLC13A2; SLC6A15; SLC22A1; SLC38A4; SLC38A3; SLC38A2; SLC13A1; SLC25A1; SLC13A3; SLC13A4; CLCN6; ATP12A; SLC8A1; ABCB11; SLC26A3; SLC26A4; SL…	355	355
1.27265e-08	3.05228e-07	GO:0007417	b	4	central nervous system development	20; 91; 107; 224; 274; 443; 473; 596; 653; 655; 657; 886; 999; 1270; 1392; 1499; 1500; 1630; 1638; 1812; 1813; 1814; 1821; 1950; 1956; 2018; 2020; 2045; 2047; 2068; 2263; 2290; 2334; 2475; 2534; 429; 2691; 2737; 2746; 2895; 2902; 2903; 2904; 3176; 3208; 3211; 55755; 3283; 3284; 3337; 3361; 23026; 3720; 3766; 3925; 3975; 4036; 4040; 4129; 4137; 4336; 4504; 4724; 4760; 4763; 4771; 4884; 4929; 5080;…	WWP1; PPARGC1A; HPCA; NKX2-1; EGF; LHX1; RARB; DLG5; ITSN1; DCC; SIX3; POU6F2; CDH1; DCT; RAX; TRAPPC9; SLITRK5; DDIT4; IRS2; SLC38A3; SLC38A2; ZIC1; PHGDH; KLHL1; NEUROD6; SRGAP2; FGFR2; BMP7; BMP5; ADCY1; FA2H; HSD3B1; HSD3B2; DIXDC1; HDAC11; ALDH5A1; HTR5A; STMN1; ACVR1B; ALDH3A2; FRS2; TP73; NPTX1; CRH; NDRG4; NCKAP1; CHD5; TWSG1; DRP2; UBE3A; AFF2; EN2; PRKG1; NF2; NF1; CDK5R2; HYDIN; HNMT; …	978	977
1.31714e-08	3.10803e-07	GO:0050890	b	4	cognition	107; 114; 267; 348; 793; 814; 1051; 1137; 1392; 1621; 1812; 1813; 1814; 1956; 2334; 2475; 2534; 2628; 2693; 2902; 2903; 2904; 2925; 3356; 3630; 3643; 3776; 3815; 4130; 4137; 4311; 4763; 4803; 4835; 4891; 5575; 5577; 5621; 5803; 6326; 6484; 6505; 6543; 6865; 7067; 7832; 8484; 8811; 9378; 9379; 9867; 11170; 54207; 54413; 22941; 23237; 23373; 23542; 26047; 64220; 65009	NGF; ADCY8; EGFR; AFF2; CRTC1; INSR; PRKAR2B; SHANK2; CRH; INS; NDRG4; CEBPB; APOE; SLC11A2; BTG2; THRA; FYN; CAMK4; KCNK2; PRNP; GATM; SCN2A; ARC; HTR2A; NF1; STRA6; GRIN1; SLC8A2; MAP1A; NLGN3; ST3GAL4; NQO2; FAM107A; CALB1; CHRNA4; AMFR; MTOR; KCNK10; PRKAR1B; GRPR; GHSR; PTPRZ1; TACR2; MAPK8IP2; NRXN2; DBH; PJA2; ADCY1; GALR3; KIT; DRD2; DRD3; NRXN1; DRD1; GRIN2B; GALR2; GRIN2A; MAPT; MME; CN…	277	277
1.31714e-08	5.47178e-07	GO:0032868	b	5	response to insulin	208; 324; 339; 523; 525; 534; 1958; 2475; 2693; 2805; 2822; 2875; 3291; 3630; 3643; 3795; 4023; 4976; 5105; 5106; 5140; 5164; 5166; 5207; 5295; 5313; 5319; 5465; 5584; 5591; 5786; 5798; 6599; 6667; 6814; 6844; 7352; 8396; 8412; 8471; 8651; 8660; 8836; 8850; 9365; 9370; 10458; 79746; 28999; 79837; 55667; 50617; 51052; 54832; 23038; 23175; 23189; 23411; 23516; 155066; 27131	PCK2; BAIAP2; PCK1; ATP6V1A; SNX5; VPS13C; PPARA; KAT2B; PRKDC; INSR; GPLD1; PLA2G1B; DENND4C; KL; ADIPOQ; SMARCC1; PKLR; PTPRN; KLF15; LPIN1; EGR1; PDE3B; PRLH; KHK; PIK3R1; ATP6V1B1; GOT1; HSD11B2; GGH; PIP4K2C; PDK4; PRKCI; SIRT1; SP1; LPL; MTOR; OPA1; GPT; GHSR; UCP3; ATP6V0E2; BCAR3; VAMP2; SOCS1; SLC39A14; WDTC1; PFKFB1; AKT2; IRS2; INS; ATP6V0A4; IRS4; APOBEC1; PDK2; ATP6V1G2; PTPRA; KANK1…	277	277
1.36128e-08	3.16121e-07	GO:0009914	b	4	hormone transport	114; 152; 776; 777; 818; 886; 1136; 1244; 1392; 1428; 1813; 1956; 2641; 2661; 2691; 2693; 2696; 2697; 2740; 2746; 2822; 2922; 3033; 3077; 3172; 3623; 3630; 3708; 4089; 4760; 4824; 5106; 5208; 5578; 5798; 5861; 6453; 6514; 6567; 6580; 6814; 6844; 6865; 6906; 6927; 7036; 7447; 50487; 8322; 8398; 8431; 8660; 8723; 8864; 8938; 9230; 9255; 9370; 9727; 23410; 22841; 23428; 26056; 64111; 353500; 25924; …	PCK2; GHRH; VSNL1; SLC7A8; SNX4; SMAD4; DRD2; EGFR; SLC2A2; STXBP3; GPLD1; RAB11FIP2; IRS2; GIPR; HFE; CRH; ADIPOQ; GDF9; FZD4; GCG; SERPINA7; ITSN1; NR0B2; NPVF; CACNA1D; CACNA1E; ADRA2C; PLA2G6; RAB1A; HNF1A; PLA2G3; GLP1R; TRPV6; SLC16A2; SIRT3; RAB11FIP3; TFR2; BMP8A; GRP; HADH; PRKCA; CAMK2G; MYRIP; CRYM; VAMP2; RAB11B; CHRNA3; GHSR; ITPR1; TACR2; INHA; GJA1; NEUROD1; HNF4A; RAB11FIP5; PER2;…	323	323
1.37675e-08	1.67505e-07	GO:0036094	m	2	small molecule binding	18; 20; 28; 32; 33; 34; 36; 91; 10939; 107; 114; 128; 132; 173; 174; 189; 191; 79659; 208; 213; 217; 219; 225; 229; 269; 316; 335; 336; 345; 368; 388; 390; 394; 403; 445; 65997; 487; 523; 525; 657; 658; 660; 793; 814; 816; 818; 946; 954; 1106; 1109; 1147; 1185; 1244; 1261; 1381; 1408; 140803; 1428; 1429; 1491; 1551; 1562; 1576; 1577; 1610; 1612; 1621; 1644; 1807; 1917; 1956; 54622; 1983; 2038; 20…	HSPA2; HSPA9; HIPK3; HIPK1; P4HA1; ASS1; ADIPOQ; CAMK4; PDE10A; RAB11B; IRAK3; GRIN1; ABCD2; TSPO2; CAMK2G; CAMK2B; PIK3C2G; OPA1; CYP3A7; CYP3A4; CYP3A5; GK; MOCS3; AKAP7; LMTK2; GTF2F2; HCN4; COLEC11; MYO3A; ATP6V1A; ATP2A1; ACVR1B; DSTYK; RIT2; PTGDS; APOA1; APOA2; JAK3; KSR1; GUCY2D; CHUK; MCCC2; TYRO3; RPS6KA5; ERLIN2; MB; SLC22A4; SLC22A5; FTCD; ACSM3; PRKDC; CTH; PKLR; DYNC2H1; STK32B; CAL…	2568	2565
1.38758e-08	1.72012e-07	GO:0010876	b	3	lipid localization	20; 32; 208; 225; 335; 336; 338; 345; 346; 348; 350; 1056; 1109; 1149; 1244; 1392; 27329; 1579; 1813; 1814; 1950; 2168; 2180; 2661; 3929; 4018; 4023; 4040; 4792; 4824; 5007; 5104; 5319; 5406; 5444; 5465; 5565; 5727; 6554; 6555; 6579; 6754; 7057; 7274; 50487; 8204; 8322; 8431; 8529; 8647; 8660; 9227; 9370; 1636; 10079; 10499; 11001; 81537; 114883; 114884; 23461; 51454; 54762; 22925; 55754; 55852; …	APOM; ATP9A; ACE; PON1; ADIPOQ; NFKBIA; SLC10A2; NRIP1; APOC4; PNLIP; APOC3; PLA2G1B; FABP1; AKR1C4; CRH; THBS1; EGF; APOA2; NCOA2; LBP; GDF9; APOE; APOB; SERPINA5; NR0B2; CEL; APOH; APOA1; PNPLA2; ABCA5; PLA2G3; LRAT; ABCB11; ABCA2; ABCD2; TTPA; SGPP1; TSPO2; SIRT1; TSKU; PRKAB2; LIPG; ACACB; PLA2R1; STRA6; ATP10B; TEX2; SLC10A1; TMEM30A; AKT2; LPL; PLA2G2D; SLCO1A2; PPARA; GRAMD1C; LRP6; APOLD1…	411	411
1.46996e-08	5.93699e-07	GO:0090257	b	5	regulation of muscle system process	89; 147; 148; 152; 274; 287; 487; 796; 816; 818; 859; 1129; 1136; 1482; 1756; 2309; 2475; 2693; 3479; 3720; 3784; 3815; 4089; 4607; 4636; 4656; 4660; 4842; 4878; 5142; 5144; 5318; 5465; 5578; 5592; 6336; 6442; 6546; 6865; 7134; 7139; 6752; 8013; 8996; 9312; 9464; 9472; 9722; 10021; 51196; 55151; 59272; 10891	DMD; ATP2A1; NOS1; SMAD4; PPARA; JARID2; SCN10A; FOXO3; MYL5; PLCE1; PKP2; HAND2; BIN1; CAV3; NKX2-5; TNNT2; MYOG; PPARGC1A; SGCA; ADRA2C; PRKG1; PPP1R12B; ACE2; SLC8A1; NOS1AP; NPPA; ADRA1A; IGF1; PRKCA; NR4A3; CAMK2G; CHRM2; CAMK2B; KCNQ1; TMEM38B; MTOR; CHRNA3; KCNB2; GHSR; TACR2; NOL3; ACTN3; AKAP6; ADRA1B; HCN4; KIT; ANK2; SSTR2; MYBPC3; CALCA; PDE4B; PDE4D; TNNC1	227	227
1.475e-08	9.61699e-07	GO:0005261	m	5	cation channel activity	776; 777; 781; 783; 785; 1136; 1137; 1144; 1261; 2891; 2892; 2901; 2902; 2903; 2904; 3351; 3359; 3708; 3739; 3746; 3752; 3760; 3766; 3769; 3773; 3776; 3784; 3787; 6326; 6327; 6332; 6336; 7442; 8065; 8416; 8645; 8911; 8912; 8989; 9033; 9127; 9196; 9312; 9992; 10021; 10242; 10343; 10368; 11280; 169522; 80036; 81033; 54207; 54714; 55151; 55283; 3755; 22953; 23413; 140803; 59341; 27091; 27092; 27112;…	KCNE2; SCN7A; KCNC1; GRIA2; GRIA3; NCS1; SCN10A; HCN4; KCNK5; TRPV4; PKD2L1; TRPA1; KCNA4; P2RX2; CNGB3; P2RX6; CACNA1H; CACNA1I; CACNA2D1; KCNH6; CACNB2; PKDREJ; CACNA1D; CACNA1E; KCNK2; CACNB4; SCN2B; SCN2A; KCNS1; KCNG1; CUL5; GRIN1; TRPV6; TRPV1; TRPM3; KCNJ13; SCN11A; KCND3; KCNJ10; KCNJ16; ANXA9; TMEM38B; KCNAB3; KCNQ1; CHRNA4; CNGA3; KCNK10; MCOLN3; CHRNA3; KCNB2; ITPR1; TRPM6; KCNJ3; KCNM…	317	317
1.58907e-08	5.3234e-07	GO:0030594	m	3	neurotransmitter receptor activity	1129; 1132; 1133; 1136; 1137; 1144; 1812; 1813; 1814; 2554; 2555; 2557; 2561; 2562; 2566; 2570; 2891; 2892; 2895; 2901; 2902; 2903; 2904; 2911; 3274; 3351; 3355; 3356; 3359; 3360; 3361; 8416; 51222; 26532	HTR5A; GRIA2; GABRG2; GABRR2; ZNF219; DRD3; GABRA4; GABRA1; GABRA2; HRH2; GRIA3; HTR2A; GRIN1; GRM1; GRID2; ANXA9; CHRM5; CHRM4; CHRM2; CHRNA4; HTR4; CHRNA3; GABRB2; GABRB3; OR10H3; DRD2; GRIK5; DRD1; GRIN2B; GRIN2A; CHRND; HTR3A; HTR1F; HTR1B	116	116
1.94242e-08	1.39318e-07	GO:0048871	b	2	multicellular organismal homeostasis	32; 33; 89; 107; 114; 118; 213; 324; 359; 525; 563; 582; 596; 760; 796; 1051; 1149; 1579; 1621; 1734; 1813; 1956; 1958; 2104; 2180; 2628; 2697; 2827; 3033; 3356; 3596; 3925; 4159; 4583; 4760; 4763; 4891; 5166; 5304; 5564; 5565; 5568; 5575; 5577; 5578; 5618; 6010; 6584; 6608; 7018; 7031; 7037; 7067; 7275; 7369; 7480; 8029; 8529; 8864; 8929; 9370; 9673; 10083; 10413; 10912; 11215; 11272; 51085; 568…	ADD1; CYP4F2; ADIPOQ; WNT10B; GADD45G; PIP; TRPV4; AQP2; NF1; MUC2; CRB1; PER2; ATP6V1B1; MDM1; MUC13; GPR3; DBH; ADCY1; ACSL1; ADCY8; FA2H; CUBN; RHO; APC; GJA1; YBX2; IL20RA; LGR4; STMN1; CRTC1; ACADL; SLC11A2; PRLR; EGR1; PPARGC1A; GATM; PRLH; TFRC; HTR2A; DIO2; G0S2; PRKAB2; PRKAB1; MC3R; PRKCA; PRDM16; HADH; SLC25A44; AZGP1; SLC22A5; SMO; PRKAR2B; AKAP11; THRA; ADIPOR2; TSKU; ACACB; PBLD; PR…	491	491
2.01694e-08	7.92602e-07	GO:0010906	b	5	regulation of glucose metabolic process	32; 89; 208; 1353; 1642; 2203; 2475; 2641; 2822; 2875; 3479; 3630; 3643; 3795; 5163; 5164; 5166; 5207; 5208; 5465; 5500; 5509; 5903; 6097; 8604; 8660; 8850; 9370; 10499; 150094; 23411; 27232; 3170; 10891	GNMT; KAT2B; INSR; GPLD1; FBP1; SLC25A12; ADIPOQ; NCOA2; PPP1R3D; SIK1; RORC; PPARGC1A; KHK; DDB1; RANBP2; SIRT1; IGF1; GCG; ACACB; MTOR; PPARA; GPT; ACTN3; FOXA2; PPP1CB; PFKFB1; PFKFB2; AKT2; IRS2; INS; PDK1; PDK2; PDK4; COX11	117	117
2.08614e-08	4.76878e-07	GO:0060429	b	4	epithelium development	91; 118; 208; 230; 247; 326; 384; 388; 596; 653; 655; 657; 768; 793; 859; 1041; 1051; 50855; 1419; 1482; 1499; 1594; 1601; 1825; 1830; 1834; 1896; 1950; 1951; 1956; 2045; 2068; 2099; 2125; 2263; 2295; 2301; 2475; 429; 2627; 2658; 2697; 2737; 2938; 3084; 3172; 3239; 3596; 3713; 3846; 3851; 3854; 3881; 3887; 3975; 4036; 4040; 4089; 4090; 4094; 4524; 4618; 4647; 4760; 4771; 4824; 4853; 4926; 4976; 5…	PCK2; PCK1; TGM5; ADD1; KRT31; KLK13; PPP2R3A; PCSK6; GSTA1; KLK14; SAV1; AKT2; PKP4; PKP2; ATP2C2; DAB2; NKX2-1; FKBP8; CAV3; ADIPOQ; NKX2-5; LHX1; RARB; DLG5; WNT10B; DSC3; PARD6A; SIX3; SMAD4; ESRP1; FOXF2; ARHGAP24; RIPK4; PPP1R16B; NF2; KRTAP1-3; IFT57; STRA6; PLK4; EHF; FLRT3; EDA; KLHL3; PHGDH; OPA1; GATA6; TMEM100; FGFR2; SIPA1L3; BMP7; SLC4A5; BMP5; GPR161; FA2H; EDAR; MAF; FST; CBFA2T2;…	1269	1267
2.34085e-08	6.97054e-07	GO:0016903	m	3	oxidoreductase activity, acting on the aldehyde or oxo group of donors	128; 217; 218; 219; 221; 224; 316; 594; 1109; 1737; 2330; 4329; 5161; 55526; 7915; 8659; 10840; 55753; 64577	PDHA2; AOX1; ALDH3B1; ALDH4A1; ADH5; FMO5; ALDH3A2; ALDH1L1; ALDH3A1; ALDH8A1; ALDH2; DHTKD1; AKR1C4; ALDH6A1; DLAT; BCKDHB; ALDH1B1; ALDH5A1; OGDHL	44	44
2.35202e-08	2.86627e-07	GO:0048519	b	3	negative regulation of biological process	20; 32; 33; 89; 91; 114; 118; 119; 148; 152; 199; 208; 210; 213; 225; 246; 247; 267; 274; 283; 287; 324; 325; 335; 336; 339; 345; 348; 350; 354; 384; 388; 407; 445; 65989; 65997; 473; 131566; 563; 596; 598; 639; 653; 655; 657; 658; 665; 687; 727; 796; 859; 866; 943; 999; 1041; 1046; 1051; 1147; 1149; 1153; 1154; 1244; 1270; 1271; 50855; 1378; 1388; 1392; 1408; 1409; 1428; 1482; 1491; 1499; 1500; …	HSPA2; SMARCC1; HSPA9; HIPK3; FKBP6; ASS1; ADIPOQ; HSF4; LHX1; DLG2; DLG5; MT1M; PTGER4; NR0B2; PRNP; PTGER1; PDE10A; KDM2A; IRAK3; BANK1; ABCD2; SIRPA; RIOK3; SMR3A; FXR2; OPA1; GATA6; CXCL14; ADRA1A; JPH2; AKAP6; TNKS2; LMTK2; WDTC1; PARP16; AKAP8; MAF; IL24; ELAVL4; LGR4; HMGN5; ACVR1B; DSTYK; RIT2; PUM2; GPLD1; PRG3; SH2D4A; APOA1; APOA2; GPRASP1; APOE; ETAA1; SOX10; FKBP8; APOM; SOX15; APOH;…	5444	5438
2.37013e-08	9.06885e-07	GO:0014706	b	5	striated muscle tissue development	89; 148; 596; 653; 655; 657; 859; 1144; 1482; 1634; 1958; 2047; 2263; 2475; 2627; 2697; 3084; 3131; 3344; 3479; 3720; 3776; 3792; 4015; 4036; 4089; 4607; 4618; 4654; 4656; 4703; 4729; 4892; 5307; 5318; 5465; 5915; 6444; 6546; 6608; 6665; 6910; 7134; 7139; 7161; 7474; 7480; 7832; 8324; 8929; 9421; 9472; 10413; 10512; 10529; 10611; 10818; 10869; 79647; 150094; 22953; 23414; 57158; 26471; 4534; 6048…	SGCD; MYF6; PDLIM5; SMAD4; JARID2; JPH2; FRS2; SMO; BMPR1A; IGF1; PKP2; POPDC3; TBX5; LOX; PITX1; MYOG; CAV3; BMP7; DCN; NDUFV2; RARB; SIK1; MYOD1; FZD7; MYLPF; NDRG4; WNT10B; EGR1; SOX15; KCNK2; NRAP; LRP2; MTM1; NRG1; TNNC1; NKX2-5; SEMA3C; ADRA1A; EPHB1; SAV1; ZFPM2; HAND1; NEB; NUPR1; AKAP6; NEBL; SLC8A1; TNNT2; MTOR; PPARA; GATA6; PHOX2B; FGFR2; FOXN2; BTG2; ACTN3; GJA1; BMP5; KEL; AKIRIN1; …	334	334
2.44657e-08	9.12132e-07	GO:0051046	b	5	regulation of secretion	107; 114; 148; 152; 283; 320; 348; 776; 777; 783; 886; 1136; 1137; 1244; 1361; 1392; 1579; 1813; 1814; 1950; 1956; 2332; 2641; 2661; 2691; 2693; 2696; 2697; 2740; 2746; 2822; 2901; 2922; 3033; 3077; 3084; 3172; 3351; 3356; 3479; 3593; 3596; 3623; 3630; 3708; 3784; 3996; 4089; 4129; 4760; 4824; 5106; 5208; 5319; 5578; 5617; 5874; 6382; 6453; 6514; 6554; 6754; 6814; 6844; 6865; 7036; 7430; 7447; 83…	PCK2; CYP4F2; EGF; ADIPOQ; SLC2A2; CACNA1H; CACNA1I; ITSN1; NR0B2; CACNA1D; CACNA1E; PARD6A; ADRA2C; PLA2G6; PLA2G3; GLP1R; TRPV6; SCAMP5; BMP8A; CORIN; PER2; KCNMB4; ADRA1A; RAB27B; ADCY1; ADCY8; CPB2; FOXA2; MYRIP; SNX4; SYT5; GPLD1; GLUD1; PLA2G1B; CRH; APOE; GCG; GOLPH3; SYT13; HTR2A; CDK5R2; SIRT3; TFR2; IGF1; GRP; CCKAR; KCNQ1; ABCB11; ITPR1; TACR2; INHA; HADH; ANG; SDC1; HNF4A; INS; MAOB; …	617	616
2.52813e-08	3.02954e-07	GO:0009991	b	3	response to extracellular stimulus	32; 178; 191; 210; 213; 218; 249; 335; 348; 359; 445; 594; 596; 655; 1208; 1444; 1594; 1728; 1956; 2056; 2155; 2180; 2309; 2475; 2520; 2534; 429; 2688; 2689; 2691; 2693; 2696; 2730; 2875; 2902; 3077; 3208; 3291; 3360; 4023; 4049; 4504; 4524; 4654; 4929; 4976; 5105; 5106; 5164; 5166; 5207; 5251; 5313; 5444; 5465; 5599; 5617; 6546; 6554; 6569; 6872; 7009; 7252; 7274; 7352; 7421; 7442; 7538; 6752; 8…	PCK2; AGL; NQO1; EPO; PCK1; HPCA; ASS1; ADIPOQ; PRL; SLC34A1; GRIN1; NNT; MTMR3; AQP2; BMP8A; SLC38A3; SLC38A2; HTR4; LPL; OPA1; GPT; BMP7; GH1; GH2; ACSL1; CSHL1; FOXA2; VDR; TSHB; ALDH3A1; BCL2; APOA1; APOE; PPARGC1A; PRLH; STK24; CYP27B1; SIRT1; LIPG; PPARA; SIK1; PHEX; TAF1; GHRH; ALAD; HFE; BCAS3; PKLR; SLC10A1; GAS2L1; ADIPOR2; TBC1D5; SLC8A1; LRAT; MAPK8; ACACB; MTHFR; ASCL1; LTA; MTOR; GH…	515	515
3.04801e-08	3.59266e-07	GO:0023061	b	3	signal release	107; 114; 148; 152; 320; 776; 777; 783; 818; 886; 1136; 1392; 1813; 1956; 2332; 2571; 2572; 2641; 2661; 2691; 2693; 2696; 2697; 2740; 2746; 2822; 2901; 2922; 3033; 3077; 3172; 3351; 3356; 3623; 3630; 3708; 4089; 4760; 4824; 5106; 5208; 5578; 5798; 5861; 6453; 6514; 6814; 6844; 6854; 6865; 6927; 7036; 7447; 50487; 8322; 8398; 8431; 8499; 8660; 8723; 8825; 8864; 8938; 9230; 9255; 9370; 9378; 9379; …	PCK2; LIN7A; GHRH; VSNL1; MYRIP; SNX4; SMAD4; DRD2; ADIPOQ; UNC13A; EGFR; NCS1; GRIK5; STXBP3; GPLD1; RAB11FIP2; IRS2; SYT5; FMR1; KCNMB4; GIPR; HFE; GAD1; GAD2; SLC2A2; GDF9; ITPR1; FZD4; GRP; RAB11FIP3; ITSN1; CACNB2; NPVF; CACNA1D; CACNA1E; ADRA2C; PLA2G6; RAB1A; HNF1A; HTR2A; PLA2G3; GLP1R; TRPV6; BMP8A; SIRT3; INHA; TFR2; NKX3-1; GCG; HADH; PRKCA; CAMK2G; OTOF; CPLX2; PER2; VAMP2; SLC5A7; RA…	446	446
3.1841e-08	7.16667e-07	GO:1901617	b	4	organic hydroxy compound biosynthetic process	20; 32; 89; 246; 247; 335; 338; 348; 653; 1109; 1576; 1584; 1594; 1610; 1621; 1638; 1644; 2264; 2805; 3158; 3613; 4047; 4598; 4929; 4948; 5007; 5053; 5105; 5106; 5409; 5860; 6667; 6716; 7108; 7421; 7474; 8309; 8604; 8647; 8720; 8864; 8912; 9464; 9563; 11001; 11160; 80271; 29968; 114883; 51151; 51302; 51360; 23411; 23596; 51447; 29881	PCK2; PCK1; TM7SF2; SIRT1; H6PD; PAH; ALOX15; VDR; HAND2; AKR1C4; OPN3; CYP3A4; CACNA1H; APOE; APOB; DAO; CYP39A1; APOA1; ITPKC; LSS; SP1; SRD5A2; DCT; GOT1; SLC25A12; CYP27B1; HMGCS2; ACACB; NR4A2; QDPR; SLC45A2; PER2; IMPA2; OSBPL9; OCA2; DDC; FGFR4; MVK; WNT5A; IP6K2; SLC27A2; ACTN3; DBH; BMP5; MBTPS2; ERLIN2; MBTPS1; ACOX2; ABCB11; PSAT1; ABCA2; PNMT; ALOX15B; CYP11B1; OSBP; NPC1L1	251	251
3.28374e-08	2.27672e-07	GO:0035637	b	2	multicellular organismal signaling	274; 287; 444; 486; 487; 776; 781; 783; 785; 1133; 1180; 1812; 2332; 2693; 2697; 3708; 3752; 3760; 3784; 4842; 4878; 5144; 5318; 5349; 6326; 6327; 6332; 6336; 6543; 6546; 1482; 8911; 8912; 9992; 10021; 10242; 10368; 59272; 10699; 11280; 81033; 53822; 57731; 26047; 27091; 27092; 27345; 10369	KCNE2; SCN7A; FXYD2; ATP2A1; SCN11A; ASPH; SCN10A; CNTNAP2; PKP2; FMR1; SPTBN4; BIN1; FXYD3; CACNA1H; CACNA1I; CACNA2D1; CACNB2; CACNA1D; CACNB4; SCN2B; SCN2A; SLC8A1; SLC8A2; CLCN1; NPPA; NOS1; KCND3; CHRM5; KCNQ1; CORIN; KCNH6; FXYD7; NKX2-5; GHSR; ITPR1; KCNJ3; GJA1; KCNMB2; KCNMB4; CACNG4; HCN4; DRD1; ANK2; ACE2; CACNG2; CACNG3; PDE4D; CACNG5	201	201
3.38577e-08	7.50512e-07	GO:0019932	b	4	second-messenger-mediated signaling	89; 107; 114; 146; 147; 148; 152; 287; 348; 683; 796; 1233; 1392; 1672; 1756; 1812; 1813; 1814; 1956; 2475; 2641; 2691; 2696; 2740; 2774; 2776; 2827; 2835; 2902; 2903; 2904; 2978; 3208; 3361; 3479; 3630; 3708; 4137; 4158; 4159; 4724; 4760; 4842; 4878; 5140; 5142; 5144; 5164; 5575; 5577; 5578; 5592; 5621; 5731; 5734; 5737; 6014; 6543; 6546; 6754; 7057; 8549; 8811; 8844; 9001; 9294; 9368; 9472; 972…	LGR5; HTR5A; PTGFR; GHRH; DMD; GPR12; PLCE1; NOS1; ADCY8; DEFB1; EGFR; RIT2; RUNDC3A; JPH2; TMEM100; IGF1; CCR4; PDZD3; CHP2; TMEM38B; CRH; INS; GIPR; LGR4; APOE; GALR2; PTGER4; S1PR2; SLC9A3R1; PRNP; PTGER1; P2RX2; ADRA2C; PDE7B; PDK2; PRKG1; GLP1R; SLC8A1; NDUFS4; GRIN1; SLC8A2; NOS1AP; ADM2; GPR3; ADRA1A; GNAQ; GCG; PRKCA; MC2R; MC3R; NUDT4; HPCA; NEUROD1; MTOR; CHERP; PRKAR1B; KSR1; PRKAR2B; …	448	447
3.39169e-08	1.37175e-06	GO:0046943	m	4	carboxylic acid transmembrane transporter activity	94081; 1109; 1244; 1468; 1811; 4948; 5172; 6505; 6510; 6540; 6554; 6555; 6567; 6568; 6576; 6579; 6583; 8501; 8604; 8647; 9056; 9058; 9122; 9368; 9429; 9673; 10560; 10786; 10861; 10991; 11001; 11136; 11254; 56301; 9390; 54407; 55089; 55117; 55244; 23428; 26503; 64849	SLC7A8; SLC7A9; SLC7A7; SLC16A4; SFXN1; AKR1C4; SLC25A12; SLC25A10; SLC10A2; SLC10A1; SLC22A13; SLC9A3R1; SLC6A13; SLC47A1; SLC13A2; SLC6A15; SLC6A14; SLC38A4; SLC38A3; SLC38A2; SLC25A1; SLC13A3; SLC26A1; ABCB11; SLC26A3; SLC26A4; SLCO1A2; OCA2; SLC43A1; SLC27A2; ABCG2; SLC25A44; SLC17A5; SLC16A2; SLC7A10; SLC17A1; SLC17A3; SLC22A4; SLC1A5; SLC19A2; SLC1A1; ABCC2	165	165
3.63943e-08	4.22057e-07	GO:0050877	b	3	nervous system process	107; 114; 148; 152; 267; 348; 368; 407; 525; 563; 582; 776; 783; 793; 796; 814; 1051; 1133; 1136; 1137; 1144; 1180; 1261; 1392; 1406; 1409; 1419; 1428; 1429; 1621; 1812; 1813; 1814; 1956; 2047; 2138; 2332; 2334; 2475; 2534; 2554; 2555; 2557; 2561; 2562; 2566; 2570; 2628; 2693; 2744; 2774; 2779; 2895; 2901; 2902; 2903; 2904; 2911; 2916; 2925; 2978; 3000; 3249; 3299; 3356; 3359; 3593; 3630; 3643; 3…	NYX; HSF4; OR5I1; RLBP1; PRR4; SMR3A; NQO2; USH1C; OAT; CRB1; PKD2L1; GNG13; GABRB2; CACNA1H; CACNA1I; TMEM100; OR12D2; OR12D3; MPP2; SIX6; CACNA1D; CAMK4; ADRA2C; DLGAP2; CACNG2; PIP; GRIN1; TRPV1; RAX; TAS2R14; STRA6; CLCN1; TAS2R10; SLC45A2; MYO1A; OPA1; OR1A1; KCNMB4; ADRA1A; DBH; KCNMB2; ADCY1; ADCY8; NRXN2; NRXN1; KIT; GALR3; GALR2; RHO; ACE2; MYO3A; NGF; GABRG2; CRX; CACNG5; NTSR2; OR7A5; …	1431	1429
3.87114e-08	1.40716e-06	GO:0009891	b	5	positive regulation of biosynthetic process	20; 89; 91; 208; 225; 267; 326; 335; 339; 348; 405; 445; 473; 653; 655; 657; 658; 814; 957; 999; 1046; 1051; 1052; 1081; 1147; 1153; 1388; 1389; 1406; 1482; 1499; 1601; 1628; 1634; 1642; 6602; 1813; 1814; 1950; 1956; 1958; 1961; 2002; 2005; 2020; 2056; 2099; 2100; 2104; 2263; 2264; 2295; 2299; 2309; 2332; 2354; 2475; 429; 2627; 2641; 2658; 2737; 2819; 2822; 2875; 2902; 2978; 3131; 3164; 3172; 319…	TRIM13; PCK1; TRIM15; HSF4; ZFPM2; SALL2; MDM2; CDX4; CALCOCO1; GATA6; AKT2; SMARCC1; SLC30A9; ZXDC; CREBL2; FOXI1; DAB2; NKX2-1; ASS1; EGF; NKX2-5; DCN; LHX1; RARB; SIRT1; ZBTB38; PRL; WNT10B; NRIP1; RORC; CAMK4; SIX3; EAF2; PLA2G3; FOXF2; SMAD5; CDH1; GRIN1; ABCD2; SLC25A12; MAPRE3; BCAR3; FXR2; ENTPD5; RBPJL; ZNF43; SLC38A3; SP1; ZIC1; ZNF208; NR2C2; PER2; PER1; SMARCD1; GPT; PATZ1; FGFR4; FGF…	1983	1981
4.08687e-08	1.09528e-06	GO:0005342	m	3	organic acid transmembrane transporter activity	94081; 1109; 1244; 1468; 1811; 4948; 5172; 6505; 6510; 6540; 6554; 6555; 6567; 6568; 6576; 6579; 6583; 8501; 8604; 8647; 9056; 9058; 9122; 9368; 9429; 9673; 10560; 10786; 10861; 10991; 11001; 11136; 11254; 56301; 9390; 54407; 55089; 55117; 55244; 23428; 26503; 64849	SLC7A8; SLC7A9; SLC7A7; SLC16A4; SFXN1; AKR1C4; SLC25A12; SLC25A10; SLC10A2; SLC10A1; SLC22A13; SLC9A3R1; SLC6A13; SLC47A1; SLC13A2; SLC6A15; SLC6A14; SLC38A4; SLC38A3; SLC38A2; SLC25A1; SLC13A3; SLC26A1; ABCB11; SLC26A3; SLC26A4; SLCO1A2; OCA2; SLC43A1; SLC27A2; ABCG2; SLC25A44; SLC17A5; SLC16A2; SLC7A10; SLC17A1; SLC17A3; SLC22A4; SLC1A5; SLC19A2; SLC1A1; ABCC2	166	166
4.21501e-08	9.20383e-07	GO:0007517	b	4	muscle organ development	89; 445; 596; 657; 859; 1106; 1144; 1270; 1271; 1482; 1489; 1634; 1756; 1958; 2047; 2121; 2263; 2475; 2627; 2697; 3084; 3131; 3344; 3479; 3720; 3776; 3792; 4015; 4036; 4089; 4607; 4618; 4654; 4656; 4703; 5307; 5318; 5465; 6442; 6444; 6608; 6665; 6910; 7134; 7139; 7161; 7474; 7480; 7832; 8324; 8763; 8912; 8929; 9099; 23414; 9421; 9472; 10413; 10818; 10869; 79647; 84159; 22953; 23060; 23411; 57158;…	SGCD; DMD; MYF6; SMAD4; USP2; EVC; JARID2; JPH2; FRS2; SMO; BMPR1A; IGF1; PKP2; POPDC3; TBX5; LOX; PITX1; ASS1; CAV3; NKX2-5; DCN; CHD2; MYOD1; STRA6; FZD7; MYLPF; MYOG; WNT10B; EGR1; SOX15; KCNK2; LRP2; ZNF609; MTM1; NRG1; SGCA; YAP1; CNTFR; SAV1; CNTF; SIRT1; EPHB1; TNNC1; CTF1; HAND1; NEB; NUPR1; ZFPM2; TNNT2; MTOR; PPARA; GATA6; PHOX2B; FGFR2; FOXN2; BTG2; ACTN3; GJA1; AKAP6; KEL; ARID5B; AKI…	359	359
4.5409e-08	1.61036e-06	GO:0048699	b	5	generation of neurons	10939; 107; 152; 274; 335; 348; 403; 443; 473; 596; 653; 655; 657; 658; 54738; 816; 818; 886; 999; 1051; 1136; 1233; 1270; 1482; 1489; 1499; 1630; 1638; 1735; 1812; 1813; 1814; 1956; 2018; 2020; 2045; 2047; 2056; 2068; 2263; 2290; 2332; 2475; 2534; 2561; 429; 2676; 2697; 2737; 2779; 2895; 23025; 23026; 3792; 3815; 3897; 3925; 3975; 3996; 4010; 4036; 4040; 4049; 4089; 4130; 4137; 4311; 4504; 4647;…	AGRN; ZNF609; CHRNA3; USP9X; EPO; HIPK1; AFG3L2; L1CAM; NKX2-1; FRY; NKX2-5; LHX1; RARB; DLG5; ITSN1; WNT10B; DCC; ADRA2C; SMAD4; STAP1; PLA2G3; CDH1; TRPV4; DCT; YAP1; TRAPPC9; SPTB; DDIT4; PIK3R1; CAMK2G; CRB1; CAMK2B; PER2; FLRT3; KEL; PHGDH; OPA1; NEUROD6; SRGAP2; FGFR2; LMTK2; BMP7; BMP5; ADCY1; SOCS2; NKX2-8; NRXN1; KIT; GALR2; FOXA2; GFRA3; DIXDC1; PAK4; TBX6; STMN4; NGF; STMN1; PDLIM5; RI…	1506	1506
4.83372e-08	2.62632e-06	GO:0015077	m	5	monovalent inorganic cation transmembrane transporter activity	479; 487; 496; 523; 525; 1528; 2901; 3739; 3746; 3752; 3760; 3766; 3769; 3773; 3776; 3784; 3787; 3954; 4891; 6326; 6327; 6332; 6336; 6530; 6505; 6524; 6528; 6540; 6543; 6546; 6549; 6554; 6555; 6559; 6561; 6568; 6569; 6580; 8645; 8647; 8671; 8911; 8912; 9033; 9058; 9154; 9196; 9312; 9914; 9990; 9992; 10021; 10242; 10479; 10786; 11280; 169522; 81033; 50617; 51151; 54207; 54407; 55117; 55151; 3755; …	KCNE2; SCN7A; ATP6V1A; ATP2A1; SLC6A2; KCNG1; SLC45A2; SLC5A7; LETM1; SLC38A2; SCN10A; CYB5A; SLC4A5; SLC4A4; SLC5A2; ATP6V0A4; SLC5A5; PKD2L1; SLC17A1; ATP2C2; KCNA4; HCN4; KCNC1; CACNA1H; SLC10A2; SLC10A1; TMEM38B; SLC11A2; SLC9A2; KCNK5; SLC28A1; KCNK2; SLC34A1; SCN2B; SCN2A; SLC12A6; KCNS1; SLC12A3; SLC6A13; ATP6V1B1; SLC8A2; SLC6A15; KCNJ13; SCN11A; KCND3; KCNJ10; KCNJ16; CACNA1I; SLC13A1; S…	367	367
4.89117e-08	3.28181e-07	GO:0006928	b	2	movement of cell or subcellular component	89; 91; 119; 199; 79659; 208; 247; 274; 283; 287; 320; 324; 326; 335; 338; 348; 350; 388; 390; 403; 473; 487; 596; 653; 655; 657; 658; 683; 727; 776; 781; 783; 796; 816; 859; 886; 999; 1081; 1233; 27329; 1601; 1621; 1630; 1634; 1672; 1740; 1756; 1793; 1800; 1812; 1813; 1843; 1950; 1956; 2018; 2045; 2047; 2155; 2159; 2250; 2251; 2264; 2290; 2309; 2475; 2534; 429; 2658; 2676; 2697; 2737; 2752; 2813…	KCNE2; SEMA6D; ZNF609; ADD2; DNAI2; SPTB; CAV3; USP9X; AKT2; DNAH17; PKP2; PATZ1; L1CAM; DAB2; THBS1; HRG; ADIPOQ; LRPPRC; DCN; LBP; DLG2; DLG5; SCN2B; PTGER4; CACNA1D; DCC; SIX3; SMAD4; STAP1; PTP4A1; PLA2G3; FGFBP1; ARHGAP24; CDH1; TBX5; SIRPA; GP2; AKAP4; SYDE1; ATM; DDIT4; PIK3R1; NKX2-1; SP1; CDK5R2; RAB27B; CAMK2B; ATRN; TF; FLRT3; GYPB; OPA1; GYPA; FGFR4; CACNA2D1; CXCL14; BMP7; DBH; BMP5;…	2164	2162
4.9542e-08	6.90285e-07	GO:0045211	c	3	postsynaptic membrane	107; 148; 152; 287; 1007; 1129; 1132; 1133; 1136; 1137; 1144; 1630; 1740; 1756; 1813; 1814; 2045; 2332; 2554; 2555; 2557; 2561; 2562; 2566; 2570; 2891; 2892; 2895; 2901; 2902; 2903; 2904; 2911; 3356; 3359; 3361; 3752; 5802; 6546; 6640; 7442; 8825; 9127; 10368; 11122; 1607; 149111; 54413; 22941; 23237; 23380; 23767; 11141; 26045; 27091; 27092; 10369; 64084	LIN7A; HTR5A; DMD; SRGAP2; EPHA7; GABRG2; GABRR2; SNTA1; GRIK5; FMR1; GABRA4; GABRA1; CLSTN2; GABRA2; CNIH3; DLG2; IL1RAPL1; DCC; ADRA2C; CDH9; GRIA2; ARC; HTR2A; GRIA3; SLC8A1; GRIN1; P2RX6; TRPV1; GRM1; KCND3; NLGN3; GRID2; CHRM5; CHRM4; CHRM2; CHRNA4; DGKB; FLRT3; CHRNA3; GABRB2; GABRB3; LRRTM2; SHANK2; ADRA1A; PTPRT; PTPRS; ADCY1; DRD2; DRD3; GRIN2B; ANK2; GRIN2A; CHRND; HTR3A; CACNG2; CACNG3…	267	267
5.22692e-08	1.12456e-06	GO:0019318	b	4	hexose metabolic process	32; 89; 208; 229; 230; 1468; 1642; 1737; 2203; 2475; 2528; 2542; 2641; 2805; 2819; 2822; 2875; 3479; 3630; 3643; 3795; 4122; 5105; 5106; 5161; 5163; 5164; 5166; 5207; 5208; 5313; 5372; 5465; 5500; 5509; 5903; 6097; 6576; 1353; 8604; 8660; 8850; 8864; 9370; 9563; 10499; 150094; 51181; 23038; 23324; 23411; 23516; 27232; 3170; 10891	PCK2; PCK1; MAN2B2; DCXR; KAT2B; H6PD; INSR; GPLD1; GPD1; FBP1; GNMT; PMM1; SLC25A12; ADIPOQ; SLC25A10; NCOA2; PKLR; PPP1R3D; SIK1; SLC37A4; RORC; PPARGC1A; KHK; FOXA2; GOT1; RANBP2; PDHA2; SIRT1; IGF1; GCG; ACACB; SLC25A1; MAN2A2; PER2; DLAT; MTOR; PPARA; GPT; ALDOC; ALDOB; ACTN3; DDB1; PPP1CB; SLC39A14; WDTC1; PFKFB1; PFKFB2; AKT2; IRS2; INS; PDK1; FUT6; PDK2; PDK4; COX11	248	248
6.13886e-08	1.89537e-06	GO:0099055	c	4	integral component of postsynaptic membrane	107; 148; 152; 1007; 1144; 1630; 1813; 1814; 2045; 2557; 2561; 2895; 2901; 2903; 3356; 3359; 3361; 3752; 5802; 6546; 9127; 10368; 11122; 54413; 23767; 26045; 27091; 27092; 10369; 64084	HTR5A; EPHA7; GRIK5; GABRA4; CLSTN2; P2RX6; DCC; ADRA2C; CDH9; HTR2A; LRRTM2; SLC8A1; KCND3; NLGN3; GRID2; FLRT3; GABRB2; ADRA1A; PTPRT; PTPRS; ADCY1; DRD2; DRD3; GRIN2A; CHRND; HTR3A; CACNG2; CACNG3; CACNG4; CACNG5	100	100
6.19219e-08	2.14368e-06	GO:0007188	b	5	adenylate cyclase-modulating G protein-coupled receptor signaling pathway	107; 114; 146; 147; 148; 152; 776; 796; 1129; 1132; 1133; 1812; 1813; 1814; 2641; 2691; 2696; 2740; 2774; 2776; 2779; 2827; 2835; 2916; 3351; 3355; 3360; 3361; 4158; 4159; 4543; 4987; 5142; 5144; 5578; 5731; 5734; 5737; 5996; 6014; 6754; 6752; 8484; 8549; 8811; 9283; 9294; 9368; 79924; 346562; 55366; 23432	LGR5; HTR5A; PTGFR; GHRH; GPR12; LGR4; DRD2; MC2R; RIT2; GNAT1; GIPR; OPRL1; ADRA1D; PTGER4; S1PR2; SLC9A3R1; CACNA1D; PTGER1; ADRA2C; RGS1; GLP1R; GRM6; GPR161; ADM2; GPR3; MC3R; GCG; PRKCA; CHRM5; CHRM4; CHRM2; GNAT3; HTR4; MTNR1A; PDE4B; GNAQ; ADRA1A; GPR37L1; ADRA1B; ADCY1; ADCY8; DRD3; DRD1; GALR3; GALR2; SSTR2; SSTR4; GNAL; CALCA; HTR1F; PDE4D; HTR1B	230	230
6.64305e-08	7.58151e-07	GO:0002027	b	3	regulation of heart rate	146; 147; 148; 274; 287; 776; 781; 783; 859; 1756; 1813; 3752; 3760; 3784; 4159; 4878; 5144; 5318; 6327; 6336; 6505; 6546; 6640; 23171; 9722; 9992; 10021; 81033; 57731	KCNE2; DMD; SNTA1; SCN10A; PKP2; SPTBN4; BIN1; CAV3; CACNB2; CACNA1D; SCN2B; SLC8A1; NOS1AP; NPPA; KCNJ3; KCND3; MC3R; KCNQ1; KCNH6; CACNA2D1; ADRA1A; ADRA1B; ADRA1D; DRD2; HCN4; ANK2; GPD1L; PDE4D; SLC1A1	95	95
7.69799e-08	6.61122e-07	GO:0099240	c	2	intrinsic component of synaptic membrane	107; 114; 148; 152; 1007; 1144; 1630; 1813; 1814; 2045; 2557; 2561; 2693; 2895; 2901; 2903; 3351; 3356; 3359; 3361; 3752; 3760; 5786; 5802; 6326; 6546; 8745; 9127; 10368; 11122; 54413; 23767; 26045; 27091; 27092; 10369; 64084	HTR5A; EPHA7; ADCY8; GRIK5; GABRA4; GHSR; CLSTN2; P2RX6; DCC; ADRA2C; CDH9; SCN2A; HTR2A; NLGN3; LRRTM2; SLC8A1; KCNJ3; KCND3; PTPRA; GRID2; FLRT3; ADAM23; GABRB2; ADRA1A; PTPRT; PTPRS; ADCY1; DRD2; DRD3; GRIN2A; CHRND; HTR3A; CACNG2; CACNG3; CACNG4; CACNG5; HTR1B	140	140
7.77384e-08	2.62864e-06	GO:0009064	b	5	glutamine family amino acid metabolic process	384; 420; 445; 1610; 2571; 2572; 2729; 2730; 2744; 2746; 2752; 2805; 4842; 4942; 5625; 7915; 8604; 8659; 9056; 10588; 10841; 23576; 58510; 26227; 27165	PRODH2; SLC7A7; GLUL; OAT; GLS; ASS1; SLC25A12; GAD2; GCLM; DAO; GCLC; GAD1; GOT1; NOS1; ART4; MTHFS; PHGDH; ALDH4A1; ARG2; GLUD1; PRODH; FTCD; ALDH5A1; DDAH1; GLS2	75	75
7.82707e-08	8.79322e-07	GO:0050793	b	3	regulation of developmental process	32; 89; 91; 10939; 118; 152; 247; 274; 324; 325; 335; 338; 348; 350; 354; 384; 388; 390; 405; 443; 65989; 596; 639; 653; 655; 657; 658; 727; 760; 814; 816; 818; 859; 1013; 1041; 1051; 1052; 1116; 1136; 1270; 50855; 1378; 1389; 1482; 1491; 1499; 27329; 1594; 1601; 1630; 1634; 1638; 1735; 1793; 1813; 1814; 1834; 1950; 1951; 1956; 1958; 2038; 2045; 2047; 2056; 2099; 2263; 2290; 2301; 2309; 2332; 247…	HSPA9; JPH2; HIPK1; L1CAM; ADIPOQ; LHX1; DLG5; CAMK4; IRAK3; ZMYM3; SLITRK5; LARP4; SP1; CAMK2G; CAMK2B; OPA1; GATA6; CXCL14; AKAP6; GPR161; AKIRIN1; ANGPTL3; MAF; LGR4; ACVR1B; RIT2; APOA1; APOE; APOB; SOX10; SOX15; APOH; JAK3; NF1; DIO3; GDF10; PDLIM5; VNN1; LIN28A; CDK5RAP2; PPARA; ING2; SPDEF; INS; PRDM1; GHRH; VIL1; SMAD4; SMAD5; PRKDC; SMO; DLK2; CDH15; AP1AR; NEDD9; ASPA; PRAME; S100A1; GR…	2592	2589
8.51752e-08	1.80596e-06	GO:0062012	b	4	regulation of small molecule metabolic process	20; 32; 33; 89; 208; 225; 335; 338; 345; 348; 405; 635; 653; 957; 1594; 1642; 1728; 1950; 1958; 2053; 2168; 2203; 2264; 2330; 2475; 2641; 2693; 2819; 2822; 2875; 2978; 3208; 3356; 3479; 3630; 3643; 3795; 3815; 4047; 4598; 4656; 4842; 5163; 5164; 5166; 5207; 5208; 5465; 5500; 5509; 5565; 5903; 6097; 6667; 7108; 7421; 50487; 1353; 8604; 8647; 8660; 8671; 8720; 8850; 9056; 9370; 9563; 10499; 11160; …	EPHX2; VDR; GNMT; TM7SF2; SLC7A7; GHSR; KAT2B; H6PD; NQO1; SLC4A4; AKT2; GPLD1; GPD1; FBP1; PLA2G3; FABP1; MBTPS1; DDIT4; UGT1A8; KIT; ACADL; EGF; ADIPOQ; NCOA2; APOE; APOB; BHMT; SLC22A13; ADIPOR2; MYOG; EGR1; RORC; PPARGC1A; APOA1; KHK; HTR2A; CYP27B1; FOXA2; NR4A3; NUPR1; PDZD3; FMO5; DDB1; SLC25A12; LSS; NOS1; ENTPD5; IGF1; PRKAB2; GCG; ACACB; MLXIPL; SP1; COX11; ABCB11; PPP1R3D; MTOR; PPARA;…	457	456
8.68104e-08	2.11502e-06	GO:0042802	m	3	identical protein binding	18; 32; 33; 34; 36; 89; 95; 114; 118; 119; 128; 146; 152; 189; 191; 210; 213; 224; 225; 229; 267; 274; 283; 316; 325; 326; 335; 336; 348; 350; 405; 443; 445; 487; 596; 598; 657; 665; 796; 816; 818; 923; 969; 999; 1006; 1041; 1051; 1147; 1149; 1180; 1380; 1409; 1428; 1429; 1491; 1610; 1612; 1671; 1672; 1728; 1737; 1807; 1813; 1956; 2053; 2072; 2099; 2100; 2203; 2263; 2332; 2475; 2534; 2562; 429; 2…	BCL2L1; KCNE2; ADD2; ADD1; SFTPC; GSTA4; NQO2; PLK4; NQO1; FKBP6; OAT; HPCA; FBP1; PKD2L1; UPB1; ASS1; SLC25A12; ADIPOQ; HSF4; CREBZF; MAP3K9; PBLD; GHR; MBIP; TPD52; NR0B2; ZP2; PRNP; CCDC91; ADRA2C; SLC34A1; CDH8; CDH1; IRAK3; ABCD2; VAC14; MAPRE3; PIP4K2B; PRMT8; ATM; TRIM29; CRYL1; SP1; CLCN1; CAMK2G; SP4; CAMK2B; IMPA2; LPL; TG; GYPA; MDM2; SAV1; FGFR2; SHMT1; NPL; RBBP8; ADRA1D; LECT2; ADCY…	1948	1948
9.58556e-08	3.16759e-06	GO:0071248	b	5	cellular response to metal ion	107; 114; 118; 210; 246; 359; 999; 1147; 1544; 1584; 1728; 1740; 1800; 1956; 2203; 2354; 2822; 2978; 3077; 3208; 3726; 3727; 4493; 4494; 4495; 4499; 4501; 4502; 4504; 4656; 5599; 5621; 6569; 7018; 7036; 7474; 8895; 8912; 9362; 6861; 84560; 23621; 57586; 63928; 10891	ALAD; ADD1; WNT5A; FOSB; JUNB; EGFR; JUND; NQO1; ALOX15; GPLD1; HPCA; FBP1; MT2A; MYOG; HFE; DPEP1; CACNA1H; DLG2; MT1X; SYT13; CPNE3; MT3; PRNP; CPNE6; MT4; SLC34A1; MT1M; CDH1; MT1E; MT1F; MT1G; TFR2; AQP2; CHUK; TF; CHP2; MAPK8; BACE1; CYP1A2; ADCY1; ADCY8; SYT5; PPARGC1A; CYP11B1; GUCA1A	191	189
9.72319e-08	6.32007e-07	GO:0007623	b	2	circadian rhythm	107; 191; 445; 687; 1392; 1408; 1628; 1644; 1813; 1814; 1956; 1958; 2155; 2475; 2691; 2776; 3172; 3400; 3727; 4159; 4543; 4783; 5187; 5465; 5500; 5591; 5599; 5730; 6097; 6839; 7080; 7337; 8204; 8239; 8431; 8863; 8864; 9099; 9370; 10075; 10499; 22992; 150094; 55366; 23373; 23411; 23596; 10891; 54551	LGR4; GHRH; UBE3A; OPN3; HNF4A; USP2; HUWE1; EGFR; JUND; PRKDC; CRTC1; USP9X; NRIP1; PTGDS; CRH; NKX2-1; ASS1; ADIPOQ; NCOA2; SIK1; NR0B2; EGR1; RORC; PPARGC1A; CRY2; NFIL3; KDM2A; MAPK8; KLF9; SIRT1; SUV39H1; MC3R; PER3; PER2; PER1; MTOR; PPARA; DDC; MTNR1A; GNAQ; PPP1CB; ADCY1; F7; ID4; DRD2; DRD3; MAGEL2; DBP; AHCY	214	214
9.93027e-08	8.05455e-07	GO:0043227	c	2	membrane-bounded organelle	18; 20; 28; 30; 32; 33; 34; 36; 38; 48; 56; 89; 95; 10939; 107; 114; 118; 119; 128; 130; 132; 147; 148; 152; 167; 173; 174; 178; 189; 191; 199; 79659; 208; 210; 213; 217; 218; 219; 221; 224; 225; 229; 230; 247; 249; 258; 267; 274; 275; 283; 287; 316; 320; 324; 325; 326; 335; 336; 338; 339; 343; 345; 348; 350; 354; 359; 363; 364; 368; 384; 388; 390; 394; 403; 405; 416; 417; 419; 443; 444; 445; 473…	HIF3A; HSPA2; AGL; RNF11; HSPA9; ASS1; ADIPOQ; NR0B2; SLC28A1; PRNP; CAMK4; RNF114; STK24; KDM2A; GRIN1; ABCD2; TSPO2; ZNF43; SIRPA; MUC2; SP4; OPA3; OPA1; GK; PRRG4; HIPK3; ORM2; PARP16; PRPH; MAF; ATP2A1; ALDH3A2; ALDH3A1; RIT2; DENND4C; APOA1; APOA2; XPO7; LSS; KSR1; GRP; LIN28A; CHST5; RPS6KA5; PISD; FTCD; HLF; ZNF292; SMAD9; SMAD4; SMAD5; AFTPH; CTH; GDAP1; MOBP; ART1; SCN11A; ART3; ENOPH1; …	12801	12782
1.00777e-07	3.2562e-06	GO:0006941	b	5	striated muscle contraction	89; 147; 148; 274; 287; 384; 487; 776; 781; 783; 859; 1144; 1147; 1482; 1756; 1837; 2475; 2697; 3752; 3760; 3784; 4090; 4151; 4607; 4842; 4878; 5142; 5144; 5318; 6327; 6336; 6546; 6640; 7134; 7139; 23171; 9722; 9992; 10021; 55151; 23327; 59272	KCNE2; DMD; ATP2A1; NOS1; SMAD5; SNTA1; SCN10A; PKP2; BIN1; CAV3; NKX2-5; TNNT2; NEDD4L; CACNB2; CACNA1D; SCN2B; ACE2; SLC8A1; NOS1AP; NPPA; ADRA1A; KCND3; CHUK; KCNQ1; TMEM38B; MTOR; DTNA; CACNA2D1; ACTN3; GJA1; ADRA1B; MB; ARG2; HCN4; KCNJ3; ANK2; MYBPC3; CHRND; GPD1L; PDE4B; PDE4D; TNNC1	171	171
1.02214e-07	4.76025e-06	GO:0008514	m	5	organic anion transmembrane transporter activity	1109; 1244; 1468; 1811; 2697; 4948; 5172; 6505; 6510; 6514; 6540; 6554; 6555; 6567; 6568; 6576; 6579; 6583; 55867; 8501; 8604; 8647; 8671; 9056; 9058; 9122; 9356; 9368; 9429; 9673; 10560; 10786; 10861; 10991; 11001; 11136; 11254; 56301; 9390; 54407; 55089; 55117; 55244; 55754; 23428; 57835; 353189; 26503; 94081; 161291; 64849	SLC7A8; SLC7A9; SLC7A7; SLC17A1; SLC4A5; SLC4A4; SFXN1; AKR1C4; SLC17A3; SLC25A12; SLC25A10; SLC10A2; SLC10A1; SLC22A13; SLC9A3R1; SLCO4C1; SLC6A13; SLC47A1; TMEM30B; SLC13A2; SLC6A15; SLC6A14; SLC38A4; SLC38A3; SLC38A2; SLC25A1; SLC13A3; TMEM30A; SLC26A1; ABCB11; SLC26A3; SLC26A4; SLCO1A2; OCA2; SLC43A1; SLC27A2; GJA1; ABCG2; SLC25A44; SLC16A4; SLC17A5; SLC16A2; SLC7A10; SLC2A2; SLC22A11; SLC22A…	227	227
1.07343e-07	2.39732e-06	GO:0005102	m	3	signaling receptor binding	89; 152; 258; 283; 335; 336; 338; 345; 348; 405; 407; 65989; 65997; 582; 653; 655; 656; 696; 727; 796; 887; 1051; 1056; 1081; 1114; 1147; 1270; 1271; 1392; 1406; 1444; 1489; 1499; 1500; 27329; 6602; 1672; 1813; 1814; 1842; 1896; 1950; 1956; 2045; 2056; 2099; 2100; 2155; 2250; 2251; 55024; 2520; 2534; 2641; 2658; 2661; 2662; 2676; 2688; 2689; 2691; 2774; 2776; 2779; 2797; 2922; 3077; 3084; 3164; 3…	SEMA6D; PECR; MIA; TLN2; RIC3; SAV1; EPO; IL22; SLC30A9; APOC3; THPO; EGF; ADIPOQ; IRS4; LBP; RARB; BTN1A1; WNT10B; NRIP1; PRNP; PTGER1; ADRA2C; STAP1; BANK1; IFNA10; NECAB2; ADM2; SOCS5; BMP8A; BMP8B; LRRTM2; SEMA3C; LEFTY1; TF; FLRT3; LPL; SMARCD1; HRG; CXCL14; BMP7; BMP5; SOCS1; GH1; GH2; SOCS2; EDIL3; ARNT; NRXN2; CSHL1; WNT3; ANGPTL3; GFRA3; EGFL6; LRTM1; NPPA; TACC2; IL24; NGF; IL13; SNX5; …	1670	1670
[truncated: 1,184 more rows]

## Sheet: Downregulated gene lists
S9 Table. Analysis of MN, FSGS and IgAN downregulated genes (P<0.01)
MN (N=1182)	FSGS (N=3454)	IgAN (N=2526)	Occurrence of Genes >=2 in MN, FSGS,IgAN (N=2257)
[truncated: 3,454 more rows]
