# Supplementary material for: Analysis of gene expression and use of connectivity mapping to identify drugs for treatment of human glomerulopathies
Source: Front Med (Lausanne). 2023 Mar 13;10:1122328. doi: 10.3389/fmed.2023.1122328 (PMC10042326; doi:10.3389/fmed.2023.1122328)
Supplement: Supplementary file 10 [file Table_10.XLSX]

## Sheet: ER-UPR
S10 Table. ER/UPR and autophagy genes upregulated in FSGS, MN, IgAN and DN
ER/UPR
Among 319 ER/UPR genes (271 on microarray), 24 upregulated ER/UPR genes overlapped in all 4 diseases (8.9%; bold/italic text).
There is a total of 93 ER/UPR genes upregulated in all 4 disease (34%).
FSGS				MN				IgAN				DN				All ER/UPR genes upregulated in the 4 disease
(p<0.01, N=75, 28%)				(p<0.01, N=61, 23%)				(p<0.01, N=64, 24%)				(p<0.01, N=34, 13%)				(N=93, 34%)
Gene Symbol	P value	FoldChange		Gene Symbol	P value	FoldChange		Gene Symbol	P value	FoldChange		Gene Symbol	P value	FoldChange		Gene Symbol	Gene descriptor
ATXN3	6.7894e-09	1.32642		ATXN3	1.90791e-05	1.24043		ATXN3	4.30851e-06	1.25442		ATXN3	0.00711572	1.19104		ARF4	ADP-ribosylation factor 4
BAG2	0.00152366	1.50051		BAG2	1.19035e-07	2.47085		BAG2	0.00382416	1.37357		BAG2	0.000210135	1.83144		ARFGAP1	ADP-ribosylation factor GTPase activating protein 1
BAX	7.79812e-06	1.26405		BAX	0.000614622	1.22705		BAX	4.90017e-06	1.27674		BAX	0.000182483	1.44035		ATP6V0D1	ATPase, H+ transporting, lysosomal 38kDa, V0 subunit d1
BET1	0.000115286	1.18196		BET1	0.00122365	1.21125		BET1	0.00117382	1.12997		BET1	0.00541822	1.17544		ATXN3	ataxin 3
COPB2	5.4788e-05	1.18175		COPB2	0.00261732	1.21879		COPB2	0.00307552	1.12068		COPB2	0.00261501	1.23344		BAG2	BCL2-associated athanogene 2
ERP29	4.65645e-05	1.18287		ERP29	0.000934977	1.16909		ERP29	0.00379501	1.12262		ERP29	0.00817262	1.17011		BAK1	BCL2-antagonist/killer 1
FKBP14	0.00145871	1.17077		FKBP14	2.46033e-06	1.42727		FKBP14	0.000351548	1.18615		FKBP14	0.00544201	1.32963		BAX	BCL2-associated X protein
GMPPB	7.09715e-07	1.31183		GMPPB	0.000219066	1.3442		GMPPB	2.27581e-05	1.26589		GMPPB	6.12815e-05	1.38293		BCAP31	B-cell receptor-associated protein 31
KDELR3	0.0014044	1.44868		KDELR3	6.78302e-10	2.05555		KDELR3	0.000929063	1.40418		KDELR3	0.00211866	1.69529		BET1	blocked early in transport 1 homolog (S. cerevisiae)
LMNA	2.50782e-05	1.32013		LMNA	0.00153966	1.25371		LMNA	0.00208534	1.17647		LMNA	0.00239011	1.30059		CCT4	chaperonin containing TCP1, subunit 4 (delta)
MAN2B1	3.12961e-07	1.4915		MAN2B1	9.81968e-05	1.33332		MAN2B1	1.37785e-08	1.67111		MAN2B1	7.89526e-06	1.97444		CCT7	chaperonin containing TCP1, subunit 7 (eta)
MANF	4.52615e-10	1.45798		MANF	3.19167e-05	1.47531		MANF	4.08674e-09	1.45189		MANF	7.9748e-08	1.60772		COPB1	coatomer protein complex, subunit beta 1
NANS	4.03289e-06	1.26371		NANS	5.14592e-05	1.25538		NANS	8.336e-06	1.31288		NANS	0.000702298	1.49669		COPB2	coatomer protein complex, subunit beta 2 (beta prime)
PDIA6	0.000112894	1.1911		PDIA6	0.00390086	1.20699		PDIA6	0.000570832	1.14697		PDIA6	0.00847668	1.1571		COPE	coatomer protein complex, subunit epsilon
SEC24D	0.0013662	1.20493		SEC24D	5.24523e-05	1.39975		SEC24D	0.0016575	1.23284		SEC24D	0.00382475	1.37228		CREB3	cAMP responsive element binding protein 3
SHC1	5.6907e-06	1.19317		SHC1	1.91045e-05	1.30432		SHC1	2.6289e-05	1.22237		SHC1	2.71625e-06	1.33158		DAD1	defender against cell death 1
SRPRB	1.08072e-07	1.23463		SRPRB	0.00237239	1.27421		SRPRB	6.52489e-05	1.21614		SRPRB	7.14537e-06	1.33961		DDIT3	DNA-damage-inducible transcript 3
SSR2	8.15577e-06	1.22367		SSR2	0.001936	1.15223		SSR2	5.40738e-05	1.18869		SSR2	7.0741e-05	1.2303		DERL1	Der1-like domain family, member 1
SSR4	0.00181434	1.20403		SSR4	0.00431266	1.23568		SSR4	0.000481053	1.18472		SSR4	0.00152413	1.34683		DERL2	Der1-like domain family, member 2
TAP1	3.69962e-06	1.49318		TAP1	0.000647845	1.35641		TAP1	5.01603e-07	1.50485		TAP1	0.000142337	1.39998		DNAJA1	DnaJ (Hsp40) homolog, subfamily A, member 1
UBE2I	1.61427e-08	1.25346		UBE2I	0.000400156	1.22878		UBE2I	2.492e-06	1.24923		UBE2I	1.33073e-05	1.37829		DNAJB2	DnaJ (Hsp40) homolog, subfamily B, member 2
UBE2J1	6.25069e-07	1.34855		UBE2J1	2.02747e-05	1.37843		UBE2J1	3.7093e-08	1.45461		UBE2J1	0.00242653	1.32053		DNAJC1	DnaJ (Hsp40) homolog, subfamily C, member 1
XBP1	0.000320638	1.16597		XBP1	0.00217091	1.16948		XBP1	0.00830328	1.11513		XBP1	0.00360044	1.2256		DNAJC10	DnaJ (Hsp40) homolog, subfamily C, member 10
YIF1A	0.000399272	1.15215		YIF1A	0.000984485	1.20924		YIF1A	0.000315222	1.16326		YIF1A	0.000251773	1.1865		DNAJC3	DnaJ (Hsp40) homolog, subfamily C, member 3
ARF4	0.00119739	1.14174		ARF4	0.000129485	1.26286		ARFGAP1	0.0056957	1.10883		BCAP31	0.00720582	1.19617		DPAGT1	dolichyl-phosphate (UDP-N-acetylglucosamine) N-acetylglucosaminephosphotransferase 1 (GlcNAc-1-P transferase)
BAK1	0.00161639	1.20902		BAK1	0.00267132	1.2171		ATP6V0D1	0.00684065	1.15141		CCT7	0.00542382	1.18937		EIF2S1	eukaryotic translation initiation factor 2, subunit 1 alpha, 35kDa
BCAP31	0.000106432	1.23745		CCT4	0.00476992	1.14556		BAK1	0.0047025	1.20239		COPE	0.00360249	1.15974		ERP29	endoplasmic reticulum protein 29
CCT4	1.30846e-06	1.25955		COPB1	0.00635793	1.14142		BCAP31	0.000472722	1.20012		DPAGT1	0.000558745	1.3718		EXTL2	exostoses (multiple)-like 2
CCT7	4.71921e-05	1.26356		DAD1	0.00189848	1.19631		CCT4	0.000627646	1.15699		MAN1B1	0.00122116	1.44074		EXTL3	exostoses (multiple)-like 3
COPB1	0.000996439	1.11263		DDIT3	0.00468856	1.14431		CCT7	0.000228131	1.18244		MOGS	0.000941049	1.15815		FKBP14	FK506 binding protein 14, 22 kDa
CREB3	0.00130164	1.17818		DERL2	0.0022592	1.19821		CREB3	0.000501296	1.17696		PDIA4	0.00231893	1.27304		GFPT1	glutamine--fructose-6-phosphate transaminase 1
DERL1	0.00949816	1.10119		DNAJA1	0.000579048	1.3288		DERL2	0.00054646	1.19243		SAR1B	0.00100001	1.17654		GMPPA	GDP-mannose pyrophosphorylase A
DERL2	0.000203988	1.19913		DNAJC1	0.000978157	1.3291		DNAJA1	0.000153078	1.29094		SEC61G	0.00712277	1.23543		GMPPB	GDP-mannose pyrophosphorylase B
DNAJA1	6.42216e-07	1.42551		DNAJC10	0.000454609	1.30008		DNAJB2	0.00412513	1.1941		SIL1	0.000837161	1.4647		HLA-A	major histocompatibility complex, class I, A
DNAJB2	0.00205679	1.2769		DNAJC3	0.000245443	1.34154		DNAJC1	0.00303389	1.21852						HLA-B	major histocompatibility complex, class I, B
DNAJC1	0.00480361	1.2393		EIF2S1	0.000240634	1.16905		EIF2S1	0.00114884	1.11395						HLA-C	major histocompatibility complex, class I, C
DNAJC3	0.00497702	1.16026		EXTL2	1.66518e-06	1.32163		EXTL2	0.00231972	1.14147						HLA-E	major histocompatibility complex, class I, E
DPAGT1	0.00152937	1.22618		EXTL3	0.00172007	1.09871		GMPPA	0.00123571	1.14716						HLA-F	major histocompatibility complex, class I, F
EIF2S1	5.99969e-06	1.16499		GFPT1	0.000137357	1.31927		HLA-A	0.00146096	1.12564						HLA-G	major histocompatibility complex, class I, G
EXTL2	0.00211743	1.15525		HLA-A	0.000607128	1.16877		HLA-B	0.000158763	1.17434						HSP90B1	heat shock protein 90kDa beta (Grp94), member 1
GMPPA	0.000440247	1.16907		HLA-F	0.0061548	1.1911		HLA-C	0.00481309	1.10688						HSPA4	heat shock 70kDa protein 4
HLA-A	0.000835074	1.13441		HLA-G	0.000708106	1.17701		HLA-E	0.0002984	1.24658						HSPA5	heat shock 70kDa protein 5 (glucose-regulated protein, 78kDa)
HLA-B	0.000460606	1.18173		HSP90B1	0.00307654	1.39228		HLA-F	4.08635e-05	1.24325						HSPA8	heat shock 70kDa protein 8
HLA-E	0.00218349	1.24157		HSPA4	0.00812783	1.17494		HLA-G	0.000417056	1.14682						HTRA2	HtrA serine peptidase 2
HLA-F	0.000146544	1.27039		MAPK10	0.0066503	1.1547		HTRA2	0.00225477	1.10139						KDELR3	KDEL (Lys-Asp-Glu-Leu) endoplasmic reticulum protein retention receptor 3
HLA-G	0.00297413	1.14523		NGLY1	0.00317803	1.13654		LMAN2	0.000981069	1.19313						LMAN2	lectin, mannose-binding 2
HSPA5	0.00586922	1.25965		NR3C1	0.00202318	1.25913		MAN1B1	0.000233565	1.29468						LMNA	lamin A/C
HSPA8	0.00166166	1.15115		P4HB	0.00738666	1.23257		NR3C1	0.00427058	1.21772						MAN1B1	mannosidase, alpha, class 1B, member 1
HTRA2	0.000231587	1.11584		PFDN2	0.000280399	1.13829		PDIA4	9.56992e-07	1.22663						MAN2B1	mannosidase, alpha, class 2B, member 1
LMAN2	0.00216323	1.17751		PGM3	0.000101058	1.43121		PDIA5	0.000276399	1.32095						MANF	mesencephalic astrocyte-derived neurotrophic factor
MAN1B1	0.00301776	1.24644		PLAA	1.43853e-05	1.32062		PFDN2	0.00264829	1.11491						MAPK10	mitogen-activated protein kinase 10
MOGS	0.00426738	1.1353		RBX1	1.3297e-05	1.3451		PGM3	0.00203133	1.20225						MOGS	mannosyl-oligosaccharide glucosidase
NGLY1	4.86881e-05	1.20152		RPN2	0.000568873	1.29375		PLAA	0.00290612	1.12727						NANS	N-acetylneuraminic acid synthase
NR3C1	0.000141006	1.29759		SAR1B	3.22806e-06	1.25423		PPP2R5B	0.000114649	1.11828						NGLY1	N-glycanase 1
PDIA4	2.66316e-06	1.20656		TAPBP	0.00344393	1.11428		RBX1	0.00350526	1.188						NR3C1	nuclear receptor subfamily 3, group C, member 1 (glucocorticoid receptor)
PDIA5	0.000436286	1.38363		TMED9	0.000152195	1.2984		RPN2	0.00169057	1.13074						P4HB	prolyl 4-hydroxylase, beta polypeptide
PFDN2	6.93095e-07	1.20023		UBE2D2	0.00205167	1.10911		SEC13	0.00559417	1.1117						PDIA4	protein disulfide isomerase family A, member 4
PGM3	0.00264554	1.20057		UGGT2	0.000188569	1.36109		SEC24C	0.000782774	1.32233						PDIA5	protein disulfide isomerase family A, member 5
PLAA	0.00162819	1.14135		USO1	0.00664963	1.22705		SEC61G	0.00313151	1.14351						PDIA6	protein disulfide isomerase family A, member 6
PPP2R5B	0.000284129	1.13023		USP14	0.00738862	1.15372		SIL1	0.00105367	1.26685						PFDN2	prefoldin subunit 2
RBX1	6.25883e-06	1.2626		VCP	0.00489721	1.18321		TMED9	0.000250528	1.16878						PGM3	phosphoglucomutase 3
RPN2	0.00351884	1.13528						TRAF2	0.000438561	1.1312						PLAA	phospholipase A2-activating protein
SAR1B	0.00660424	1.11208						UBXN1	0.00681399	1.06739						PPP2R5B	protein phosphatase 2, regulatory subunit B', beta
SEC13	0.000778234	1.14877						VCP	4.8882e-07	1.21657						RBX1	ring-box 1
SEC24C	0.000927697	1.37233														RPN2	ribophorin II
SEC61B	0.00163923	1.1065														SAR1B	SAR1 homolog B (S. cerevisiae)
SEC61G	0.000131252	1.22025														SEC13	SEC13 homolog (S. cerevisiae)
SIL1	0.00562417	1.27336														SEC24C	SEC24 family, member C (S. cerevisiae)
SREBF1	0.00104474	1.26668														SEC24D	SEC24 family, member D (S. cerevisiae)
TMED9	0.000396125	1.18146														SEC61B	Sec61 beta subunit
TRAF2	0.00143582	1.1064														SEC61G	Sec61 gamma subunit
UBA52	0.00877567	1.25832														SHC1	SHC (Src homology 2 domain containing) transforming protein 1
UBXN1	0.000207421	1.10327														SIL1	SIL1 homolog, endoplasmic reticulum chaperone (S. cerevisiae)
UFD1L	0.000492972	1.18275														SREBF1	sterol regulatory element binding transcription factor 1
VCP	7.6435e-09	1.26321														SRPRB	signal recognition particle receptor, B subunit
																SSR2	signal sequence receptor, beta (translocon-associated protein beta)
																SSR4	signal sequence receptor, delta (translocon-associated protein delta)
																TAP1	transporter 1, ATP-binding cassette, sub-family B (MDR/TAP)
																TAPBP	TAP binding protein (tapasin)
																TMED9	transmembrane emp24 protein transport domain containing 9
																TRAF2	TNF receptor-associated factor 2
																UBA52	ubiquitin A-52 residue ribosomal protein fusion product 1
																UBE2D2	ubiquitin-conjugating enzyme E2D 2 (UBC4/5 homolog, yeast)
																UBE2I	ubiquitin-conjugating enzyme E2I (UBC9 homolog, yeast)
																UBE2J1	ubiquitin-conjugating enzyme E2, J1 (UBC6 homolog, yeast)
																UBXN1	UBX domain protein 1
																UFD1L	ubiquitin fusion degradation 1 like (yeast)
																UGGT2	UDP-glucose glycoprotein glucosyltransferase 2
																USO1	USO1 vesicle docking protein homolog (yeast)
																USP14	ubiquitin specific peptidase 14 (tRNA-guanine transglycosylase)
																VCP	valosin-containing protein
																XBP1	X-box binding protein 1
																YIF1A	Yip1 interacting factor homolog A (S. cerevisiae)

## Sheet: Autophagy
S10 Table. ER/UPR and autophagy genes upregulated in FSGS, MN, IgAN and DN
Autophagy
Among 547 autophagy genes (391 on microarray), 26 autophagy genes are up-regulated in all 4 diseases (7%; bold/italic text).
There is a total of 110 autophagy genes upregulated in all 4 diseases (28%).
FSGS				MN				DN				IgAN				All autophagy genes upregulated in the 4 disease
(p<0.01, N=69, 18%)				(p<0.01, N=66, 17%)				(p<0.01, N=44, 11%)				(p<0.01, N=77, 20%)				(N=110, 34%)
Gene Symbol	P value	FoldChange		Gene Symbol	P value	FoldChange		Gene Symbol	P value	FoldChange		Gene Symbol	P value	FoldChange		Gene Symbol	Gene descriptor
ADRB2	4.55336e-07	1.54304		ADRB2	9.59487e-06	1.39185		ADRB2	6.90834e-07	2.09507		ADRB2	1.74577e-06	1.5651		ADRB2	adrenergic, beta-2-, receptor, surface
ATP6V0A2	1.30127e-07	1.42383		ATP6V0A2	0.000695801	1.2591		ATP6V0A2	9.9402e-06	1.47053		ATP6V0A2	0.000480105	1.27502		ATG3	ATG3 autophagy related 3 homolog (S. cerevisiae)
CDC37	6e-07	1.27762		CDC37	0.00128533	1.21198		CDC37	0.00522715	1.20279		CDC37	9.9699e-09	1.2769		ATG4A	ATG4 autophagy related 4 homolog A (S. cerevisiae)
CDK5	0.00326335	1.12801		CDK5	2.78533e-05	1.24077		CDK5	0.00810121	1.22641		CDK5	0.00245403	1.1416		ATG4B	ATG4 autophagy related 4 homolog B (S. cerevisiae)
DNM1L	0.000343068	1.28025		DNM1L	7.0675e-05	1.44829		DNM1L	0.00430499	1.28932		DNM1L	1.79936e-05	1.25909		ATG7	ATG7 autophagy related 7 homolog (S. cerevisiae)
DRAM1	2.18821e-06	1.33539		DRAM1	0.000250045	1.23564		DRAM1	0.000799712	1.49293		DRAM1	3.72771e-06	1.37142		ATG9A	ATG9 autophagy related 9 homolog A (S. cerevisiae)
FEZ1	0.000396444	1.1756		FEZ1	1.81813e-07	1.33264		FEZ1	0.000893502	1.24763		FEZ1	3.4093e-06	1.21774		ATP13A2	ATPase type 13A2
HK2	0.000799933	1.6729		HK2	4.71054e-05	1.9136		HK2	0.00687505	1.45788		HK2	0.00149883	1.37606		ATP6V0A2	ATPase, H+ transporting, lysosomal V0 subunit a2
HTR2B	3.46043e-08	3.47199		HTR2B	0.000300507	2.42392		HTR2B	1.98759e-08	4.96931		HTR2B	1.33945e-06	3.02693		ATP6V0B	ATPase, H+ transporting, lysosomal 21kDa, V0 subunit b
IL10RA	1.93303e-10	2.70535		IL10RA	1.82292e-05	1.55166		IL10RA	1.80964e-07	3.70821		IL10RA	1.15253e-11	3.07423		ATP6V0D1	ATPase, H+ transporting, lysosomal 38kDa, V0 subunit d1
MAP2K1	4.63762e-07	1.28729		MAP2K1	4.44222e-05	1.3152		MAP2K1	0.00212734	1.18609		MAP2K1	0.000110466	1.18813		ATP6V0E1	ATPase, H+ transporting, lysosomal 9kDa, V0 subunit e1
MRAS	5.77127e-08	1.28213		MRAS	0.00022048	1.30267		MRAS	9.09698e-06	1.46236		MRAS	4.25929e-05	1.26987		ATP6V1D	ATPase, H+ transporting, lysosomal 34kDa, V1 subunit D
NRAS	6.81989e-07	1.43385		NRAS	3.48568e-05	1.43518		NRAS	1.36346e-05	1.69025		NRAS	9.90517e-06	1.40018		CALCOCO2	calcium binding and coiled-coil domain 2
NRBF2	5.75114e-08	1.3607		NRBF2	0.000101551	1.42238		NRBF2	0.00187373	1.33124		NRBF2	3.267e-05	1.34969		CAMKK2	calcium/calmodulin-dependent protein kinase kinase 2, beta
PIK3C2B	1.99278e-05	1.39705		PIK3C2B	0.0018716	1.31511		PIK3C2B	0.000508297	1.45938		PIK3C2B	4.39182e-07	1.41672		CASP3	caspase 3, apoptosis-related cysteine peptidase
PLK2	4.08114e-09	2.308		PLK2	0.0001307	1.7039		PLK2	5.47487e-07	2.87277		PLK2	6.18463e-08	2.18526		CDC37	cell division cycle 37 homolog (S. cerevisiae)
PLK3	0.00565654	1.17728		PLK3	0.000449613	1.25238		PLK3	0.00221627	1.25818		PLK3	0.00129373	1.19368		CDK5	cyclin-dependent kinase 5
PYCARD	1.76473e-11	2.446		PYCARD	2.24822e-06	1.83109		PYCARD	1.23577e-06	3.64964		PYCARD	3.37963e-10	2.63474		CHMP2A	chromatin modifying protein 2A
RGS19	0.000436914	1.24937		RGS19	0.000438932	1.23683		RGS19	7.63317e-06	1.42847		RGS19	3.50053e-06	1.37495		CHMP4A	chromatin modifying protein 4A
SNF8	8.44598e-06	1.41895		SNF8	0.00313118	1.31054		SNF8	0.00786976	1.28915		SNF8	4.67097e-06	1.35823		CLU	clusterin
SQSTM1	0.000211168	1.12858		SQSTM1	0.00335075	1.11234		SQSTM1	0.00227602	1.10333		SQSTM1	0.00102411	1.12591		CTSK	cathepsin K
TCIRG1	0.000156911	1.5357		TCIRG1	0.00427786	1.43604		TCIRG1	5.50246e-05	1.81699		TCIRG1	7.39621e-08	1.78248		DAPK2	death-associated protein kinase 2
TMEM208	9.88357e-07	1.19422		TMEM208	3.70924e-08	1.34332		TMEM208	0.00152247	1.16811		TMEM208	8.04259e-06	1.19018		DAPK3	death-associated protein kinase 3
TP53	0.000204848	1.14935		TP53	0.00180294	1.14503		TP53	5.40221e-05	1.25812		TP53	0.000603691	1.158		DNM1L	dynamin 1-like
TRIM21	3.53259e-07	1.36855		TRIM21	0.00744582	1.16404		TRIM21	0.0037059	1.1958		TRIM21	4.13128e-07	1.33916		DRAM1	DNA-damage regulated autophagy modulator 1
XBP1	0.000320638	1.16597		XBP1	0.00217091	1.16948		XBP1	0.00360044	1.2256		XBP1	0.00830328	1.11513		DYNLL1	dynein, light chain, LC8-type 1
ATG3	0.00277826	1.14165		ATG3	0.00195166	1.19848		CASP3	0.000511369	1.41316		ATG4A	0.00662864	1.10747		EIF2S1	eukaryotic translation initiation factor 2, subunit 1 alpha, 35kDa
ATG4A	0.00807241	1.09736		ATG4A	4.14251e-05	1.22663		CLU	0.000174597	2.60831		ATG7	0.0029582	1.13232		EIF4G1	eukaryotic translation initiation factor 4 gamma, 1
ATG4B	0.00686852	1.09076		ATP13A2	0.00134252	1.19489		CTSK	0.000202032	1.71144		ATP6V0B	0.00993215	1.16374		EIF4G3	eukaryotic translation initiation factor 4 gamma, 3
ATG9A	0.00103486	1.15489		ATP6V0E1	6.31541e-06	1.19005		EIF4G1	0.00785003	1.12942		ATP6V0D1	0.00684065	1.15141		FBXL2	F-box and leucine-rich repeat protein 2
ATP6V0B	0.00152893	1.23838		ATP6V1D	0.00595362	1.13171		HMOX1	0.00850752	1.60073		ATP6V0E1	0.00657048	1.08688		FEZ1	fasciculation and elongation protein zeta 1 (zygin I)
ATP6V0E1	0.00283004	1.09532		CAMKK2	4.94491e-06	1.11685		IFI16	3.55108e-05	1.63631		CALCOCO2	0.00954326	1.10923		FIS1	fission 1 (mitochondrial outer membrane) homolog (S. cerevisiae)
CALCOCO2	0.00219019	1.15029		DAPK3	0.00270901	1.1281		IFT20	0.00622086	1.27946		CASP3	0.000160828	1.27998		GAPDH	glyceraldehyde-3-phosphate dehydrogenase
CASP3	0.000782651	1.20952		DYNLL1	8.43471e-07	1.24347		IRF8	0.000415005	2.20419		CHMP2A	0.000683694	1.20808		HK2	hexokinase 2
CHMP2A	0.00103522	1.22937		EIF2S1	0.000240634	1.16905		MAPK1	0.00618442	1.15182		CHMP4A	0.00773894	1.19013		HMOX1	heme oxygenase (decycling) 1
CHMP4A	0.00317993	1.23315		EIF4G3	0.0004678	1.26295		MCOLN1	0.000575786	1.30247		CTSK	0.000133126	1.3223		HRAS	v-Ha-ras Harvey rat sarcoma viral oncogene homolog
CTSK	0.000302687	1.26122		FBXL2	0.000473114	1.2333		PIK3CD	0.0089205	1.14898		DAPK2	0.00106947	1.11759		HSPA8	heat shock 70kDa protein 8
DAPK3	0.00491159	1.0818		GAPDH	0.00879145	1.10383		PLEKHF1	0.00481836	1.13998		DAPK3	0.00057005	1.10886		HTR2B	5-hydroxytryptamine (serotonin) receptor 2B
EIF2S1	5.99969e-06	1.16499		HTT	1.04298e-05	1.17742		PTEN	0.000257856	1.3233		EIF2S1	0.00114884	1.11395		HTRA2	HtrA serine peptidase 2
EIF4G3	0.00462981	1.11988		IFNG	0.00113704	1.09434		QSOX1	0.00676478	1.45509		EIF4G3	0.00327072	1.13791		HTT	huntingtin
FIS1	0.00142561	1.1545		LGALS8	1.42317e-06	1.62215		S100A8	0.00563329	1.87693		HMOX1	0.00110905	1.54949		IFI16	interferon, gamma-inducible protein 16
GAPDH	0.00108132	1.10301		MAP1LC3C	0.00784548	1.10157		SNAP29	0.00244894	1.17463		HRAS	0.00194059	1.25037		IFNG	interferon, gamma
HMOX1	0.0020368	1.38588		MAP1S	0.00166989	1.19736		TSPO	0.000603239	1.49613		HTRA2	0.00225477	1.10139		IFT20	intraflagellar transport 20 homolog (Chlamydomonas)
HSPA8	0.00166166	1.15115		MAPK10	0.0066503	1.1547		UCHL1	0.000146166	1.95334		HTT	0.00751973	1.08357		IL10RA	interleukin 10 receptor, alpha
HTRA2	0.000231587	1.11584		MID2	0.0089031	1.10078						IFI16	1.07304e-07	1.53845		IRF8	interferon regulatory factor 8
HTT	0.00372811	1.09332		MTMR9	0.000381749	1.23083						IFT20	0.00472338	1.18704		KDR	kinase insert domain receptor (a type III receptor tyrosine kinase)
IFI16	0.000191513	1.35768		PAFAH1B2	0.00931203	1.12638						IRF8	8.7421e-05	1.56683		LGALS8	lectin, galactoside-binding, soluble, 8
IFT20	0.000260466	1.26353		PLAA	1.43853e-05	1.32062						KDR	0.000622875	1.48312		MAP1LC3C	microtubule-associated protein 1 light chain 3 gamma
KDR	0.00194726	1.42455		PLEKHF1	1.9426e-05	1.1537						LGALS8	0.00975406	1.18889		MAP1S	microtubule-associated protein 1S
MAPK1	0.0021212	1.14393		PPP2CA	0.000132248	1.18416						MAPK1	0.00101981	1.14241		MAP2K1	mitogen-activated protein kinase kinase 1
PIK3C3	0.00398726	1.11666		PRKAG1	0.00426306	1.09698						MCOLN1	2.79541e-07	1.26588		MAPK1	mitogen-activated protein kinase 1
PLAA	0.00162819	1.14135		PTPN22	0.00626728	1.06332						NEDD4	0.00658134	1.18912		MAPK10	mitogen-activated protein kinase 10
PPP2CA	0.000312485	1.15466		RPN2	0.000568873	1.29375						PIK3CD	0.0038231	1.10035		MCOLN1	mucolipin 1
PTEN	2.02712e-05	1.2493		RRAS	0.000112359	1.29995						PIK3R3	0.00646611	1.19461		MID2	midline 2
RAB8A	1.66456e-05	1.2446		SH3GLB1	0.00139965	1.20566						PIP4K2A	0.00558357	1.10756		MRAS	muscle RAS oncogene homolog
RPN2	0.00351884	1.13528		SNAP29	0.00227285	1.18808						PLAA	0.00290612	1.12727		MTMR9	myotubularin related protein 9
RPS6KB2	0.00464114	1.09985		SNCA	0.00057737	1.4256						PLEKHF1	0.0058262	1.09602		NEDD4	neural precursor cell expressed, developmentally down-regulated 4
RRAS	0.00238377	1.17228		TICAM1	0.00699391	1.12974						PTEN	5.82318e-05	1.25909		NRAS	neuroblastoma RAS viral (v-ras) oncogene homolog
SH3GLB1	0.00134363	1.14002		TM9SF1	0.00767894	1.15711						QSOX1	0.00968362	1.2176		NRBF2	nuclear receptor binding factor 2
SNRNP70	0.00676781	1.16277		TMEM59	0.000241862	1.20293						RAB8A	0.000808389	1.18058		PAFAH1B2	platelet-activating factor acetylhydrolase 1b, catalytic subunit 2 (30kDa)
SPTLC2	0.00800115	1.10337		TRIM5	4.337e-05	1.2899						RASIP1	0.000349288	1.30939		PIK3C2B	phosphoinositide-3-kinase, class 2, beta polypeptide
SREBF1	0.00104474	1.26668		TSG101	0.00636979	1.14444						RPN2	0.00169057	1.13074		PIK3C3	phosphoinositide-3-kinase, class 3
TRAF6	0.000101	1.13735		UCHL1	2.91195e-06	2.06166						RPS6KB2	0.00580829	1.10558		PIK3CD	phosphoinositide-3-kinase, catalytic, delta polypeptide
TRIM5	0.0012335	1.2307		VCP	0.00489721	1.18321						RRAS	0.00217044	1.17119		PIK3R3	phosphoinositide-3-kinase, regulatory subunit 3 (gamma)
TSG101	0.00791153	1.11843		VDAC1	0.00173758	1.32433						S100A8	0.0037971	2.14139		PIP4K2A	phosphatidylinositol-5-phosphate 4-kinase, type II, alpha
TSPO	0.00106818	1.2584		WDR41	0.000410514	1.34238						S100A9	0.00307491	1.53527		PLAA	phospholipase A2-activating protein
VCP	7.6435e-09	1.26321										SH3GLB1	6.73177e-05	1.22041		PLEKHF1	pleckstrin homology domain containing, family F (with FYVE domain) member 1
VDAC1	0.00314291	1.20358										SNAP29	0.00211403	1.15857		PLK2	polo-like kinase 2 (Drosophila)
VPS28	0.000373916	1.20248										SNRNP70	0.00815877	1.12884		PLK3	polo-like kinase 3 (Drosophila)
												SPTLC2	0.0028226	1.14111		PPP2CA	protein phosphatase 2, catalytic subunit, alpha isozyme
												SRPX	0.00500542	1.41561		PRKAG1	protein kinase, AMP-activated, gamma 1 non-catalytic subunit
												TRAF6	0.00387321	1.11037		PTEN	phosphatase and tensin homolog
												TRIM22	0.000143461	1.29367		PTPN22	protein tyrosine phosphatase, non-receptor type 22 (lymphoid)
												TRIM5	0.000319073	1.24742		PYCARD	PYD and CARD domain containing
												TSPO	3.13084e-05	1.36016		QSOX1	quiescin Q6 sulfhydryl oxidase 1
												VCP	4.8882e-07	1.21657		RAB8A	RAB8A, member RAS oncogene family
												VPS28	0.00478138	1.15919		RASIP1	Ras interacting protein 1
																RGS19	regulator of G-protein signaling 19
																RPN2	ribophorin II
																RPS6KB2	ribosomal protein S6 kinase, 70kDa, polypeptide 2
																RRAS	related RAS viral (r-ras) oncogene homolog
																S100A8	S100 calcium binding protein A8
																S100A9	S100 calcium binding protein A9
																SH3GLB1	SH3-domain GRB2-like endophilin B1
																SNAP29	synaptosomal-associated protein, 29kDa
																SNCA	synuclein, alpha (non A4 component of amyloid precursor)
																SNF8	SNF8, ESCRT-II complex subunit, homolog (S. cerevisiae)
																SNRNP70	small nuclear ribonucleoprotein 70kDa (U1)
																SPTLC2	serine palmitoyltransferase, long chain base subunit 2
																SQSTM1	sequestosome 1
																SREBF1	sterol regulatory element binding transcription factor 1
																SRPX	sushi-repeat-containing protein, X-linked
																TCIRG1	T-cell, immune regulator 1, ATPase, H+ transporting, lysosomal V0 subunit A3
																TICAM1	toll-like receptor adaptor molecule 1
																TM9SF1	transmembrane 9 superfamily member 1
																TMEM208	transmembrane protein 208
																TMEM59	transmembrane protein 59
																TP53	tumor protein p53
																TRAF6	TNF receptor-associated factor 6
																TRIM21	tripartite motif-containing 21
																TRIM22	tripartite motif-containing 22
																TRIM5	tripartite motif-containing 5
																TSG101	tumor susceptibility gene 101
																TSPO	translocator protein (18kDa)
																UCHL1	ubiquitin carboxyl-terminal esterase L1 (ubiquitin thiolesterase)
																VCP	valosin-containing protein
																VDAC1	voltage-dependent anion channel 1
																VPS28	vacuolar protein sorting 28 homolog (S. cerevisiae)
																WDR41	WD repeat domain 41
																XBP1	X-box binding protein 1
