# Supplementary material for: Analysis of gene expression and use of connectivity mapping to identify drugs for treatment of human glomerulopathies
Source: Front Med (Lausanne). 2023 Mar 13;10:1122328. doi: 10.3389/fmed.2023.1122328 (PMC10042326; doi:10.3389/fmed.2023.1122328)
Supplement: Supplementary file 11 [file Table_11.XLSX]

## Sheet: Sheet1
S11 Table. Expression of upregulated ER/UPR and autophagy genes in glomerular cells
Single Cell RNA Sequencing Datasets
Podocyte 1: Lu, Y. et al. Kidney Int 92, 1119-1129 (2017). Ref. 33.
Mesangial: Lu, Y. et al. Kidney Int 92, 504-513 (2017). Ref. 34.
Podocyte 2 and Endothelial: Park, J. et al. Science 360, 758-763 (2018). Ref. 35.
"X" indicates that expression of gene is present in the dataset.
93 up-regulated ER/UPR genes						110 up-regulated autophagy genes
	Expression in datasets						Expression in datasets
	Podocyte1	Mesangial	Podocyte2	Endothelial			Podocyte1	Mesangial	Podocyte2	Endothelial
	N=73	N=70	N=86	N=86			N=63	N=74	N=100	N=100
ARF4	X	X	X	X		ADRB2			X	X
ARFGAP1	X	X	X	X		ATG3	X	X	X	X
ATP6V0D1	X	X	X	X		ATG4A	X	X	X	X
ATXN3		X	X	X		ATG4B	X	X	X	X
BAG2			X	X		ATG7	X	X	X	X
BAK1			X	X		ATG9A	X	X	X	X
BAX			X	X		ATP13A2		X	X	X
BCAP31	X	X	X	X		ATP6V0A2	X		X	X
BET1	X	X	X	X		ATP6V0B	X	X	X	X
CCT4	X	X	X	X		ATP6V0D1	X	X	X	X
CCT7	X	X	X	X		ATP6V0E1
COPB1	X	X	X	X		ATP6V1D	X	X	X	X
COPB2	X	X	X	X		CALCOCO2
COPE	X	X	X	X		CAMKK2	X	X	X	X
CREB3	X	X	X	X		CASP3		X	X	X
DAD1	X	X	X	X		CDC37	X	X	X	X
DDIT3	X	X	X	X		CDK5	X	X	X	X
DERL1	X		X	X		CHMP2A	X	X	X	X
DERL2	X	X	X	X		CHMP4A
DNAJA1	X	X	X	X		CLU		X	X	X
DNAJB2			X	X		CTSK		X	X	X
DNAJC1	X	X	X	X		DAPK2	X	X	X	X
DNAJC10	X	X	X	X		DAPK3			X	X
DNAJC3	X	X	X	X		DNM1L	X	X	X	X
DPAGT1	X	X	X	X		DRAM1		X	X	X
EIF2S1	X	X	X	X		DYNLL1	X	X	X	X
ERP29	X	X	X	X		EIF2S1	X	X	X	X
EXTL2	X	X	X	X		EIF4G1	X	X	X	X
EXTL3	X	X	X	X		EIF4G3	X	X	X	X
FKBP14		X	X	X		FBXL2		X	X	X
GFPT1	X	X	X	X		FEZ1			X	X
GMPPA	X		X	X		FIS1	X	X	X	X
GMPPB	X		X	X		GAPDH	X	X	X	X
HLA-A						HK2			X	X
HLA-B						HMOX1			X	X
HLA-C						HRAS	X	X	X	X
HLA-E						HSPA8	X	X	X	X
HLA-F						HTR2B		X
HLA-G						HTRA2	X		X	X
HSP90B1	X	X	X	X		HTT	X	X	X	X
HSPA4	X	X	X	X		IFI16
HSPA5	X	X	X	X		IFNG			X	X
HSPA8	X	X	X	X		IFT20	X	X	X	X
HTRA2	X		X	X		IL10RA			X	X
KDELR3			X	X		IRF8		X	X	X
LMAN2	X	X	X	X		KDR	X	X	X	X
LMNA	X	X	X	X		LGALS8	X	X	X	X
MAN1B1	X		X	X		MAP1LC3C
MAN2B1	X	X	X	X		MAP1S	X	X	X	X
MANF	X	X	X	X		MAP2K1	X	X	X	X
MAPK10			X	X		MAPK1	X	X	X	X
MOGS	X		X	X		MAPK10			X	X
NANS	X		X	X		MCOLN1			X	X
NGLY1	X	X	X	X		MID2	X	X	X	X
NR3C1	X	X	X	X		MRAS			X	X
P4HB	X	X	X	X		MTMR9	X	X	X	X
PDIA4	X	X	X	X		NEDD4	X	X	X	X
PDIA5		X	X	X		NRAS	X	X	X	X
PDIA6	X	X	X	X		NRBF2	X	X	X	X
PFDN2	X	X	X	X		PAFAH1B2	X	X	X	X
PGM3	X		X	X		PIK3C2B	X	X	X	X
PLAA	X	X	X	X		PIK3C3		X	X	X
PPP2R5B	X	X	X	X		PIK3CD		X	X	X
RBX1	X	X	X	X		PIK3R3	X	X	X	X
RPN2	X	X	X	X		PIP4K2A	X	X	X	X
SAR1B	X	X	X	X		PLAA	X	X	X	X
SEC13	X	X	X	X		PLEKHF1			X	X
SEC24C	X	X	X	X		PLK2		X	X	X
SEC24D		X	X	X		PLK3			X	X
SEC61B	X	X	X	X		PPP2CA	X	X	X	X
SEC61G	X	X	X	X		PRKAG1	X	X	X	X
SHC1	X	X	X	X		PTEN	X	X	X	X
SIL1	X	X	X	X		PTPN22			X	X
SREBF1		X	X	X		PYCARD	X		X	X
SRPRB	X	X	X	X		QSOX1	X	X	X	X
SSR2	X	X	X	X		RAB8A	X	X	X	X
SSR4	X	X	X	X		RASIP1		X	X	X
TAP1		X	X	X		RGS19		X	X	X
TAPBP	X	X	X	X		RPN2	X	X	X	X
TMED9	X	X	X	X		RPS6KB2			X	X
TRAF2	X	X	X	X		RRAS	X	X	X	X
UBA52			X	X		S100A8			X	X
UBE2D2						S100A9			X	X
UBE2I	X	X	X	X		SH3GLB1	X	X	X	X
UBE2J1	X	X	X	X		SNAP29		X	X	X
UBXN1	X	X	X	X		SNCA			X	X
UFD1L	X		X	X		SNF8	X	X	X	X
UGGT2	X	X	X	X		SNRNP70	X	X	X	X
USO1	X	X	X	X		SPTLC2	X	X	X	X
USP14	X	X	X	X		SQSTM1	X	X	X	X
VCP	X	X	X	X		SREBF1		X	X	X
XBP1	X	X	X	X		SRPX
YIF1A	X	X	X	X		TCIRG1			X	X
						TICAM1			X	X
						TM9SF1	X		X	X
						TMEM208	X	X	X	X
						TMEM59	X	X	X	X
						TP53
						TRAF6		X	X	X
						TRIM21			X	X
						TRIM22
						TRIM5			X	X
						TSG101	X	X	X	X
						TSPO	X	X	X	X
						UCHL1	X		X	X
						VCP	X	X	X	X
						VDAC1	X	X	X	X
						VPS28
						WDR41			X	X
						XBP1	X	X	X	X
