# Supplementary material for: Analysis of gene expression and use of connectivity mapping to identify drugs for treatment of human glomerulopathies
Source: Front Med (Lausanne). 2023 Mar 13;10:1122328. doi: 10.3389/fmed.2023.1122328 (PMC10042326; doi:10.3389/fmed.2023.1122328)
Supplement: Supplementary file 12 [file Table_12.XLSX]

## Sheet: Drugs
S12 Table. L1000-ER/UPR/autophagy drugs and proposed modes of action; LDH release
Drug	Proposed mode of action
Geldanamycin	natural existing HSP90 inhibitor
Radicicol	HSP90 inhibitor
	tyrosine kinase inhibitor
	estrogen receptor agonist
	cyclooxygenase inhibitor
	NFkB pathway inhibitor
	protein synthesis inhibitor
	CDK inhibitor
NVP-AUY922/Luminespib	HSP90AA1, HSP90AB1 inhibitor
Celastrol	plant-derived triterpene
	antioxidant and anti-inflammatory activity
	glucocorticoid receptor agonist
	retinoid receptor agonist
	MMP9 expression inhibitor
	NFkB pathway inhibitor
	UPR and HSP70 inducer
Withaferin-a	NFkB pathway inhibitor
	glucocorticoid receptor agonist
	ER and cytoplasmic HSP inducer
	proteasome inhibitor
Neratinib	highly selective HER2 and EGFR inhibitor
References
http://amp.pharm.mssm.edu/dmoa/search_drug
https://pubchem.ncbi.nlm.nih.gov/

## Sheet: LDH release
S12 Table. L1000-ER/UPR/autophagy drugs and proposed modes of action; LDH release
LDH release
GECs in culture were incubated with drugs at concentrations indicated. LDH release (%) was measured after 24 h.
Drug treatment	Mean	SD	N	P vs Untreated
Untreated	2.83683	1.01606	8
ADR, 0.5 µM	8.33459	4.8562	3	NS
ADR, 2 µM	30.5618	15.2473	6	<0.005
Geldanamycin, 10 µM	8.48139	2.40001	3	NS
Radicicol, 10 µM	9.98507	6.91524	3	NS
NVP-AUY922, 10 µM	9.94227	3.55838	3	NS
Neratinib, 100 nM	5.08278		2	NS
Neratinib, 500 nM	5.43775		2	NS
NS, not significant
