# Supplementary material for: Analysis of gene expression and use of connectivity mapping to identify drugs for treatment of human glomerulopathies
Source: Front Med (Lausanne). 2023 Mar 13;10:1122328. doi: 10.3389/fmed.2023.1122328 (PMC10042326; doi:10.3389/fmed.2023.1122328)
Supplement: Supplementary file 13 [file Table_13.XLSX]

## Sheet: ER-UPR-Input-93 genes-union
S13 Table. L1000 ER/UPR and autophagy gene analysis
ER/UPR Input 93 genes - union
Input is the 93 ER/UPR genes upregulated in FSGS, MN, IgAN and DN (union of genes). The genes are listed in S10 Table.
The Chemical Perturbagen column presents the cell line, incubation time (hours), name of drug and concentration.
Bold/italic text indicates identity of ER/UPR and autophagy drugs, cells lines and incubation time.
Each ligand upregulates 3-8 HLA or HLA-related genes only.
All results are significant at P<0.05 adjusted for multiple comparisons in the L1000 dataset.
Chemical perturbagens (drugs)		Kinases producing	Kinases producing	Ligands producing	Old_CMAP
producing similar gene signatures	Comments on	similar gene signatures	inverse gene signatures	similar gene signatures	Drugs producing	Comments on
cell line/incubation time/drug	drugs		kinase/incubation time/cell line	ligand/cell line	similar gene signatures	drugs
LJP006 MCF10A 3H-geldanamycin-3.33		none	NUAK1 knockdown 96h HEPG2	GAS6-MDAMB231	alvespimycin-1051
LJP006 MCF10A 3H-geldanamycin-1.11				IFNA-BT20	alvespimycin-6933
LJP005 HS578T 3H-geldanamycin-1.11				IFNA-HS578T	amitriptyline-1823
LJP005 MCF10A 3H-radicicol-10				IFNA-MCF7	ciclosporin-1331
LJP006 HME1 3H-radicicol-1.11				IFNA-MDAMB231	ciclosporin-3267
LJP006 A375 24H-KIN001-043-10				IFNA-SKBR3	ciclosporin-4411
LJP005 MCF10A 3H-geldanamycin-10				IFNG-BT20	ciclosporin-4586
LJP006 BT20 3H-geldanamycin-0.37				IFNG-HS578T	desipramine-5292
LJP005 MCF10A 3H-radicicol-3.33				IFNG-MCF10A	geldanamycin-1008
LJP006 HCC515 24H-geldanamycin-1.11				IFNG-MCF7	geldanamycin-1066
LJP006 MDAMB231 24H-radicicol-10				IFNG-MDAMB231	geldanamycin-1228
LJP005 HCC515 24H-NVP-AUY922-1.11				IFNG-SKBR3	geldanamycin-4452
LJP005 A375 24H-neratinib-10				MCSF-SKBR3	geldanamycin-5225
LJP006 PC3 24H-celastrol-3.33				TNFA-HS578T	geldanamycin-5588
LJP005 MCF10A 3H-withaferin-a-3.33				TNFA-SKBR3	geldanamycin-593
LJP005 MCF10A 3H-geldanamycin-3.33					geldanamycin-611
LJP005 MCF10A 3H-geldanamycin-1.11					geldanamycin-6187
LJP006 LNCAP 3H-geldanamycin-10					geldanamycin-6946
LJP008 HT29 24H-CGK-733-10					geldanamycin-864
LJP006 MCF10A 3H-geldanamycin-10					geldanamycin-972
LJP006 HME1 3H-geldanamycin-1.11					homochlorcyclizine-7295
LJP006 BT20 24H-KIN001-043-10					ionomycin-882
LJP006 BT20 24H-geldanamycin-10					ionomycin-979
LJP006 HME1 3H-geldanamycin-3.33					methylbenzethonium chloride-4325
LJP006 MCF10A 3H-geldanamycin-0.37					niclosamide-1916
LJP005 BT20 3H-radicicol-3.33					parthenolide-1736
LJP005 BT20 3H-NVP-AUY922-10					perphenazine-1956
LJP005 MCF10A 3H-NVP-AUY922-3.33					resveratrol-622
LJP008 A375 24H-ABT-737-10					spiperone-5777
LJP005 SKBR3 3H-geldanamycin-3.33					tanespimycin-1005
LJP005 BT20 3H-geldanamycin-1.11					tanespimycin-1006
LJP008 HT29 24H-GSK-461364-10					tanespimycin-1044
LJP008 PC3 24H-ABT-737-10					tanespimycin-1056
LJP005 BT20 3H-geldanamycin-3.33					tanespimycin-1063
LJP006 MDAMB231 24H-KIN001-043-10					tanespimycin-1064
LJP008 A375 24H-CGK-733-10					tanespimycin-1206
LJP006 LNCAP 3H-geldanamycin-0.37					tanespimycin-1225
LJP005 HS578T 3H-geldanamycin-3.33					tanespimycin-1226
LJP005 HS578T 3H-radicicol-10					tanespimycin-1631
LJP005 BT20 3H-NVP-AUY922-1.11					tanespimycin-1643
LJP005 BT20 3H-NVP-AUY922-3.33					tanespimycin-1651
LJP006 MDAMB231 3H-geldanamycin-1.11					tanespimycin-428
LJP005 MCF10A 3H-geldanamycin-0.37					tanespimycin-432
LJP005 MCF10A 3H-NVP-AUY922-10					tanespimycin-450
LJP006 LNCAP 3H-geldanamycin-3.33					tanespimycin-521
LJP005 MDAMB231 3H-geldanamycin-3.33					tanespimycin-6926
LJP005 MDAMB231 3H-geldanamycin-1.11					tanespimycin-6937
LJP005 BT20 3H-geldanamycin-10					tanespimycin-6943
LJP009 HT29 24H-BX-795-10					tanespimycin-6944
LJP005 MDAMB231 3H-NVP-AUY922-10					tanespimycin-916
LJP006 BT20 3H-radicicol-3.33					tanespimycin-947
LJP006 MCF10A 3H-radicicol-10					tanespimycin-986
LJP006 SKBR3 3H-geldanamycin-1.11					thapsigargin-7053
LJP006 BT20 3H-geldanamycin-1.11					thapsigargin-7100
LJP005 SKBR3 24H-radicicol-10					thapsigargin-7103
LJP006 HME1 3H-geldanamycin-0.37					thioridazine-1905
LJP006 HME1 3H-geldanamycin-0.12					tyrphostin AG-1478-1141	EGFR inhibitor
LJP006 MCF10A 3H-radicicol-3.33
LJP006 BT20 3H-geldanamycin-10
LJP005 SKBR3 3H-geldanamycin-10
LJP006 LNCAP 3H-geldanamycin-1.11
LJP006 MCF10A 3H-geldanamycin-0.12
LJP005 HS578T 3H-NVP-AUY922-10
LJP006 SKBR3 24H-radicicol-10
LJP005 BT20 24H-radicicol-10
LJP006 HME1 3H-radicicol-0.37
LJP005 SKBR3 24H-LDN-193189-3.33
LJP006 LNCAP 24H-NVP-TAE684-10
LJP005 BT20 3H-radicicol-10
LJP009 HT29 24H-PF 573228-10
LJP005 BT20 3H-geldanamycin-0.37
LJP006 HCC515 24H-sorafenib-10
LJP005 BT20 24H-geldanamycin-10
LJP005 MCF10A 3H-geldanamycin-0.12
LJP006 A549 24H-mitoxantrone-1.11
LJP006 HME1 3H-radicicol-10
LJP009 A549 24H-PD-0325901-0.12	MEK inhibitor
LJP006 HME1 3H-geldanamycin-10
LJP006 SKBR3 3H-geldanamycin-0.37
LJP005 HT29 24H-nilotinib-10
LJP006 A549 24H-PD-0325901-1.11	MEK inhibitor
LJP006 HA1E 24H-mitoxantrone-0.04
LJP008 A549 24H-mitoxantrone-10
LJP005 HT29 24H-NVP-AEW541-1.11
LJP006 HME1 24H-selumetinib-3.33	MEK inhibitor
LJP006 HS578T 3H-geldanamycin-3.33
LJP007 HT29 24H-SGI-1776-10
LJP005 MDAMB231 3H-NVP-AUY922-3.33
LJP006 MCF7 24H-AZD-7762-0.37
LJP006 MDAMB231 3H-geldanamycin-10
LJP005 HCC515 24H-NVP-AUY922-3.33
LJP006 MDAMB231 24H-geldanamycin-10
LJP009 HT29 24H-chelerythrine chloride-10
LJP005 MDAMB231 3H-radicicol-10
LJP009 HA1E 24H-BI-2536-3.33
LJP005 HT29 24H-LDN-193189-10
LJP006 A549 24H-mitoxantrone-3.33
LJP005 HS578T 3H-geldanamycin-0.37
LJP009 HT29 24H-dabrafenib-1.11	BRAF inhibitor
LJP005 HA1E 24H-mitoxantrone-0.37
CPC013 ASC 24H-BRD-K41925105-10.0
LJP008 HA1E 24H-PD-0325901-0.37	MEK inhibitor
CPC013 ASC 24H-BRD-K86761848-10.0
LJP005 SKBR3 3H-geldanamycin-1.11
LJP006 HA1E 24H-AZD-7762-0.37
LJP005 BT20 3H-radicicol-1.11
LJP007 A549 24H-NVP-TAE226-3.33
LJP006 BT20 24H-celastrol-1.11
LJP007 HEPG2 24H-OTSSP167-3.33
LJP005 A549 24H-CGP-60474-1.11
LJP005 SKBR3 3H-geldanamycin-0.12
LJP005 HS578T 3H-geldanamycin-10
LJP007 A549 24H-OTSSP167-0.12
LJP005 A549 24H-mitoxantrone-3.33
LJP006 HEPG2 24H-AZD-5438-10
LJP005 MCF7 24H-WZ-3105-10
LJP006 PC3 24H-geldanamycin-10
LJP006 HME1 24H-selumetinib-1.11	MEK inhibitor
LJP006 BT20 3H-geldanamycin-0.12
LJP006 SKBR3 24H-nintedanib-10
LJP005 HA1E 24H-mitoxantrone-1.11
LJP006 SKBR3 24H-JW-7-24-1-10
LJP006 MDAMB231 3H-geldanamycin-0.37
LJP008 HA1E 24H-CGP-60474-1.11
LJP005 A549 24H-PD-184352-10	MEK inhibitor
LJP005 HS578T 3H-radicicol-0.04
LJP006 MDAMB231 3H-radicicol-10
LJP005 SKBR3 24H-PF-431396-3.33
LJP006 HS578T 3H-geldanamycin-0.37
LJP006 HT29 24H-JW-7-24-1-10
LJP006 SKBR3 3H-geldanamycin-3.33
LJP006 MCF7 24H-A443654-10
LJP006 HME1 24H-celastrol-0.37
LJP007 HA1E 24H-NVP-TAE226-1.11
LJP007 HT29 24H-GSK-1059615-1.11
LJP005 HA1E 24H-ruxolitinib-10
LJP005 HS578T 3H-radicicol-3.33
LJP006 SKBR3 3H-radicicol-3.33
LJP005 MCF7 3H-linsitinib-0.37
LJP005 MDAMB231 3H-geldanamycin-10
LJP006 MCF10A 3H-withaferin-a-3.33
LJP006 A549 24H-sorafenib-10
LJP006 LNCAP 3H-radicicol-3.33
LJP006 SKBR3 3H-geldanamycin-0.04
LJP008 HT29 24H-GSK-1070916-10
LJP007 HCC515 24H-TPCA-1-10
LJP006 A549 24H-PD-0325901-10	MEK inhibitor
LJP005 MDAMB231 3H-geldanamycin-0.37
LJP006 HME1 3H-radicicol-3.33
LJP006 SKBR3 24H-mitoxantrone-0.12
LJP006 BT20 3H-geldanamycin-3.33
LJP006 SKBR3 3H-geldanamycin-10
LJP006 MCF10A 24H-mitoxantrone-3.33
LJP005 HT29 24H-PLX-4720-1.11	B-RafV600E inhibitor
LJP009 HT29 24H-RAF 265-10	BRAF inhibitor
LJP005 SKBR3 3H-NVP-AUY922-3.33
LJP005 PC3 24H-NVP-AUY922-1.11
LJP005 HCC515 24H-radicicol-10
LJP009 HT29 24H-PD-0325901-0.12	MEK inhibitor
LJP006 SKBR3 24H-AZD-5438-0.37
LJP005 SKBR3 24H-nilotinib-10
LJP006 HEPG2 24H-linifanib-3.33
LJP006 HS578T 3H-radicicol-10
LJP006 LNCAP 24H-BMS-345541-10
LJP008 HT29 24H-PD-0325901-3.33	MEK inhibitor
CPC018 A375 6H-ssr 69071-10.0
LJP005 SKBR3 3H-geldanamycin-0.37
LJP006 PC3 24H-linifanib-10
CPC019 VCAP 24H-BRD-K96076993-10.0
LJP005 BT20 3H-SU-11274-3.33
LJP006 BT20 3H-mitoxantrone-10
LJP009 A375 24H-chelerythrine chloride-3.33
LJP006 MCF10A 3H-radicicol-0.37
LJP005 MCF7 24H-WZ-3105-0.12
LJP005 MCF7 24H-CGP-60474-0.37
LJP006 MCF7 24H-AT-7519-3.33
LJP009 A549 24H-PD-0325901-3.33	MEK inhibitor
LJP008 HCC515 24H-entinostat-1.11
LJP006 MCF7 3H-BI-2536-1.11
LJP008 HCC515 24H-CGK-733-10
LJP005 HA1E 24H-radicicol-10
LJP005 BT20 3H-NVP-AUY922-0.37
LJP005 MCF7 3H-radicicol-10
LJP006 MDAMB231 3H-geldanamycin-3.33
LJP009 PC3 24H-GSK-1059615-3.33
LJP006 A549 24H-mitoxantrone-10
LJP005 BT20 3H-radicicol-0.37
LJP006 HS578T 3H-geldanamycin-10
LJP005 SKBR3 24H-mitoxantrone-1.11
LJP007 MCF7 24H-OTSSP167-0.12
LJP006 HEPG2 24H-mitoxantrone-3.33
LJP008 HCC515 24H-ABT-737-10
LJP005 SKBR3 3H-NVP-AUY922-0.04
LJP005 HEPG2 24H-PF-431396-10
LJP005 HS578T 24H-mitoxantrone-1.11
LJP005 MDAMB231 3H-radicicol-0.37

## Sheet: ER-UPR-Input-42 genes-common
S13 Table. L1000 ER/UPR and autophagy gene analysis		Input gene list: 42 ER/UPR genes
ER/UPR Input 42 genes - common		common to MN, FSGS, and IgAN
		ATXN3
Input is the 42 ER/UPR genes upregulated in FSGS, MN, IgAN and DN		BAG2
that are common to the 4 glomerulopathies.		BAK1
Top 3 "hits" for each drug are presented.		BAX
Results are significant at P<0.05.		BET1
		CCT4
LJP005 MCF10A 3H-geldanamycin-1.11		COPB2
LJP005 MCF10A 3H-geldanamycin-3.33		DERL2
LJP006 MCF10A 3H-geldanamycin-3.33		DNAJA1
		DNAJC1
LJP005 MCF10A 3H-radicicol-10		EIF2S1
LJP006 HME1 3H-radicicol-10		ERP29
LJP005 HS578T 3H-radicicol-10		EXTL2
		FKBP14
LJP005 MCF10A 3H-NVP-AUY922-3.33		GMPPB
LJP005 BT20 3H-NVP-AUY922-10		HLA-A
LJP007 HA1E 24H-NVP-TAE226-1.11		HLA-F
		HLA-G
LJP006 HME1 24H-celastrol-0.37		KDELR3
LJP006 HME1 3H-celastrol-0.37		LMNA
LJP006 PC3 24H-celastrol-3.33		MAN2B1
		MANF
LJP005 MCF10A 3H-withaferin-a-3.33		NANS
LJP006 MCF10A 3H-withaferin-a-3.33		NR3C1
LJP006 HME1 3H-withaferin-a-1.11		PDIA6
		PFDN2
LJP005 MCF7 24H-neratinib-1.11		PGM3
LJP005 A375 24H-neratinib-1.11		PLAA
LJP005 A375 24H-neratinib-10		RBX1
		RPN2
		SEC24D
		SHC1
		SRPRB
		SSR2
		SSR4
		TAP1
		TMED9
		UBE2I
		UBE2J1
		VCP
		XBP1
		YIF1A

## Sheet: Autophagy
S13 Table. L1000 ER/UPR and autophagy gene analysis
Autophagy
Input is the 110 autophagy genes upregulated in FSGS, MN, IgAN and DN.
The Chemical Perturbagen column presents the cell line, incubation time (hours), name of drug and concentration.
Bold/italic text indicates identity of ER and autophagy drugs, cells lines and incubation time.
All results are significant at P<0.05 adjusted for multiple comparisons in the L1000 dataset.
Chemical perturbagens (drugs)		Kinases producing	Kinases producing	Ligands producing	Old_CMAP
producing similar gene signatures	Comments on	similar gene signatures	inverse gene signatures	similar gene signatures	Drugs
cell line/incubation time/drug	drugs
LJP005 MCF10A 3H-geldanamycin-10		none	none	none	none
LJP005 A375 24H-neratinib-10
LJP006 A375 24H-KIN001-043-10
LJP006 HME1 3H-radicicol-1.11
LJP006 BT20 3H-geldanamycin-0.37
LJP006 MCF10A 3H-geldanamycin-1.11
LJP006 MDAMB231 24H-radicicol-10
LJP005 MCF10A 3H-radicicol-10
LJP005 MCF10A 3H-radicicol-3.33
LJP005 HCC515 24H-NVP-AUY922-1.11
LJP006 MCF10A 3H-geldanamycin-3.33
LJP005 HS578T 3H-geldanamycin-1.11
LJP006 HCC515 24H-geldanamycin-1.11
LJP006 PC3 24H-celastrol-3.33
LJP005 MCF10A 3H-withaferin-a-3.33
LJP005 MCF10A 24H-withaferin-a-3.33
LJP005 MCF10A 24H-mitoxantrone-0.12
LJP005 HT29 24H-WZ-3105-0.37
LJP008 HT29 24H-I-BET-1.11
LJP009 MCF7 24H-saracatinib-1.11
LJP008 PC3 24H-KU-60019-10
LJP006 HCC515 24H-geldanamycin-0.37
LJP006 A375 24H-BI-2536-1.11
LJP005 HCC515 24H-XMD16-144-10
LJP006 A375 24H-radicicol-0.37
LJP005 HS578T 24H-radicicol-10
LJP005 HT29 24H-neratinib-3.33	EGFR inhibitor
LJP009 A549 24H-GSK-429286A-0.04
LJP005 HCC515 24H-PD-0325901-0.12	MEK inhibitor
LJP005 HCC515 24H-trametinib-3.33
LJP006 HEPG2 24H-withaferin-a-1.11
LJP007 HCC515 24H-PD-0325901-3.33	MEK inhibitor
CPC014 PHH 24H-hy-11068-10.0
LJP005 HS578T 24H-withaferin-a-3.33
LJP005 MCF10A 24H-radicicol-10
LJP005 A375 24H-AS-601245-3.33
LJP006 LNCAP 24H-QL-XII-47-1.11
LJP005 HA1E 24H-LDN-193189-1.11
LJP005 HT29 24H-GSK-690693-3.33
LJP005 HCC515 24H-NU-7441-10
LJP006 MCF10A 24H-gefitinib-10	EGFR inhibitor
LJP008 MCF7 24H-GSK-J4-10
LJP005 HA1E 24H-XMD16-144-10
LJP005 HCC515 24H-AZD-8330-10
LJP005 A375 24H-radicicol-1.11
LJP006 MCF10A 24H-WZ-4-145-3.33
LJP008 HT29 24H-PD-0325901-10	MEK inhibitor
LJP005 MCF10A 24H-radicicol-3.33
LJP005 HS578T 3H-NVP-AUY922-3.33
LJP008 HCC515 24H-vorinostat-10
LJP006 HME1 24H-canertinib-1.11	EGFR inhibitor
LJP007 A375 24H-amuvatinib-10
LJP005 HCC515 24H-NVP-AUY922-0.37
LJP006 BT20 24H-MK-2206-10
LJP006 A375 24H-GDC-0941-1.11
LJP006 BT20 24H-canertinib-0.37	EGFR inhibitor
LJP005 HCC515 24H-neratinib-0.12	EGFR inhibitor
LJP006 MCF10A 24H-radicicol-3.33
LJP006 HCC515 24H-GDC-0941-1.11
LJP005 SKBR3 24H-XMD16-144-10
LJP006 BT20 24H-gefitinib-3.33	EGFR inhibitor
LJP008 HCC515 24H-PD-0325901-0.37	MEK inhibitor
LJP009 HA1E 24H-ZM-447439-10
LJP007 MCF7 24H-GSK-1059615-1.11
LJP006 MDAMB231 24H-QL-XII-47-10
LJP006 MCF10A 24H-AS-605240-10
LJP006 LNCAP 24H-alvocidib-0.04
LJP006 HME1 24H-WZ-4-145-1.11
LJP006 HME1 24H-radicicol-3.33
LJP006 HME1 24H-afatinib-1.11
LJP005 HCC515 24H-AZD-8330-3.33
LJP005 HCC515 24H-NVP-AUY922-10
LJP005 HS578T 24H-XMD16-144-10
LJP009 A375 24H-QL-XI-92-10
LJP005 HCC515 24H-NVP-AUY922-0.12
CPC004 VCAP 24H-bisacodyl-10.0
LJP006 HA1E 24H-KIN001-043-3.33
LJP006 HEPG2 24H-gefitinib-3.33	EGFR inhibitor
CPC020 A549 6H-BRD-K50234570-10.0
LJP006 LNCAP 24H-QL-XII-47-3.33
LJP006 LNCAP 24H-AZD-7762-10
LJP008 HCC515 24H-PD-0325901-1.11	MEK inhibitor
LJP005 A375 24H-NVP-AUY922-10
LJP006 PC3 24H-mitoxantrone-3.33
LJP008 PC3 24H-vorinostat-10
LJP005 HA1E 24H-XMD16-144-3.33
LJP007 MCF7 24H-ibrutinib-10
LJP006 A375 24H-JW-7-24-1-1.11
LJP005 A375 24H-radicicol-3.33
LJP006 MCF10A 3H-celastrol-0.37
LJP006 BT20 24H-palbociclib-0.37
LJP006 A375 24H-BI-2536-3.33
LJP005 HCC515 24H-radicicol-3.33
LJP009 PC3 24H-vorinostat-10
LJP006 LNCAP 3H-withaferin-a-1.11
LJP005 SKBR3 24H-withaferin-a-0.37
LJP005 A549 24H-radicicol-1.11
LJP006 HME1 24H-radicicol-1.11
LJP005 HS578T 24H-radicicol-3.33
LJP006 HS578T 24H-afatinib-3.33
CPC006 VCAP 24H-px12-30.0
LJP006 HEPG2 24H-AS-605240-0.12
LJP008 MCF7 24H-LY2603618-3.33
LJP006 HME1 24H-canertinib-0.12	EGFR inhibitor
LJP007 HT29 24H-PD-0325901-0.37	MEK inhibitor
LJP006 HT29 24H-Y-39983-1.11
LJP007 HCC515 24H-XMD-885-10
LJP008 A375 24H-VE821-10
LJP006 HA1E 24H-WZ-4-145-1.11
LJP005 HCC515 24H-trametinib-0.37	MEK inhibitor
LJP005 PC3 24H-radicicol-10
LJP006 HCC515 24H-saracatinib-10
LJP009 PC3 24H-XMD-1499-10
LJP006 MCF7 3H-radicicol-3.33
CPC019 MCF7 24H-BRD-K74486276-10.0
LJP005 PC3 24H-AZD-6482-0.37
LJP006 HME1 24H-geldanamycin-10
LJP005 MCF10A 24H-geldanamycin-10
LJP008 HCC515 24H-PD-0325901-3.33	MEK inhibitor
LJP006 HCC515 24H-withaferin-a-3.33
LJP006 BT20 24H-sirolimus-10
LJP006 HCC515 24H-canertinib-0.04	EGFR inhibitor
LJP006 MCF10A 24H-radicicol-0.12
CPC019 MCF7 24H-BRD-K58479490-10.0
CPC006 SW480 6H-darinaparsin-10.0
LJP006 BT20 24H-canertinib-10	EGFR inhibitor
LJP006 MCF10A 24H-selumetinib-1.11
LJP005 MCF10A 24H-PD-0325901-0.12	MEK inhibitor
LJP006 MCF10A 24H-selumetinib-10
LJP009 HEPG2 24H-GSK-429286A-0.12
LJP006 BT20 24H-PD-0325901-10
LJP005 HCC515 24H-WZ-3105-0.12
LJP006 A549 24H-NVP-TAE684-1.11
LJP006 HS578T 3H-radicicol-3.33
LJP009 HEPG2 24H-vorinostat-10
LJP006 MCF10A 24H-radicicol-0.37
LJP006 A375 24H-HG-6-64-01-0.37	BRAF inhibitor
LJP005 BT20 24H-GDC-0980-0.37
LJP005 A375 24H-SB590885-3.33	BRAF inhibitor
LJP006 MCF7 3H-WYE-125132-0.12
LJP005 HCC515 24H-geldanamycin-1.11
CPC013 SKB 24H-s-8599-10.0
LJP008 HA1E 24H-UNC0638-10
LJP008 A375 24H-tanespimycin-10
LJP009 MCF7 24H-CC-401-3.33
CPC016 NEU 24H-trichostatin a-10.0
LJP006 HA1E 24H-dasatinib-0.04
LJP008 HEPG2 24H-rocilinostat-10
LJP005 HA1E 24H-NVP-AUY922-3.33
LJP009 HCC515 24H-PD-0325901-10
LJP005 HS578T 24H-pelitinib-10	EGFR inhibitor
LJP006 MCF10A 24H-saracatinib-10
CPC006 HCT116 6H-vx-680-10.0
LJP006 MCF10A 24H-AS-605240-0.37
LJP006 MCF7 24H-nintedanib-3.33
LJP006 MCF10A 24H-PD-0325901-3.33	MEK inhibitor
LJP005 HT29 24H-mitoxantrone-3.33
LJP006 HME1 24H-withaferin-a-0.37
LJP006 HT29 24H-PD-0325901-0.37	MEK inhibitor
LJP005 HCC515 24H-trametinib-1.11	MEK inhibitor
CPC006 PC3 24H-BRD-K64642496-40.0
LJP006 MCF7 24H-radicicol-1.11
LJP005 MCF10A 24H-PD-0325901-0.37	MEK inhibitor
LJP006 HS578T 24H-radicicol-10
LJP006 HCC515 24H-selumetinib-10
LJP006 MCF10A 24H-dasatinib-0.12
LJP006 A375 24H-dasatinib-10
LJP006 BT20 24H-saracatinib-3.33
LJP008 MCF7 24H-LY2603618-10
LJP006 MDAMB231 24H-AS-605240-10
LJP006 HCC515 24H-PHA-793887-3.33
CPC006 VCAP 24H-phorbol-12-myristate-13-acetate (pma)-10.0
LJP005 HA1E 24H-radicicol-3.33
LJP005 HCC515 24H-NVP-AUY922-0.04
LJP008 A375 24H-LY2603618-10
LJP008 HEPG2 24H-GSK-1070916-3.33
LJP006 HA1E 24H-mitoxantrone-1.11
CPC001 HA1E 24H-aloisine-10.0
CPC006 NCIH1694 6H-BRD-K73261812-10.0
LJP005 MCF10A 24H-radicicol-1.11
LJP006 HA1E 24H-PHA-793887-10
LJP008 HT29 24H-UNC0638-1.11
LJP006 MDAMB231 24H-PD-0325901-3.33	MEK inhibitor
LJP006 HEPG2 24H-PD-0325901-0.37	MEK inhibitor
LJP006 A549 24H-WZ-4-145-1.11
LJP008 A549 24H-GSK-1059615-3.33
LJP005 A375 24H-dovitinib-1.11
LJP008 A375 24H-pracinostat-3.33
CPC016 NEU 24H-vincristine sulfate-10.0
LJP006 MCF10A 24H-WYE-125132-10
LJP006 HME1 24H-radicicol-0.37
LJP006 A375 24H-selumetinib-10
LJP005 A375 24H-NVP-AUY922-0.04
LJP006 PC3 24H-ZSTK-474-10
CPC015 SKB 24H-gw 7647-10.0
LJP005 HA1E 24H-pelitinib-10	EGFR inhibitor
LJP006 MCF10A 24H-canertinib-3.33	EGFR inhibitor
LJP006 HS578T 3H-HG-5-88-01-0.12
LJP007 HCC515 24H-tanespimycin-10
LJP006 HCC515 24H-radicicol-1.11
LJP006 HME1 24H-selumetinib-10
LJP009 HT29 24H-dabrafenib-10
CPC005 MCF7 6H-indirubin-3-oxime-10.0
LJP007 MCF7 24H-NVP-TAE226-3.33
LJP006 BT20 24H-WZ-4-145-3.33
LJP007 A375 24H-XMD-885-3.33
LJP006 MCF10A 24H-radicicol-10
LJP006 HEPG2 24H-QL-XII-47-10
LJP005 HCC515 24H-AZD-8330-1.11
LJP008 HT29 24H-PD-0325901-1.11	MEK inhibitor
LJP005 HA1E 24H-SB590885-10
LJP005 BT20 24H-AZD-6482-10
CPC020 A375 6H-BRD-K94173926-10.0
LJP006 LNCAP 24H-geldanamycin-1.11
LJP006 HEPG2 24H-selumetinib-0.37
LJP006 HME1 24H-canertinib-0.04	EGFR inhibitor
LJP006 HME1 24H-dasatinib-0.04
LJP005 MDAMB231 3H-withaferin-a-3.33
LJP006 HME1 24H-saracatinib-10
LJP006 A375 24H-nintedanib-10
LJP005 HA1E 24H-YM-201636-3.33
LJP005 A375 24H-BX-912-10
LJP006 BT20 24H-GDC-0941-10
CPC018 NPC 24H-BRD-K31491153-10.0
LJP009 HCC515 24H-GDC-0879-10
LJP005 HS578T 24H-mitoxantrone-0.37
CPC006 RKO 6H-gsk2334470-0.10000000149
LJP008 HCC515 24H-tanespimycin-10
LJP006 HME1 3H-lapatinib-3.33
LJP005 A375 24H-CGP-60474-0.12
LJP007 A375 24H-ibrutinib-10
LJP006 HCC515 24H-radicicol-10
LJP006 BT20 24H-PD-0325901-0.12	MEK inhibitor
LJP006 MCF10A 24H-canertinib-0.12	EGFR inhibitor
LJP005 MCF10A 24H-PD-184352-3.33	MEK inhibitor
LJP008 A375 24H-methylstat-10
LJP006 HME1 24H-PD-0325901-1.11	MEK inhibitor
LJP006 HCC515 24H-afatinib-10
LJP005 A375 24H-foretinib-3.33
LJP005 A375 24H-TG-101348-10
LJP006 HEPG2 24H-THZ-2-98-01-0.04
LJP006 HME1 24H-AT-7519-0.37
LJP007 HT29 24H-INK-128-0.12
LJP005 HS578T 24H-AZD-8330-0.12
LJP006 PC3 24H-withaferin-a-3.33
LJP005 A549 24H-foretinib-3.33
LJP006 HME1 24H-sirolimus-10
CPC015 NPC 24H-thiocolchicoside-10.0
CPC018 MCF7 24H-cgp 53353-10.0
LJP006 MCF7 24H-QL-XII-47-0.37
LJP006 HME1 24H-gefitinib-3.33	EGFR inhibitor
LJP005 HCC515 24H-CGP-60474-0.37
LJP005 BT20 24H-neratinib-3.33	EGFR inhibitor
LJP006 HCC515 24H-PD-0325901-0.37	MEK inhibitor
LJP005 HCC515 24H-trametinib-10
LJP008 HEPG2 24H-KU-55933-10
LJP005 HCC515 24H-torin-2-10
LJP008 HT29 24H-PFI-1-3.33
LJP005 A375 24H-neratinib-0.37	EGFR inhibitor
LJP006 SKBR3 24H-GDC-0941-0.12
LJP006 MCF10A 24H-geldanamycin-1.11
LJP006 BT20 24H-saracatinib-0.37
LJP005 HCC515 24H-withaferin-a-0.04
LJP006 MCF10A 24H-canertinib-0.04	EGFR inhibitor
LJP006 BT20 24H-afatinib-0.12
LJP006 MCF10A 24H-alvocidib-0.04
LJP005 A375 24H-NVP-AUY922-3.33
LJP006 SKBR3 3H-radicicol-0.37
LJP005 HEPG2 24H-SB590885-3.33	BRAF inhibitor
LJP006 HME1 24H-geldanamycin-0.37
LJP006 HS578T 24H-AZD-5438-3.33
LJP005 HA1E 24H-PD-0325901-0.37	MEK inhibitor
LJP006 MCF10A 24H-PD-0325901-0.12	MEK inhibitor
LJP005 A549 24H-radicicol-10
CPC006 SW620 6H-BRD-K89329876-40.0
LJP006 HME1 24H-PD-0325901-0.12	MEK inhibitor
LJP006 HS578T 24H-BI-2536-1.11
CPC006 A375 24H-pf 750-80.0
LJP008 MCF7 24H-belinostat-3.33
LJP006 BT20 24H-ZSTK-474-10
LJP008 HCC515 24H-PD-0325901-0.04	MEK inhibitor
LJP006 HME1 24H-PF-562271-3.33
LJP006 HEPG2 24H-WZ-4-145-3.33
LJP006 HCC515 24H-lapatinib-0.12
LJP008 HT29 24H-belinostat-0.12
LJP007 MCF7 24H-BMS509744-10
LJP006 A549 24H-XMD-1150-10
LJP006 HME1 24H-geldanamycin-3.33
LJP006 A375 24H-geldanamycin-0.04
LJP009 MCF7 24H-BI-2536-10
LJP005 HS578T 24H-neratinib-10	MEK inhibitor
LJP005 BT20 24H-CP-724714-10	HER2/EGFR inhibitor
LJP009 MCF7 24H-ZM-447439-0.37
LJP005 A375 24H-PD-184352-0.37	MEK inhibitor
LJP006 BT20 24H-WYE-125132-10
LJP006 BT20 24H-saracatinib-10
LJP005 MCF7 24H-mitoxantrone-1.11
LJP005 HT29 24H-NU-7441-10
LJP006 SKBR3 24H-sirolimus-10
LJP005 MDAMB231 3H-withaferin-a-10
LJP005 HA1E 24H-neratinib-3.33	EGFR inhibitor
LJP006 MCF10A 24H-dasatinib-0.04
LJP005 HCC515 24H-dasatinib-0.37
LJP006 MCF10A 24H-PI-103-10
LJP006 A375 24H-BI-2536-10
LJP006 BT20 24H-palbociclib-1.11
LJP006 A375 24H-QL-XII-47-3.33
LJP005 HT29 24H-PD-184352-0.04	MEK inhibitor
CPC006 HCT116 6H-perhexiline maleate-10.0
LJP006 MCF10A 24H-HG-5-88-01-10
LJP007 HEPG2 24H-NVP-BGT226-1.11
LJP006 PC3 24H-nintedanib-10
LJP006 HA1E 24H-JNK-9L-0.37
LJP006 A375 24H-OSI-027-1.11
LJP008 HEPG2 24H-belinostat-0.04
LJP008 MCF7 24H-CTB-3.33
LJP009 A375 24H-RAF 265-0.12	BRAF inhibitor
LJP007 HT29 24H-PD-0325901-1.11	MEK inhibitor
LJP006 HS578T 24H-PHA-793887-1.11
LJP006 HS578T 3H-AZD-8055-3.33
LJP008 HCC515 24H-AZ20-1.11
LJP005 MCF10A 3H-radicicol-0.12
LJP005 HS578T 24H-NVP-AUY922-3.33
LJP005 HA1E 24H-XMD16-144-1.11
LJP005 BT20 24H-neratinib-0.12	EGFR inhibitor
LJP005 HA1E 24H-geldanamycin-10
LJP009 HEPG2 24H-KIN001-265-0.04
LJP005 A375 24H-dasatinib-3.33
CPC006 SKM1 6H-BRD-K12184916-0.63
LJP008 HEPG2 24H-vorinostat-10
LJP005 HEPG2 24H-radicicol-10
LJP005 HEPG2 24H-PHA-665752-0.04
LJP005 PC3 24H-NVP-AUY922-3.33
LJP005 A375 24H-XMD16-144-0.04
LJP006 HME1 24H-radicicol-10
LJP006 BT20 24H-ZSTK-474-3.33
LJP007 HEPG2 24H-INK-128-0.12
LJP006 BT20 24H-radicicol-10
LJP005 HEPG2 24H-withaferin-a-0.04
LJP006 HEPG2 24H-GSK-2126458-0.37
LJP007 HT29 24H-PD-0325901-3.33	MEK inhibitor
LJP006 HCC515 24H-celastrol-3.33
LJP006 BT20 24H-radicicol-1.11
LJP009 A375 24H-vorinostat-10
LJP008 HCC515 24H-VE821-10
LJP005 HEPG2 24H-AZD-8330-10
LJP006 HCC515 24H-JNK-9L-3.33
CPC015 NPC 24H-gw 7647-10.0
CPC002 VCAP 24H-irinotecan hydrochloride trihydrate-10.0
CPC002 HCC515 24H-u-0126-10.0	MEK inhibitor
LJP009 A375 24H-ON-01910-1.11
CPC019 HT29 6H-BRD-K00627859-10.0
CPC006 NCIH2073 6H-BRD-K86574132-48.0
LJP006 LNCAP 3H-BMS-345541-10
LJP006 BT20 24H-palbociclib-0.12
CPC004 HCC515 6H-brompheniramine maleate-10.0
LJP006 MCF7 24H-GDC-0941-10
LJP006 HS578T 3H-mitoxantrone-0.37
LJP006 MCF10A 24H-afatinib-10
LJP006 BT20 24H-afatinib-3.33
CPC001 PC3 6H-gsk-3b inhibitor viii-10.0
LJP009 MCF7 24H-GSK-1059615-1.11
CPC007 MCF7 24H-jas07 003-10.0
LJP009 HCC515 24H-KIN001-055-10
LJP006 A375 24H-withaferin-a-3.33

## Sheet: Other datasets comparison
S13 Table. L1000 ER/UPR and autophagy gene analysis
Comparison of drugs discovered using JuCKD-Glom and other datasets
Other datasets include GSE108109, GSE115857 and GSE141295.
Drugs common among datasets are in bold/italic text.
L1000 Chemical Perturbations			Old CMAP
JuCKD-Glom 4 diseases	Other datasets		JuCKD-Glom 4 diseases	Other datasets
7 unique drugs	24 unique drugs		5 unique drugs	19 unique drugs
celastrol	celastrol		alvespimycin	alvespimycin
geldanamycin	geldanamycin		geldanamycin	geldanamycin
neratinib	neratinib		tanespimycin	tanespimycin
NVP-AUY922	NVP-AUY922		ciclosporin	1,4-chrysenequinone
radicicol	radicicol		spiperone	15-delta prostaglandin J2
withaferin-a	withaferin-a			5224221
KIN001-43	JW-7-24-1			5253409
	WYE-125132			celastrol
	pelitinib			disulfiram
	torin-2			F0447-125
	foretinib			menadione
	TG-101348			MG-132
	afatinib			MG-262
	NVP-TAE684			monorden
	QL-X-138			parthenolide
	sirolimus			phenoxybenzamine
	WZ-4-145			piperlongumine
	NVP-BGT226			sanguinarine
	tanespimycin			withaferin A
	vandetanib
	vorinostat
	belinostat
	BIX-1294
	UNC0638
