# Supplementary material for: Analysis of gene expression and use of connectivity mapping to identify drugs for treatment of human glomerulopathies
Source: Front Med (Lausanne). 2023 Mar 13;10:1122328. doi: 10.3389/fmed.2023.1122328 (PMC10042326; doi:10.3389/fmed.2023.1122328)
Supplement: Supplementary file 14 [file Table_14.XLSX]

## Sheet: ER-UPR
S14 Table. ER/UPR and autophagy gene signatures induced by drugs and NUAK1 knockdown
ER/UPR
The list of genes was generated based on the gene signatures in the list of cell lines and incubations shown on the right (Input).
Genes in bold/italic text are common between at least two drugs, or drug and kinase knockdown.
Thapsigargin is presented as a "gold standard" drug, i.e. a drug that is a well-known potent inducer of the UPR.
									Input
geldanamycin	radicicol	NVP-AUY922	celastrol	withaferin-a	neratinib	NUAK1 KD	Thapsigargin*		Term	Overlap	P-value	Adjusted P-value
BCL2	DDIT3	CREB3L2	DDIT3	DDIT3	ATP6V0D1	COPB2	BET1		LJP006 MCF10A 3H-geldanamycin-3.33	26/108	3.04669e-27	3.36416e-23
CALR	DNAJA1	DNAJB1	DNAJA1	DNAJA1	DDIT3	COPE	DDIT3		LJP005 MCF10A 3H-radicicol-3.33	18/97	5.1402e-17	1.21624e-13
CREB3L2	DNAJB1	HSP90B1	DNAJB1	DNAJB1	ERP29	GFPT1	DERL2		LJP006 MCF10A 3H-geldanamycin-1.11	17/95	7.39693e-16	1.44136e-12
DDIT3	DNAJB2	HSPA5	DNAJB2	HERPUD1	GFPT1	GMPPA	DNAJC3		LJP005 MCF10A 3H-radicicol-10	17/97	1.06793e-15	1.96535e-12
DDOST	DNAJC3	HSPA8	GFPT1	HSPA1A	HERPUD1	PLAA	FKBP14		LJP005 HS578T 3H-geldanamycin-1.11	14/60	5.48396e-15	9.08309e-12
DNAJA1	EDEM1	HSPH1	HSPA4L	HSPA4L	HSPA1A	SEC13	GFPT1		LJP006 HME1 3H-radicicol-1.11	15/86	5.79678e-14	6.62152e-11
DNAJB1	GFPT1	HYOU1	HSPA5	HSPA8	INSIG1	SEC24D	HSP90B1		LJP005 MCF10A 3H-geldanamycin-10	13/86	1.91791e-11	1.19873e-08
DNAJB2	HERPUD1	PDIA3	HSPH1	HSPH1	MAP1LC3B	SSR2	MANF		LJP006 BT20 3H-geldanamycin-0.37	8/20	3.13531e-11	1.85465e-08
DNAJC3	HSP90B1	SEC31A	MAP1LC3B	INSIG1	XBP1	XBP1	NR3C1		LJP005 HCC515 24H-NVP-AUY922-1.11	12/99	1.61503e-09	6.85893e-07
EDEM1	HSPA1A	SSR4	PPP1R15A	PPP1R15A			PDIA4		LJP006 HCC515 24H-geldanamycin-1.11	11/109	5.46466e-08	1.56054e-05
GFPT1	HSPA4L	TUSC3	XBP1	XBP1			PGM3		LJP006 MDAMB231 24H-radicicol-10	9/96	1.69716e-06	0.000328773
HERPUD1	HSPA5	XBP1					SEC24D		LJP005 A375 24H-neratinib-10	9/106	3.89012e-06	0.000678232
HSP90B1	HSPA8						XBP1		LJP006 PC3 24H-celastrol-3.33	11/172	5.31129e-06	0.000875332
HSPA1A	HSPH1								LJP005 MCF10A 3H-withaferin-a-3.33	11/66	2.36316e-10	1.16839e-07
HSPA5	HYOU1
HSPA8	MAGT1								NUAK1 knockdown 96h HEPG2	9/300	9.96318e-06	0.0363058
HSPH1	MANF								*Old CMAP: Thapsigargin 7053, 7100 and 7103 datasets
HYOU1	MAP1LC3B
KDELR3	NANS
MAGT1	PDIA3
MANF	PDIA4
NR3C1	PDIA6
P4HB	PPP1R15A
PDIA3	RRBP1
PDIA4	SEC13
PDIA6	SEL1L
PPP1R15A	STIP1
RPN2	XBP1
SEC24D
SEC63
SEL1L
SSR4
TRAM1
UBQLN2
XBP1

## Sheet: Autophagy
S14 Table. ER/UPR and autophagy gene signatures induced by drugs and NUAK1 knockdown
Autophagy
The list of genes was generated based on the gene signatures in the list of cell lines and incubations shown on the right (Input).
Genes in bold/italic text are common between at least two drugs.
Only genes induced by geldanamycin, radicicol and neratinib reached statistical significance. Other drugs are presented for comparison.
							Input
geldanamycin	radicicol	neratinib	NVP-AUY922	celastrol	withaferin-a		Term	Overlap	P-value	Adjusted P-value
BCL2	CLU	ATP6V0D1	CLU	ATP6V1D	HMOX1		LJP005 A375 24H-neratinib-10	12/106	2.29727e-07	0.000330866
CLU	GABARAPL1	CTSD	GABARAPL1	HMOX1	HSPB1		LJP006 MDAMB231 24H-radicicol-10	9/96	3.52297e-05	0.00707285
HMOX1	HMOX1	HMOX1	HMOX1	MAP1LC3B	SQSTM1		LJP006 BT20 3H-geldanamycin-0.37	4/20	0.000309902	0.0263903
IRF8	KRAS	LAMP2	PIK3R3	MCOLN1	XBP1		LJP005 MCF10A 3H-geldanamycin-10	7/86	0.000623072	0.0382929
PIK3C2B	MAP1LC3B	MAP1LC3B	XBP1	PLK2			LJP006 HCC515 24H-geldanamycin-1.11	7/109	0.00248914	0.0757166
PSAP	PIK3R3	PSAP		SPTLC2			LJP006 MCF10A 3H-geldanamycin-1.11	6/95	0.00542094	0.105322
UCHL1	RRAGC	RRAGC		XBP1			LJP005 MCF10A 3H-radicicol-10	6/97	0.0059945	0.109891
XBP1	SQSTM1	SESN1					LJP005 MCF10A 3H-radicicol-3.33	6/97	0.0059945	0.109952
		SQSTM1					LJP005 HCC515 24H-NVP-AUY922-1.11	6/99	0.00661107	0.115081
		UCHL1					LJP006 MCF10A 3H-geldanamycin-3.33	6/108	0.00996492	0.138174
		XBP1					LJP006 HME1 3H-radicicol-1.11	5/86	0.0151271	0.16838
							LJP005 HS578T 3H-geldanamycin-1.11	4/60	0.0184359	0.184559
							LJP006 PC3 24H-celastrol-3.33	8/172	0.0088931	0.132164
							LJP005 MCF10A 3H-withaferin-a-3.33	5/66	0.00508859	0.10179
